# Supplementary material for: Long non-coding RNAs and mRNAs profiling during spleen development in pig
Source: PLoS One. 2018 Mar 14;13(3):e0193552. doi: 10.1371/journal.pone.0193552 (PMC5851557; doi:10.1371/journal.pone.0193552)
Supplement: S2 Table — (XLSX) [file pone.0193552.s006.xlsx]

## Sheet: lncRNAs_table
S2 Table: The identified lncRNAs in pig spleen.
Chr	Start	End	LncRNA	E55d-1	E55d-2	E55d-3	B0d-1	B0d-2	B0d-3	W30d-1	W30d-2	W30d-3	A180d-1	A180d-2	A180d-3	A2Y-1	A2Y-2	A2Y-3	A2Y-WB-1	A2Y-WB-2	A2Y-WB-3
1	200181695	200184508	TU4612	0.565427	0.219853	NA	NA	0.248628	NA	NA	0.221564	0.077072	0.085143	0.10436	0.179173	0.299512	0.048508	0.33382	NA	NA	NA
1	200181695	200198634	TU4613	0.13559	0.199624	0.251424	0.020962	0.048246	0.083005	0.058293	0.274444	0.10231	0.221627	0.249098	0.298939	0.320189	0.390466	0.263555	NA	0.039804	0.093516
1	28903690	28904259	TU808	0.603636	1.12206	0.941656	1.96029	1.17434	1.61108	0.482128	1.04203	0.383859	0.369138	0.219706	0.226112	0.140068	1.0244	0.395709	0.112419	0.038672	0.160289
1	200170490	200181888	TU4611	NA	NA	NA	NA	NA	NA	0.1742	0.18409	NA	0.15207	0.107278	NA	0.135726	NA	NA	NA	NA	NA
1	28950217	28950635	TU806	0.442625	0.56309	0.498527	0.938685	0.878539	1.76114	0.57109	0.182712	0.260057	NA	NA	0.104153	NA	0.222569	0.021206	0.294989	0.038228	NA
1	28867181	28872272	TU807	0.431564	0.356223	0.312397	0.744279	0.660595	NA	0.352169	0.308375	0.21577	0.125906	0.235433	0.117939	0.242488	0.134954	0.648909	0.086018	0.117529	0.252451
1	28972996	28974309	TU804	0.540102	1.30726	0.877043	2.30543	0.929571	1.21274	0.543378	0.569954	0.132681	0.087343	0.110979	0.11613	0.056468	0.975667	0.310123	0.259002	0.362235	0.260628
1	28976775	28977523	TU802	0.17144	1.04202	0.901143	1.01778	0.887796	1.28499	0.336317	0.51081	0.108293	NA	NA	0.058265	0.370369	0.359836	0.393673	0.178899	0.030999	0.04798
1	28971800	28972835	TU803	0.434581	0.653939	0.376049	2.12575	1.14067	1.97494	0.614765	0.58849	0.441325	0.036927	0.120881	0.084247	0.08585	0.561969	0.158207	NA	0.085107	0.198427
1	28976004	28976704	TU800	0.621601	1.34522	1.24424	1.50627	0.606753	0.850267	0.495775	0.35612	0.584872	NA	0.114732	0.056651	0.042339	0.52931	0.320396	0.18282	0.125779	0.228086
1	28895635	28900641	TU801	0.79721	0.919302	0.990874	2.81954	1.06733	1.91561	0.509062	0.586812	0.453962	0.053484	0.129198	0.104532	0.097826	0.7463	0.339961	0.183407	0.183726	0.155103
1	253844013	253845572	TU5696	NA	0.172317	NA	0.168661	0.104566	NA	NA	0.528965	0.218782	0.045708	0.188717	0.069415	0.48363	0.262807	0.576197	NA	NA	NA
1	145070400	145086325	TU3590	7.99486	5.74692	2.02733	2.78475	6.24773	9.14691	2.2367	3.77668	6.99525	1.93023	2.43575	5.62906	4.15743	3.07923	3.98258	1.62709	6.7351	2.42796
1	204956631	204957170	TU4802	0.098127	NA	NA	0.05037	0.184215	0.092624	0.07151	0.616395	0.080714	NA	0.009534	0.078929	0.034443	0.132562	0.227833	0.079109	0.382519	0.046528
1	205081492	205088766	TU4806	1.79207	1.78464	1.80759	1.9776	1.19609	1.2289	0.849134	0.991265	0.982489	0.128835	0.301297	0.146987	0.29571	0.91788	0.363536	0.358155	0.227225	0.172683
1	143094216	143095059	TU3412	0.543907	0.53585	0.474315	1.33872	0.814016	1.04183	0.382338	0.823351	1.10513	0.336932	0.12365	0.199586	0.815055	1.05072	1.39298	0.103254	0.104642	0.183848
1	202684923	202685956	TU4730	0.513487	0.420768	0.654709	1.30247	0.423088	0.435352	0.13071	0.724294	0.424791	0.173298	0.241825	0.042205	0.632058	0.487564	0.535296	0.123943	0.085272	0.198958
1	256556097	256562336	TU5748	NA	NA	NA	0.081681	0.080985	NA	NA	0.126685	0.090992	NA	NA	NA	0.305926	0.42281	0.316287	0.097269	0.052117	0.09777
1	269186864	269197747	TU6176	0.638416	0.122385	0.272818	0.042376	NA	NA	NA	NA	NA	NA	NA	NA	0.071518	NA	0.068413	NA	NA	NA
1	122785932	122786513	TU2755	0.223669	0.982648	0.827711	0.470778	0.543642	0.401053	0.246157	0.157911	0.224668	0.172218	NA	0.037492	0.26076	0.231776	0.217968	0.146801	0.064134	NA
1	122722491	122722849	TU2754	0.406393	2.10757	1.04097	0.38893	0.38907	0.987803	0.283251	0.441435	0.454472	0.12681	NA	NA	0.258217	0.741475	0.342701	0.639794	0.245602	0.123007
1	122787232	122787590	TU2756	0.202705	0.314179	0.802998	0.888982	0.188826	0.069662	NA	0.318328	NA	NA	NA	NA	NA	0.299095	0.342701	NA	NA	NA
1	122617235	122630411	TU2750	0.88904	1.54496	1.35052	1.36992	0.960806	0.794686	0.268757	0.408415	0.261331	0.066775	0.110878	0.062859	0.173434	0.663898	0.315912	0.183169	0.085314	0.071116
1	122713539	122716433	TU2753	0.966972	1.70531	1.32996	1.2308	0.711512	0.545897	0.260682	0.392832	0.240888	0.138841	0.158613	0.022611	0.251483	0.559205	0.14874	0.184501	0.060913	0.056071
1	122701364	122701774	TU2752	0.559538	0.741407	0.686166	2.05157	1.03564	0.333853	NA	0.297849	0.053024	0.274898	NA	NA	0.158148	1.70668	0.639262	0.103939	0.107264	0.151904
1	16898061	16899445	TU499	NA	0.176359	NA	NA	NA	NA	NA	NA	0.033566	NA	NA	NA	0.358428	0.22094	0.171627	NA	NA	NA
1	37107657	37108264	TU1050	0.882852	1.91623	1.52872	0.444681	0.203024	0.709672	0.190536	0.364971	0.465965	NA	NA	0.066513	0.284756	0.680531	0.202351	NA	0.181273	0.037568
1	145070400	145212911	TU3592	NA	1.15731	0.349683	0.548651	0.904553	1.03495	0.451754	0.424318	0.765231	0.490389	0.417738	0.89999	0.470176	0.393939	0.430767	0.27861	0.336916	0.235928
1	2953557	2966145	TU129	0.033906	0.309492	0.384226	0.37408	0.333298	0.365371	0.145172	0.018568	0.083702	0.349076	0.432545	0.106727	0.140116	0.088315	0.136873	0.275215	NA	0.034341
1	256184215	256190624	TU5730	NA	0.793897	0.307349	0.342938	0.788539	0.711561	0.551121	NA	0.53039	NA	0.163592	NA	0.486474	0.664823	0.748499	0.075323	0.041568	NA
1	226994240	226998648	TU5223	0.160067	0.19194	0.328887	0.297742	0.211561	0.105679	0.021887	0.196934	0.03142	0.011031	0.089252	0.025167	0.277085	0.32642	0.272361	0.090676	0.127381	0.079195
1	256287713	256331376	TU5736	0.352541	NA	NA	NA	0.098582	NA	0.126783	0.241525	0.121784	0.023333	NA	NA	0.289577	0.696728	0.361793	0.119467	NA	0.098615
1	117066321	117066948	TU2505	0.522854	0.883289	0.601843	0.895977	0.353704	0.348845	0.489661	0.916642	0.471483	0.180925	0.390631	0.332628	0.496868	0.731317	0.611447	0.150333	0.291095	0.230594
1	256221852	256224876	TU5735	0.911141	0.776802	1.3982	0.521397	0.805307	0.726171	0.649036	0.936238	1.31566	0.755827	1.00046	0.795573	1.21281	1.75497	1.14665	1.58016	0.509668	0.71106
1	84076572	84078886	TU1738	0.365557	0.348687	0.243237	0.437302	0.601441	0.882846	0.11702	0.227671	0.424929	0.036887	0.058139	0.241963	0.154971	0.498241	0.289011	0.117805	0.289867	0.117735
1	83748985	83749986	TU1730	NA	0.761198	0.781413	0.887881	0.464894	0.648841	0.481215	NA	0.851413	0.143238	NA	0.217475	0.581549	0.764351	0.806827	NA	0.087995	0.19149
1	83750050	83750453	TU1731	0.550658	1.37486	1.0922	1.79222	0.469822	1.33915	0.469948	0.414693	1.03426	0.153525	0.093683	0.153749	0.270595	1.04843	0.554707	0.056309	NA	0.164336
1	87101342	87105650	TU1884	0.029061	0.02417	0.058469	1.01933	0.788858	0.079971	0.656209	0.277982	0.168454	0.166638	0.227365	0.209168	0.300763	0.439652	0.64085	0.12052	0.554062	0.656274
1	18992646	19000047	TU595	NA	NA	NA	NA	NA	NA	NA	0.298311	NA	0.203074	0.038947	0.630604	0.361975	0.592935	0.085863	NA	NA	0.141753
1	106992335	106993325	TU2283	0.651797	0.643705	0.270809	0.49342	0.341618	0.251347	0.521756	0.559607	0.401404	0.335851	0.706126	0.428768	0.371172	0.821157	1.02394	0.528635	0.32534	0.382146
1	243486542	243496747	TU5503	1.21655	1.14046	1.15825	3.30427	2.23616	1.63329	0.712691	1.13335	0.634068	0.061849	0.157526	0.119712	0.348881	1.15245	0.458103	0.374604	0.235402	0.210359
1	243497035	243497777	TU5504	0.879101	1.05989	NA	2.41613	NA	NA	NA	NA	NA	NA	0.056183	NA	NA	1.02686	0.466213	0.196826	NA	NA
1	243521086	243530351	TU5507	0.88928	0.978986	1.02689	1.79287	1.51613	1.00115	0.402212	0.760349	0.385651	0.080509	0.128395	0.09421	0.187295	0.88443	0.489203	0.285055	0.156213	0.221855
1	243505303	243505968	TU5506	NA	0.090786	0.128295	NA	0.214711	NA	NA	NA	NA	NA	NA	NA	NA	NA	0.533799	NA	NA	NA
1	243532015	243533343	TU5509	1.04781	1.44304	0.710476	2.88644	1.45999	1.16192	0.33889	0.87144	0.211096	0.057571	0.125745	0.065345	0.111662	1.04004	0.524272	0.302473	0.100622	0.059581
1	29878169	29881590	TU825	NA	NA	0.12151	0.270362	0.213707	0.542454	0.12198	0.877028	0.216879	0.245143	0.35151	0.492986	0.517431	0.360852	0.286187	0.389021	0.242178	0.206285
1	299732968	299739279	TU6850	0.548997	NA	NA	NA	NA	NA	NA	0.06526	NA	NA	NA	0.044875	NA	NA	NA	NA	0.040447	NA
1	123348185	123366089	TU2774	0.098179	0.161508	0.107985	0.189433	0.124921	0.066195	0.168359	0.237416	0.057683	0.075945	0.07182	0.023102	0.166534	NA	0.691965	0.042375	0.12111	0.036315
1	123340171	123340702	TU2772	1.2935	0.432364	1.12116	1.28262	0.970779	1.15077	1.12773	1.56068	1.09019	0.389512	0.325897	0.360386	0.582251	0.554787	1.08049	0.452351	0.070161	0.128804
1	123015216	123054249	TU2770	0.431123	0.755138	0.626211	0.769265	0.779763	0.596965	0.424063	0.372313	0.185521	0.135213	0.35406	0.23046	0.497218	0.810969	0.61544	0.345182	0.219747	0.18875
1	27490924	27491355	TU755	NA	NA	0.38827	0.692588	0.109478	0.05789	NA	NA	NA	NA	0.724725	NA	0.397333	0.279362	1.23409	0.442682	0.357174	0.631305
1	65445187	65449555	TU1567	NA	NA	NA	NA	NA	NA	0.044821	NA	0.057719	NA	NA	NA	0.265732	0.260684	NA	NA	NA	NA
1	248599780	248603550	TU5603	NA	0.219332	NA	NA	NA	NA	0.466048	NA	NA	NA	NA	NA	NA	NA	NA	NA	NA	NA
1	65443241	65448525	TU1568	NA	NA	NA	NA	NA	NA	NA	0.160799	0.203821	NA	0.18432	NA	0.344113	0.040027	NA	NA	NA	NA
1	181433029	181436603	TU4327	2.53063	1.92373	2.20003	2.05407	1.46487	1.15389	1.36621	0.422674	1.27113	0.053505	0.116767	0.100667	0.093398	0.379185	0.249443	0.289573	0.09557	0.057502
1	186472162	186538885	TU4452	NA	NA	0.093831	0.897858	NA	0.257693	NA	0.173069	0.056555	NA	NA	NA	NA	NA	0.05912	NA	NA	NA
1	276351320	276352739	TU6287	NA	0.356306	0.463089	NA	NA	0.112299	NA	NA	0.302536	NA	NA	NA	NA	0.128179	NA	NA	NA	NA
1	275927195	275932254	TU6285	0.051155	NA	0.055026	0.129318	NA	NA	0.367183	0.277124	NA	NA	NA	NA	0.06513	0.089978	0.117005	0.067701	NA	NA
1	89738322	89849016	TU1944	NA	NA	NA	NA	NA	NA	0.363994	NA	NA	NA	NA	NA	0.072528	0.573014	NA	NA	NA	0.066159
1	89808237	89849016	TU1947	NA	0.063034	NA	NA	NA	NA	0.180619	0.590778	1.59557	NA	0.109477	NA	NA	0.938098	0.350036	NA	NA	NA
1	89619927	89653213	TU1940	NA	NA	NA	0.321562	NA	NA	0.13862	0.342826	NA	NA	0.137391	NA	0.505383	0.425435	0.225938	0.084567	NA	NA
1	89738813	89849016	TU1948	NA	0.891663	NA	0.513286	NA	NA	NA	0.741468	NA	NA	0.360309	NA	0.518451	0.590485	0.727026	0.340655	NA	0.195362
1	128439103	128439388	TU2940	0.895494	0.96136	0.41288	1.33146	0.943132	0.697791	0.776358	0.81015	0.42976	0.107902	NA	0.194804	0.777969	1.05745	1.23316	0.109038	0.417733	0.043659
1	132892908	132895449	TU3018	0.448103	0.40901	0.664684	0.792311	0.409314	0.403364	0.373039	0.54559	0.661157	0.286043	0.550239	0.406758	0.817263	0.838794	0.862842	0.050416	0.062203	0.116153
1	132689507	132689802	TU3011	NA	NA	NA	NA	0.156583	NA	NA	NA	NA	NA	NA	NA	NA	0.319004	NA	NA	NA	NA
1	16001727	16002010	TU455	0.466449	0.07943	0.658331	0.961571	0.889267	0.900542	0.10515	1.35498	0.580118	0.010776	0.062714	0.393888	0.45495	0.851474	1.1321	0.40914	0.426884	0.017158
1	15990186	16000017	TU454	0.289975	0.383414	0.463749	1.94303	1.01612	0.701609	0.402486	1.31943	0.691095	0.200693	0.355366	0.461365	0.78975	1.11689	0.659816	0.226306	0.213226	0.406355
1	16018149	16018421	TU457	NA	0.363708	0.228559	2.29156	0.173239	0.889193	0.212173	0.711225	0.239481	NA	NA	NA	0.050735	0.197646	0.225329	NA	NA	0.080879
1	16003069	16004330	TU456	0.083976	0.162485	0.159492	2.24107	0.674813	0.32235	0.290278	1.07552	0.347211	0.105997	0.181928	0.172901	0.330899	0.914396	0.419631	0.084738	0.069866	0.100632
1	15955511	15958348	TU453	0.729106	1.18251	1.35936	0.672104	1.54854	0.684871	0.325786	0.487708	0.442102	0.08762	0.102963	0.05382	0.193647	0.239493	0.332597	0.082789	0.085437	0.09658
1	15949832	15953527	TU452	NA	NA	NA	0.607817	NA	NA	NA	NA	NA	NA	NA	NA	NA	NA	NA	NA	NA	NA
1	255757078	255758156	TU5715	0.505495	0.462683	0.634658	0.738773	0.263574	0.464168	0.055591	0.051414	0.060592	NA	0.038688	0.020223	0.045845	0.362549	0.145948	0.059387	0.085801	0.03387
1	255861463	255862028	TU5717	0.162118	0.397245	0.764971	1.41317	0.712758	0.527271	0.070613	0.525351	0.125392	NA	NA	NA	0.145952	0.499137	0.344164	0.135352	NA	NA
1	118541885	118543763	TU2568	0.541824	0.362227	0.681285	0.667619	0.288867	0.82337	0.359403	0.382483	0.294707	0.147812	0.161178	0.081327	0.256651	0.269164	0.267397	0.04547	0.106831	0.06078
1	227421560	227422966	TU5249	0.199273	0.112863	0.062151	0.60835	0.138952	NA	0.152594	NA	NA	NA	NA	0.158988	0.092088	NA	0.394326	NA	0.050397	NA
1	224534765	224838421	TU5174	NA	0.015263	NA	NA	0.307824	NA	0.08647	0.014244	NA	0.007347	NA	NA	0.195484	0.14373	NA	NA	NA	0.012754
1	6588975	6593236	TU200	NA	0.097292	NA	NA	0.423155	0.197659	NA	NA	1.44767	0.541409	NA	NA	NA	1.96084	NA	NA	NA	NA
1	231035380	231035856	TU5284	0.105533	NA	NA	NA	0.195986	NA	NA	0.232602	0.137062	0.065231	0.043757	0.061602	0.532825	0.221523	0.343898	0.268673	0.041898	0.060654
1	231281935	231285608	TU5289	0.237973	0.21082	0.312212	1.08089	0.952581	1.07091	0.348071	0.60398	0.539778	0.239561	0.323818	0.273117	0.811871	1.30348	0.915225	0.604314	0.265425	0.373019
1	308209394	308210572	TU7332	NA	NA	NA	NA	0.175969	NA	NA	0.127237	NA	NA	0.450476	NA	NA	0.194091	NA	NA	0.146952	0.092468
1	183315288	183316022	TU4385	0.372001	0.77533	0.570519	0.952795	0.526673	0.641943	0.299466	0.719547	0.543387	0.103665	0.085192	0.123103	0.524477	0.487635	0.251081	0.029061	0.131457	0.074584
1	40785054	40785539	TU1158	0.913671	0.798959	0.924485	1.38238	0.405797	1.153	0.425087	0.854963	0.673215	NA	0.085034	0.261003	0.242446	0.825828	0.901205	NA	NA	0.509462
1	40780809	40782952	TU1157	0.659885	0.835077	0.631605	1.20657	0.671695	0.536097	0.648453	0.756492	0.4221	0.192708	0.25506	0.284963	0.536746	0.838218	0.789019	0.029887	0.174779	0.106678
1	185387255	185387933	TU4435	1.5998	0.995583	0.889304	0.914939	0.975142	0.110494	1.09003	0.404424	0.449336	0.056342	0.430352	0.150823	0.39573	0.516528	0.705241	0.062915	0.032464	0.067279
1	40704163	40705943	TU1152	0.244763	0.608768	0.088287	0.112744	NA	0.175736	0.134411	0.641535	0.611127	NA	0.310432	0.181641	0.174749	0.218857	0.157966	0.145831	0.110785	0.048623
1	40469088	40493772	TU1150	0.274144	0.242139	0.182836	0.346987	0.496174	0.234253	0.245262	0.798829	0.262575	0.108932	0.220921	0.3655	0.531731	0.481624	0.54309	NA	0.068294	0.03893
1	175747543	175752479	TU4147	0.552818	1.09589	1.14309	1.43806	0.852582	1.27672	0.543838	0.674201	0.375294	0.170682	0.317076	0.15027	0.501917	1.76521	0.714648	0.475992	0.294648	0.388783
1	94344741	94391502	TU2038	NA	NA	NA	NA	NA	NA	NA	NA	NA	0.15349	0.345209	0.087662	0.395047	0.241149	0.095369	NA	NA	0.141879
1	243813645	243814348	TU5529	0.086307	0.47276	0.47969	1.48672	0.878708	0.637291	0.401512	0.326234	0.204308	NA	0.076689	NA	0.147696	0.229932	0.317477	0.026902	0.061578	0.060564
1	243804864	243805234	TU5528	1.7201	0.346251	0.418955	0.701379	0.977332	0.666894	0.471503	0.7631	0.944159	NA	NA	0.117236	0.311997	0.472672	0.199707	0.049129	NA	0.021598
1	243767260	243772033	TU5523	0.263611	0.457471	0.263556	1.81032	2.09285	1.28992	0.487397	1.00245	0.570734	0.028047	0.10933	0.089142	0.348056	0.794036	0.497447	0.11409	0.20082	0.165065
1	243714400	243715462	TU5522	1.03103	1.09932	1.16492	1.60401	1.42239	1.38476	0.498404	0.80717	0.629524	0.035989	0.157211	0.041054	0.166966	0.628487	0.270056	0.160749	0.249942	0.126919
1	243803978	243804796	TU5527	0.791485	1.22049	0.770327	1.0767	1.44097	0.71113	0.158422	0.636716	0.337011	0.139977	NA	0.09609	0.148942	0.330178	0.409659	0.203424	0.260171	0.088502
1	243802456	243803692	TU5526	0.872434	0.926901	0.691541	1.47836	1.05842	0.898582	0.3899	0.850147	0.416477	0.04639	0.008324	0.138058	0.212261	0.495299	0.348103	0.11592	0.184254	0.094295
1	243794146	243796073	TU5525	0.57331	0.690505	0.865458	1.21073	1.74271	0.752764	0.200488	0.834914	0.361782	0.059527	0.021724	0.067905	0.215517	0.517931	0.41804	0.177257	0.072104	0.094777
1	243772171	243782566	TU5524	0.141434	0.225436	0.164549	1.47513	1.8539	1.15353	0.529284	0.894709	0.435304	0.029439	0.074292	0.027286	0.230416	0.606981	0.468941	0.113975	0.161144	0.228485
1	30809488	30810567	TU846	0.439118	NA	0.182911	0.205148	NA	NA	0.312856	0.762361	0.706248	1.1955	1.40114	0.39002	1.54822	1.08685	0.427186	1.03831	0.357174	0.158619
1	200589525	200590109	TU4653	2.32919	2.44085	2.83194	1.64919	2.55041	1.5333	1.31055	1.30205	0.966141	1.00704	0.680406	0.901007	1.24744	1.34326	1.42515	1.88025	1.56286	1.99111
1	10307330	10309692	TU281	0.069257	0.29967	NA	0.058483	0.56742	NA	NA	NA	0.061972	0.054214	NA	NA	NA	NA	0.260656	NA	0.312586	0.090146
1	241363325	241367345	TU5389	0.633901	0.398147	0.577745	0.296289	0.22428	0.261516	0.148873	0.349367	0.218051	0.095303	0.160226	0.050775	0.219697	0.140657	0.043443	NA	0.08266	0.069201
1	240853374	240855842	TU5381	0.760687	1.12724	1.24738	2.3464	1.27827	2.00775	1.13712	2.541	1.20677	0.464988	0.817248	0.516686	1.6733	2.3104	1.08126	0.505614	0.706074	0.397801
1	310033962	310041227	TU7382	0.921895	0.805504	0.624361	0.312145	0.198167	0.780055	0.199582	0.016051	0.353033	0.281523	NA	0.111898	0.095592	0.363077	0.464861	0.001245	0.104402	NA
1	143551763	143552469	TU3440	0.050577	NA	0.76532	NA	0.218032	0.126786	NA	NA	0.170066	NA	NA	NA	0.09745	0.132671	0.309369	NA	NA	0.167328
1	90089773	90117540	TU1967	0.81258	2.08528	1.89424	0.244591	0.609649	0.394117	1.96823	NA	0.69083	NA	NA	NA	NA	NA	NA	NA	NA	NA
1	90089773	90117540	TU1966	1.5206	2.65266	0.967808	1.13953	2.29467	1.1068	4.76886	NA	1.24855	NA	NA	NA	NA	NA	NA	NA	NA	NA
1	89921326	89921685	TU1962	0.14719	0.462255	0.012425	0.283583	0.246544	0.405694	0.179133	0.195705	0.157392	0.011689	0.114023	NA	0.410295	0.209085	0.614388	0.103238	NA	0.257598
1	128509679	128512644	TU2926	0.375172	0.577896	0.531587	0.988278	0.478525	0.741937	0.240771	0.469466	0.367279	0.096737	0.126621	0.095294	0.259306	0.37054	0.248972	0.064813	0.066886	0.084814
1	128268823	128269863	TU2927	1.02533	1.54706	1.68689	0.679168	0.635741	0.888872	0.371193	0.319744	0.690838	0.16427	0.380683	0.146864	0.313619	0.570154	0.470898	0.143491	0.055336	0.196158
1	558732	559048	TU43	0.239591	0.943758	0.63495	0.808272	0.743154	2.21842	0.444219	0.777008	1.1082	0.809372	0.524545	0.539651	0.22096	0.297872	0.19664	NA	0.486749	0.180136
1	557724	558630	TU42	0.788694	0.993618	0.57378	NA	0.907127	1.81448	0.420022	0.932748	0.423577	0.666236	0.367083	0.359578	0.328539	0.23796	0.215517	0.228745	0.048606	0.138172
1	566279	567033	TU45	NA	0.301075	0.552236	0.139333	0.168307	0.473348	NA	0.148066	0.116332	0.022917	NA	0.077651	0.140652	0.305331	NA	0.114019	0.243544	NA
1	562342	565640	TU44	0.546162	0.748239	0.823664	0.766772	1.96403	3.17624	0.918857	1.31164	0.924824	1.04943	0.569453	0.476218	0.620765	0.30258	0.4159	0.123016	0.414262	0.235405
1	808653	810735	TU47	0.079882	NA	NA	0.260608	0.427788	0.110901	0.28098	0.564419	0.096662	0.249658	0.566098	0.312133	0.195872	0.297624	0.298129	NA	0.069192	0.134216
1	566279	567033	TU46	NA	NA	0.217293	NA	NA	0.33267	NA	NA	NA	0.273455	0.339579	NA	NA	NA	NA	NA	NA	NA
1	117805385	117808332	TU2540	0.046523	0.08144	0.077786	0.728181	NA	NA	0.390493	NA	0.349664	NA	0.041041	NA	NA	0.505218	0.037014	0.207694	NA	NA
1	28641169	28641492	TU783	0.32709	0.85032	0.828309	3.0222	1.55994	1.46655	1.84734	1.54099	2.2869	2.65667	1.54608	1.6163	0.778636	1.45718	0.561143	0.987108	0.952465	1.19846
1	152211926	152212232	TU3791	0.517803	NA	NA	NA	0.109891	NA	0.032284	NA	NA	NA	NA	NA	NA	0.086707	NA	NA	NA	NA
1	23411581	23468220	TU658	NA	NA	NA	NA	NA	NA	NA	NA	0.847338	NA	NA	NA	NA	NA	NA	NA	NA	NA
1	137503425	137507568	TU3193	0.700435	0.683273	0.738784	0.37066	0.226008	0.09844	NA	0.224627	NA	NA	0.149401	0.068531	NA	0.165565	0.088902	NA	NA	0.127953
1	137579333	137579751	TU3195	0.459065	0.463358	0.374162	NA	0.202045	0.119372	0.048845	0.687155	0.052011	0.073347	0.090661	NA	0.020306	0.262489	0.29852	NA	0.040684	NA
1	40936826	40958790	TU1172	0.556713	0.473862	0.531341	0.559771	0.400228	1.23066	0.42703	0.119352	0.397	0.058655	0.237856	0.071917	0.207316	0.379101	0.199141	0.047446	0.171545	0.064509
1	40969146	40973238	TU1177	0.299895	0.46796	0.287985	1.71174	1.98303	0.893747	1.26165	1.71516	1.64707	0.191696	0.837404	0.201327	1.98078	2.13818	1.72262	0.147108	0.001989	0.453096
1	163115518	163117970	TU3998	1.2922	1.31157	0.999392	0.742153	0.612918	0.512097	0.417061	0.414371	0.372161	0.077978	0.296138	0.267201	0.531392	0.544999	0.337096	0.427306	0.248734	0.379104
1	161555703	161556063	TU3990	NA	NA	0.511097	0.381752	0.123149	0.31913	0.307354	0.768359	0.358988	NA	NA	NA	0.080297	0.158683	0.160177	NA	0.308558	0.086472
1	161793174	161793827	TU3991	0.405111	0.686738	0.704443	0.499079	0.748948	0.458872	0.476493	0.296888	0.399868	0.350974	0.31723	0.066728	0.465164	0.893926	0.715687	0.261278	0.173466	NA
1	297223906	297224742	TU6747	0.675598	0.603445	NA	NA	0.403354	NA	NA	NA	0.408299	0.474689	NA	0.324106	0.440919	NA	0.631449	NA	NA	0.260693
1	49494319	49496826	TU1281	0.669399	1.05095	0.856141	1.29056	1.01855	1.44096	0.404607	0.929016	0.677767	0.30516	0.224977	0.165304	0.884877	1.25502	0.729728	0.24698	0.189736	0.328046
1	11121616	11123257	TU315	0.274785	0.295595	0.441702	1.16264	0.595644	0.718171	1.04362	1.29415	0.9321	0.564173	0.769631	0.881115	0.757418	1.06682	0.717839	0.987093	0.274035	0.37401
1	31486170	31490392	TU865	0.640765	0.527953	0.70207	0.620127	0.773494	0.623782	0.561446	0.907033	0.429939	0.403246	0.597875	0.43151	0.751376	0.559186	1.03627	0.511253	0.411033	0.460069
1	22513439	22513795	TU642	0.84653	0.715782	0.563807	NA	NA	0.191942	0.054083	0.953599	0.021569	NA	NA	NA	0.196202	0.348128	0.008807	NA	0.296373	NA
1	141387903	141437148	TU3289	NA	NA	NA	NA	NA	NA	NA	0.612406	1.01122	0.125614	NA	NA	0.535119	NA	0.12422	0.139508	0.344931	0.109046
1	145070400	145086325	TU3591	NA	1.26798	0.576202	0.785149	1.47635	1.31172	0.752332	1.13411	1.07416	0.631922	0.527466	1.29376	0.503201	0.642422	0.470139	0.435327	0.52786	0.286549
1	115454203	115458668	TU2481	1.10363	1.42241	1.79586	1.49142	1.0054	1.28249	0.385001	0.938215	0.468973	0.098653	0.196351	0.068467	0.235723	0.594948	0.206763	0.195963	0.108322	0.091992
1	116081475	116082241	TU2483	0.600468	1.1569	1.0494	0.674026	0.691945	0.868724	0.197021	0.726414	0.615711	0.289456	0.170532	0.070363	0.385089	0.644451	0.557759	0.055696	0.028739	0.11912
1	115461903	115462258	TU2482	0.520955	2.18143	1.60194	1.06966	0.863521	1.05373	0.542351	1.16925	0.367295	0.05373	NA	0.122585	0.414627	1.17463	0.518383	0.119997	0.185754	NA
1	116132453	116133167	TU2485	0.377837	0.721634	0.563019	0.461065	0.248268	0.384397	0.128088	0.771744	0.196897	0.013555	0.058383	0.049032	0.093259	0.355313	0.220058	0.178444	0.077484	0.083698
1	256287713	256328099	TU5738	NA	NA	0.232421	NA	0.079433	0.7487	0.125307	0.083147	0.216998	NA	0.055241	0.151398	0.163077	0.268758	0.118516	NA	0.127558	NA
1	116134616	116134996	TU2487	0.739893	0.899759	0.395632	1.10798	0.979403	0.459475	0.706091	0.218408	0.377513	0.246673	0.323946	NA	0.456232	0.665615	0.696773	NA	0.608249	0.809334
1	299487815	299488677	TU6816	NA	NA	0.110003	NA	NA	NA	NA	0.087089	0.102635	0.198187	0.076891	0.780315	0.13512	0.210916	0.386278	0.068453	0.059095	0.071715
1	122497041	122510158	TU2732	0.706047	1.23745	1.6523	1.29387	NA	0.890353	0.206049	0.370175	0.210973	0.065627	0.076373	0.061578	NA	0.769818	0.318854	0.180683	0.104193	0.074907
1	122518717	122519159	TU2737	1.46465	1.43998	1.05511	2.38897	0.469741	1.08556	0.302182	0.062613	0.668378	0.086357	0.329807	0.09654	0.192729	0.603924	0.785328	0.241078	0.342666	NA
1	122515752	122518618	TU2736	1.15508	2.02212	1.94251	1.76456	1.26993	0.976325	0.282802	0.541856	0.471278	0.093405	0.152931	0.091228	0.289862	0.795088	0.543556	0.193703	0.161406	0.079669
1	122511749	122515651	TU2735	0.969171	1.38598	1.70068	0.828422	0.846484	0.779752	0.271287	0.304976	0.184408	0.049009	0.101214	0.049682	0.159108	0.561301	0.204997	0.19705	0.090362	0.076118
1	122510259	122511674	TU2734	0.96073	1.42986	1.29037	1.11801	0.646846	NA	0.095448	0.548487	0.38476	0.107978	0.044221	0.030819	0.150215	0.448501	0.200319	0.150844	0.077835	0.145177
1	122522975	122524915	TU2739	1.66519	1.5699	1.00887	1.17637	0.790757	0.734838	0.149209	0.414233	0.199477	0.128112	0.148897	0.089933	0.191137	0.757423	0.137333	0.23476	0.079495	0.058839
1	256197140	256198695	TU5731	0.238732	0.243107	NA	NA	0.346702	0.097519	0.333178	NA	NA	NA	0.397187	0.15422	0.237196	0.237985	0.471386	0.195584	0.174946	0.188193
1	58703151	58774471	TU1413	NA	NA	NA	NA	NA	NA	NA	NA	NA	NA	NA	NA	NA	0.19992	NA	NA	NA	NA
1	143738198	143740134	TU3461	1.14895	1.0593	1.51643	1.94419	1.50356	1.25211	2.27998	1.51486	1.67787	0.523578	0.989619	0.617991	1.56014	1.96627	1.85261	1.02251	0.540998	0.901777
1	87695395	87696344	TU1909	3.79937	3.45689	4.47734	3.92345	1.40705	1.63652	1.9076	1.3538	2.89898	0.179468	0.549265	0.155267	0.8304	1.30671	1.60845	0.089935	0.187789	0.250051
1	134274144	134274677	TU3055	0.198459	0.485454	0.565391	0.489665	0.523722	0.093665	0.236224	0.589038	0.189633	0.052298	0.068271	0.090168	0.250296	0.536205	0.392435	0.079998	0.165114	0.262916
1	179546198	179571782	TU4228	NA	0.434556	0.706408	NA	0.353584	0.340936	NA	NA	NA	NA	NA	0.103135	0.203454	0.202316	NA	0.147575	NA	NA
1	127690127	127691619	TU2900	NA	0.503134	0.271821	NA	NA	0.368607	NA	NA	NA	NA	NA	NA	0.067301	0.535291	0.074022	NA	NA	NA
1	127736665	127737321	TU2901	0.443588	0.211075	0.255301	0.974832	0.618594	0.129928	0.159673	0.620617	0.119634	0.140525	0.074127	0.096535	0.180699	0.322485	0.049312	0.065021	NA	0.243361
1	168977889	168979150	TU4088	0.369301	0.174742	0.162695	0.440776	0.424079	0.108462	0.168934	0.792508	0.287378	0.126119	0.175539	NA	0.171773	0.215229	0.171851	0.100773	NA	0.093708
1	168968646	168971992	TU4087	0.293024	0.455864	0.564365	0.671012	0.441539	0.225167	0.180485	0.314503	0.229158	0.170458	0.227423	0.100553	0.255264	0.455861	0.437649	0.078745	0.182843	0.13227
1	56672850	56675880	TU1347	4.30071	4.01257	4.84283	5.9509	4.79804	4.347	3.51322	3.34507	3.1684	0.508146	0.640417	0.403166	1.35375	2.70828	2.10407	0.757789	0.69093	0.580387
1	56170948	56205596	TU1346	0.687801	1.08862	1.09781	0.611769	0.735536	0.466512	0.266679	0.418162	0.534452	0.315536	0.122849	0.050095	0.225	0.479233	0.32264	0.062859	0.091825	0.080663
1	84382385	84385701	TU1759	0.877658	1.15401	1.21079	1.68485	0.96775	0.62407	0.408273	0.643229	0.588106	0.0692	0.048578	0.072361	0.167651	0.517315	0.501795	0.096634	0.166135	0.192719
1	84328190	84328920	TU1755	0.210456	0.49324	0.049257	0.347036	NA	NA	NA	0.098404	0.059625	NA	0.114211	NA	NA	0.018453	0.140066	NA	0.20324	NA
1	84354171	84354566	TU1756	0.328725	0.729335	0.641563	0.435014	2.096	0.569218	0.435561	0.668228	0.263421	NA	0.105415	NA	0.496661	0.613833	0.570962	NA	0.222654	NA
1	84409103	84413184	TU1757	1.41389	1.26523	1.39248	1.55274	0.75325	0.575977	0.581218	0.568753	0.654176	0.042174	0.132909	0.188908	0.222731	0.621152	0.391814	0.094187	0.151164	0.128699
1	84323029	84324557	TU1753	0.346557	0.217674	0.209017	0.195682	0.046397	0.14437	0.012628	0.108847	0.057012	0.01251	NA	NA	0.097185	0.053757	0.389178	0.195667	0.043249	0.059755
1	118034714	118035528	TU2556	NA	0.473712	0.533451	0.148626	0.05803	0.293761	NA	0.640294	NA	0.304954	NA	NA	0.640816	0.24827	NA	0.103085	NA	NA
1	264135589	264135943	TU5909	NA	0.31251	0.472486	2.3752	3.06414	4.36769	5.33037	8.12547	6.01563	0.215527	2.11621	1.905	11.3354	13.3343	9.6972	2.2262	2.79415	2.38063
1	105956494	105957343	TU2228	0.680124	0.567757	0.540428	0.658342	0.354986	0.273427	0.381914	0.366602	0.076916	0.259692	0.414167	0.312155	0.264092	0.460542	0.687637	0.189304	0.103904	0.26872
1	105943609	105944000	TU2222	2.19479	0.25424	1.96658	0.968646	1.68788	1.32528	1.30261	1.83692	0.221634	0.507154	0.795127	0.743292	0.83285	0.971532	0.53135	0.271716	NA	0.058268
1	38271045	38271582	TU1114	0.802051	0.463973	0.879817	1.02614	0.421957	0.5183	0.161017	0.18973	0.331483	0.013748	0.084316	0.075437	0.139848	0.507313	0.194886	0.116988	0.078119	0.042456
1	38869210	38870284	TU1115	NA	0.019264	0.249648	0.455439	0.431149	1.0751	0.125725	0.456362	0.461805	0.178647	0.215905	0.081191	0.706884	1.04753	0.343593	0.052058	0.123029	0.040229
1	38950958	38952118	TU1119	0.086108	0.213091	0.057789	0.398275	0.468055	0.340484	0.391365	0.692847	0.563122	0.181231	0.413486	0.206736	0.605525	1.41748	0.918395	0.14718	0.018986	0.15739
1	297394672	297399046	TU6763	1.69745	2.08703	1.61315	2.40022	1.26443	1.68987	0.753802	1.10321	0.684849	0.238882	0.243345	0.209506	0.541607	1.02453	0.587542	0.214632	0.292392	0.433643
1	89320030	89849016	TU1951	NA	0.047548	0.578678	NA	NA	NA	0.047378	NA	NA	NA	0.171554	NA	NA	0.319154	0.5669	NA	0.05611	NA
1	201934670	201940706	TU4699	0.355188	0.473204	0.633181	1.66668	1.01031	4.65611	0.604614	1.30919	0.812149	0.237656	0.266263	0.213201	1.15042	1.76951	1.1005	0.159262	0.35763	0.295116
1	201722892	201723416	TU4690	NA	NA	NA	NA	NA	0.7905	NA	0.168055	NA	NA	NA	NA	0.390897	0.220946	0.317787	0.061378	NA	0.328178
1	201766571	201767013	TU4691	0.179419	0.434498	0.605806	0.304949	0.427037	0.675551	0.566592	0.939202	1.27904	1.94303	4.85319	3.10439	4.61432	5.20775	2.49947	1.06074	1.19419	0.618723
1	299719576	299720349	TU6832	1.13894	0.895033	1.86013	2.34191	1.74126	2.30261	1.59707	1.26374	1.34866	0.445003	0.443824	0.366108	1.22339	1.78346	2.09205	0.690996	0.555863	0.374585
1	124942599	124945044	TU2791	NA	NA	NA	0.744648	NA	NA	NA	NA	NA	NA	NA	NA	NA	NA	NA	NA	NA	NA
1	224441675	224454121	TU5128	0.06743	0.390562	0.054077	NA	0.031895	NA	NA	NA	0.132588	NA	NA	NA	0.091922	0.339061	0.061042	0.030824	NA	0.076142
1	268808486	268809165	TU6161	0.434819	0.251249	0.079179	0.045333	0.102988	0.101015	0.007058	0.135154	0.110353	NA	NA	NA	0.071202	0.281028	0.079165	0.002618	0.034015	0.208037
1	268973366	268974025	TU6166	0.32034	0.588324	0.125715	NA	0.034157	0.303386	NA	0.084054	0.033019	NA	NA	NA	0.005246	0.089384	NA	NA	NA	NA
1	216149929	216151162	TU4998	0.046563	NA	0.134759	0.194556	0.183511	0.087904	0.085429	0.219692	0.119752	0.117996	0.186257	NA	0.146275	0.253192	0.429318	0.177933	NA	0.113348
1	39002485	39008905	TU1121	0.140263	0.120887	0.161959	0.889377	0.618782	1.05915	0.469006	1.92205	0.882166	0.446788	0.354228	0.302443	0.836404	1.50816	1.29938	0.069812	0.32258	0.245309
1	216201096	216205158	TU4997	0.757116	0.796857	0.83964	2.2195	0.931201	1.03629	0.700995	1.3206	0.761899	0.226009	0.336583	0.228386	0.637388	1.60181	0.895982	0.494306	0.331048	0.32861
1	182042761	182068953	TU4336	NA	0.165098	0.41956	0.206427	NA	NA	0.328372	0.485089	0.216542	0.164931	0.356399	0.312338	0.129238	NA	0.456642	0.291002	0.130835	0.148333
1	270971655	271010592	TU6227	0.65418	0.062673	NA	NA	0.097314	NA	NA	NA	0.313888	NA	0.085893	0.044897	0.088144	0.027756	0.05451	0.263991	NA	NA
1	11450736	11453317	TU340	NA	0.084825	NA	NA	NA	0.215591	NA	NA	NA	NA	NA	0.039129	NA	0.365474	0.046653	NA	NA	NA
1	134695295	134695650	TU3072	0.435618	0.467449	0.438492	0.07182	0.131964	0.140497	0.3829	0.168816	NA	0.214922	0.058629	NA	0.083092	0.340012	0.872035	NA	NA	NA
1	134572174	134573554	TU3070	13.7259	10.3957	15.1086	16.8134	17.3359	24.7804	13.3064	16.7691	16.1047	7.17456	7.57757	8.97937	13.3153	10.2483	12.6486	6.34293	3.99132	4.58483
1	15709273	15710051	TU435	0.876567	0.887481	1.75297	0.846604	0.496621	0.722112	0.336418	0.452445	0.55242	0.080703	0.053587	NA	0.389253	0.346324	0.349558	0.094505	0.239197	0.051605
1	11582327	11583020	TU349	0.917501	1.51865	1.18911	0.783856	0.336422	0.756743	0.492986	0.231281	0.219812	0.082686	NA	NA	0.294802	0.33043	0.177276	0.061555	0.15881	0.394949
1	10562132	10562431	TU298	0.106566	0.184902	0.408522	0.090666	NA	0.026676	NA	0.207109	NA	0.153449	0.118739	0.072734	0.309989	0.307257	0.341749	0.071198	0.158218	0.146691
1	55751880	55851185	TU1328	0.029559	0.096471	0.116683	0.637973	0.143939	0.217466	0.100655	0.289438	0.921867	0.133508	0.321249	NA	0.116138	0.105569	0.178423	0.05572	0.057503	0.178757
1	55164827	55166884	TU1321	0.238165	0.554706	0.414686	1.73314	1.43063	1.2911	0.538952	0.423659	0.499957	NA	0.040568	0.031808	0.120709	0.288489	0.557692	0.021519	0.042843	0.066592
1	55170825	55171177	TU1322	0.471843	0.610228	0.393435	1.89192	1.61578	1.53782	0.686253	0.211635	0.218957	NA	NA	0.123626	0.193381	0.22928	0.051504	0.1904	NA	NA
1	55149594	55152912	TU1325	0.1836	0.265793	0.34372	2.4173	1.23245	1.30335	0.843667	0.342759	0.564639	0.01729	0.025155	0.032871	0.102569	0.291978	0.667064	0.045049	0.112904	0.082583
1	146150757	146153511	TU3672	0.274047	0.422757	0.377474	0.360262	0.223168	0.313174	0.203239	0.43773	0.288646	0.729065	0.655078	0.423623	0.823905	1.08904	1.21248	0.608119	0.513077	0.650774
1	146158372	146161375	TU3674	0.324211	0.240114	0.311046	0.986944	0.590393	0.216452	0.39768	0.867959	0.42125	0.299316	0.410215	0.472526	0.602816	1.13636	0.587298	0.476536	0.454944	0.577924
1	146165072	146165391	TU3677	0.166141	0.78121	0.772269	0.736945	0.871005	0.390758	0.482692	1.98026	0.886695	0.534789	0.975459	0.616487	0.742303	1.01254	0.432079	1.93037	1.92066	1.33117
1	146212381	146213187	TU3679	5.87908	5.63916	7.60942	18.0707	9.79117	4.15342	7.34873	14.6118	10.4263	8.91489	13.9452	10.4129	8.22305	15.4506	10.5716	11.1998	19.5903	22.1368
1	146210555	146212317	TU3678	3.78985	3.95153	3.29173	10.7022	8.58443	2.58493	5.09213	8.80308	6.77304	7.22179	9.62775	7.99252	6.84817	11.0648	6.84289	8.27379	11.7372	13.615
1	119836191	119838254	TU2676	0.429707	0.507731	0.601955	0.042655	0.13581	0.091511	NA	NA	NA	0.031797	NA	NA	0.017943	0.06271	0.106973	0.022331	0.05977	0.02388
1	105793772	105794547	TU2206	0.444986	0.934517	0.726841	1.11113	0.343737	0.596424	0.591174	0.437275	0.280835	0.135244	0.140761	0.168712	0.354168	0.7637	0.793773	0.133589	0.279701	0.266873
1	89738813	89849016	TU1954	0.060112	NA	NA	0.434521	NA	NA	0.289766	NA	0.520816	NA	NA	NA	NA	0.808024	NA	0.288253	NA	NA
1	181426121	181429204	TU4324	1.47395	1.28602	1.1407	1.70197	0.767634	0.724747	1.13457	0.107404	0.976659	0.029587	0.193708	NA	0.160679	0.291973	0.333027	0.264199	0.068305	0.070661
1	181426121	181428190	TU4325	2.44012	2.22338	2.00868	2.43029	1.4496	1.21389	1.38928	0.442107	1.44085	0.036962	0.15118	0.210822	0.480181	0.573373	0.366381	0.257828	0.07447	0.231722
1	181302759	181303383	TU4322	1.44298	1.10172	1.67929	1.25801	0.805392	0.539918	0.815763	0.276342	0.883335	0.032645	0.043191	0.069824	0.389715	0.206333	0.698589	0.409647	0.070537	0.216595
1	181422650	181425822	TU4323	2.88606	2.25583	2.44302	2.96735	1.80423	1.91719	2.08182	0.454545	2.00659	0.223251	0.223828	0.251278	0.456359	0.607778	0.558043	0.64	0.295524	0.126216
1	298047204	298047497	TU6788	0.714324	1.08803	0.543895	0.848067	0.768931	0.345356	0.610316	1.11895	0.370626	0.189112	0.10933	NA	0.252379	1.1495	0.795089	0.347274	0.074975	NA
1	233049416	233050412	TU5326	2.94971	1.97531	2.85981	1.88207	1.30435	1.62928	1.0455	0.695531	0.699468	0.057557	0.104674	0.197263	0.193499	0.676676	0.658132	0.471466	0.088436	0.183279
1	232981495	232990960	TU5321	1.78469	2.598	2.02496	1.65191	0.706036	1.65094	0.458167	0.405353	0.529296	0.056567	0.132282	0.10147	0.185009	0.62943	0.395038	0.182757	0.125668	0.149588
1	232981495	232990960	TU5322	0.854832	NA	0.791618	NA	0.337778	NA	0.194268	0.253091	NA	NA	NA	NA	0.121788	0.14204	0.070816	NA	NA	NA
1	11656050	11656793	TU354	0.640991	1.10742	0.719026	1.58349	1.61547	0.840341	1.81088	0.863947	0.966616	0.334227	0.617185	0.888835	0.777897	0.669873	0.385294	1.4921	1.88884	2.47651
1	19580788	19581289	TU609	0.263887	0.386747	0.709244	6.44812	2.59083	2.14217	1.42308	4.36437	2.99543	4.83866	4.82303	3.95543	4.1662	7.1746	6.10655	13.1045	13.8316	14.5146
1	225119507	225180301	TU5141	NA	NA	NA	0.758966	2.22151	0.51899	NA	2.3242	1.23781	0.565692	0.56427	NA	0.311519	0.504067	3.92732	0.222468	0.165175	0.328498
1	35644543	35756951	TU1010	NA	NA	NA	NA	NA	NA	0.412466	NA	NA	0.058476	NA	0.043399	NA	0.051959	0.32372	NA	NA	NA
1	10307330	10309126	TU282	NA	0.001025	0.067908	0.119436	0.001624	0.066936	NA	NA	NA	NA	NA	NA	NA	0.013744	NA	0.127984	0.021715	0.369692
1	34931498	34933835	TU977	0.781532	0.877849	1.73596	1.14019	0.556285	0.363683	0.445943	0.771232	0.848409	0.268349	0.302874	0.205321	0.463349	0.43849	0.665957	0.347161	0.179133	0.244239
1	34766342	34768749	TU974	0.284968	0.645237	0.250206	1.29342	0.303381	0.317384	0.144327	1.80618	0.636951	0.205632	0.441307	0.108738	0.798938	1.14099	1.37971	0.05192	0.210419	0.178328
1	34773467	34775007	TU975	0.034386	0.467954	0.205938	0.739331	0.030691	0.062968	NA	0.442556	0.132086	0.061898	0.121901	NA	0.258791	0.618122	0.632224	0.041582	NA	0.096444
1	259435291	259478669	TU5790	0.207628	0.081581	0.280884	0.240618	0.018394	NA	0.799089	0.714147	0.391123	0.163191	0.051468	0.309718	0.062709	0.087483	0.196472	NA	NA	0.030173
1	35076076	35076494	TU978	0.283702	0.145627	0.560977	1.17282	0.051922	0.403479	0.230095	0.054725	0.435509	0.043521	0.032213	0.005555	0.031167	0.11504	0.125281	NA	NA	NA
1	35080150	35080509	TU979	0.83506	0.142272	0.173324	1.06835	0.075321	0.395505	0.053633	0.308197	0.372899	0.106267	NA	NA	0.026382	0.254299	0.341749	NA	0.12246	0.126896
1	260013514	260282302	TU5793	NA	NA	NA	NA	NA	NA	NA	0.464116	NA	NA	NA	NA	NA	NA	NA	NA	NA	NA
1	143112637	143113248	TU3421	NA	NA	NA	NA	NA	NA	5.69745	0.193295	NA	NA	NA	NA	NA	NA	0.376757	NA	NA	NA
1	143139285	143140339	TU3422	0.828731	1.26063	1.29311	1.98537	0.833068	1.53907	0.649116	0.944496	1.29986	0.524344	0.495134	0.351603	1.07804	1.90521	1.56405	0.266977	0.355749	0.259805
1	123348185	123366089	TU2775	NA	NA	NA	NA	NA	NA	NA	NA	NA	NA	NA	NA	NA	0.173336	NA	NA	NA	NA
1	175821368	175822889	TU4151	0.348151	0.947835	0.841675	1.59077	1.91539	1.16279	0.477068	0.377248	0.372186	0.125677	0.164563	0.313872	0.319613	0.231322	0.417553	0.701692	0.693724	0.762474
1	259898883	260282302	TU5794	NA	0.065224	NA	0.159636	NA	NA	0.057378	0.117342	0.080954	NA	NA	0.107759	0.039333	0.287826	0.038203	NA	NA	NA
1	34436317	34437050	TU944	1.44383	1.44773	1.73491	1.03784	1.02085	2.28121	0.534863	1.09641	0.617166	0.337564	0.589006	0.412421	1.04634	1.38618	0.586653	0.488107	0.660882	0.247498
1	152051245	152095421	TU3782	0.050693	0.267418	0.181671	0.085265	NA	NA	0.029869	0.061285	NA	0.123754	NA	NA	0.11597	0.368305	0.307304	0.089935	0.166255	NA
1	81777300	81778088	TU1687	1.25923	0.778509	0.935107	0.911257	0.573647	0.773817	0.405078	0.718229	0.662347	0.121217	0.348838	0.055311	0.091158	0.416591	0.339756	NA	0.167625	0.289303
1	2974135	2976226	TU130	0.239783	0.516877	0.346369	0.377053	1.45078	0.124007	0.507242	1.17218	0.462455	0.561529	0.129702	0.281547	0.50937	0.401714	1.4111	0.183782	0.033226	0.341453
1	283250442	283254593	TU6410	1.68425	1.83096	2.5047	2.80185	2.86266	4.71627	1.56926	2.08327	2.12071	1.00934	1.13845	1.22941	2.64536	2.74397	4.27524	1.13948	1.13585	1.72497
1	143528078	143534797	TU3433	4.31683	3.99897	4.64596	5.09497	4.51586	3.92284	2.20673	3.02639	2.28424	1.03079	1.71781	1.15947	2.39509	3.72576	2.69876	1.88502	1.95835	1.78537
1	148026511	148191662	TU3742	NA	NA	NA	NA	NA	NA	NA	NA	NA	NA	NA	NA	NA	0.871593	NA	NA	NA	NA
1	231692839	231693952	TU5307	0.713332	1.24485	0.903608	1.49086	1.00844	1.9929	0.703789	1.57446	0.990523	0.120194	0.112417	0.071819	0.534449	0.898481	0.672945	0.038347	0.138509	0.041008
1	231689567	231689984	TU5304	0.488475	0.796228	0.898319	0.969129	0.998688	1.06336	0.705793	2.03278	NA	NA	0.280625	0.143031	0.279757	0.930054	0.593237	NA	0.105468	NA
1	231658442	231660408	TU5303	3.15282	2.73	3.326	2.19875	2.79021	4.33592	1.84563	3.85038	3.65651	0.972967	1.07208	0.965171	1.98142	2.94658	2.62738	0.684619	0.661469	0.557386
1	231656445	231657994	TU5302	3.4871	3.02475	3.96123	2.77251	2.13587	3.98513	1.73171	2.97039	2.50303	0.90087	1.13131	1.19658	2.0968	3.20298	2.02404	0.509872	0.469297	0.78112
1	231586234	231586521	TU5301	1.0242	0.96303	0.743925	0.300331	0.607054	1.46404	0.399562	1.02604	0.247187	NA	0.197125	0.112636	0.281683	0.695075	0.493163	NA	0.300026	0.272825
1	231694782	231696699	TU5309	0.854963	1.12734	1.81888	1.06284	0.702265	1.78615	0.513463	1.85044	0.896709	0.200921	0.17397	0.147742	0.471348	0.895795	0.544802	0.033409	0.137911	0.166724
1	231694294	231694652	TU5308	0.857559	0.849827	0.338891	1.43954	0.6565	1.81167	1.04588	1.31349	1.4569	NA	0.289147	0.12156	0.254359	0.70866	0.285584	NA	NA	0.237956
1	299739339	299739757	TU6851	0.862487	0.878615	0.636236	0.561307	0.39506	0.553093	0.138241	0.331	0.36408	0.090695	0.199588	0.104153	0.532677	0.933629	0.430326	NA	NA	0.109027
1	12041921	12043377	TU373	0.313434	0.552358	0.47223	0.725702	0.497289	0.540221	0.241225	0.43209	0.340927	0.072294	0.239711	0.025709	0.185235	0.366813	0.344892	0.240667	0.052901	0.023515
1	312908620	312909490	TU7455	0.61384	1.78321	1.57911	0.312282	0.271495	NA	0.221673	0.127383	0.300245	NA	NA	NA	0.078147	0.201333	1.38881	0.049046	0.004218	0.105071
1	312909875	312911363	TU7456	0.692279	2.36349	1.78494	0.220058	0.301214	0.100437	0.155343	0.204665	0.51167	0.003854	NA	NA	0.209027	0.47495	1.88065	0.02869	NA	0.030578
1	124942599	124945044	TU2790	0.266752	NA	0.308748	1.54708	0.627565	NA	1.02573	0.72809	1.08525	NA	NA	NA	0.26348	NA	0.510294	0.72055	NA	NA
1	256122547	256140400	TU5721	NA	0.163461	NA	0.165228	NA	NA	NA	NA	NA	NA	0.275043	NA	NA	NA	0.394326	NA	NA	NA
1	63832185	63832841	TU1516	0.661483	0.464365	0.754328	0.948198	0.176124	0.248436	0.216881	0.265556	0.295767	0.029114	0.092447	0.033212	0.151109	0.489544	0.092694	0.146298	0.033551	0.034766
1	63828362	63829334	TU1512	1.4969	1.37831	0.93066	1.14651	0.558978	0.796949	0.535641	1.13935	0.537093	0.588979	0.578612	0.403211	0.533707	1.08173	1.11706	0.679933	0.181235	0.422394
1	63867879	63868346	TU1518	3.69467	2.93314	3.22467	NA	NA	NA	NA	NA	NA	NA	NA	NA	NA	NA	NA	NA	NA	NA
1	305902329	305905154	TU7219	0.20606	0.30666	NA	0.023798	NA	0.266101	NA	0.362188	NA	0.40515	0.309849	0.143497	NA	NA	NA	0.249315	0.074707	0.224896
1	305902329	305905154	TU7218	0.244256	0.317301	0.265969	0.4464	0.928605	0.395656	0.478739	1.34987	0.725338	0.160675	0.624252	0.266042	0.405455	0.790889	0.55979	0.158489	0.090064	0.237859
1	304037637	304037980	TU7138	0.172007	0.312828	0.268502	1.0279	0.75616	1.56933	0.220018	2.48242	1.90054	0.195729	0.375778	0.190291	0.324407	2.00327	0.563091	0.415186	0.412661	0.066399
1	304041250	304042108	TU7139	0.426253	0.384656	0.224424	0.853464	0.330345	0.698725	0.179816	1.80807	0.734038	0.057896	0.628349	0.21964	0.285626	0.604481	0.471685	0.574892	0.003421	0.372266
1	6588975	6593236	TU201	NA	NA	NA	NA	NA	NA	0.288321	0.766108	NA	NA	NA	NA	0.345792	0.279468	0.194666	NA	NA	NA
1	292879835	292881350	TU6625	11.8952	12.3588	12.6182	15.7123	12.0187	15.8594	13.5972	14.2718	11.9921	9.5388	10.7391	10.4477	11.5313	13.5917	13.1867	8.26014	8.7889	9.8641
1	176414195	176417163	TU4172	0.384542	0.420813	0.4478	0.585848	0.689736	0.574299	0.539029	1.04286	0.578602	0.144785	0.229508	0.143483	0.504639	1.03834	0.884409	0.677814	0.414785	0.311801
1	176519288	176530385	TU4170	1.2414	1.52185	1.8046	5.84785	4.77721	6.24225	1.88947	4.52077	1.65139	0.313688	0.381771	0.259581	1.70476	3.29281	3.15557	0.552278	0.532326	0.512449
1	106283854	106284390	TU2248	0.196692	0.067143	NA	0.455863	NA	NA	NA	0.103306	NA	NA	NA	NA	NA	0.075359	0.152737	0.057277	NA	NA
1	106279637	106280434	TU2247	0.066402	0.023634	0.064739	0.54536	0.017394	NA	NA	NA	NA	NA	NA	NA	NA	0.033808	0.051391	NA	NA	0.035111
1	283742797	283745014	TU6436	0.565084	0.628149	0.529363	1.06649	0.71432	0.281957	1.51409	0.737506	1.16923	0.420219	0.809224	0.560684	1.1371	1.27713	1.53433	0.163711	0.238051	0.308943
1	304054547	304056502	TU7144	0.311538	0.397028	0.240108	1.13982	0.507842	1.32961	0.36582	1.71636	0.762674	0.254258	0.394891	0.234339	0.599462	1.61408	0.891482	0.343033	0.138537	0.182403
1	304043153	304044360	TU7140	0.438355	0.619605	0.47191	0.916267	0.868499	0.780896	0.353974	1.53354	0.623476	0.492875	0.205611	0.216756	0.471158	1.48107	0.373208	0.577956	0.281252	0.220471
1	182687247	182691253	TU4365	0.958916	0.99668	1.0883	1.41862	0.772856	3.65061	0.563924	1.53666	0.761271	0.348445	0.447931	0.217783	0.718551	1.41743	0.711404	0.639808	0.324563	0.444549
1	242342652	242355300	TU5448	NA	NA	NA	0.475765	NA	NA	NA	4.74894	1.53101	1.39855	NA	2.62594	1.22586	NA	1.67837	1.22941	0.000258	NA
1	152624119	152625023	TU3804	0.123589	0.251486	0.587847	0.282333	0.306311	0.276217	0.377661	0.151351	0.356677	0.222996	0.298845	0.265371	0.457315	0.240168	0.424973	0.036619	0.164228	0.059174
1	239399855	239889827	TU5368	0.201111	0.168006	NA	0.176415	0.147546	0.3286	NA	NA	0.587614	NA	NA	NA	NA	NA	NA	NA	NA	NA
1	17268381	17277287	TU524	1.97179	2.23564	2.30071	2.80911	1.76271	2.31549	1.60553	2.41092	1.6511	1.16725	1.76666	0.942604	2.69074	3.32476	3.40507	0.774685	1.13339	1.68974
1	312955289	312955645	TU7472	0.148427	0.735982	0.342669	0.357331	0.736794	0.140104	0.358031	0.591014	0.549398	NA	NA	NA	NA	0.226711	0.576282	NA	NA	NA
1	312953416	312953790	TU7471	0.635863	4.1418	2.22689	0.290131	1.95483	0.400137	0.463385	0.369837	0.822509	NA	NA	0.116374	0.158292	0.334296	3.1543	NA	NA	NA
1	17281779	17282242	TU526	0.525318	0.657517	1.14955	0.931281	0.761738	0.80092	0.7282	0.234735	0.375425	0.09619	0.314281	0.439536	0.381871	0.846378	0.370326	0.424735	0.095012	0.290438
1	312967594	312968219	TU7477	0.902047	1.79954	2.50974	0.565721	0.548242	0.200281	0.242631	0.343842	0.85419	NA	NA	NA	0.237059	0.32337	1.96697	NA	NA	NA
1	312959690	312959977	TU7475	0.077275	1.74565	2.20537	0.188888	NA	0.17367	0.25252	0.884783	0.694646	NA	NA	NA	NA	0.447459	2.13593	NA	NA	NA
1	136398489	136400284	TU3139	10.2799	8.04457	8.58786	11.6133	9.67841	13.7814	7.37355	7.73476	7.81071	2.76824	4.07579	3.88638	6.6016	9.02548	8.06885	3.4471	3.06692	2.97351
1	242108211	242108550	TU5441	NA	0.143027	0.119057	1.19146	0.530903	0.441327	0.684855	0.631986	0.77044	0.278294	0.256604	0.117229	0.561297	1.1421	0.88131	0.612306	0.176774	NA
1	224935035	224953776	TU5181	0.25596	0.150859	0.121949	0.394189	0.364239	NA	0.347397	0.343346	0.259735	NA	0.144096	NA	0.199376	0.346244	0.798048	0.16112	NA	0.214804
1	224774258	224774702	TU5183	0.209176	0.721948	0.755613	3.87005	2.49284	0.619875	0.205226	0.313115	1.50627	0.086399	0.552098	0.049361	0.560173	1.65284	1.32576	0.360952	NA	0.255445
1	26958838	26963989	TU746	0.328059	0.345286	0.299609	2.48335	0.647052	0.000313	0.475997	0.628732	0.384416	0.111407	0.180808	0.089082	0.694	2.22173	2.03788	0.055686	0.521538	1.26219
1	25545900	25547993	TU740	0.923209	0.709232	1.08938	1.31193	1.06145	1.29191	0.497968	1.06933	0.874418	0.118751	0.187722	0.218826	0.40277	1.02684	1.09653	0.244808	0.260639	0.283606
1	302437586	302439044	TU6984	2.699	4.21373	2.71611	0.857869	0.602807	NA	1.0801	0.070614	0.593251	NA	0.026657	NA	NA	0.033384	NA	NA	NA	0.029171
1	302437586	302439044	TU6986	1.3867	0.910016	0.563196	0.013399	0.055335	0.164357	0.034526	NA	0.051665	NA	NA	0.070667	0.098601	0.013679	NA	NA	NA	NA
1	149819999	149823829	TU3752	1.92254	2.81615	3.40602	2.06409	1.61644	1.68329	0.327557	0.658196	0.50025	0.064875	0.114412	0.085169	0.29406	0.763632	0.647316	0.250672	0.184044	0.119085
1	33480336	33480982	TU938	0.271631	0.471543	0.387833	1.02297	1.18711	0.618449	0.025067	0.085743	0.273729	0.059129	0.068821	0.03395	0.274779	0.301999	0.259243	0.037635	NA	0.013415
1	33504465	33504763	TU939	0.165995	0.017315	0.559483	1.50281	0.407565	0.072489	0.128288	0.087821	NA	0.049473	0.083768	0.134764	0.18463	0.089628	0.588402	NA	NA	NA
1	10308373	10309126	TU280	0.105415	0.003204	0.188347	0.175716	0.271649	0.395161	0.460926	0.257512	NA	0.684111	0.538319	0.289391	0.229552	0.039216	0.46467	0.125981	0.447569	0.179404
1	61062907	61063887	TU1456	0.785196	1.24399	0.635594	0.582074	0.391308	0.356731	0.93068	0.650136	0.410679	0.419218	0.548929	0.253122	0.196655	0.612268	0.140741	0.043546	0.089879	0.140788
1	61056513	61062673	TU1455	11.7662	9.68854	11.4845	9.20993	9.74058	16.3329	6.47737	6.28789	7.10053	2.11197	2.30625	2.43949	8.16276	7.01041	7.75834	2.68452	2.74027	2.9069
1	61056513	61062673	TU1454	3.55213	1.69124	1.72105	3.26714	2.89667	7.16297	2.54227	1.71528	3.82264	0.962566	2.35643	1.40616	2.41183	2.16774	2.33149	0.768336	1.73609	1.64127
1	61056513	61062673	TU1453	1.1063	1.21368	1.43299	0.976621	3.47916	4.27314	2.23637	2.8005	1.13265	1.25692	1.20569	1.27051	2.33656	2.17605	4.52426	0.850912	0.458771	0.872759
1	61061228	61062673	TU1452	25.71	26.3943	27.7065	6.16481	14.9243	25.4915	19.3153	13.2612	19.7645	13.6196	16.4613	21.0911	16.8304	8.54352	9.09209	12.8111	8.47347	8.44865
1	269807255	269807850	TU6183	0.354739	0.465357	0.682563	0.282343	0.471357	0.8104	0.327842	0.228046	0.036565	NA	0.056499	0.19477	0.199193	0.204301	0.246564	0.040139	0.110707	0.088912
1	212730431	212731296	TU4979	0.821343	0.665519	0.873914	0.694548	0.350794	0.769508	0.140906	0.223995	0.139246	0.060815	0.1279	0.12699	0.383164	0.233649	0.339855	0.031242	0.061598	0.052575
1	61543557	61744584	TU1458	1.75368	1.41817	0.976239	NA	NA	NA	0.052862	NA	0.059666	NA	NA	NA	NA	NA	NA	NA	NA	NA
1	92239339	92241147	TU1982	0.058583	0.137987	0.13698	0.555724	0.104576	0.282757	0.490964	2.06998	1.43358	0.726281	0.923187	1.09209	0.966356	1.09667	1.45065	0.413023	0.438662	0.328034
1	92320939	92321647	TU1989	0.551809	0.342681	1.3018	0.94042	0.603687	0.282184	0.751248	0.195873	1.75244	0.162233	0.37662	0.061757	0.606991	0.818112	0.334326	0.286199	0.373079	0.257729
1	92300042	92300714	TU1988	0.196575	0.041211	0.298745	1.89631	1.43757	1.03874	0.344077	1.0301	0.679366	NA	0.062027	0.161894	0.594036	1.10146	1.79659	0.190215	0.1963	0.984242
1	104253061	104254896	TU2180	0.518726	0.816045	0.785676	0.429528	0.296234	0.503985	0.314924	0.589201	0.189757	0.156344	0.193184	0.154499	0.574035	1.1389	0.725863	0.162872	0.288621	0.211493
1	182893837	182896644	TU4371	NA	NA	NA	NA	0.255104	0.430977	NA	NA	0.029647	NA	0.116663	NA	NA	0.52709	NA	NA	0.156257	NA
1	274474365	274491061	TU6244	NA	0.436065	0.543843	NA	NA	NA	NA	NA	NA	NA	NA	NA	NA	NA	0.0253	NA	NA	NA
1	131968418	131969296	TU2980	NA	0.067878	NA	NA	NA	NA	NA	NA	NA	0.039093	NA	NA	0.052558	0.404913	NA	0.124643	0.223854	0.221299
1	204373676	204375079	TU4775	19.804	17.8977	20.9909	17.0685	20.1697	25.6243	19.3151	24.7056	26.0686	9.9782	12.3239	14.4911	22.5813	22.9319	18.38	10.8524	7.45717	7.4261
1	204309187	204310280	TU4771	1.11765	1.14102	1.32367	0.783258	0.853806	0.502914	1.3766	0.304253	0.607569	0.069938	0.133551	0.04973	0.094954	0.20345	0.2714	0.039048	0.060446	NA
1	259639941	259644773	TU5791	0.148495	NA	NA	0.359399	0.033189	0.086595	0.621572	0.404669	0.375438	0.156464	0.073717	0.029416	0.066006	0.180283	0.078101	NA	NA	NA
1	18667816	18668444	TU582	1.8115	1.61738	1.33333	1.36734	0.902277	0.556629	0.887724	0.554461	0.901047	0.060821	0.332051	0.208141	0.58982	0.686262	0.445958	0.199899	0.12943	0.145254
1	18703172	18706937	TU581	1.27331	1.28189	1.29221	1.00383	0.954427	0.988787	0.507558	1.0201	0.596033	0.237975	0.34639	0.254896	0.665995	1.20356	1.10528	0.249629	0.193113	0.200351
1	18797215	18803577	TU587	0.13381	NA	NA	0.366327	0.365457	NA	0.35755	0.322206	0.146753	NA	0.702764	0.71558	0.274813	0.158965	0.345201	NA	0.350062	0.807517
1	18849827	18850918	TU588	0.509505	0.482573	0.941268	0.498331	1.00999	0.43513	0.231268	1.06142	0.239614	0.420397	0.763271	0.319708	0.611533	0.457056	0.513625	0.543507	0.363342	0.33467
1	9120722	9122319	TU233	0.010611	0.005207	0.017494	0.008511	0.088788	0.054775	0.018719	0.017358	0.037185	0.05985	0.096393	0.027309	0.055837	0.253242	0.307959	0.213862	0.041382	0.028587
1	169614622	169615515	TU4111	0.323424	0.465357	0.500571	0.150907	0.052902	0.083735	0.119647	0.535726	0.14626	0.299545	0.256815	0.113412	0.372934	0.325263	0.248016	NA	0.098625	0.116505
1	170052356	170054262	TU4112	0.057848	NA	0.146491	0.178165	NA	0.054604	0.12647	0.241444	NA	0.231374	0.592439	0.404957	0.112865	0.117811	0.134312	NA	0.240642	0.303053
1	250146752	250149699	TU5649	0.754685	0.83739	1.06944	2.27957	1.36327	1.39125	0.693889	1.47458	0.91651	0.220565	0.311571	0.281115	0.613831	1.33545	1.23748	0.239147	0.194457	0.216842
1	204716097	204718287	TU4789	0.466629	0.532723	0.467292	0.612358	0.125629	0.332001	0.331929	0.375745	0.35015	0.140849	0.11114	0.081376	0.163854	0.231902	0.337246	0.102102	0.05701	0.046912
1	29354	62719	TU8	NA	0.007651	0.079803	NA	NA	NA	NA	0.028482	NA	NA	NA	NA	NA	0.213349	0.460065	NA	NA	NA
1	23668	56338	TU1	0.105422	0.625778	0.380608	NA	0.173339	NA	NA	0.130963	0.239916	NA	NA	NA	NA	0.168915	0.923714	NA	NA	NA
1	23668	55017	TU2	0.107364	0.625778	0.380608	NA	0.174924	NA	NA	0.127245	0.239916	NA	NA	NA	NA	0.168915	0.916787	NA	NA	NA
1	12614	74948	TU3	NA	0.782732	0.384217	NA	0.33176	NA	0.137183	NA	NA	NA	NA	NA	0.115146	NA	0.294479	NA	NA	NA
1	37890	71526	TU5	0.029836	0.271671	0.167218	NA	0.195483	NA	0.074446	NA	0.055218	NA	NA	NA	0.051374	0.161177	0.607143	NA	NA	NA
1	208265835	208288604	TU4866	2.29188	1.2313	1.41195	0.751866	0.716747	0.232738	0.3793	0.935786	0.335392	0.197825	0.392279	0.306002	0.870648	1.08481	0.267536	0.319517	0.141684	0.509103
1	284379299	284394947	TU6458	NA	NA	NA	NA	0.143606	0.026275	NA	NA	0.316615	NA	NA	NA	NA	NA	0.184681	NA	0.876696	NA
1	89738813	89849016	TU1946	NA	NA	NA	0.946042	NA	NA	0.209018	NA	0.00623	NA	NA	NA	NA	0.541354	NA	0.512555	NA	NA
1	182226365	182226718	TU4349	0.972954	0.705134	1.69754	4.99432	3.94209	5.99734	3.5172	4.93638	4.29659	0.540341	1.41506	0.246554	1.2579	2.49057	0.860744	0.784389	0.435874	0.937306
1	313763837	313764366	TU7497	4.1481	4.3431	4.68259	3.28416	6.02185	5.567	3.64199	4.39583	3.53564	4.80006	5.47636	4.73344	4.44991	4.96221	3.75253	6.12467	5.53038	9.35053
1	12120291	12134779	TU379	2.15482	2.50552	2.83355	3.69395	2.15913	3.6353	1.34581	2.53339	1.72196	0.388669	0.585534	0.473594	1.30519	2.57384	1.26864	0.467259	0.496688	0.488637
1	151675991	151676752	TU3770	0.613332	0.524131	0.572316	0.712954	0.942784	1.09027	0.365377	0.368866	0.54053	NA	0.074687	0.057271	0.259665	0.535325	0.597029	0.142023	0.057469	0.080933
1	151741012	151741380	TU3771	0.29821	0.563725	0.37577	1.48948	0.88223	0.615386	0.466733	0.601361	1.24024	0.045963	0.082583	0.118266	0.145852	0.64973	0.610147	NA	NA	0.123801
1	12039516	12040036	TU372	0.619217	0.892214	0.444282	0.626483	0.428463	0.768657	0.443719	0.425916	0.33463	0.011381	0.180277	0.167524	0.325471	0.673172	0.525283	0.122171	0.14808	0.219205
1	64813072	64813791	TU1557	0.188404	0.462255	0.320556	0.671936	0.260119	0.277873	0.180563	0.418635	0.179185	NA	0.057978	0.02384	0.2384	0.429161	0.557051	NA	0.167362	0.176808
1	60417940	60443757	TU1431	NA	NA	NA	NA	NA	NA	NA	NA	NA	NA	NA	NA	NA	NA	1.44668	NA	NA	NA
1	60436112	60443757	TU1430	NA	0.074842	0.067536	0.193453	0.136976	NA	0.191528	NA	NA	0.434473	0.083711	NA	1.10797	0.253436	0.830178	1.10319	0.765701	1.49832
1	60886164	60887482	TU1435	0.42423	0.454755	0.247212	0.53561	0.408642	0.414471	0.581915	0.911975	0.562306	0.437765	0.293591	0.594882	0.820712	0.984718	1.0082	0.134084	0.16422	0.219465
1	60884464	60884754	TU1434	0.091046	0.012708	1.617	0.830015	0.223741	0.507619	0.253897	0.972252	0.524226	0.549083	0.525508	0.058987	0.471204	1.3375	0.861066	0.146801	0.150992	0.392461
1	60887675	60888264	TU1436	0.898111	0.234418	0.209239	0.645419	0.676283	0.226914	0.588394	0.423119	0.553069	0.389045	0.263672	0.406815	1.23263	0.845941	1.02247	0.433465	0.149442	0.193569
1	306826138	306827343	TU7257	1.5879	2.04128	2.04951	1.06183	1.32262	0.76574	2.055	1.74615	1.65572	1.58428	1.64219	1.01803	2.0008	1.44565	1.80056	0.469106	1.4616	1.16176
1	104083165	104083898	TU2168	0.878089	1.23763	1.08988	0.481741	0.51547	1.10778	0.447181	0.302319	0.534428	0.333221	0.199053	0.237821	0.785799	1.24933	0.683312	0.0873	0.120124	0.179452
1	104134429	104135148	TU2169	0.339519	0.97433	0.559109	0.320101	0.248952	0.277873	0.187714	0.232689	0.075064	0.04906	0.267858	NA	0.202674	0.770765	0.595782	NA	0.128175	0.102574
1	104006515	104016951	TU2164	1.05607	1.20676	1.26005	0.982723	0.840819	1.1359	0.396082	0.895854	0.488628	0.153948	0.2139	0.242571	0.555783	1.81487	0.833125	0.122818	0.21545	0.264938
1	104051318	104063419	TU2165	0.82593	0.985945	0.920686	1.00974	0.811616	0.969076	0.401039	0.802773	0.324911	0.155686	0.230302	0.243064	0.485756	1.66354	0.673738	0.152904	0.165044	0.222788
1	245197113	245198177	TU5550	1.18145	0.100767	0.532083	0.509409	NA	0.264158	0.179107	NA	0.141999	0.295658	0.040391	NA	0.065039	0.136546	0.397114	0.300615	0.408199	0.492637
1	245181628	245198177	TU5551	NA	0.384598	0.051756	NA	0.186325	0.033405	0.269146	NA	0.000512	NA	0.092028	NA	0.125072	0.233878	0.147796	NA	NA	NA
1	8562198	8564411	TU218	0.859608	1.21514	1.24085	0.639003	0.352465	0.700104	0.252901	0.438325	0.363935	0.138406	0.094273	0.10841	0.422184	0.365361	0.407505	0.125417	0.079051	0.226968
1	7168594	7169910	TU210	0.154902	0.463308	0.509438	0.43371	0.395496	0.101528	0.102329	0.273797	0.132268	0.083174	0.147071	0.021538	0.173226	0.5548	0.348547	0.148019	0.284531	0.117472
1	223721094	223722168	TU5085	NA	NA	NA	NA	NA	NA	NA	NA	NA	NA	0.113379	NA	NA	0.113333	0.190683	NA	NA	0.455522
1	223731667	223738767	TU5086	NA	0.100912	0.339906	NA	NA	NA	0.310896	NA	NA	NA	0.136931	NA	NA	NA	0.147021	NA	NA	0.506252
1	223761694	223774935	TU5087	NA	NA	0.143056	NA	0.045561	NA	0.041168	NA	0.0697	0.183395	0.044503	0.076611	0.142387	0.176023	0.397711	0.20646	0.610993	0.292212
1	223877710	223878221	TU5089	0.148543	NA	0.491541	NA	0.21224	NA	0.622213	NA	0.665934	NA	NA	NA	NA	NA	NA	NA	NA	NA
1	251538434	251539841	TU5662	0.466033	0.157193	0.423144	0.647589	0.416961	0.358365	0.512678	0.118993	0.538526	0.222164	0.284125	0.216857	0.877115	1.16431	0.908353	0.800282	0.525961	0.490026
1	251671750	251699226	TU5666	0.073746	0.055113	NA	NA	NA	NA	NA	NA	NA	NA	0.20377	0.033096	0.512775	0.232559	0.601919	NA	NA	0.085519
1	251527412	251699226	TU5667	NA	NA	NA	NA	NA	NA	NA	NA	NA	NA	NA	0.098828	0.039384	0.476305	0.246275	NA	NA	0.194851
1	63812754	63813112	TU1511	0.098892	0.463542	0.629815	0.103041	0.131739	0.764885	NA	0.077779	0.214084	NA	0.046124	0.014992	0.209439	0.279807	0.277968	NA	NA	0.310063
1	266677938	266678522	TU6064	0.72701	1.84569	0.623056	3.31145	1.36947	1.23027	4.50493	0.00482	3.34405	0.011226	NA	0.004538	NA	NA	NA	NA	NA	0.010672
1	266677938	266678522	TU6063	0.127554	0.569541	0.267591	0.6076	1.49467	NA	2.35783	0.133984	1.17929	0.080633	NA	0.104288	NA	NA	NA	NA	NA	0.100354
1	89320030	89849016	TU1949	NA	NA	0.144462	NA	NA	NA	NA	0.058665	NA	NA	NA	NA	0.020391	NA	0.562936	NA	0.056857	0.032521
1	136403462	136412855	TU3154	NA	0.682792	0.393766	NA	NA	NA	0.425616	NA	NA	0.01481	0.155879	NA	0.247607	NA	0.452144	NA	NA	NA
1	136400750	136402948	TU3151	1.91601	1.52588	1.95258	2.4237	1.50457	1.94443	1.39565	1.47565	1.1093	0.391318	0.455028	0.535628	1.35068	1.68693	1.50071	0.504767	0.400826	0.476975
1	263700778	263701191	TU5838	0.596015	0.468954	0.073467	0.182646	0.404782	0.011276	0.557778	0.066999	0.208453	NA	0.163683	0.013352	0.061654	0.204186	0.192502	NA	NA	NA
1	118408905	118429605	TU2569	0.121633	0.177067	0.070288	0.28066	0.511844	NA	NA	0.357029	0.176673	0.172365	0.180108	NA	0.274099	0.212182	0.163031	0.087232	NA	0.192486
1	154582681	154583428	TU3842	0.472505	0.780147	0.536086	1.17478	0.390326	1.42518	0.56512	0.705311	0.444014	NA	0.028741	0.057953	0.532093	0.764335	1.01428	NA	0.117876	NA
1	154602825	154611177	TU3846	0.829475	1.02933	1.0844	1.2618	0.823863	1.09268	0.416111	1.00597	0.576602	0.130505	0.209887	0.148915	0.438836	0.899601	0.618577	0.199488	0.2256	0.157251
1	24107270	24109175	TU688	0.194421	0.305583	0.264007	0.68499	0.49602	1.03673	0.708962	1.89207	1.06609	0.311107	0.273768	0.341687	0.864492	1.25985	0.505631	0.347101	0.344018	0.455466
1	24002133	24002792	TU682	0.338003	0.302847	0.036257	0.342608	0.305264	0.177333	NA	0.240954	0.412302	0.10105	0.512526	NA	0.082144	0.223187	0.341749	NA	0.044531	NA
1	24038204	24038562	TU683	0.241573	0.079832	0.174429	0.628348	0.224835	1.02217	0.206522	0.545999	0.975719	NA	0.418604	NA	0.211093	0.330908	0.343462	0.203877	0.19116	0.101375
1	24083915	24086497	TU684	0.224901	0.213051	0.121399	0.751139	0.23783	0.560158	0.416431	1.22312	0.497721	0.258271	0.496163	NA	0.560657	1.07817	0.662886	0.239053	0.099897	0.108461
1	24095620	24096399	TU685	0.225541	0.17779	0.055911	0.453563	0.272852	0.256498	0.470316	0.960154	0.661421	0.270409	0.54196	0.139872	0.569623	0.757708	0.637756	NA	0.08478	0.192881
1	24102698	24103497	TU686	0.165589	0.361714	0.386624	0.713995	0.532062	0.964705	0.332736	1.42272	0.928555	0.204511	0.498321	0.312027	1.01863	1.55386	1.28669	0.427546	0.322008	0.142758
1	24104841	24105924	TU687	0.178258	0.102344	0.239942	0.992643	0.110383	0.623829	0.427714	0.69788	0.761542	0.148342	0.336444	0.183176	0.530165	1.08197	0.264319	0.210311	0.420792	0.263531
1	241734874	241735244	TU5419	1.48111	0.759543	0.839115	0.333338	0.762744	0.747785	0.256048	0.448589	0.41236	0.008249	NA	NA	0.262665	0.290875	0.207076	NA	0.126355	NA
1	146481760	146482087	TU3712	0.562196	0.885612	0.874801	0.520777	0.107181	0.453915	0.2178	0.196194	0.097448	NA	0.069998	0.10777	0.034687	0.246756	0.089605	0.06512	0.374548	0.126741
1	146488774	146490776	TU3713	1.05818	1.14929	1.2704	1.03748	0.707802	0.799241	0.387825	0.534999	0.361581	0.057298	0.198752	0.19536	0.281288	0.61931	0.46067	0.074788	0.121054	0.29269
1	68710045	68710395	TU1579	0.113223	0.143286	1.30076	0.261407	0.890643	0.980154	0.150354	0.724396	1.42802	0.027248	NA	NA	0.31681	0.392766	0.534725	0.083978	0.376799	0.422985
1	211029992	211030763	TU4939	0.480466	0.827029	1.21439	0.616106	0.386768	0.993431	0.249433	0.428522	0.218681	0.074662	0.027036	0.056529	0.248741	0.244625	0.344759	0.083003	0.057106	0.076926
1	211001198	211001794	TU4938	0.353849	0.789782	0.561918	1.13416	0.74995	0.887796	0.355753	0.278772	0.388644	0.123676	0.279693	0.210282	0.024857	0.314826	0.412159	0.143112	NA	0.11478
1	58757519	58774471	TU1411	0.082666	0.092353	0.069779	0.343398	0.16935	0.211958	0.280419	0.195454	0.168393	NA	0.056306	0.029294	0.112023	0.383309	0.231317	NA	0.113938	0.035312
1	58703148	58774471	TU1410	0.171669	0.059661	0.050386	NA	0.043293	0.106145	0.065257	0.445641	0.08908	0.06738	0.422562	0.342264	0.272898	0.260498	0.093689	0.146241	0.105445	NA
1	66094572	66100759	TU1573	NA	NA	NA	0.45333	NA	NA	NA	NA	0.363213	NA	NA	NA	NA	0.057192	NA	NA	NA	NA
1	297467343	297467843	TU6769	NA	0.068526	NA	NA	NA	NA	0.139293	0.075808	0.397437	NA	NA	0.262526	0.091172	0.335935	0.57713	NA	NA	0.069426
1	282867761	282886846	TU6391	0.128036	0.035946	NA	NA	NA	NA	0.070984	NA	NA	NA	NA	NA	0.368026	0.178793	0.154095	0.135171	0.183754	0.185654
1	282870412	282886846	TU6390	NA	NA	NA	NA	NA	0.059749	0.510163	NA	NA	NA	0.037898	NA	0.045512	0.034379	0.095146	NA	0.10626	0.20715
1	283124604	283126145	TU6397	0.97936	1.01025	0.954618	0.840689	0.881012	1.2594	0.392498	0.677675	0.699292	0.148856	0.199516	0.208484	0.716395	0.855082	0.621619	0.201313	0.312201	0.12018
1	283123815	283124530	TU6396	0.69714	0.661618	0.734337	0.569828	1.01635	1.67865	0.026966	1.04933	0.345966	NA	0.399368	NA	0.633666	0.591194	0.558253	0.260729	0.083738	0.193108
1	202686031	202686548	TU4736	0.474306	0.578264	1.02625	0.535945	0.218627	0.434511	0.550406	0.527981	0.293375	0.473401	0.66565	0.210618	0.603335	1.12949	0.328218	0.082469	NA	0.251635
1	57668255	57670295	TU1383	6.64975	4.41781	6.09963	31.0753	18.1963	20.1179	20.2404	32.0693	14.1707	7.29022	11.0813	11.4541	19.3055	29.3462	23.4905	17.5853	12.0367	16.9248
1	10156939	10157298	TU272	0.390055	0.462255	0.701371	0.701654	0.262747	0.229245	0.268162	0.454591	0.200978	0.22812	0.115956	NA	0.15417	0.393939	0.146193	0.177996	0.206141	0.126896
1	313848956	313854500	TU7516	6.83119	6.89746	7.66005	3.64464	4.86334	3.16161	3.70705	3.23623	3.65044	5.26575	9.50436	6.08205	6.23437	3.79154	2.42953	7.52128	9.60393	12.1593
1	313848956	313854500	TU7517	1.68596	2.3385	2.74412	0.735275	0.991126	1.25204	1.55878	0.810049	0.723469	2.01652	2.09092	3.11041	2.73096	1.24039	0.750859	2.93004	4.10555	3.8928
1	313848956	313854500	TU7519	2.57709	2.6144	2.35808	1.55116	1.9704	2.60752	0.718367	1.33195	0.949986	1.06852	3.34162	1.23864	0.94038	1.02011	0.722693	1.26082	1.60422	0.840927
1	134742248	134742666	TU3080	0.179158	0.463358	0.702956	0.013849	0.352168	0.113802	0.05714	0.223756	0.092927	NA	0.215197	NA	0.737862	0.501155	0.583991	0.201531	0.105216	0.164268
1	31720254	31726198	TU894	0.94904	1.78666	1.42191	1.31752	0.779727	0.285968	0.626853	0.932929	0.839527	0.18018	0.214186	0.165067	0.299493	1.21151	0.548362	0.865878	0.237199	0.234316
1	31698627	31702694	TU890	0.898426	1.37672	1.70652	1.48382	1.04033	0.356562	0.787654	0.913455	0.883498	0.08934	0.220658	0.123404	0.149517	1.36927	0.347764	0.908392	0.20587	0.303089
1	31717913	31720154	TU893	0.459849	0.915437	0.927691	1.25315	0.769957	0.189628	0.507351	0.706682	0.622096	0.085317	0.083786	0.087592	0.125762	1.04084	0.291813	0.762223	0.206467	0.191532
1	31716818	31717727	TU892	0.550848	1.06694	1.65742	1.73361	1.29774	0.494674	0.486299	0.731546	1.14951	0.04204	0.091745	0.239781	0.211998	1.43797	0.202796	1.75195	0.411788	0.100401
1	82571420	82572617	TU1696	0.6757	0.716765	0.690532	0.627397	0.327534	0.313129	0.112816	0.132592	0.054573	0.031933	0.086648	0.036427	0.136177	0.224972	0.136814	0.105549	0.073599	0.09533
1	165234430	165235323	TU4052	0.483456	0.506515	0.503323	0.750682	0.395707	0.683119	0.276297	0.25297	0.293334	0.048355	NA	0.048814	0.168097	0.323905	0.314837	0.095409	0.082845	0.111736
1	165238778	165239486	TU4053	0.310906	0.679886	0.567783	0.818424	0.620363	0.600816	0.257799	0.341669	0.58401	0.098383	0.061429	0.11346	0.254657	0.508244	0.217678	0.068889	0.168093	0.192223
1	188704398	188706258	TU4509	0.160083	0.170019	0.329525	0.398351	0.292478	0.467596	0.078033	0.304283	0.088077	NA	NA	NA	0.017136	0.327109	0.179763	0.049329	0.050907	0.026375
1	28103893	28143697	TU756	NA	0.293862	NA	NA	0.120649	NA	0.492543	0.238696	NA	NA	NA	NA	NA	0.000819	NA	NA	NA	NA
1	27160912	27161304	TU750	0.134831	0.282293	0.175273	2.5608	0.420796	0.142542	NA	0.564637	0.344544	NA	0.05311	0.222087	0.151042	0.742771	0.895678	0.1087	0.168265	0.072069
1	147667191	147668804	TU3730	0.676748	1.46077	0.577676	0.202341	0.278375	0.349252	0.067788	0.309343	0.395619	0.215536	0.170098	0.027039	0.214905	0.418219	0.408659	0.370549	0.173811	0.042456
1	147770493	147770849	TU3731	0.425492	0.737018	0.384015	0.242284	0.321478	0.491765	0.126915	0.537144	NA	NA	0.113812	NA	0.007205	0.503299	0.344621	NA	NA	0.014502
1	147776046	147778014	TU3732	0.731901	1.45414	1.33266	0.469677	0.504409	0.735819	0.202589	0.450792	0.672046	0.096304	0.137451	0.022164	0.346389	0.706551	0.501671	0.25507	0.09247	0.046402
1	72393665	72395610	TU1590	0.23706	0.223394	0.166278	0.256269	0.058605	0.57766	0.090278	0.150203	0.054009	0.047405	0.126353	0.040558	0.045972	0.309179	0.235879	NA	0.130822	0.038359
1	231397009	231636673	TU5293	0.352084	0.506791	0.244447	NA	0.001571	NA	NA	NA	NA	NA	NA	NA	NA	NA	NA	NA	NA	NA
1	231615795	231616270	TU5298	0.468288	0.299883	0.563807	0.363807	0.503082	0.433622	0.383991	0.218717	0.304916	0.079298	NA	0.168999	0.538933	0.49272	0.21108	NA	0.046308	0.047986
1	256197140	256198695	TU5733	NA	NA	NA	NA	NA	NA	NA	NA	NA	NA	NA	NA	0.154654	0.077325	0.271958	NA	NA	NA
1	101476029	101477137	TU2122	0.734067	0.626232	0.554975	0.613651	0.602872	0.691249	0.206483	0.195257	0.224544	0.034496	0.037641	0.039351	0.287252	0.462051	0.535211	0.338465	0.124425	0.333796
1	101478899	101479399	TU2123	0.376878	0.871733	0.391041	0.282675	0.505669	0.517143	0.237653	0.117373	0.674519	NA	0.022219	0.108592	0.043049	0.242323	0.277219	0.135291	0.087995	0.075985
1	101300176	101300475	TU2121	1.2364	0.924509	0.782752	1.90399	1.6553	1.0837	1.60898	1.75673	1.81607	2.87006	2.22635	2.03654	2.22598	2.15829	1.16195	1.77996	2.1308	1.75116
1	101481691	101483424	TU2124	0.611171	0.80508	0.715814	1.16214	0.511765	1.1563	0.388826	0.399804	0.644987	0.253717	0.522243	0.503346	0.88463	0.847945	1.13885	1.62598	1.16443	1.0459
1	101651587	101654569	TU2128	1.26441	1.03199	1.66867	1.21285	0.729313	1.01454	0.524279	0.483776	0.86952	0.250082	0.391739	0.314585	0.656742	1.20748	1.61537	0.916628	1.07891	1.08736
1	101658608	101659013	TU2129	0.948834	0.855285	0.984362	0.937924	0.793287	0.454589	0.138229	0.488713	0.556092	0.047113	0.308454	0.107488	0.497343	0.81977	0.892924	0.824217	0.325755	0.30905
1	123413938	123414311	TU2778	NA	0.444951	0.089697	0.145454	0.126456	NA	0.206499	0.103831	0.05827	0.051145	NA	NA	NA	0.217368	0.109652	NA	0.058938	NA
1	202535361	202535655	TU4719	0.478993	1.80828	1.66482	0.837201	0.314227	0.598509	0.593848	0.275811	0.378235	NA	NA	0.147933	0.050305	0.228633	0.344297	0.181013	NA	NA
1	180318053	180318609	TU4249	0.285396	1.17431	0.481817	1.36732	1.03985	1.62368	1.17857	2.09154	1.32113	1.26971	1.50514	1.72367	0.985773	2.03446	0.782034	2.94853	2.56414	2.00964
1	180253380	180298550	TU4248	0.308411	0.13728	0.179935	0.4469	0.176236	0.555208	0.240662	0.667556	0.409432	0.038652	0.204198	0.136466	0.161853	0.282597	0.185802	0.12831	0.068884	0.138029
1	179917523	179921437	TU4243	NA	NA	0.079119	NA	0.055772	5.27519	NA	NA	NA	NA	NA	0.046112	NA	0.111351	0.096721	NA	0.095336	0.110706
1	179916428	179917405	TU4242	0.162542	0.120621	NA	0.055623	NA	5.49745	0.078968	0.085085	0.039812	0.078233	0.042683	NA	NA	0.082757	0.083865	NA	0.180309	0.23355
1	123348185	123366089	TU2773	NA	NA	NA	NA	0.034817	NA	0.148264	NA	NA	NA	NA	0.023375	NA	1.37264	NA	NA	NA	NA
1	263444150	263452879	TU5829	NA	NA	NA	NA	NA	NA	0.535081	NA	0.81065	NA	NA	NA	0.610903	0.038688	0.063464	NA	NA	NA
1	93732159	93862702	TU2034	NA	0.767658	0.939233	0.839573	NA	1.17442	0.659729	NA	0.990909	0.416859	NA	0.74034	0.667526	0.710765	0.918595	0.569862	NA	0.645989
1	248475609	248478144	TU5599	1.38162	1.41301	1.86516	0.402706	0.259783	0.295842	0.18592	0.096689	0.257687	0.007543	0.016461	0.034416	0.071195	0.195248	0.082095	NA	NA	NA
1	248450101	248451823	TU5597	1.99919	2.25381	2.35351	0.534103	0.617416	0.348349	0.302708	0.177299	0.230871	NA	NA	NA	0.077515	0.336646	0.055537	0.012397	NA	NA
1	17277890	17279247	TU525	0.390196	0.581392	0.34584	1.05167	0.261199	1.17812	0.426532	0.469922	0.417241	0.225367	0.353504	0.305288	0.371543	0.605927	0.549717	0.629146	0.162751	0.302755
1	249635665	249636231	TU5624	0.239866	0.586664	0.429932	0.751233	0.186008	0.132026	0.547562	0.395275	0.370004	NA	0.056935	0.153933	0.209381	1.09437	0.324511	NA	0.077752	0.322274
1	249637977	249638496	TU5625	0.369901	0.800056	0.357399	1.25921	0.483252	1.00195	0.398778	0.923526	0.630874	0.078719	0.158949	0.239461	0.239531	1.02519	0.280497	0.553704	0.511788	0.609099
1	249641719	249642015	TU5626	0.446032	1.37649	0.75602	0.969546	0.261154	0.065679	0.354516	0.774541	0.313562	NA	0.454922	0.118039	0.419714	1.10004	0.762204	0.182671	0.143983	0.279939
1	249653612	249653905	TU5627	0.31721	0.14528	0.569758	1.45682	0.612896	0.571057	0.631769	0.714515	0.615733	0.082845	0.100337	NA	0.238246	1.3939	0.77928	0.099775	0.101467	0.076655
1	249521469	249521877	TU5620	0.487996	0.473783	0.276684	0.428724	0.05165	0.166724	0.521796	0.608106	0.071399	NA	0.170107	0.343572	0.216007	0.983941	0.250003	0.122552	0.289951	0.454962
1	249524473	249525784	TU5621	0.27154	0.380515	0.562518	0.495899	0.351824	0.510464	0.155501	0.443692	0.278279	0.111289	0.137769	0.132827	0.204124	0.712577	0.29132	0.186787	0.301856	0.158542
1	249581705	249586783	TU5622	5.76432	4.78113	6.28472	7.16374	5.9116	7.77858	4.12629	4.48257	4.24681	1.62333	2.49273	1.81904	3.83652	5.50937	5.93939	1.98737	1.72507	2.04826
1	249669562	249670142	TU5628	0.432603	0.500512	1.10782	0.608602	0.525312	1.10106	0.326337	0.940506	0.386594	0.197536	0.200937	0.029544	0.350095	1.63668	0.640441	0.073527	0.502064	0.518939
1	249670227	249670751	TU5629	0.391947	0.513499	0.75911	0.466283	0.397958	0.475718	0.805162	0.629075	0.423403	0.195774	0.128015	NA	0.413255	0.850984	0.437439	0.532157	0.136315	0.283666
1	94344741	94400468	TU2039	NA	NA	0.066922	NA	NA	NA	NA	NA	NA	NA	NA	NA	NA	0.292676	0.048131	NA	NA	NA
1	144391516	144393633	TU3502	0.611278	1.10016	0.728161	2.41494	0.334946	1.12117	0.255248	0.694448	0.226434	0.080378	0.088692	0.080975	0.196183	0.534988	0.299603	0.150532	0.081802	0.203536
1	144390606	144391461	TU3501	0.442087	0.464243	0.462568	1.1015	0.571995	0.544616	0.217005	0.53399	0.139117	0.137427	0.125709	0.043401	0.086104	0.476678	0.489984	0.369991	0.142241	0.218717
1	144389428	144390267	TU3500	0.057404	0.462255	0.227637	0.421813	0.171536	0.327691	NA	0.113153	NA	0.045543	0.049695	0.025976	0.070666	0.207265	0.169084	0.050856	NA	0.018853
1	266110395	266111574	TU6027	0.292185	0.468366	0.450509	0.642499	0.500866	1.16565	0.290161	0.376262	0.147748	0.421358	0.349165	0.166424	0.289252	0.479976	0.121639	0.181013	0.168123	0.152146
1	144408666	144410270	TU3506	0.864764	1.13948	1.12505	2.13622	0.486498	1.0768	0.240354	0.780344	0.325602	0.095342	0.191772	0.095165	0.166429	0.45183	0.19666	0.301384	0.082403	0.1481
1	74996097	74996542	TU1627	1.27679	1.54347	1.65501	8.0149	5.77483	4.57032	6.34943	6.7006	5.58599	1.67378	1.68037	1.42703	2.49294	4.47717	2.28727	1.59861	1.81976	1.25114
1	310001298	310001596	TU7373	0.443048	0.353725	0.076293	1.16683	0.165029	0.103157	0.037023	0.231303	0.308549	0.025163	0.070272	NA	0.278268	0.28693	0.208021	0.298605	0.246722	0.399785
1	208265835	208288604	TU4868	0.053637	0.064968	NA	0.120359	NA	NA	NA	NA	NA	NA	NA	NA	NA	NA	0.89946	NA	NA	0.052055
1	125169547	125193133	TU2829	0.592073	0.424374	NA	NA	0.499979	NA	NA	0.149022	0.306917	NA	NA	NA	0.200584	NA	0.026908	NA	NA	NA
1	125169547	125178142	TU2828	2.26223	2.27016	4.30186	2.66749	0.409776	2.36992	2.77226	0.487245	0.375833	1.00603	1.47839	1.15891	1.95345	3.24906	1.69326	1.68628	1.03995	1.253
1	208265835	208288604	TU4860	0.002321	0.004519	NA	0.472617	0.260389	0.09664	0.242848	0.435484	0.158088	0.016075	NA	NA	0.028247	0.493827	0.139807	NA	0.059566	NA
1	216310960	216314803	TU5007	0.678623	0.710843	0.741852	0.863191	0.387558	1.30898	0.537374	1.34785	0.799863	0.429303	0.488065	0.692312	1.0352	0.901839	0.951794	0.639044	0.295356	0.703973
1	312928652	312928921	TU7463	1.07482	1.69288	2.38387	0.20148	0.538922	0.05928	0.374712	0.55681	1.29143	NA	NA	NA	0.054963	0.185853	1.14777	NA	NA	NA
1	134739353	134740783	TU3081	0.257722	0.248991	0.188479	0.171575	0.171309	0.33368	0.187005	0.242294	0.093608	NA	0.029171	0.060992	0.172008	0.193809	0.343803	0.102195	0.182996	0.133972
1	312936738	312938762	TU7468	0.599665	1.42043	1.57621	0.342606	0.547058	0.191423	0.433827	0.072963	0.516451	NA	NA	NA	0.126976	0.28986	1.63894	NA	NA	NA
1	165232108	165232724	TU4051	1.07036	0.780364	0.761548	1.03009	0.484697	1.01358	0.55138	0.781333	0.39771	0.123387	0.169142	0.026877	0.277075	0.262499	0.369554	0.242328	0.113608	0.144377
1	165243576	165244668	TU4054	0.429047	0.345612	0.450561	1.5862	0.609966	1.54597	0.403348	0.651021	0.415386	NA	0.099682	0.119781	0.325853	0.357905	0.136449	NA	0.198445	0.069241
1	188637535	188637878	TU4508	0.613322	1.93502	0.311411	1.34101	1.09666	1.58848	0.966882	0.482723	0.221307	0.019276	0.242699	0.076539	0.27379	0.831711	0.603425	0.124183	NA	0.052234
1	35911436	35913293	TU1022	0.442047	0.587944	0.558808	0.580448	0.303969	0.537724	0.255946	0.602428	0.134886	0.036032	0.094325	0.012762	0.221214	0.437859	0.35937	0.040542	0.125162	0.197351
1	242586493	242587114	TU5459	0.402526	0.307377	0.683515	1.72878	1.40603	1.01535	1.38061	1.53851	1.16509	0.284666	0.398538	0.237027	0.779292	1.30043	0.955468	0.08585	0.308197	0.158028
1	242501377	242534669	TU5457	0.143212	0.344151	0.358371	0.488696	0.521596	0.340878	0.230301	0.20471	0.537752	NA	0.022122	0.200705	0.230308	0.34658	0.619411	NA	0.099292	NA
1	301646757	301648495	TU6908	0.079633	0.473529	NA	0.300438	0.040758	0.232562	NA	0.480069	0.265766	NA	NA	NA	NA	0.120411	0.272312	0.260482	NA	0.133438
1	28103893	28143697	TU757	NA	0.013027	0.091491	0.409646	NA	0.224319	NA	NA	NA	NA	NA	NA	NA	0.168296	0.078893	NA	NA	NA
1	27199970	27200327	TU752	0.074006	0.443145	0.562232	2.2003	0.363295	0.262194	0.231549	0.029959	0.102268	NA	0.254196	NA	0.594424	0.455171	1.35745	0.212004	0.368611	0.900887
1	27246905	27250814	TU753	0.240594	0.247986	0.14677	1.82255	0.25397	0.121695	0.039504	0.307504	0.239628	NA	0.198649	NA	0.32797	0.547462	0.672345	0.043702	0.484753	0.613383
1	301362630	301366151	TU6901	6.9262	1.13817	6.69476	5.79993	3.78332	5.74167	3.40775	4.85682	4.15138	1.15082	1.65673	0.60158	1.67347	2.65305	2.67597	1.02618	1.54299	1.82954
1	301362630	301377188	TU6902	0.054389	5.61045	1.32723	0.460823	0.751696	NA	NA	0.344208	NA	0.429682	NA	0.601402	0.521595	0.239456	NA	0.339474	NA	NA
1	239376583	239889827	TU5369	NA	0.11653	0.164734	0.773446	0.623706	0.011784	0.26675	NA	0.147388	NA	NA	NA	NA	0.040569	NA	NA	NA	NA
1	118845196	118849603	TU2598	0.085641	NA	NA	NA	0.25241	NA	NA	NA	NA	NA	NA	NA	NA	NA	NA	NA	NA	NA
1	118845196	118849603	TU2597	0.716463	0.339344	0.43804	NA	NA	NA	NA	NA	NA	NA	NA	NA	NA	NA	NA	NA	NA	NA
1	118845196	118849603	TU2596	2.40441	2.46823	1.93101	0.692953	0.293136	0.334334	1.14829	0.114882	0.377615	0.043625	0.013823	0.009702	0.136358	0.153724	0.112247	0.055725	0.092078	0.051852
1	118845196	118849603	TU2595	0.660587	0.92229	0.892771	0.333016	0.376291	0.161018	1.60643	NA	0.280129	NA	0.045507	0.037797	NA	NA	NA	NA	NA	NA
1	118839832	118843642	TU2594	3.00139	2.55224	2.44816	3.56978	2.94803	2.36362	1.66778	1.71298	1.09179	0.786002	0.984911	0.584387	1.72141	2.10303	2.21252	1.46271	0.885682	1.18197
1	118812412	118812884	TU2592	1.31557	0.693871	1.02224	0.575049	0.19431	0.563617	0.151577	0.234569	0.029794	0.08088	0.177685	0.046131	0.125496	0.228149	NA	NA	0.374991	0.137144
1	118806662	118810773	TU2591	1.36578	1.25465	1.31233	0.925975	0.52309	0.875745	0.492741	0.627338	0.492882	0.194661	0.131838	0.148509	0.346432	0.721662	0.573427	0.321986	0.186191	0.122205
1	94344741	94383518	TU2040	NA	NA	NA	NA	NA	NA	NA	NA	NA	0.083291	0.133435	0.126145	0.167443	0.096841	0.156702	NA	NA	0.129511
1	101119091	101143921	TU2102	0.426711	0.182234	1.00769	0.931633	0.381121	0.26767	0.519147	0.414093	0.463553	NA	NA	0.018784	0.069275	0.156869	0.036644	0.029506	NA	0.105245
1	141802310	141803016	TU3319	2.09056	1.79227	1.61295	1.30139	0.567265	1.02109	0.706765	0.764522	0.336807	NA	0.14761	NA	0.268671	0.400546	0.377036	0.181269	0.300139	0.032307
1	280890393	280893623	TU6359	NA	NA	0.019822	NA	NA	NA	NA	0.081732	NA	NA	NA	0.098987	0.400513	0.255999	0.075525	0.019668	NA	NA
1	293628058	293628917	TU6682	0.265148	0.742832	0.783532	1.56177	1.34202	1.42529	0.906863	0.580128	0.627261	0.400355	0.244802	0.202977	0.890374	0.749068	1.76438	0.531173	0.285018	0.451689
1	293624385	293627834	TU6681	0.309535	0.466703	0.639491	0.895728	NA	1.43382	NA	0.626686	0.717878	0.238408	NA	0.267322	0.458846	0.480481	1.17696	0.242611	0.356858	0.520338
1	293622399	293622763	TU6680	0.210019	NA	NA	1.0095	0.669896	0.987552	0.287411	0.601872	0.581937	0.052406	0.339672	0.120359	0.245298	0.382875	1.17974	0.222763	0.137692	0.45599
1	293709936	293712060	TU6689	1.70802	1.65463	1.75252	0.916644	NA	0.348747	0.645044	0.065265	0.071788	0.333053	0.450968	0.266975	0.31421	0.466191	0.164039	0.301546	0.280073	0.150483
1	216669319	216674354	TU5028	1.13342	1.2034	1.19371	1.58698	0.740156	1.78003	0.600573	1.16088	0.604423	0.119848	0.273431	0.166149	0.374396	0.95445	0.305402	0.216366	0.157719	0.126513
1	216678590	216684153	TU5029	0.814288	1.16145	0.98268	1.19642	0.526947	2.06322	0.320708	0.671177	0.301564	0.075632	0.176285	0.102041	0.205084	0.595835	0.23463	0.095972	0.100495	0.06155
1	17135232	17135534	TU508	0.786376	0.162239	0.193381	0.064035	NA	NA	0.063297	0.039059	NA	NA	NA	NA	0.0973	0.031757	NA	NA	NA	NA
1	16909158	16909599	TU505	NA	0.126336	NA	NA	0.323856	0.113161	NA	0.313776	0.007889	0.043276	0.047222	0.067797	0.32155	0.15136	0.510304	0.048325	0.234391	0.073381
1	120174238	120178756	TU2696	0.078354	0.049759	0.029425	0.28147	0.022309	0.748133	0.03643	0.039252	0.041119	NA	NA	NA	NA	0.025452	0.036438	NA	NA	NA
1	120178854	120181696	TU2697	0.158886	0.083164	0.276788	0.163117	0.081966	0.88511	0.105603	NA	0.212374	NA	0.031293	NA	NA	0.040448	0.073445	0.032023	0.09581	0.085612
1	263954474	263954733	TU5845	NA	0.533371	NA	NA	NA	NA	NA	0.213367	NA	NA	NA	NA	0.012557	0.007609	0.104102	0.011684	NA	NA
1	48411043	48489953	TU1257	0.003231	0.006201	0.245095	0.580484	NA	NA	NA	NA	0.066441	NA	NA	NA	NA	NA	0.13862	NA	NA	NA
1	62835008	62903942	TU1503	NA	NA	NA	NA	NA	NA	NA	NA	NA	0.050138	0.766419	0.296567	0.070738	0.268558	0.047342	NA	NA	NA
1	48322100	48322697	TU1258	0.398743	0.2319	0.392685	0.500331	0.620574	0.376383	0.710316	0.417458	0.619528	0.063973	0.244322	0.291907	0.396723	0.270689	0.068578	0.392901	0.258026	0.305568
1	251513812	251514162	TU5658	NA	0.474107	0.186051	0.384362	0.611728	0.449821	0.249001	0.59058	0.491321	0.087557	0.181962	0.333207	0.758765	1.18829	0.844344	0.346864	0.126018	0.341859
1	207123763	207125217	TU4852	2.25599	1.82945	1.86585	3.5313	2.95435	2.43829	1.08804	1.5964	1.2876	0.919987	0.932047	0.929389	1.26436	1.84487	1.339	0.748194	0.484486	0.815899
1	207125336	207126467	TU4853	0.171479	0.596031	0.55575	0.552486	0.479628	0.630957	0.30326	0.29502	0.308025	0.095978	0.199625	0.038551	0.30545	0.274076	0.872245	0.100382	0.091131	0.195455
1	40480198	40484740	TU1151	NA	0.302055	0.199674	0.2753	NA	NA	0.084916	0.344259	0.199018	0.072105	0.082441	0.044095	0.172573	0.471404	0.531708	0.08736	NA	0.04671
1	302580021	302583521	TU6994	NA	NA	NA	NA	NA	NA	0.323625	NA	NA	0.162864	NA	NA	NA	0.194782	0.541584	NA	NA	0.104683
1	75385909	75386174	TU1648	NA	NA	NA	0.61353	0.711194	0.940171	0.435512	0.104277	0.737351	0.21573	0.627732	0.246091	0.390523	1.36922	1.23338	1.36508	1.57448	1.37219
1	307688526	307688902	TU7318	0.567366	0.969141	0.631778	0.505036	0.517687	0.809295	NA	0.53955	0.353772	0.221216	0.157971	0.229197	0.46186	0.546014	0.760369	0.872888	0.217114	0.28395
1	307725111	307726356	TU7319	0.493385	0.202756	0.184999	0.204999	0.20406	0.358885	0.221501	0.186309	0.111167	0.374516	0.384807	0.161605	0.232475	0.052228	0.289861	0.352948	0.299036	0.21668
1	307531298	307532726	TU7312	0.669378	0.509672	NA	0.120761	0.09313	NA	0.065302	NA	NA	0.04313	NA	NA	0.057317	NA	0.132136	0.162238	NA	0.103004
1	307687261	307687740	TU7317	0.899702	0.356707	0.432843	0.283331	0.147795	0.416114	NA	0.520083	0.176764	NA	0.219447	0.177894	0.061833	0.297515	0.341749	0.117181	0.195017	0.060275
1	307554147	307557133	TU7315	0.336937	0.380699	0.146001	0.418697	0.34844	0.460597	0.400762	0.738436	0.678517	0.644219	1.08881	0.555375	0.860253	0.654882	0.552793	0.314684	0.549138	0.604256
1	2870812	2871164	TU112	0.919669	1.64997	1.14461	0.154106	0.434983	0.196006	NA	0.212159	0.123472	0.162561	0.236511	NA	0.08548	NA	0.268752	0.011228	0.08756	0.261843
1	125326273	125327052	TU2849	0.865933	0.606857	1.41928	1.63966	0.844629	1.09183	0.620487	1.1996	0.921445	0.098093	0.053518	0.233307	0.228306	0.894101	0.41781	0.162113	0.139227	0.117134
1	125325277	125325682	TU2848	0.629946	1.36627	1.48563	1.48773	0.295881	0.443912	0.238731	0.347975	0.878154	0.011935	0.378713	0.078108	0.361128	0.272888	0.305722	NA	0.170479	0.27717
1	286248866	286249214	TU6549	0.532416	0.014834	0.480609	0.467619	0.813084	1.00321	0.774521	1.24939	1.06154	1.01322	1.0765	0.746926	1.19059	1.2755	1.17507	0.984129	0.947396	1.02055
1	6526274	6528976	TU193	0.899104	0.68543	0.903427	0.859499	0.332501	0.646046	0.385916	0.583777	0.354748	0.155591	0.270264	0.20994	0.334899	1.16791	0.565713	0.316033	0.334352	0.422516
1	6530409	6538185	TU194	0.034346	0.352642	0.064101	0.057583	0.319346	0.350236	0.374992	0.130528	0.214682	0.006378	0.133728	0.014552	0.023859	0.298754	0.0137	0.082072	0.018221	0.223833
1	6557286	6557643	TU197	0.287638	0.464837	NA	0.146383	0.198161	NA	0.319278	NA	0.078324	NA	0.419774	NA	0.102525	0.315756	0.057276	NA	0.243825	NA
1	6564871	6565214	TU198	0.539128	0.965897	1.50699	11.8556	13.6058	8.57512	4.32178	11.1257	4.37799	29.4009	42.5976	15.532	28.1808	15.7914	31.3479	43.4476	33.6964	41.6808
1	6588975	6593236	TU199	0.025113	0.043991	0.063595	0.721547	0.423586	0.140739	0.055854	0.858015	0.906476	0.901771	0.374247	0.19116	0.679472	1.05877	0.516367	1.44786	1.55717	0.335
1	164888980	164903255	TU4039	1.39941	1.47349	1.54229	1.03536	0.989573	1.22836	0.273323	0.596814	0.288851	0.095399	0.166682	0.133647	0.240505	0.673774	0.380731	0.314228	0.27977	0.271878
1	164867997	164872230	TU4037	0.955716	1.47341	1.33252	0.986903	NA	1.30607	NA	0.495064	NA	NA	0.083804	0.170067	0.243323	0.822507	0.391548	NA	0.197868	NA
1	164851917	164856647	TU4035	1.10929	1.35688	1.23356	0.826747	0.842662	1.08106	0.218183	0.337073	0.35665	0.122229	0.125139	0.092851	0.166823	0.681701	0.347107	0.237077	0.150835	0.225897
1	28513899	28514570	TU772	0.847659	0.495273	0.618015	2.11662	1.12911	0.988929	0.373321	1.93146	1.34627	0.213103	0.800303	0.35003	1.29687	1.10123	1.68799	0.812212	0.274004	0.363682
1	28515142	28515805	TU773	0.433591	0.528808	0.10677	1.53149	0.705617	0.408774	0.290003	0.960518	0.652253	0.283464	0.683582	0.197169	0.714728	1.15838	1.20353	0.16084	0.357863	0.194701
1	117653079	117653815	TU2535	NA	NA	0.16167	1.8024	NA	NA	NA	NA	NA	NA	NA	NA	NA	NA	1.33406	NA	NA	NA
1	97158022	97158489	TU2064	0.239279	0.474107	0.573445	1.02367	0.5612	0.637682	0.182351	0.332695	0.186263	0.245232	0.133795	0.015541	0.127894	0.395456	0.545046	0.251628	NA	0.356934
1	141140971	141141451	TU3255	0.343342	1.21166	0.836919	0.340045	1.28052	3.18577	0.562773	0.636258	0.683234	0.939303	0.663046	0.818366	0.856455	0.365324	0.663604	2.04921	0.597583	0.475186
1	141109592	141110223	TU3251	0.229729	NA	0.773496	0.043038	0.003941	0.237423	0.002648	NA	0.001992	NA	NA	0.002762	NA	0.085376	NA	NA	NA	NA
1	282076865	282077459	TU6370	0.355632	0.652595	0.112761	0.45714	0.238459	0.084062	1.36722	0.844098	0.676615	0.328338	0.19083	0.256218	0.371787	0.700538	0.474198	0.358983	0.631028	0.914416
1	177065226	177131771	TU4205	1.38211	1.85238	1.12359	2.11854	2.20139	0.704946	1.42522	1.39438	3.74644	0.310185	0.231614	0.528137	0.308681	0.18877	0.643678	0.311306	NA	0.619159
1	177128659	177131771	TU4204	0.424696	0.77839	0.709588	0.690082	0.442662	0.464253	0.429187	0.10681	0.317125	0.010057	0.031145	NA	0.101429	0.187674	0.15643	0.09308	0.054627	0.080667
1	158100539	158102511	TU3924	0.110162	NA	0.584434	NA	NA	NA	NA	NA	NA	NA	NA	NA	NA	NA	NA	NA	NA	NA
1	158006477	158009366	TU3922	0.688291	0.66935	0.61205	0.090215	0.537816	0.069905	NA	0.058365	0.047227	0.406736	NA	0.161412	0.435063	0.218883	1.50507	0.057573	NA	0.434728
1	245249539	245249836	TU5555	0.769934	0.465357	0.243156	NA	NA	NA	NA	0.12845	0.109695	NA	NA	NA	0.193881	0.147568	0.363768	0.178713	NA	NA
1	245181628	245198177	TU5552	NA	0.497588	0.577278	NA	NA	0.224237	NA	NA	0.18432	NA	NA	NA	NA	NA	NA	0.163568	NA	NA
1	245209458	245236483	TU5553	0.75541	1.5879	0.892658	0.724222	0.086322	0.294613	NA	NA	0.025159	NA	0.076361	NA	0.052198	0.373753	0.123863	0.31744	0.2948	0.139276
1	18651106	18651764	TU562	0.499331	0.580799	0.827039	0.405419	0.538252	0.680809	2.00675	0.117293	1.95198	NA	0.100296	NA	0.002552	0.19828	0.127987	NA	0.066898	0.138642
1	18652305	18652668	TU565	0.480127	0.189104	0.157056	0.29711	0.103217	0.674691	0.086734	0.214191	0.512471	NA	NA	0.094392	0.18022	0.281028	0.154018	0.008344	NA	0.177407
1	18644148	18651000	TU567	0.255487	0.163018	0.267844	0.410026	0.226645	0.242315	0.747477	NA	1.00272	0.02696	NA	NA	0.062748	0.019012	0.097259	NA	NA	NA
1	18648138	18651000	TU566	0.249088	0.239386	NA	0.398252	0.620262	0.252661	2.52614	0.08538	0.840645	NA	NA	NA	NA	NA	0.034919	NA	NA	NA
1	18644148	18652907	TU568	0.003907	0.010804	NA	NA	0.005475	NA	0.725054	NA	0.010587	NA	NA	NA	NA	NA	0.003489	NA	NA	NA
1	12312984	12314084	TU381	0.244489	0.289696	0.563679	0.483635	0.209267	0.215787	0.44911	0.210028	0.296905	0.294478	0.27741	0.145731	0.279635	0.463326	0.463674	0.048177	0.040041	0.186989
1	13102652	13214551	TU383	0.031009	0.302624	0.228979	0.625824	0.027375	NA	0.092129	0.037816	0.178264	NA	NA	NA	NA	0.040456	0.027955	NA	NA	NA
1	12431687	12431995	TU382	0.033517	0.029783	0.034379	3.83673	1.42219	1.25705	4.45437	4.722	5.79966	4.15201	20.6157	12.2043	1.69182	2.96376	1.13916	14.9671	10.8332	13.157
1	13635280	13636411	TU389	0.231196	0.164538	NA	0.074944	0.172352	NA	0.159814	NA	0.399868	NA	NA	NA	NA	0.015444	0.044291	NA	NA	NA
1	13627799	13628840	TU388	0.200196	NA	0.471182	NA	NA	0.113854	NA	0.109068	0.533701	0.032973	NA	NA	0.023825	0.137688	0.12554	NA	0.08997	0.093229
1	206899465	206900938	TU4837	NA	0.620814	0.568971	0.616209	0.57102	0.759531	NA	NA	NA	0.233585	0.042481	0.08882	0.343445	0.634383	NA	0.130418	NA	NA
1	206900959	206903879	TU4838	0.715161	1.30077	0.987676	0.818233	0.873459	1.05063	0.628034	1.26005	0.418995	0.098183	0.121474	0.239092	0.597134	0.718286	0.632815	0.226684	0.132312	0.18642
1	206906550	206908648	TU4839	27.4155	7.22831	30.3243	24.2674	24.5595	11.8227	7.87715	24.1065	28.1528	9.83134	12.3425	11.3067	21.1496	6.66831	17.8161	8.97778	8.41104	9.28302
1	145848962	145851136	TU3625	0.37762	0.685625	0.685737	1.00037	0.956832	1.06933	0.497058	0.981981	0.535919	0.321117	0.662149	0.516926	1.19465	1.22175	1.82461	0.505754	0.283769	0.525015
1	308199756	308200589	TU7330	NA	NA	NA	0.280018	NA	NA	0.213629	0.041586	0.163195	0.075671	NA	NA	NA	0.450453	NA	NA	NA	NA
1	188819761	188820021	TU4514	0.938635	0.880586	1.15763	1.62365	0.64388	1.78861	0.7151	0.950098	0.270531	0.063516	0.159939	NA	0.344179	1.00851	1.02132	0.118391	0.194247	0.633019
1	165120842	165121437	TU4044	0.359184	1.27136	0.645789	0.724416	0.500508	1.65017	0.253765	0.626117	0.613319	0.152982	0.105061	NA	0.074697	0.316864	0.194728	NA	0.112926	0.114973
1	165115677	165119532	TU4043	0.673946	0.8978	0.980006	1.27224	0.730879	2.07553	0.639751	0.792617	0.59414	0.129935	0.138606	0.079222	0.263572	0.687224	0.303887	0.131909	0.204688	0.242194
1	188710583	188712075	TU4510	0.168939	0.27952	0.325054	0.870588	0.475372	0.621221	0.097681	0.387301	0.029193	0.025624	0.04194	NA	0.08336	0.216901	0.343351	NA	0.118113	NA
1	108870538	108872023	TU2317	0.137158	0.162195	1.46231	NA	NA	NA	0.092733	0.405523	0.103379	1.77771	3.00904	4.40927	3.30035	0.193627	3.23741	0.004164	2.92418	2.12447
1	126393960	126424561	TU2865	NA	NA	NA	NA	0.478137	NA	NA	NA	NA	NA	NA	NA	NA	NA	0.236589	NA	NA	0.719929
1	108608355	108609407	TU2312	0.580123	0.610545	0.62909	0.515754	0.431473	0.78786	0.348382	0.36492	0.314716	0.168211	0.019822	0.082473	0.165733	0.294639	0.322795	0.081138	0.313999	0.10665
1	303940399	303940654	TU7129	4.5537	3.90027	3.53811	12.4312	10.2533	7.03365	10.7133	26.0807	17.1948	15.5415	18.425	16.6207	22.3758	26.0829	17.4623	16.9814	14.1217	10.9763
1	285850408	285851439	TU6526	0.410764	0.430004	0.192015	0.026356	NA	0.106141	0.018709	NA	NA	NA	NA	NA	0.028759	NA	0.039738	NA	NA	NA
1	285863281	285863599	TU6527	0.247594	0.126359	0.63577	0.032969	0.350384	0.627173	NA	NA	NA	NA	NA	NA	0.066679	NA	0.128558	0.058476	NA	NA
1	281123	281466	TU39	NA	0.137601	NA	0.237208	1.07329	2.47178	0.112254	0.52304	0.168937	0.327327	0.364048	0.087534	0.603948	0.116594	0.336583	0.248366	0.369515	0.316058
1	290995	293204	TU37	0.324965	1.02909	0.66897	2.41213	1.06269	0.831006	0.15687	0.765301	0.709203	0.099512	0.158872	0.26794	0.211551	0.265734	0.418024	0.114643	0.201721	0.249126
1	35221227	35221714	TU985	0.194364	0.593353	1.21812	1.37374	0.421579	0.033481	0.163799	0.480864	1.42904	NA	NA	0.025636	0.121638	0.248594	0.615708	0.074408	0.018971	0.021843
1	24787957	24911421	TU710	0.626006	0.835941	1.02506	1.83727	1.31548	2.6542	0.658377	1.82945	0.688428	0.323856	0.368713	0.150358	0.947583	1.63665	0.631496	0.304264	0.324617	0.187168
1	24717577	24911421	TU714	0.346297	0.320099	0.431819	0.009446	0.392417	NA	0.615642	1.06731	NA	0.0953	0.236613	0.194826	0.647956	0.324345	NA	NA	0.00485	NA
1	24717577	24911421	TU715	0.257994	0.339799	0.2964	2.76488	0.976886	1.61451	0.363566	0.758812	0.310771	0.0722	0.11076	0.074963	0.42003	0.723547	0.557298	0.12311	0.036132	0.07695
1	257409096	257410573	TU5764	1.43944	1.82913	1.73649	1.09842	0.751121	0.889661	0.293839	0.711899	0.323796	0.012942	0.211828	0.060332	0.155929	0.452474	0.270532	0.088781	0.166041	0.100452
1	257489501	257490580	TU5767	1.28571	1.21967	0.888465	0.861663	0.723721	1.11952	0.52536	0.71031	0.605356	0.035422	0.115956	0.036501	0.229468	0.474666	0.496928	0.019777	0.22451	0.218895
1	257391550	257397893	TU5763	1.22916	1.17519	1.41691	0.797615	0.616104	0.880226	0.343383	0.525529	0.412932	0.045227	0.173298	0.051546	0.234606	0.578464	0.2858	0.107729	0.118669	0.092699
1	257490747	257492211	TU5768	1.46487	1.99732	1.1215	0.49201	0.484135	1.10965	0.256997	0.435474	0.44617	0.052227	0.170966	0.05213	0.288694	0.33154	0.244939	0.116639	0.090277	0.092196
1	302264608	302274095	TU6945	0.874831	0.655722	0.497185	NA	0.026777	0.040578	0.133545	0.122373	0.144217	NA	NA	NA	0.021823	NA	0.030154	NA	0.043631	NA
1	302208447	302213860	TU6941	NA	0.171149	0.331307	0.362289	NA	NA	0.157706	NA	0.720423	NA	NA	NA	NA	NA	NA	NA	NA	NA
1	278650687	278651522	TU6314	1.45189	1.65748	1.49916	1.12417	1.63965	1.14593	0.254049	0.593686	0.449064	0.205771	0.399133	0.392378	0.212894	0.35509	0.368238	0.714028	0.396559	0.410012
1	86384580	86396405	TU1855	0.020728	0.030887	0.044554	NA	0.000841	0.64542	NA	NA	0.006977	NA	NA	NA	NA	0.009011	0.009306	NA	NA	NA
1	179569528	179571782	TU4226	1.71229	0.468725	1.11392	1.37381	0.391782	0.937718	0.434123	0.241405	0.310892	0.175063	NA	0.064158	0.158067	0.170198	0.287404	0.165542	0.444563	0.157305
1	157389687	157402486	TU3908	0.002057	0.344036	0.312832	0.187291	0.592105	NA	0.456016	NA	0.001701	NA	NA	NA	NA	0.014073	0.016045	NA	0.017248	NA
1	157389687	157402486	TU3907	0.435505	NA	NA	NA	NA	NA	1.72445	NA	0.356771	NA	NA	NA	NA	NA	NA	NA	NA	NA
1	156034017	156034393	TU3902	1.82672	1.91278	1.88584	1.15437	2.13264	3.82934	1.99632	4.63326	1.89873	5.87981	5.03772	4.62986	3.4238	5.21325	3.75108	24.0594	13.4447	12.2329
1	18345218	18347291	TU546	NA	NA	0.122135	0.099029	0.308504	0.297836	0.070295	0.067325	NA	0.371419	NA	NA	0.153081	NA	NA	0.051844	0.013375	0.138415
1	188398483	188399839	TU4489	0.203181	0.700365	0.890618	0.761675	0.365948	0.387015	0.441265	0.613215	0.620113	0.098671	0.123253	0.165942	0.798532	1.15463	1.10347	0.221203	0.194275	0.17079
1	300158266	300158557	TU6881	0.25466	0.607896	0.763605	0.955719	0.771503	1.4851	0.364554	0.284977	0.545318	0.673412	1.27425	1.41731	0.709468	0.923927	0.197091	0.911437	1.12076	0.79162
1	28906575	28907228	TU811	0.704354	0.868247	1.27518	1.08078	0.800051	1.74575	0.133638	0.326859	0.196157	0.149944	NA	0.007118	0.158383	0.63074	0.344466	0.06532	0.04112	0.111296
1	28977692	28978655	TU812	0.44377	0.85661	0.88715	2.25743	1.32316	1.19906	0.440632	0.028774	0.510609	0.114821	0.043303	0.181079	0.045772	0.76794	0.295521	0.088629	0.022866	0.257635
1	44075835	44076319	TU1219	1.69345	0.457489	0.829556	1.96287	1.85277	3.66036	0.557336	2.77378	1.72994	2.64243	1.03285	1.05726	1.50969	1.52972	4.72276	0.396949	0.682644	2.11929
1	42183568	42183927	TU1210	0.135906	0.376481	0.701992	0.392886	0.126118	NA	NA	NA	NA	NA	0.009277	NA	0.075848	0.261044	0.341749	NA	NA	NA
1	267433326	267433611	TU6081	0.503329	0.570868	NA	2.09229	0.760127	0.327035	4.57444	0.19397	2.62479	NA	NA	NA	0.039089	0.088671	NA	NA	NA	NA
1	267578570	267578860	TU6082	0.210012	0.475916	0.372739	1.67249	0.51845	1.47989	0.303438	0.186825	0.416385	0.182735	0.286901	0.011497	0.335895	0.517941	0.527068	0.144843	0.379247	0.233383
1	292558868	292562515	TU6616	NA	NA	NA	NA	NA	NA	NA	0.156269	0.795182	NA	NA	NA	NA	NA	0.087175	NA	NA	NA
1	122597032	122601543	TU2746	1.15098	1.64113	1.63579	1.5971	1.16262	0.875742	0.268676	0.405739	0.400887	0.089027	0.111022	0.043524	0.223651	0.78329	0.409008	0.23676	0.156234	0.08606
1	122601916	122602506	TU2747	0.386132	1.39443	1.37062	1.31688	1.26572	1.04238	0.013721	0.479975	0.445689	0.023735	0.006122	0.152113	0.136262	0.778318	0.346953	0.239978	NA	0.062095
1	122589368	122596530	TU2744	1.07198	1.62984	1.04534	1.92405	1.38668	0.99138	0.325784	0.515231	0.111224	0.056078	0.098683	0.106577	0.269257	0.814419	0.397083	0.253463	0.129206	0.063797
1	122529877	122568863	TU2742	1.13401	1.73009	1.75784	1.46166	1.11998	0.873038	0.266433	0.457342	0.342697	0.10155	0.108682	0.068848	0.26626	0.776133	0.405029	0.2411	0.110533	0.119513
1	122524986	122526327	TU2740	1.0738	1.46792	1.49451	NA	NA	0.65298	0.201422	NA	NA	0.071267	0.108871	0.048887	0.088464	0.751777	0.246331	0.047748	0.194962	0.068081
1	122526392	122529721	TU2741	1.15074	1.35778	1.15341	0.755441	0.635231	0.510306	0.237722	0.223513	0.249865	0.103395	0.075215	0.052421	0.178257	0.478081	0.358416	0.179599	0.095188	0.061733
1	307037698	307038885	TU7286	NA	NA	0.125996	0.057517	0.114047	0.863049	0.120862	0.426565	0.295384	0.12514	0.110019	0.027378	0.16838	0.11984	0.171733	0.040112	0.146415	0.220934
1	110274748	110275099	TU2409	0.150536	0.315174	NA	NA	NA	0.274715	0.438811	NA	NA	NA	NA	NA	NA	NA	NA	NA	NA	NA
1	152996397	152997473	TU3809	0.249773	0.618056	0.86654	1.70136	0.592826	0.394749	0.627455	0.209471	0.463645	0.035521	0.03876	0.04052	0.165347	0.262856	0.152311	0.197795	0.063311	0.042416
1	207121014	207123697	TU4851	5.51701	5.04106	6.12228	6.24197	4.90711	6.32587	3.20116	4.91805	3.58824	1.96687	2.4258	1.88571	3.26724	5.40682	3.62809	2.41051	2.19245	3.174
1	312950750	312951199	TU7470	0.049064	1.87244	1.63094	0.141036	0.052549	0.11152	0.114225	NA	0.194037	NA	NA	0.290934	0.010992	0.269787	0.812097	NA	NA	NA
1	285009257	285010376	TU6507	0.407507	0.276602	0.546329	1.57581	0.65452	0.492579	0.310302	1.01639	0.27241	0.324494	0.35408	0.331197	0.641278	1.0488	0.472102	0.114426	0.472345	0.10197
1	313085838	313089333	TU7478	0.621433	1.84072	1.68865	0.256853	0.223214	0.035767	0.13251	0.095263	0.305532	0.010943	0.01194	NA	0.084896	0.401285	1.59531	NA	0.006305	0.013067
1	36732749	36735077	TU1045	0.366079	0.318296	0.199453	0.187241	NA	0.218983	0.070768	0.075707	0.295395	0.087784	0.07663	NA	0.14894	0.383033	0.094102	0.068617	0.020232	NA
1	36884556	36886638	TU1046	0.966657	0.472974	0.796932	0.837347	0.953598	0.593802	0.504145	0.875348	0.283991	0.444011	0.22687	0.237175	0.702206	1.01414	0.653285	0.611893	0.189813	0.280549
1	36900728	36905543	TU1047	1.22694	1.41103	1.24857	0.415716	0.277848	0.361627	0.192462	0.486486	0.398419	0.067547	0.104043	0.045307	0.159184	0.418461	0.210073	0.168505	0.09154	0.071142
1	27335	61297	TU18	0.305131	1.03877	0.926864	0.206291	0.737314	0.217403	0.244203	0.342826	0.50401	NA	NA	NA	0.26545	0.341022	0.756455	NA	NA	NA
1	74581	159050	TU14	0.134435	1.31386	0.133662	NA	0.204585	NA	0.169842	0.033815	0.890848	NA	NA	NA	0.049411	0.179934	0.190672	NA	NA	NA
1	3315144	3318775	TU150	0.160483	0.045818	0.1016	1.9992	0.306007	0.667904	0.3987	2.16902	0.605982	1.13266	0.166655	0.744157	0.934084	0.389948	1.31543	0.865123	0.436607	0.484076
1	3442146	3442444	TU151	1.20096	0.37104	0.560979	0.785974	0.079088	0.163378	NA	NA	NA	NA	NA	0.120655	NA	0.285426	NA	0.077151	0.054554	NA
1	3318852	3322805	TU152	0.160815	0.056022	0.025453	2.19474	0.454843	0.771845	0.610255	2.35666	0.727272	0.94776	0.12676	0.408514	0.787682	0.317207	1.45751	0.567822	0.27874	0.398672
1	3314051	3314797	TU153	0.082994	NA	NA	1.61014	0.709943	0.38121	0.161113	1.53653	0.379259	0.50974	0.161314	0.210119	0.492146	0.325044	0.661538	0.618768	0.23528	0.407085
1	256561606	256562336	TU5747	0.036244	0.075883	0.192131	0.111627	0.032349	0.174478	0.349443	0.293947	NA	0.151594	0.114211	0.179098	0.227849	0.909791	1.5151	0.67205	0.720687	0.843239
1	225666933	225669087	TU5214	0.553163	0.565688	0.699366	0.748131	0.393059	0.995003	0.294767	0.539739	0.430463	0.203678	0.164588	0.141687	0.327097	0.487995	0.37077	0.029735	0.120425	0.074194
1	25502491	25506816	TU736	0.998323	1.21165	1.35732	1.16751	0.857115	1.13858	0.428435	0.659654	0.503663	0.097335	0.275014	0.186525	0.44945	0.928932	0.478764	0.113562	0.193422	0.205778
1	25543369	25544992	TU739	0.906962	0.950127	0.909033	0.578164	0.772708	0.880227	0.332891	0.410259	0.510288	0.058892	0.179161	0.228322	0.338405	1.039	0.37887	0.092067	0.244316	0.22513
1	280529228	280531296	TU6339	0.175686	NA	NA	2.1005	1.57157	0.520384	0.751884	0.337353	2.72039	0.647555	0.876059	0.490215	0.246505	0.488739	0.766379	0.435908	NA	0.34961
1	10304730	10309692	TU279	NA	NA	0.283315	NA	NA	0.109641	NA	NA	NA	NA	NA	NA	0.156265	0.051456	NA	0.003588	NA	NA
1	108407661	108419167	TU2294	0.446228	0.767676	0.713157	0.931047	0.542715	0.55136	0.227311	0.385722	0.401856	NA	0.105989	NA	0.192717	0.509214	0.369629	0.08894	0.125657	0.128763
1	303074558	303076744	TU7063	0.282745	0.561854	0.557918	0.493882	0.306664	0.238954	0.551135	0.726351	0.682517	0.422618	0.678359	0.541788	0.733441	0.684876	0.714685	0.297515	0.465315	0.531645
1	303063067	303076744	TU7064	0.45136	0.368935	0.528802	NA	NA	NA	NA	NA	NA	NA	NA	NA	NA	NA	NA	NA	0.055409	NA
1	303078346	303079250	TU7065	0.201989	0.176209	0.520319	0.103684	0.403835	0.158885	0.17206	0.280315	0.083073	0.222634	0.132605	0.44324	0.242743	0.16386	0.363722	0.081421	0.357203	0.087069
1	84710612	84711139	TU1791	0.456959	0.47276	0.404507	1.16973	0.340973	0.311028	0.251098	0.257065	0.325791	0.229923	0.449066	0.082652	0.4214	0.421712	0.615407	0.098437	0.157249	0.311471
1	40969146	40973238	TU1181	NA	NA	NA	NA	NA	0.313838	0.329375	0.200417	0.228251	NA	NA	NA	NA	0.393501	NA	NA	0.08263	NA
1	40964228	40973238	TU1180	0.179548	0.251808	0.247716	0.325495	0.769111	0.502887	0.574413	0.554939	0.549636	0.053253	0.232136	0.092338	0.625869	0.709711	0.368504	0.034086	0.263491	0.153014
1	40969146	40973238	TU1183	NA	NA	NA	NA	NA	NA	NA	0.432539	NA	NA	NA	NA	NA	0.160171	NA	NA	NA	NA
1	243554252	243554607	TU5512	0.482255	0.548473	0.565391	1.04266	0.363122	0.446782	0.335896	0.084148	0.073051	0.102804	NA	0.116864	0.236771	0.441561	0.901219	0.43839	0.066046	0.233545
1	243537888	243538306	TU5510	0.884407	0.725486	1.24792	2.62823	1.49935	2.19685	0.609798	1.25515	0.416785	0.003043	0.099628	0.104153	0.299159	1.28905	0.619879	0.442823	0.279875	0.143553
1	243541132	243542135	TU5511	0.403396	0.50406	0.568019	1.34988	0.984514	0.577555	0.382692	0.686261	0.361911	0.038104	0.083156	NA	0.195007	0.451615	0.427799	0.234302	0.132754	0.189737
1	243605976	243617733	TU5517	1.54806	2.07825	1.96298	4.94248	4.07385	2.65077	1.16629	2.12815	1.27896	0.102511	0.213017	0.178227	0.660125	1.93931	1.27329	0.488676	0.446279	0.397989
1	243597003	243597427	TU5514	0.912234	1.09157	0.710397	1.40159	2.22562	0.94189	0.227149	0.326327	0.666603	NA	NA	0.051341	0.279339	0.672787	0.433901	NA	0.103731	0.107488
1	243597572	243603799	TU5515	1.65846	1.81675	2.07337	3.34067	3.14405	1.87896	0.898959	1.27825	1.04966	0.09521	0.147436	0.129631	0.452694	1.58323	0.875685	0.401148	0.361008	0.274965
1	243605976	243617733	TU5518	NA	NA	NA	NA	NA	NA	NA	NA	NA	NA	NA	NA	NA	0.389913	NA	NA	NA	NA
1	84736273	84760788	TU1797	NA	0.254256	0.049121	0.101859	NA	NA	NA	NA	NA	NA	NA	0.072595	0.285194	0.064818	NA	NA	NA	NA
1	44781932	44793722	TU1235	0.044747	0.71636	0.340381	0.568334	0.099424	0.081816	0.063166	0.332767	0.161329	0.215714	0.381332	0.118761	0.129465	0.250075	0.096535	0.056148	0.184853	0.17436
1	30463999	30464351	TU836	0.057542	0.15295	NA	0.213181	0.189356	0.070846	NA	0.00681	NA	NA	0.024045	NA	0.072868	0.143428	0.113852	0.363051	NA	0.064706
1	145070400	145212911	TU3589	9.91363	6.96007	2.34009	3.47468	9.06062	13.5463	3.35129	4.8091	10.5425	2.74564	3.4074	7.50524	5.23639	4.43188	5.05287	2.23404	9.28149	3.11043
1	184398949	184419095	TU4424	NA	0.139149	0.176871	0.558496	NA	0.412101	0.164119	NA	NA	0.067234	NA	NA	0.453803	0.174428	0.216221	0.075077	0.209634	0.240856
1	184416209	184419095	TU4423	NA	NA	NA	NA	0.559001	NA	NA	NA	NA	NA	NA	NA	NA	NA	NA	NA	NA	NA
1	125295702	125296836	TU2841	0.806111	0.659619	0.878219	1.21165	0.625869	0.46095	0.402825	0.614223	0.75318	0.067299	0.224107	0.038449	0.393115	0.684965	0.450687	0.150552	0.116526	0.261617
1	60988222	60989825	TU1443	NA	NA	0.129523	0.154235	NA	0.034234	NA	NA	NA	NA	NA	NA	0.111497	0.052082	0.380014	NA	NA	NA
1	89849271	89849869	TU1956	0.833309	0.97994	1.225	0.689304	0.581061	0.417505	0.772952	0.634094	0.292026	0.731699	0.731975	0.688208	1.19165	1.09881	2.28487	0.611877	0.511937	1.23472
1	89738813	89849016	TU1952	NA	NA	NA	NA	NA	NA	0.15721	NA	NA	0.647129	NA	NA	0.286682	0.431846	0.398008	0.159321	NA	0.284397
1	89738322	89849016	TU1953	0.065768	0.225421	NA	NA	NA	NA	NA	NA	0.000656	NA	NA	0.061945	NA	0.707654	NA	NA	NA	NA
1	89738322	89849016	TU1950	0.016916	0.018643	0.124628	0.238267	0.234008	0.170753	0.136161	0.744594	0.952915	0.075885	0.716712	0.024493	0.158867	0.933985	1.15563	0.606143	0.093216	0.032487
1	117805385	117941520	TU2542	NA	NA	NA	NA	NA	NA	0.00387	NA	NA	NA	NA	NA	NA	NA	0.244965	0.42064	NA	NA
1	86288435	86305174	TU1860	1.23554	1.23799	1.3373	1.20661	1.31363	4.02216	1.12851	0.950522	0.69161	0.669667	0.775884	0.911091	1.08801	1.1279	1.1654	0.242175	0.72576	0.911775
1	132222723	132224025	TU3002	7.78626	7.34078	9.33372	8.03078	7.03257	7.64363	4.67079	7.70875	4.26858	3.80589	3.95861	4.35689	6.54021	7.55068	12.2751	5.54539	7.56539	9.1744
1	132224175	132227297	TU3003	6.5667	4.63462	5.70266	7.02022	5.14917	6.79595	3.80841	5.57669	5.35137	2.69177	3.01945	2.47401	4.99148	6.67918	8.03424	4.7337	4.35637	6.20503
1	1033750	1035509	TU77	1.56557	1.51283	1.42941	2.2718	1.15549	2.35876	1.21785	2.91562	1.36222	0.739039	1.07918	0.83065	2.00676	1.72474	1.84078	0.400491	0.538545	0.882501
1	3182845	3185878	TU134	0.057848	0.060557	0.096709	0.48368	0.115006	0.368541	0.203111	0.456693	0.393893	0.497831	0.124078	0.247151	0.306302	0.347739	0.501378	0.102142	0.04077	0.137986
1	117515024	117523323	TU2516	0.487505	0.675405	0.301739	1.13426	1.28911	1.32136	2.92045	NA	1.05075	NA	NA	NA	NA	NA	0.231562	NA	0.165687	NA
1	117516491	117523323	TU2514	0.258273	0.401312	0.590426	0.468987	0.267891	0.373183	0.425675	0.15498	0.411345	NA	0.033761	NA	0.068467	NA	0.054916	NA	0.041066	NA
1	117513730	117523323	TU2513	1.1383	1.12118	0.73789	0.87301	1.87331	0.792021	4.02441	NA	1.87556	NA	NA	NA	NA	0.319284	0.29501	0.232236	NA	0.190468
1	256112846	256113201	TU5720	4.27927	4.3239	4.80582	2.52133	3.71978	2.66945	1.51894	1.86996	2.78532	2.22982	1.93477	1.83877	3.02217	1.79959	1.49755	1.31997	2.10521	1.21905
1	256173959	256174556	TU5723	0.770313	0.881221	0.767419	1.03099	0.864691	0.799325	0.290584	0.936961	0.73493	0.169103	0.172189	0.009244	0.475637	0.958389	0.615377	0.333847	0.151867	0.114588
1	256170817	256172430	TU5722	0.27906	0.222707	0.56188	0.286716	0.458292	0.342434	0.191482	0.541694	0.274458	0.059257	0.137682	0.202789	0.255729	0.600083	0.250616	0.13728	0.13548	0.183975
1	256179685	256184005	TU5725	0.433048	0.422993	0.574351	0.702037	0.735775	0.908511	0.487556	0.945992	0.447692	0.128376	0.275332	0.196032	0.909991	1.30483	0.583528	0.197662	0.15712	0.200836
1	256197140	256198695	TU5727	0.235911	0.368078	0.124814	1.01875	1.06544	0.640622	0.879085	1.52996	1.85755	0.493181	0.368269	0.371665	1.05764	0.991772	0.785436	0.790247	0.549196	0.326549
1	87301966	87306607	TU1891	0.06664	NA	NA	NA	NA	NA	NA	0.388625	NA	NA	NA	0.70711	NA	NA	NA	NA	NA	NA
1	87141077	87144133	TU1890	0.042793	NA	NA	0.06269	0.04779	0.430583	NA	0.736964	0.084346	NA	NA	0.039963	0.434143	0.207969	0.374365	0.118494	0.161485	NA
1	302600051	302600587	TU7007	0.503243	0.360851	0.244883	1.10994	0.396322	1.00345	0.423067	0.206613	0.48699	0.637127	1.14453	0.96057	0.40181	1.19085	0.114553	0.357981	0.246288	1.10392
1	117515458	117523323	TU2519	NA	NA	NA	NA	NA	NA	NA	NA	1.11173	NA	NA	NA	NA	NA	NA	NA	NA	NA
1	294722449	294722866	TU6715	0.536224	0.834712	0.561784	0.245102	0.467287	0.128832	0.393648	0.265433	NA	0.045761	0.054927	NA	0.043549	0.032701	NA	NA	0.105468	NA
1	294737893	294739592	TU6717	NA	NA	NA	0.11102	0.128692	0.204151	0.077252	0.046494	NA	0.130123	NA	0.233143	0.354273	0.089072	0.408425	NA	NA	NA
1	294737518	294737876	TU6716	NA	0.463542	0.237349	0.303062	0.461087	NA	0.292932	0.087051	0.09308	0.731022	NA	0.601318	0.178575	0.198144	0.435992	0.093212	0.099469	0.044537
1	244046279	244047408	TU5532	NA	NA	0.077654	0.207986	0.792436	0.11578	0.178775	NA	NA	NA	NA	0.075764	0.017176	0.108976	0.146825	NA	0.051025	NA
1	299732968	299739279	TU6849	1.06916	1.17421	1.2964	0.65809	0.238352	0.466389	0.285442	0.195466	0.280416	0.115694	0.122736	0.024212	0.241846	0.371682	0.276683	0.075361	0.058018	0.072914
1	23760992	23762625	TU673	4.41334	4.84643	6.37156	3.31549	3.9146	1.60964	0.695135	1.44864	1.48486	0.534587	1.30502	0.73235	1.02932	1.55749	1.03534	1.16147	1.04095	1.12985
1	122401312	122403955	TU2722	1.20139	1.9565	1.83981	1.22406	0.840829	0.812872	0.226328	0.482648	0.313155	0.108518	0.118412	0.057714	0.252607	0.77562	0.39557	0.072706	0.116717	0.069054
1	241362180	241367345	TU5390	0.266832	0.410355	0.4428	0.202769	0.214838	0.008959	0.053494	NA	0.059357	NA	NA	NA	0.002642	NA	NA	NA	NA	NA
1	241530198	241533008	TU5397	0.740157	0.652193	0.750514	0.618216	0.569555	0.403947	0.192242	0.427033	0.222542	0.090154	0.235284	0.407984	0.301399	0.345076	0.623731	0.149682	0.081035	0.079407
1	241510716	241511494	TU5398	0.491113	0.462848	0.467383	0.279331	0.127494	0.102945	0.04957	0.49185	0.223803	NA	NA	0.084031	0.0381	0.012237	0.039659	0.027419	0.045651	NA
1	159486050	159486385	TU3938	0.743837	0.495273	0.250268	0.75609	0.422271	0.07443	0.602216	0.168958	0.518876	0.675554	1.42377	1.60187	0.962237	0.510668	0.061027	1.58289	0.780244	0.864249
1	120838529	120838888	TU2702	0.525961	0.666674	0.526183	0.266457	0.210197	0.518233	0.212742	0.199815	0.085557	NA	NA	NA	NA	0.224822	0.355039	NA	NA	NA
1	164872281	164872974	TU4038	1.44255	1.39929	2.34922	0.610101	0.389804	0.989531	0.189924	0.223821	0.20118	0.072212	0.06015	0.031441	0.273989	0.641424	0.337809	0.121879	0.063524	0.034229
1	164822757	164823888	TU4033	0.439231	0.834182	0.559504	0.225704	0.360139	0.571897	0.255844	0.364609	0.234099	0.033795	0.036877	0.154205	0.101117	0.350341	0.344164	0.124283	0.116834	0.040356
1	35498190	35498555	TU1005	2.07707	2.90791	3.14567	4.22068	2.86911	4.50791	2.30848	3.96615	3.37411	1.32015	1.80055	1.52524	2.4925	4.34607	0.794586	0.466409	0.040864	1.09943
1	35608174	35626122	TU1007	0.009793	0.027899	0.049597	0.41206	0.10471	0.199299	0.267617	0.200092	0.017192	0.870267	0.145936	0.361719	0.512419	1.13939	1.15509	0.204671	0.186908	0.675682
1	27141353	27148364	TU747	0.347489	0.299028	0.253592	2.95606	0.444571	0.121286	0.14311	0.545684	0.218674	0.027279	0.25595	0.046677	0.42962	1.04192	1.04201	0.051764	0.606438	0.801158
1	92008728	92009472	TU1972	0.168164	0.40643	NA	0.47042	0.106859	NA	NA	NA	NA	NA	0.400104	0.095185	0.186486	0.253984	0.131022	NA	NA	0.076016
1	92018206	92020089	TU1974	1.34787	1.12845	1.10267	1.64238	1.45448	0.995652	1.1739	0.986526	0.991867	0.437725	0.361236	0.579475	0.77954	1.4001	0.902841	0.615465	0.426971	0.314895
1	92020341	92021403	TU1975	2.11904	1.87911	2.08327	3.55005	3.42584	2.97624	2.64193	2.12004	2.09905	1.32187	1.28518	1.19097	2.59347	4.03563	2.5191	1.69644	0.622367	0.70923
1	92165506	92172749	TU1978	0.563071	0.754131	0.842769	4.59588	2.28866	3.0375	0.799654	1.97559	0.88158	0.314189	0.538821	0.454836	1.39097	2.9367	3.07123	0.890353	1.32656	1.8641
1	133002447	133002980	TU3021	0.446533	1.03981	1.33013	0.950465	0.234701	1.07122	0.466422	0.772225	0.683168	0.007403	0.20377	0.00899	0.218059	1.15072	0.528367	0.45519	0.23804	0.222139
1	133003772	133005607	TU3022	0.490539	1.03801	0.875571	2.0471	1.08404	1.43032	0.252388	1.31447	0.569747	0.12502	0.341047	0.083192	0.401172	1.19023	0.803073	0.243998	0.14407	0.170687
1	133007957	133008466	TU3024	0.583913	0.652595	0.699434	1.81617	0.477087	2.35113	0.189291	1.36586	0.925269	0.245789	0.261378	0.070452	0.435109	1.45209	1.00648	0.209128	0.559857	0.330227
1	133008571	133009532	TU3025	0.974945	0.980249	0.767408	1.71417	0.783159	1.87278	0.421076	1.038	0.472404	0.085234	0.151876	0.068046	0.370226	0.775426	0.493227	0.421861	0.29757	0.023743
1	133011096	133012487	TU3026	0.671493	0.65765	NA	1.83052	0.629459	1.0413	0.379866	0.777933	0.271053	0.148133	0.164937	NA	0.414351	0.714521	0.54886	0.242443	NA	0.091671
1	133012510	133013321	TU3027	0.585571	0.546508	0.911925	0.675818	0.693107	1.153	0.49585	1.07808	0.66953	0.234468	0.102647	0.107488	0.397801	0.614108	0.528953	0.410881	0.20233	0.224474
1	84560177	84564013	TU1776	0.277808	NA	0.488139	0.601484	NA	NA	0.208093	NA	NA	NA	0.269724	0.300685	0.403168	NA	0.395983	NA	0.079865	NA
1	84560177	84567276	TU1777	0.686131	0.455122	0.420652	0.277266	0.335238	0.218701	NA	0.354061	0.162895	NA	0.129248	0.034982	0.030255	0.139875	0.151587	NA	NA	NA
1	108561981	108562339	TU2307	0.368509	0.253403	0.459746	0.607134	0.245474	0.522927	0.107564	0.014423	0.279239	0.106563	0.195736	0.028364	0.057596	0.490225	0.342701	0.237196	NA	NA
1	934572	935578	TU50	1.06363	2.02052	1.92729	0.568846	0.347076	0.661596	0.41377	0.678206	0.465433	0.30848	0.436372	0.388586	0.37139	0.400527	0.438515	0.885914	0.350524	0.314227
1	119910118	119910750	TU2681	0.62978	0.918375	0.794235	0.377274	0.295621	0.650565	0.181385	0.182874	0.122563	0.119261	NA	NA	0.126752	0.234412	0.064787	0.123051	0.391407	NA
1	15946216	15946877	TU448	5.12063	8.75714	8.66399	5.54268	5.99657	4.19327	2.82868	1.63438	2.99569	1.09798	1.76582	1.21955	1.36742	2.46584	1.3321	2.38762	0.632647	1.89768
1	15749006	15749482	TU446	0.435832	NA	0.562625	0.55312	0.09915	0.104858	1.09855	0.486525	0.319811	NA	NA	0.091489	0.0168	0.028279	NA	NA	NA	NA
1	2866274	2867905	TU111	0.169964	0.123954	NA	NA	NA	0.236903	NA	NA	NA	NA	NA	0.121816	0.264518	0.189071	NA	NA	0.098841	NA
1	15716325	15717315	TU444	1.14033	0.885887	1.16764	1.14526	0.922503	0.301835	1.90765	0.319535	0.629228	0.386164	0.294863	0.241173	0.371172	0.558085	0.724604	0.129321	0.044486	0.190689
1	15716325	15718176	TU445	0.045305	NA	NA	0.104847	0.029089	NA	0.04818	0.179805	0.616916	NA	NA	NA	NA	NA	NA	NA	NA	NA
1	254897351	254937309	TU5704	5.7829	3.51969	9.42579	8.8074	9.21283	5.49113	5.82773	3.88811	8.46093	7.85087	7.45006	6.04878	11.5212	7.36652	13.4872	5.3628	7.8578	8.91178
1	82957509	82958161	TU1706	0.860963	1.14679	1.68298	1.22073	0.881428	1.88962	0.190416	0.758647	0.490366	0.029293	0.312602	0.09334	0.249983	0.733203	0.188407	0.196259	0.506342	0.139915
1	82740150	82740508	TU1703	0.981051	1.16246	1.45275	1.65522	1.77848	1.99418	0.486188	1.38869	0.832052	0.106563	0.112791	0.12156	0.504859	1.21266	0.815247	NA	0.184201	NA
1	82730176	82732686	TU1702	1.00265	1.03828	1.04875	0.989491	0.609748	1.16328	0.42014	0.452907	0.512057	0.076177	0.199494	0.128377	0.376779	0.724946	0.645063	0.051038	0.205065	0.229049
1	82726062	82728044	TU1701	0.985664	0.951177	1.16175	1.31459	0.739586	1.49269	0.560439	0.784062	0.589714	0.168677	0.098729	0.331721	0.386401	0.980646	0.40355	0.082436	0.212906	0.148512
1	82724491	82725209	TU1700	0.338518	1.35012	0.894263	0.572243	0.176723	0.913386	0.109204	0.5635	0.363719	0.106415	NA	NA	0.210937	0.725309	0.293552	0.108332	0.122426	NA
1	284848339	284848614	TU6487	0.112633	0.604281	NA	0.076455	NA	0.052554	0.219044	0.019765	NA	NA	0.012604	NA	NA	0.190579	0.077445	0.103622	0.110746	NA
1	40449527	40450381	TU1148	1.37357	1.06724	1.2061	0.587473	0.2633	0.250963	0.225821	0.278135	0.432458	0.089488	0.047847	0.127603	0.230148	0.252432	0.333195	0.029312	0.154686	NA
1	183449525	183479529	TU4399	NA	NA	NA	NA	NA	NA	NA	NA	NA	NA	NA	NA	NA	NA	NA	NA	0.047608	NA
1	40445059	40446317	TU1147	1.87291	0.850637	1.28004	0.267749	0.115199	0.556187	0.598094	0.407731	0.173096	NA	0.033157	NA	0.153231	0.270358	0.032573	NA	0.035016	NA
1	40435706	40436955	TU1146	1.15105	0.617868	0.826586	0.456957	0.208095	0.162722	0.502309	0.258442	0.496876	0.030605	NA	0.052601	0.058726	0.292449	0.131122	NA	0.017634	NA
1	39662800	39664454	TU1143	1.8252	2.03604	2.08806	0.669669	0.314343	0.667197	0.139995	0.20112	0.039504	0.104174	NA	0.105475	0.170367	0.187465	0.185845	0.477524	0.612669	0.427841
1	23446475	23468220	TU656	NA	NA	0.24395	NA	0.057257	0.209918	NA	0.201485	1.87407	NA	NA	NA	0.08983	0.040421	0.292196	NA	0.053372	NA
1	116169156	116169752	TU2490	1.029	1.81154	1.2572	0.370865	0.202671	0.908881	0.19782	0.371541	0.425757	0.093664	0.234359	0.161793	0.132076	0.736453	0.309921	0.306857	0.241843	0.349824
1	116169913	116170514	TU2491	0.814193	0.96751	1.00268	0.858466	0.805261	1.24627	0.30469	0.483798	0.217204	0.397177	0.121349	0.163107	0.283322	1.03075	0.613104	0.088702	0.384467	0.398646
1	116769002	116771214	TU2496	0.6524	0.614446	0.691748	0.599305	0.368123	0.36072	0.320852	0.512975	0.266477	0.247204	0.217052	0.18747	0.401452	0.557088	1.05666	0.057911	0.179025	0.061997
1	122419392	122420223	TU2724	1.39923	1.56211	1.5319	0.84193	0.577348	0.911569	0.158577	0.181807	0.523516	0.08859	0.240832	0.209459	0.108921	0.855081	0.374281	0.229939	0.104562	0.134521
1	122426163	122437029	TU2725	0.921647	1.76626	1.63332	1.33475	1.00338	0.748024	0.230998	0.349842	0.236692	0.077449	0.072999	0.040145	0.198029	0.732399	0.294381	0.163232	0.117634	0.090395
1	122437166	122448768	TU2726	1.15088	1.79508	1.86758	1.45858	1.08241	0.929115	0.256249	0.315619	0.306172	0.105496	0.116949	0.084625	0.262274	0.811453	0.392379	0.160155	0.108311	0.084596
1	122448987	122468421	TU2727	1.02794	1.60258	1.56912	1.58307	1.15083	0.967477	0.292041	0.572148	0.30834	0.100376	0.083775	0.080851	0.26344	0.85174	NA	0.226377	0.111187	0.084603
1	122468516	122472324	TU2728	1.09116	1.38344	1.44455	1.25262	1.20328	0.636868	0.243344	0.400519	0.137275	0.080349	0.16987	0.068743	0.12462	0.508763	0.294609	0.207445	0.167785	0.095906
1	122472454	122484857	TU2729	1.1527	1.85802	1.73616	1.50624	1.18924	0.996027	0.289574	0.610481	0.318014	0.078636	0.097573	0.080919	0.239236	0.869926	0.414915	0.154967	0.136775	0.093926
1	207031251	207037321	TU4846	1.40063	1.42519	2.06131	3.49379	2.40247	1.69256	2.47085	2.90308	2.14329	0.448348	0.763212	0.560663	2.95795	3.62497	3.16246	0.552136	0.555444	0.880289
1	274810680	274811570	TU6251	0.314591	0.334664	0.457782	0.637996	0.388337	0.110088	NA	0.456072	0.211522	0.210971	0.172655	0.106961	0.143318	0.754642	0.098839	NA	0.251042	0.083181
1	206904042	206908648	TU4842	NA	0.401467	NA	NA	NA	0.682111	0.230378	NA	NA	NA	NA	NA	0.170128	0.142337	NA	NA	NA	NA
1	207096907	207102658	TU4848	0.342968	0.598388	NA	0.296947	0.535697	0.350713	0.249938	NA	NA	NA	0.15761	NA	NA	0.084159	0.435222	NA	NA	0.344959
1	143557535	143558055	TU3451	0.129514	0.106469	0.128777	0.167747	0.40819	0.144003	NA	0.049335	NA	NA	NA	NA	NA	0.103565	0.236141	0.122991	NA	NA
1	247997612	247998049	TU5586	NA	NA	NA	NA	NA	NA	NA	NA	NA	NA	NA	NA	NA	0.224365	0.521312	NA	NA	NA
1	87840259	87981105	TU1912	NA	0.98663	NA	NA	NA	NA	NA	NA	NA	NA	NA	NA	NA	NA	NA	NA	NA	NA
1	87683049	87683901	TU1910	0.428532	0.466857	0.315129	0.227442	0.752655	0.325219	NA	0.554269	0.228796	0.049189	0.162521	NA	0.233507	0.369865	0.30282	NA	0.105094	NA
1	128196764	128198837	TU2939	0.506077	0.83003	0.771184	0.552238	0.243144	0.198605	0.21184	1.08835	0.296719	0.329394	0.210549	0.185824	0.649729	0.70308	0.263972	0.232566	0.329374	0.504798
1	33476356	33477678	TU936	NA	1.65559	2.63673	1.56029	1.72968	1.24124	0.781733	0.063526	1.0316	0.115665	0.157763	0.181422	0.41204	2.24873	0.922256	0.174999	0.1364	0.249439
1	230454153	230483162	TU5273	0.066568	0.086503	NA	0.239194	0.059415	NA	NA	0.562263	0.440948	0.424053	NA	NA	0.160703	0.114616	0.09411	NA	NA	NA
1	230454153	230483162	TU5274	NA	NA	NA	NA	NA	NA	NA	0.714259	0.197944	NA	NA	NA	NA	0.213209	NA	NA	NA	NA
1	84400864	84403754	TU1760	1.11317	1.14203	1.17987	1.18917	0.620776	0.945094	0.315406	0.549638	0.569533	0.09585	0.161528	0.045285	0.259189	0.562374	0.36272	0.21426	0.190615	0.142846
1	84377486	84377876	TU1763	0.573252	1.48016	1.25149	2.40137	0.525762	0.703565	0.417428	0.425643	0.432884	NA	0.289682	NA	0.253024	0.378805	0.786285	0.17226	0.310816	0.232891
1	105970860	105974545	TU2232	0.086254	0.060246	0.091011	1.61935	0.493944	2.12616	0.441503	1.46756	1.00029	0.186818	0.297547	0.153873	0.539029	1.69077	0.775397	0.092716	0.93888	0.784632
1	105968168	105968576	TU2230	0.104941	0.014919	0.082021	1.02814	0.40472	1.3024	0.428955	0.566511	1.10971	0.18333	0.379338	0.05335	0.596982	0.73966	0.423133	0.052224	0.283484	0.814986
1	264137153	264138321	TU5911	0.284056	0.440348	0.647399	0.755266	0.521492	0.273404	0.065625	0.324754	0.130496	0.114539	0.204614	0.209303	0.35939	0.714585	1.06997	0.150436	0.303084	0.43494
1	137491199	137507568	TU3188	NA	NA	NA	NA	NA	NA	NA	0.627749	NA	0.236803	NA	NA	NA	NA	0.335077	NA	NA	NA
1	137491199	137507568	TU3186	1.85654	2.20708	0.444204	0.159552	NA	0.056257	NA	0.777337	0.337031	0.35342	0.225204	0.019978	0.29425	0.178394	0.525358	NA	0.008254	NA
1	183544425	183544774	TU4402	0.454188	0.158487	0.137381	0.819621	NA	0.037632	0.434331	0.872815	0.12453	0.74399	0.701699	0.386527	0.281251	0.748208	0.756144	0.54721	0.125959	0.263653
1	40795891	40797319	TU1160	0.297389	0.373039	0.65794	0.949804	0.711236	0.532606	0.433263	0.66242	0.401899	0.602889	0.438766	0.213874	0.520348	0.607602	0.581756	0.254202	0.246394	0.528113
1	297378044	297378645	TU6759	0.680695	0.878437	0.706966	0.788885	0.549935	1.08151	0.506105	0.852099	0.489433	0.231528	0.207334	0.253722	0.392608	0.336113	0.490938	0.106443	0.123762	0.110791
1	297303313	297311717	TU6755	1.11292	1.15818	1.38877	1.46285	0.587902	0.907409	0.475468	0.772147	0.440713	0.368466	0.533626	0.329546	1.05737	1.51605	1.3148	0.287165	0.372406	0.521828
1	297300666	297303147	TU6754	0.736545	0.776781	0.797845	1.22742	0.652886	0.932195	0.423908	0.710021	0.636692	0.235055	0.264867	0.210992	0.723479	1.13864	0.826256	0.137692	0.244229	0.322188
1	21998967	21999863	TU635	0.841594	0.927601	0.52358	1.25361	1.00401	0.79931	0.336331	0.813322	1.23954	0.307357	0.761183	0.515216	0.960318	1.55035	0.769906	0.296964	0.184345	0.408358
1	40969146	40973238	TU1178	0.375565	0.346008	0.5922	0.327431	0.354844	NA	0.540366	0.240606	0.278644	0.1855	0.110581	0.169557	0.619902	0.317272	0.252375	NA	0.038425	0.164252
1	299110842	299111135	TU6801	1.83537	2.06222	0.570519	0.714843	0.069172	0.924919	0.035463	0.606331	0.169005	0.011277	NA	0.404735	0.268195	0.820066	0.625377	0.388443	0.450852	1.22545
1	299233897	299234183	TU6808	0.276944	1.08106	0.162862	1.89609	0.637733	0.873121	NA	0.278344	NA	NA	NA	0.152056	NA	0.258506	0.122887	0.065989	NA	0.079586
1	108509506	108509863	TU2308	0.223006	0.464837	0.628451	0.205645	NA	0.708808	0.069752	0.080579	0.003247	NA	NA	NA	0.1846	0.097716	0.181757	NA	0.246288	NA
1	267989457	267998351	TU6118	NA	NA	NA	0.642989	NA	NA	0.724066	NA	0.817613	NA	NA	NA	NA	NA	NA	NA	NA	NA
1	267989457	267998351	TU6117	0.11733	0.436519	0.040079	0.040133	0.540749	NA	1.35657	NA	0.893875	NA	NA	NA	NA	NA	NA	NA	NA	0.054579
1	267869093	267869849	TU6115	0.543885	0.382261	0.08863	0.32314	0.400534	0.213415	0.32222	0.603855	0.276177	0.20383	0.220393	0.163722	0.488782	0.446081	1.18948	0.028968	0.499675	0.290871
1	271692510	271693181	TU6235	1.32892	0.594878	0.691231	0.406918	0.841727	0.14886	0.714078	0.082553	0.740912	0.028464	NA	0.03247	0.088333	0.261222	0.304726	0.093024	NA	0.001813
1	126841438	126842977	TU2873	NA	0.068112	0.05189	0.147253	0.228692	0.131828	0.291721	0.033577	0.242561	0.050791	0.089752	0.073765	0.204419	0.844809	0.636104	NA	NA	NA
1	89619927	89653213	TU1935	NA	NA	NA	NA	NA	NA	NA	NA	NA	0.199899	0.192537	0.182248	0.411547	0.546728	0.312595	0.292733	0.10456	0.129377
1	89619927	89650602	TU1936	0.133331	0.328926	NA	0.646192	0.001164	0.077898	0.23071	0.320733	0.286367	0.184135	0.209547	0.117499	0.792476	1.55496	0.31767	0.249337	0.085325	0.072138
1	89611463	89653213	TU1937	0.087913	0.262403	0.146087	0.386975	0.207886	0.12174	0.154452	0.447908	0.282677	0.085741	0.110144	0.054465	0.200651	0.819932	0.322848	0.091896	0.10392	0.048169
1	89619927	89620592	TU1938	0.003006	0.120492	0.10074	0.032945	NA	0.014686	0.022557	0.229213	0.038414	0.008784	0.000286	0.007164	0.014441	0.00321	0.063321	0.001052	0.067129	0.000816
1	89619927	89650602	TU1939	NA	NA	NA	NA	NA	NA	NA	NA	NA	NA	NA	NA	NA	NA	0.634149	NA	NA	NA
1	230414227	230441364	TU5272	0.087206	0.087197	NA	NA	NA	NA	NA	NA	0.132245	NA	NA	NA	0.315633	NA	NA	NA	NA	NA
1	286667996	286668541	TU6586	0.273677	NA	0.245762	2.02919	1.64577	0.412229	0.619779	2.2495	0.753588	0.472692	1.01998	0.91916	0.94726	1.40131	1.26034	0.11736	0.201857	0.230922
1	134536991	134541759	TU3067	0.355257	0.50597	0.434062	0.871945	0.346964	0.8813	0.22942	0.395584	0.225894	0.107573	0.155224	0.132686	0.404567	0.419264	0.401929	0.10573	0.143809	0.128104
1	305267320	305268035	TU7185	0.551594	0.586728	0.562232	0.617947	0.299003	0.212363	0.127999	0.228049	0.182824	0.106861	0.498092	0.282807	0.075305	0.139038	0.323802	0.212998	0.588628	0.470222
1	9293740	9303112	TU238	NA	NA	NA	NA	NA	NA	0.132117	0.656053	NA	NA	NA	NA	NA	0.078384	0.136041	NA	NA	NA
1	111258264	111383766	TU2422	NA	NA	NA	NA	NA	NA	NA	NA	NA	NA	NA	NA	NA	NA	0.427186	NA	NA	NA
1	128133520	128136668	TU2918	0.764399	1.08334	0.807716	1.29587	0.849216	0.68982	0.379369	NA	0.609423	0.168421	0.417574	NA	0.38775	NA	0.423339	0.156098	0.140138	0.217653
1	19013166	19014981	TU597	NA	NA	0.042227	NA	NA	NA	NA	0.044666	NA	0.092406	NA	0.034848	0.339971	0.510393	0.328101	0.135357	0.31946	0.110344
1	13896593	13896949	TU400	1.20226	0.636539	0.930908	0.017778	0.172662	0.59404	0.363799	NA	0.268595	NA	NA	NA	NA	0.226711	0.029101	0.119661	NA	0.209431
1	14166426	14166933	TU407	4.64032	6.71434	6.40377	5.88972	4.4219	6.05325	3.76323	7.20636	3.60325	6.62654	4.60117	4.68158	5.46232	4.88431	5.68783	4.20435	6.37649	8.09274
1	14304089	14304920	TU409	0.643251	0.466699	0.283049	0.408215	0.27721	0.532434	0.116032	0.259597	0.052387	NA	0.075594	0.049655	0.106781	0.187208	NA	0.070514	NA	0.054907
1	256197140	256198695	TU5732	NA	NA	0.195792	NA	NA	0.333087	0.234174	0.51237	NA	0.059676	0.189627	NA	0.271509	0.483525	NA	0.175004	0.103675	NA
1	309078649	309078954	TU7362	NA	NA	NA	NA	0.46367	NA	NA	NA	NA	NA	NA	NA	NA	NA	NA	NA	NA	NA
1	55157236	55157533	TU1330	NA	0.396484	0.562861	0.839725	0.70148	0.637242	0.27385	0.254418	0.329086	NA	NA	0.073222	0.05013	0.033195	0.193123	NA	NA	NA
1	55167052	55167838	TU1331	0.235654	0.341845	0.549703	1.93544	1.15522	1.06453	0.920489	0.240371	0.443056	NA	NA	NA	0.094281	0.424277	0.996152	0.149815	0.028009	NA
1	56157402	56158478	TU1334	0.629468	0.076631	0.328828	0.070929	NA	0.076188	0.158713	0.034969	0.016321	NA	NA	NA	0.031185	0.089797	0.036388	0.205179	NA	0.000395
1	146123211	146124182	TU3668	3.73355	3.59493	6.31586	3.1623	3.45463	2.85557	2.18503	1.03322	2.04027	5.0179	6.31201	3.05675	2.46141	3.73741	2.07451	9.26033	4.19523	5.19943
1	116148927	116149633	TU2488	1.65386	1.15021	1.91758	0.752772	0.630146	0.544741	0.349559	0.468704	0.214948	0.170628	0.088566	0.185177	0.356829	0.699588	0.187551	0.048741	0.280601	0.096491
1	40969146	40973238	TU1179	NA	NA	NA	NA	0.715153	0.292713	0.344583	0.344306	0.454626	NA	0.453673	NA	0.54234	0.376607	NA	NA	0.021424	NA
1	105892769	105893834	TU2213	0.149124	0.104072	NA	1.60715	0.665197	2.6266	0.434212	1.35289	1.02177	0.197262	0.410393	0.265962	0.681855	1.80904	0.672982	0.200237	0.661007	0.706949
1	105896261	105898541	TU2215	0.185998	0.146073	0.323454	1.89623	0.35241	2.25899	0.55048	1.2286	1.08935	0.276732	0.374801	0.306367	0.891217	1.34286	1.35723	NA	0.589482	NA
1	105898558	105899407	TU2216	0.218188	0.261038	0.433342	1.40714	0.722955	2.85372	1.02202	1.82678	1.43576	0.337554	0.368331	0.461387	0.558678	1.61861	1.01319	0.113582	0.544586	0.804189
1	266304967	266305534	TU6040	NA	NA	NA	NA	NA	NA	NA	NA	NA	0.095565	NA	0.199802	0.39269	0.434633	0.166826	NA	0.000645	0.116396
1	115440542	115454087	TU2480	1.59206	2.06796	2.26356	2.38361	1.68476	2.19128	0.766825	1.32893	0.735222	0.118652	0.16795	0.080541	0.350587	0.899289	0.484453	0.277477	0.110642	0.10958
1	37564650	37564935	TU1100	0.736158	2.2686	1.9995	0.759566	0.619567	0.593443	0.724151	0.67631	0.076199	NA	NA	NA	NA	0.075779	0.143391	0.074684	NA	NA
1	187055529	187401703	TU4462	0.4778	0.723419	0.731375	NA	0.249337	0.407909	0.048977	0.116612	NA	NA	NA	NA	NA	NA	NA	NA	NA	NA
1	297514310	297514511	TU6778	0.236088	1.17806	0.48493	0.364459	0.623568	0.918631	0.150383	0.455888	0.960178	NA	0.529035	0.766943	0.323735	0.79823	0.774856	NA	NA	0.085183
1	201653175	201654110	TU4687	0.873141	0.580979	0.209068	2.49952	1.77809	2.18843	0.456701	0.347315	0.237641	0.040872	0.174975	0.11656	0.182539	0.500566	0.317359	0.403457	0.319808	0.24403
1	201384178	201461482	TU4683	NA	NA	NA	0.073043	NA	0.505491	NA	0.102733	NA	NA	NA	NA	NA	NA	NA	NA	NA	NA
1	286312085	286313392	TU6556	NA	NA	NA	NA	NA	NA	NA	0.144304	NA	0.103976	0.344748	NA	0.533683	0.182384	0.228199	NA	0.076938	0.125439
1	122497041	122510158	TU2733	0.580053	0.407709	NA	NA	NA	NA	NA	NA	NA	NA	NA	NA	NA	NA	NA	NA	NA	NA
1	242890817	242900415	TU5484	NA	0.085668	0.042117	0.034149	NA	0.094194	0.072722	0.069765	0.044671	0.060038	0.026205	0.124738	0.159538	0.492999	0.069814	NA	NA	NA
1	242890817	242939340	TU5485	0.043498	0.039285	NA	NA	0.047896	NA	0.054696	NA	0.14615	NA	0.355555	0.104498	0.152482	0.167758	0.029044	0.054836	NA	NA
1	216307951	216309370	TU5008	0.584367	0.332042	0.351057	1.17796	0.63914	1.02887	0.489491	1.15177	0.39135	0.282835	0.301322	0.253031	0.888303	1.29206	1.23468	0.341301	0.100176	0.460363
1	20541163	20542643	TU617	1.03801	0.95275	1.43858	1.32222	0.997993	1.08715	0.540946	1.03022	1.12569	0.342307	0.373705	0.331451	0.539152	0.760509	0.733664	0.541033	0.350015	0.293136
1	20067909	20068206	TU613	0.289244	2.0848	1.68483	1.35999	1.10988	0.428558	0.301926	0.030406	0.658172	NA	0.131676	NA	0.002656	0.223917	0.344042	0.124717	0.078407	NA
1	11578521	11582144	TU344	1.38047	1.48473	1.37025	0.585126	0.254438	0.476248	0.184461	0.155158	0.186418	0.089729	0.120947	0.090355	0.277606	0.333178	0.272396	0.153281	0.200802	0.34661
1	19893419	19893958	TU611	0.875292	1.26829	0.68584	0.460382	0.544761	0.64837	0.104166	0.205465	0.080714	NA	NA	0.067615	0.164888	0.424831	0.341749	0.07489	0.08164	NA
1	311476961	311477316	TU7427	1.20862	1.75813	0.99069	0.186935	NA	0.5367	NA	NA	0.014284	NA	NA	NA	0.08337	0.227348	NA	NA	NA	NA
1	3967783	3970632	TU161	0.031044	NA	0.104588	0.253576	0.178058	NA	0.02291	0.043239	0.229309	0.194014	0.32108	0.41656	0.265915	0.33287	0.242714	0.254145	0.171978	0.18972
1	4042102	4264450	TU162	0.14715	NA	NA	0.187585	0.381639	0.206967	0.358048	0.177631	0.060118	NA	0.086106	0.028326	0.266094	0.037212	0.05967	0.480115	0.640101	0.283546
1	6530409	6536098	TU195	0.8205	0.707717	1.10635	1.16476	0.205209	0.122788	0.230305	0.457466	0.22569	0.162837	0.179826	0.194706	0.261728	0.924467	0.438952	0.259993	0.412937	0.282483
1	62581759	62582115	TU1484	0.512074	0.048686	0.56506	0.462219	0.265396	0.211557	0.223544	0.226357	0.358533	0.0893	NA	0.160951	0.191768	0.537558	0.475577	0.10929	0.123489	0.016209
1	62578370	62578728	TU1483	0.295201	0.207049	0.410532	0.24548	0.39917	0.174619	0.107564	0.309056	0.107649	0.104077	0.071318	NA	0.086256	0.124999	0.342701	NA	NA	0.127249
1	6530409	6536098	TU196	NA	NA	NA	NA	NA	NA	0.131951	NA	NA	0.083981	0.063002	NA	NA	0.142883	NA	NA	NA	NA
1	305945665	305950865	TU7226	0.788324	0.461776	0.260724	0.631546	0.827039	0.765806	2.42013	NA	2.17796	NA	NA	NA	NA	0.067115	NA	NA	0.11383	NA
1	305902329	305905154	TU7222	0.188564	NA	0.826282	NA	NA	NA	NA	0.220276	NA	0.151615	0.450194	0.199862	NA	NA	NA	NA	0.117153	0.184042
1	305902329	305904505	TU7223	0.187262	NA	NA	0.228378	NA	0.283111	NA	0.379397	NA	0.110686	0.132295	0.0917	NA	NA	NA	0.121348	0.07839	0.133421
1	305902329	305904505	TU7220	0.190538	0.024333	NA	0.021934	NA	0.029472	0.138871	0.256045	0.526012	0.100784	0.170436	0.095464	0.66032	0.285266	0.313523	NA	0.089193	0.142387
1	14757938	14762758	TU420	0.010991	0.120468	0.215711	0.53038	0.397406	0.357932	0.312303	1.08174	0.58304	0.17455	0.251048	0.226181	0.837181	1.31235	1.21189	0.181622	0.255039	0.251201
1	15695520	15696549	TU423	0.489415	0.511801	0.540435	0.924265	0.505086	0.145843	0.508748	0.580608	0.738267	0.129997	0.412713	0.211845	0.582261	0.612477	0.924248	NA	0.30332	0.088704
1	54886558	54887751	TU1311	0.088758	0.235231	0.561918	0.895574	0.378012	0.340429	0.296784	0.272422	0.303225	NA	NA	0.036549	0.158342	0.091511	0.2576	NA	0.036307	0.07652
1	54958408	54959366	TU1312	0.221016	0.412414	0.704745	0.79302	0.668565	0.420199	0.080533	0.31816	0.26618	NA	NA	NA	0.096457	0.225057	0.178607	0.044545	0.001686	NA
1	54973089	54973687	TU1313	0.29959	0.918027	0.665703	0.867912	0.372933	0.365734	0.088749	0.161765	0.164204	NA	NA	0.020885	0.048888	0.202227	0.342319	NA	NA	NA
1	55117833	55131968	TU1318	0.187474	0.487524	NA	2.49814	1.69013	1.6067	0.790947	0.512306	0.615325	0.028416	0.025101	0.046318	0.133352	0.334046	0.589106	0.077101	0.059265	0.037164
1	55158753	55164560	TU1319	0.264122	0.324597	0.410052	2.66453	1.4213	1.46718	0.649574	0.458985	0.581767	0.01976	0.061093	0.033862	0.129832	0.303974	0.562214	0.047809	0.07211	0.023596
1	175752546	175752861	TU4148	0.71937	0.526619	1.43882	0.49522	0.91795	0.917508	0.36538	0.769518	0.427121	0.235267	0.315283	0.069051	0.231677	0.95336	1.13339	0.355992	0.473408	0.505976
1	127619294	127619864	TU2899	NA	NA	NA	NA	NA	NA	NA	NA	NA	NA	NA	NA	NA	0.476655	NA	NA	NA	NA
1	39133003	39134823	TU1129	0.349377	0.213231	0.386863	1.70289	1.32473	2.59562	2.12056	3.84592	4.38002	2.53157	2.91162	3.87049	3.55315	3.9381	4.21787	1.46619	1.34355	0.978371
1	39125124	39131480	TU1128	0.091579	0.087143	0.131822	0.775075	0.482144	1.03048	0.406787	1.3086	0.853269	0.252513	0.236312	0.274413	0.491643	1.14974	0.815595	0.14121	0.235858	0.193978
1	182040593	182043038	TU4338	0.4202	0.353759	NA	NA	NA	NA	NA	NA	0.365309	NA	NA	NA	0.185889	NA	0.058113	NA	NA	NA
1	39011295	39013759	TU1123	0.064489	0.101115	0.108873	0.408273	0.414617	1.15563	0.418634	0.983631	0.719236	0.364507	0.225853	0.203713	0.500723	1.31895	0.815317	0.051991	0.053654	0.185757
1	39009006	39009500	TU1122	0.053167	NA	0.136445	0.605539	0.202554	0.760192	0.160182	1.06655	0.729655	0.113094	0.148705	0.220405	0.418914	1.20214	0.747843	NA	0.089359	0.291321
1	182040593	182068953	TU4337	0.216138	0.147562	0.211438	0.326044	0.335483	0.17229	0.181294	0.258539	0.16897	0.32833	0.211357	0.197281	0.42591	0.182809	0.731495	0.172272	0.279282	0.3134
1	39025903	39028322	TU1126	0.043792	0.206296	0.110898	0.642905	0.496917	1.24181	0.360357	1.16881	0.845717	0.181637	0.183019	0.252103	0.545968	1.30404	0.762072	0.140867	0.091086	0.160455
1	39024609	39025047	TU1125	NA	0.063178	NA	0.611737	0.644597	1.02617	0.176217	1.13815	0.497412	0.261431	0.380674	0.397963	0.573989	1.32517	0.513791	NA	0.20118	0.10406
1	39019467	39024229	TU1124	0.139063	0.1514	0.204251	0.554009	0.327675	1.07126	0.235114	1.22893	0.462119	0.236969	0.293603	0.247383	0.535955	1.04801	0.615622	0.103143	0.208256	0.110298
1	115424252	115437425	TU2478	1.30543	1.69693	1.96852	1.87198	1.29737	1.7139	0.584566	1.11788	0.592115	0.107435	0.1315	0.086072	0.31651	0.736101	0.395291	0.236694	0.117113	0.143848
1	231697296	231700765	TU5310	0.710077	1.03907	1.15044	1.9204	1.01544	1.90257	0.729167	1.39888	0.885571	0.198447	0.246615	0.245366	0.538854	1.17436	0.478645	0.030777	0.127048	0.111902
1	231811740	231812884	TU5311	0.813417	1.02528	1.72879	1.25776	1.83835	2.33719	0.697438	1.86582	1.61806	0.517877	0.710805	0.441102	1.15237	1.50633	0.941376	0.288524	0.28877	0.398973
1	231923706	231934911	TU5312	1.01278	1.04821	1.08064	0.155951	0.229559	NA	0.017103	0.126145	0.061126	NA	NA	NA	0.078736	0.136143	0.016807	0.151103	0.018654	0.022831
1	115371919	115372258	TU2473	0.337672	1.09908	0.57358	0.95146	0.640329	0.663952	0.383882	0.490034	0.146567	NA	NA	NA	0.072163	0.238047	0.082824	0.056121	NA	0.084647
1	115377324	115378519	TU2474	0.57552	0.995161	1.67789	0.837069	1.01364	0.662015	0.264862	0.724676	0.224974	0.190854	0.044094	0.072977	0.379517	0.536866	0.342777	0.125014	0.073722	0.076392
1	115382933	115389464	TU2475	0.88536	1.23985	1.17324	1.04899	1.07494	1.10752	0.321696	0.808127	0.466906	0.046776	0.129774	0.013362	0.244681	0.483416	0.306946	0.148021	0.066052	0.101291
1	12016402	12017283	TU369	0.961244	1.24211	1.31219	0.75555	0.536664	0.695532	0.186072	0.691872	0.345753	0.217088	0.236645	0.136066	0.504982	1.13176	0.418468	0.121086	0.162447	0.233073
1	11924459	11926102	TU366	0.894101	1.39177	1.48946	0.719703	0.502671	0.765722	0.275992	0.359826	0.198795	0.179335	0.184091	0.099544	0.248234	0.72564	0.254981	0.13642	0.299133	0.338265
1	224557180	224771164	TU5176	0.369916	0.25454	0.283741	3.32348	2.25165	0.260797	0.280636	0.636738	1.14605	0.151477	0.579425	0.070909	0.899231	0.71222	1.71212	0.568005	0.049893	0.146902
1	224534765	224570878	TU5173	NA	0.001033	0.127899	0.410507	0.463105	NA	NA	NA	0.103528	NA	NA	NA	NA	0.270957	NA	NA	NA	NA
1	124942599	124945044	TU2789	0.970889	1.55566	2.00748	1.73479	4.81678	1.06454	2.76527	3.36026	4.51429	1.29792	0.779778	1.01899	1.7982	1.75818	1.20385	0.040575	0.361718	0.136214
1	293420181	293438696	TU6673	0.0685	0.055115	0.215042	NA	NA	0.019772	NA	NA	0.207876	NA	NA	0.227059	NA	0.024361	0.256957	0.6846	NA	0.073209
1	293388787	293389412	TU6671	0.624802	0.564354	0.663571	2.22748	3.27996	7.93282	2.5499	2.44331	2.3869	1.71589	2.17367	1.34106	2.55698	1.75312	4.69497	6.20358	4.76317	8.58416
1	206799118	206802208	TU4835	NA	NA	NA	NA	NA	NA	NA	NA	0.434614	NA	NA	NA	NA	NA	0.488508	NA	NA	NA
1	264136450	264137103	TU5910	NA	0.2553	0.520809	1.18226	0.516574	0.869563	0.619972	0.785197	0.432302	0.175487	NA	NA	0.74396	0.639403	1.10488	0.19084	0.44872	0.44169
1	34433976	34436266	TU943	0.485555	1.18633	0.816096	NA	0.454989	1.30354	0.333303	0.483323	0.322913	0.331687	NA	0.257028	0.655917	0.830281	1.27964	0.446582	0.64855	0.478293
1	33676848	33688492	TU941	0.072304	0.364938	NA	0.75555	0.310013	NA	NA	NA	NA	0.067559	NA	NA	0.119037	0.039442	0.059956	NA	NA	NA
1	33518245	33526705	TU940	0.216727	0.253456	0.246431	0.714662	0.757439	0.1183	0.060844	0.058273	NA	0.040185	NA	NA	NA	0.049593	NA	NA	NA	NA
1	152059821	152061146	TU3783	0.427327	0.536812	NA	NA	NA	NA	NA	NA	NA	NA	0.132327	0.091287	0.198791	0.064371	NA	NA	NA	0.147363
1	125723845	125729697	TU2859	NA	NA	0.06603	0.174478	0.072022	NA	0.095298	NA	NA	NA	NA	0.189408	0.266186	NA	0.272323	NA	NA	0.102427
1	268271388	268281541	TU6154	0.103874	0.262152	0.235046	0.199821	0.220962	NA	0.065494	0.041756	0.27473	NA	NA	0.066509	0.279998	0.064345	NA	NA	0.415901	0.227754
1	211135228	211137808	TU4942	0.624667	0.828584	0.922475	1.10387	0.460606	1.30692	0.320025	0.879527	0.418856	0.174062	0.317812	0.116103	0.323285	0.91009	0.333672	0.115859	0.258091	0.238943
1	211191942	211195161	TU4943	0.866412	0.624532	0.639745	0.523667	0.385062	0.860698	0.53322	0.640611	0.667861	0.340068	0.317619	0.352645	0.441079	0.737333	0.565393	0.252378	0.265563	0.425612
1	81751807	81754008	TU1686	0.595981	0.806112	0.720189	1.09903	0.571169	1.15306	0.534279	1.02184	0.681231	0.15636	0.124234	0.114947	0.539142	0.979539	0.669344	0.183202	0.280289	0.158775
1	212575262	212580187	TU4975	NA	NA	NA	NA	NA	NA	NA	0.040038	0.100243	0.021116	NA	NA	0.0928	0.252992	0.156348	0.0393	0.025686	0.042026
1	304057865	304058888	TU7146	0.255973	0.344344	0.268634	0.823432	0.692789	0.482587	0.377104	1.62508	0.659317	0.103486	0.264978	0.106543	0.231873	1.17241	0.446391	0.269066	0.150683	0.103648
1	304057199	304057695	TU7145	0.160281	0.446443	0.809976	1.91548	0.475799	1.00638	0.349636	1.61887	NA	0.115461	0.503954	0.219518	0.508	1.81848	0.536346	0.133515	0.221462	0.321707
1	304051710	304052638	TU7142	0.507261	0.53739	0.699578	1.01323	0.370277	0.595467	0.423564	0.871844	0.750823	0.247903	0.311845	0.110079	0.330982	1.1109	0.793122	0.216431	0.092062	0.234723
1	35608174	35626122	TU1008	NA	NA	NA	NA	NA	NA	NA	NA	0.296453	0.536356	NA	NA	NA	NA	NA	NA	NA	NA
1	81392413	81393750	TU1680	NA	NA	NA	0.251187	NA	0.031661	0.381667	0.561539	0.61205	NA	0.218134	0.189876	0.428081	0.904261	0.268427	0.067188	0.23142	NA
1	204502107	204503410	TU4786	0.257764	0.469061	0.523178	1.00692	0.415095	0.735425	0.325743	1.18283	0.456356	0.028995	0.144056	0.0502	0.318648	0.377577	0.538936	0.15561	0.16904	0.196707
1	176516512	176519235	TU4169	1.26448	1.53746	2.08134	6.96923	6.32073	7.44937	2.25786	5.28131	2.40825	0.519725	0.635919	0.528573	2.01083	4.48136	4.23091	0.705763	0.712047	0.704242
1	117922804	117941520	TU2538	NA	NA	NA	0.542525	NA	NA	0.641876	0.878999	NA	0.388276	NA	NA	NA	0.353812	0.104469	0.234894	NA	NA
1	257809916	257810874	TU5782	NA	NA	NA	NA	0.407641	0.077109	NA	0.13961	NA	NA	0.149426	NA	0.08327	0.286931	0.290985	NA	NA	NA
1	259251476	259252193	TU5784	5.20415	5.71908	6.68127	6.67014	4.74173	5.42966	6.02357	8.21033	5.70316	2.44971	3.775	3.02462	3.34662	4.84677	3.59874	2.32872	3.0033	2.54859
1	308199756	308204020	TU7331	NA	NA	NA	NA	NA	NA	NA	NA	0.121684	NA	NA	NA	NA	NA	NA	NA	0.403319	NA
1	82722225	82723049	TU1699	1.10516	1.31538	1.01385	1.56517	0.48632	1.00802	0.301902	0.470253	0.803912	0.166781	0.162929	NA	0.32318	0.277962	0.49361	0.051781	0.133592	0.116282
1	82650322	82650654	TU1698	1.273	0.327049	1.86302	1.92332	0.658523	1.57361	0.607255	0.693028	1.30888	NA	0.187619	0.179977	0.311949	1.02162	0.307882	NA	0.132389	0.012804
1	251500685	251503727	TU5657	0.214096	0.250161	0.26921	0.483036	0.458101	0.509814	0.560048	0.90147	0.522249	0.521753	0.802463	0.617171	1.28746	1.32518	1.01907	1.14051	0.948932	0.976822
1	283176959	283178601	TU6403	NA	0.806542	0.731165	0.303187	0.66065	NA	NA	0.72488	0.954089	0.857702	0.535902	0.646068	0.980817	0.816854	1.08357	0.312608	0.370318	0.623514
1	283231410	283234914	TU6402	1.26257	1.59849	1.96232	3.47656	2.54391	4.77334	1.60286	3.63226	2.02678	0.769743	1.06879	0.958588	2.65725	3.81745	4.04755	1.17485	0.63837	1.01661
1	33141401	33226710	TU915	NA	NA	NA	NA	0.094358	NA	NA	0.086201	0.521359	NA	NA	NA	NA	NA	0.095523	NA	NA	NA
1	141628582	141629161	TU3320	1.65711	1.07084	2.20192	1.56258	0.575958	1.29354	0.762765	1.62601	0.660798	0.346504	0.287891	NA	0.946682	1.18861	0.576259	0.11048	NA	0.33658
1	110411864	110416532	TU2413	0.760384	0.576289	0.804714	1.20342	0.951965	1.35504	0.6987	1.26548	1.19959	0.598136	0.982554	0.618881	1.64308	1.92915	1.55013	0.841632	0.816717	0.585258
1	239133500	239889827	TU5371	NA	0.029171	0.164569	0.783993	1.22151	0.211259	0.814096	NA	0.855832	NA	NA	NA	NA	NA	NA	NA	NA	NA
1	240838250	240839019	TU5376	0.269531	0.468018	0.478365	0.819056	0.658436	0.660182	0.254427	0.890731	0.801711	0.111787	0.228418	0.304347	0.581004	0.635225	0.400334	0.089691	0.114317	0.249374
1	240808278	240808724	TU5377	0.185717	0.251086	0.600385	1.16791	0.513149	1.17937	0.259164	1.3631	0.821659	0.140643	0.170588	0.61734	0.538928	0.941738	0.360251	0.095568	NA	0.192813
1	240828421	240828946	TU5375	0.47045	0.332191	0.7785	0.470567	0.266443	0.818721	0.193566	0.896468	0.370671	0.02885	0.079361	0.165932	0.282127	1.23097	0.457138	0.121822	0.185506	0.130273
1	240855998	240856937	TU5378	0.73282	1.0327	1.1777	1.90977	0.905637	1.27703	1.00674	1.32767	1.04327	0.427329	0.577017	0.32498	1.84772	2.20995	1.24397	0.590795	0.305003	0.55888
1	312930914	312931504	TU7464	0.224148	0.469294	0.583516	0.046023	0.279018	0.084631	0.411636	NA	0.518947	NA	NA	NA	0.052061	0.167837	0.914106	NA	NA	NA
1	312932480	312932795	TU7465	0.335371	2.10648	3.2492	1.4564	0.671999	0.395705	0.718132	0.526666	0.75861	NA	NA	NA	0.185029	0.706909	2.88107	NA	NA	0.216847
1	312926037	312926453	TU7460	0.063959	0.46558	0.321789	NA	0.283539	NA	0.138904	0.066517	0.259563	0.091741	NA	NA	0.162752	0.485012	1.33979	NA	NA	NA
1	312926074	312927578	TU7461	0.988416	2.28762	1.60236	NA	0.597281	0.149996	0.381536	0.305453	0.754615	NA	NA	0.057993	0.039442	0.143528	1.04548	NA	NA	NA
1	312944207	312944659	TU7469	1.03521	1.01512	1.62277	0.736136	1.06491	0.435027	0.761226	0.167774	0.923027	NA	NA	NA	0.310993	0.268	1.85435	NA	NA	0.045716
1	10970401	11120909	TU337	NA	0.03566	0.111059	NA	0.253363	0.180617	NA	NA	NA	0.136629	NA	NA	0.291851	NA	0.136257	NA	NA	NA
1	60981813	60982168	TU1442	0.613238	0.467449	1.20365	0.759965	0.066425	0.320334	NA	0.395809	0.395862	0.107461	0.116868	0.122585	0.039184	0.18011	0.42661	0.160396	NA	0.027375
1	126393960	126424561	TU2864	2.25884	1.32893	1.7533	3.53585	3.03487	2.21021	1.49879	1.86151	1.33312	1.32359	1.21354	1.73096	1.81159	1.78646	2.32179	0.96951	1.48796	1.49421
1	224935035	224953226	TU5182	NA	NA	NA	0.390894	NA	NA	NA	NA	NA	NA	NA	NA	NA	0.258499	NA	NA	0.120575	NA
1	204058666	204059766	TU4768	0.419146	0.048269	0.231177	0.591333	0.261686	0.571774	0.236471	0.011465	0.397929	NA	0.141198	NA	0.383025	0.245526	0.204948	NA	0.099308	0.191385
1	125169547	125178142	TU2831	NA	NA	NA	1.17746	NA	NA	NA	NA	NA	NA	NA	NA	NA	NA	NA	NA	NA	NA
1	266494809	266502576	TU6053	0.082334	0.228095	0.451646	0.210777	0.222056	0.082087	0.07719	0.245119	0.10394	0.097636	0.15116	0.051176	0.216083	0.434234	0.428406	0.009409	0.108628	0.196881
1	145067831	145070145	TU3578	11.554	8.20517	12.5577	18.4615	16.1909	23.773	17.5482	26.6531	21.4225	10.7885	15.388	12.7607	25.4527	26.1509	26.6639	8.86848	10.1862	10.0294
1	97113303	97115083	TU2063	16.1669	16.568	16.9514	23.7109	15.6832	15.2156	17.1674	13.2982	20.0235	7.7645	10.6613	7.27915	11.2204	10.9309	13.493	13.5963	4.2319	8.49908
1	299110044	299110641	TU6800	0.77124	1.01913	1.68294	0.88067	0.474525	0.794586	0.129149	0.266864	0.072886	NA	0.104709	0.291907	0.248158	0.453103	0.582916	0.539703	0.094829	0.534744
1	134982676	134986525	TU3105	1.13207	1.27868	1.1937	1.14807	0.669574	0.919145	0.569201	0.918492	0.877354	0.258353	0.249399	0.26645	0.655306	0.953048	0.854834	0.138772	0.13739	0.18095
1	283266886	283267471	TU6423	0.307141	0.394415	0.089686	0.400416	0.628709	1.33407	0.747926	1.11835	0.265778	0.280066	0.536643	0.185682	0.405184	1.4272	0.940568	0.492314	0.593575	0.116934
1	179714767	179716099	TU4238	0.318011	0.517947	0.352327	0.755936	0.457214	1.12542	0.405177	0.934303	0.310952	0.301342	0.281948	0.130953	0.801554	1.15403	0.918953	0.064095	0.261272	0.119946
1	179731824	179732301	TU4239	0.105681	0.463802	0.416875	0.749607	0.213715	0.691659	0.28221	0.546631	0.51397	0.229697	0.697191	0.944319	0.996155	0.480875	0.806184	0.447745	0.417798	0.1956
1	182955466	182959439	TU4375	0.820118	1.2985	1.42031	2.02577	1.10675	4.18504	0.514904	1.52853	0.734762	0.385064	0.588242	0.301952	0.769179	1.83286	0.830792	0.634443	0.410385	0.356432
1	182997267	182999884	TU4378	0.920857	1.27129	0.895855	0.758783	0.253212	2.55543	0.247603	0.472185	0.265543	0.142718	0.167264	0.109962	0.213661	0.692466	0.188132	0.368447	0.176308	0.178216
1	157782100	157783282	TU3911	0.581396	0.807441	0.461276	0.781736	0.618884	1.0422	0.865228	0.548034	0.626336	0.371889	0.728553	0.921742	0.926604	0.455878	0.762652	0.701993	0.801216	0.463389
1	245115123	245120697	TU5549	0.620612	0.543254	1.05658	0.62945	NA	0.385306	NA	NA	NA	NA	0.282312	NA	NA	0.089407	0.146865	NA	0.06634	NA
1	313097244	313098584	TU7481	0.513816	1.84088	3.25242	0.101416	0.529137	0.055947	0.460927	0.413964	0.536613	NA	NA	NA	0.099744	0.151022	0.978304	NA	NA	NA
1	216438011	216438892	TU5013	0.030039	0.471479	0.581676	0.727384	0.413245	0.242335	0.131104	0.082149	0.331422	0.087905	0.198624	0.062673	0.492868	1.0041	0.799894	0.064741	0.098634	0.174546
1	216440365	216441147	TU5014	0.270695	0.602643	0.428436	1.46085	0.688174	0.527	0.879491	0.2834	0.644414	0.24022	0.538995	0.473743	0.85969	1.2574	1.12048	0.272791	0.240415	0.379617
1	32165673	32181592	TU905	NA	NA	NA	0.073442	NA	NA	0.118586	NA	0.320421	0.241255	0.066366	NA	0.536029	0.085783	0.026553	NA	NA	NA
1	148829311	148829585	TU3748	0.578057	0.084719	0.514786	NA	NA	NA	NA	0.093468	NA	NA	NA	NA	NA	NA	NA	NA	NA	NA
1	148551132	148671169	TU3745	0.059282	NA	0.121849	0.7841	0.071489	0.065833	0.102938	0.244853	0.238659	0.045742	0.238334	0.215824	0.295323	0.129786	0.148971	0.30393	0.060928	0.130848
1	148551133	148551653	TU3747	0.406483	0.851755	0.386332	1.56621	1.60704	0.144003	0.555884	0.638874	0.209144	0.770262	0.681047	0.40848	0.308191	0.388368	0.511639	0.983931	1.86496	2.71815
1	148599993	148671169	TU3746	0.195228	0.475013	0.420568	0.512941	0.37024	0.128574	0.077506	0.176263	0.056215	0.059647	0.107567	NA	0.248536	0.501261	0.422884	0.043205	0.035037	0.005297
1	32516304	32518947	TU909	1.31376	1.31916	1.10392	1.14791	0.829142	1.76415	0.619248	1.17476	1.40137	0.303801	0.378129	0.173251	0.727962	0.911461	1.00674	0.208694	0.191116	0.233307
1	63967511	63968035	TU1528	1.04059	0.467361	0.978493	0.930493	0.669929	1.18167	0.348887	0.50016	0.352836	0.071654	0.079248	0.323352	0.868345	1.47877	1.4235	0.122054	0.293064	0.290047
1	63929423	63931077	TU1521	0.448242	0.331985	0.680998	0.743187	0.730134	0.341456	0.264202	0.692131	0.329767	0.146359	0.149951	0.077568	0.281494	0.591547	0.739623	0.438806	0.103532	0.091549
1	63935615	63936369	TU1520	0.641009	0.646299	0.62946	1.92728	1.5984	0.724309	0.242604	0.423475	0.465683	0.215349	0.34538	0.042388	0.581802	0.769339	0.909821	0.483017	0.270547	0.42294
1	59652444	59685705	TU1422	NA	NA	NA	0.32962	0.047565	NA	NA	NA	NA	NA	NA	NA	NA	0.245819	0.230427	0.118198	0.145658	NA
1	59811886	59815562	TU1427	3.10325	2.78355	3.16926	2.02321	1.62438	0.564466	2.71184	NA	1.99684	NA	NA	0.005934	0.004036	0.007337	0.019518	0.005809	0.005995	0.006212
1	210084609	210084862	TU4908	0.521541	NA	0.28968	0.182796	NA	0.035445	NA	NA	0.343194	NA	NA	NA	NA	NA	NA	NA	NA	NA
1	59850244	59853333	TU1429	1.88692	1.59324	1.85248	0.922995	0.867302	0.117597	0.83675	NA	0.52733	0.003095	NA	NA	NA	NA	0.007631	NA	NA	NA
1	13745866	13757598	TU395	NA	NA	NA	NA	0.233103	NA	0.653125	NA	NA	NA	NA	NA	NA	NA	NA	0.278787	NA	NA
1	105549461	105552225	TU2192	0.213296	0.080247	0.072795	0.078632	0.017105	0.018089	0.076765	0.250794	0.078869	0.110041	0.256655	0.386685	0.343491	0.149382	0.185397	0.0309	0.008264	0.066087
1	105496680	105506308	TU2191	NA	NA	NA	NA	NA	NA	0.398684	NA	NA	NA	0.262291	0.938027	0.067156	0.171634	NA	NA	NA	NA
1	29845086	29877102	TU826	NA	0.048662	0.099381	0.240817	0.124703	0.321666	0.326244	0.639119	0.134631	NA	NA	0.112719	0.022796	0.040061	0.092603	0.03656	0.179346	NA
1	303591845	303602676	TU7100	0.302332	1.51599	0.888103	2.14582	2.69256	1.76341	2.13397	4.0647	2.1084	5.31343	3.67595	2.4008	4.07895	3.26267	5.43894	2.4331	0.923431	1.13146
1	303772841	303773259	TU7106	0.027822	0.132388	0.186281	NA	NA	0.293258	0.008909	0.19551	NA	0.519212	0.491498	0.097904	0.809405	0.031765	0.342565	0.041801	0.001754	0.109027
1	293529426	293530200	TU6678	0.594611	0.465714	0.539053	0.714331	0.431243	0.171456	0.286833	0.226197	0.083984	0.110902	0.133222	NA	0.439516	0.593415	0.029986	0.181717	0.062004	0.22183
1	293538212	293538542	TU6679	0.895416	1.17533	1.21146	1.48134	0.680601	0.177805	0.622591	0.218997	1.31679	0.191088	0.18581	0.131843	0.318019	0.642271	0.488567	NA	0.133189	NA
1	293388787	293419396	TU6672	0.437473	0.549252	0.477753	0.407535	0.56682	0.402614	0.298035	0.359255	0.182735	0.230807	0.304544	0.129665	0.236111	0.467873	0.350977	0.635793	0.30736	0.504637
1	19217413	19274116	TU598	0.119613	0.093912	NA	NA	NA	NA	NA	NA	0.073791	NA	0.165218	0.246276	0.100496	0.670863	0.13886	NA	NA	NA
1	18972556	19000047	TU594	NA	0.052187	0.072775	NA	NA	NA	0.273868	0.607708	0.494588	1.6021	1.83004	1.43651	3.02937	2.00495	1.1942	0.908915	1.93851	0.700214
1	18992646	19000047	TU596	NA	NA	NA	NA	NA	NA	NA	NA	NA	NA	0.107471	NA	NA	NA	NA	NA	NA	NA
1	8590627	8591766	TU223	0.325213	0.18847	0.282105	0.499617	0.488017	0.361088	0.190932	0.199355	0.166951	0.033558	0.105703	0.057421	0.135381	0.392611	0.341869	0.018736	0.077343	0.108596
1	283749363	283750152	TU6437	NA	0.035108	0.042464	0.378502	NA	NA	0.219961	0.632	0.040459	NA	0.631622	0.137365	0.544379	1.04113	0.767075	NA	NA	0.051079
1	2870558	2871164	TU113	NA	NA	0.034721	0.069181	NA	NA	NA	NA	NA	0.063008	NA	NA	NA	NA	NA	0.10731	0.244768	NA
1	118991021	118992006	TU2601	0.188093	NA	0.287606	1.0113	0.40755	0.278831	0.234982	0.929656	0.310757	0.466368	0.240473	0.265263	1.01782	0.925374	0.618753	0.472971	0.612845	0.267639
1	119180454	119181283	TU2607	1.32471	1.72104	0.808215	2.1631	1.02509	1.28086	0.930336	0.467866	1.01017	0.138275	0.125735	0.078868	0.393346	0.885637	0.543175	0.102937	0.185903	0.343902
1	119118498	119120242	TU2605	1.99666	1.99604	2.0381	2.25075	1.06442	0.946216	1.36139	0.699299	1.33617	0.104063	0.167455	0.224995	0.374328	0.757799	0.517147	0.158187	0.195879	0.294121
1	251226415	251231686	TU5652	0.135621	0.136782	0.222625	0.840896	0.88363	0.906069	0.677478	1.71968	0.979409	0.685567	0.993535	1.0348	1.427	1.89277	1.10042	1.28017	0.522442	0.441949
1	49494319	49501951	TU1282	NA	0.119104	NA	0.280006	NA	0.188827	0.105223	NA	NA	0.04517	NA	NA	0.135393	NA	0.230505	NA	0.072599	NA
1	264105020	264105306	TU5867	4.39787	8.31092	16.1771	72.5973	113.374	86.7021	41.0377	63.8806	68.1869	19.2614	22.472	25.6012	30.3519	16.7879	10.0739	19.7242	23.2716	8.51571
1	264096212	264098138	TU5864	NA	NA	NA	NA	NA	NA	NA	1.00571	NA	0.101422	0.112024	0.2633	0.28231	0.337603	0.170462	0.090315	NA	0.056242
1	2901120	2902375	TU114	NA	NA	0.141398	0.077714	NA	NA	0.048269	0.171167	NA	NA	NA	0.1091	NA	0.438403	0.273057	NA	NA	NA
1	144644242	144644833	TU3550	0.609548	0.667146	0.726086	1.27698	0.670802	0.4706	0.152853	0.541636	0.368122	0.019817	0.087672	0.295357	0.44269	0.691632	0.323507	0.329292	0.096065	0.268281
1	144641717	144642548	TU3553	0.317592	0.799834	0.715014	1.83882	0.544378	0.806966	0.646375	0.749009	0.248487	0.001839	0.489022	0.288486	0.292279	0.713919	0.394161	0.243204	0.15543	0.332003
1	144825261	144825737	TU3558	0.089981	0.301968	0.562625	0.454661	0.362557	0.305485	0.162989	0.376427	0.34235	NA	0.032672	0.185417	0.136058	0.214736	0.184272	0.112843	0.052373	0.010535
1	257422151	257424339	TU5766	0.948945	1.40222	1.23275	1.14117	0.753635	0.905822	0.408793	0.485063	0.459219	0.043691	0.090582	0.089712	0.241478	0.44985	0.262158	0.124312	0.060419	0.130432
1	267867359	267868974	TU6114	1.09967	0.495093	0.705944	0.36143	0.383291	0.289084	0.544582	0.409544	0.445026	0.189387	0.35579	0.148528	0.280452	0.342297	0.783654	0.067321	0.205878	0.116373
1	13746934	13877883	TU398	0.071157	NA	NA	NA	0.36767	NA	0.163233	NA	NA	NA	NA	NA	NA	NA	NA	NA	NA	NA
1	283907287	283908548	TU6444	0.356896	0.461522	0.611387	1.35783	0.637087	0.435701	1.54482	0.637251	1.39759	0.113172	0.419206	0.221428	0.881926	0.71487	0.503687	0.270915	0.087333	0.090496
1	243530536	243531414	TU5508	0.614282	0.504852	1.09506	1.25241	1.13492	0.825652	0.391572	0.578948	0.413708	0.043522	0.033718	0.127594	0.167701	0.850181	0.355046	0.330639	0.275848	0.101863
1	154376788	154377567	TU3836	0.466481	0.462255	0.166299	0.210624	0.192007	0.064124	NA	0.355138	0.251455	0.049046	0.208364	0.092875	0.182391	0.179281	0.247111	NA	0.1413	NA
1	24223103	24273675	TU699	NA	NA	NA	0.247541	NA	0.408253	0.020272	NA	0.190907	0.438877	0.657738	0.20781	0.185341	0.040077	0.149566	0.157013	0.4472	NA
1	151672916	151673921	TU3769	0.746018	0.304923	0.566889	0.692523	0.857661	1.13292	0.297868	0.931393	0.476582	0.08645	0.106366	0.063768	0.35423	0.440794	0.35262	NA	0.035788	0.1329
1	151521367	151522115	TU3768	0.332505	0.741089	1.19436	1.51723	0.902108	1.09517	0.602001	1.39713	0.277575	0.191366	0.1672	0.058265	0.213055	1.09824	0.306798	NA	0.088681	0.196392
1	144085958	144086581	TU3491	5.63669	5.55446	6.80535	11.5625	13.6892	12.9758	9.21365	13.9427	11.5722	8.25182	10.9405	11.4441	17.9976	16.4439	15.9509	10.0727	12.6036	11.9248
1	144086738	144087688	TU3492	0.222875	0.484128	0.5644	1.09981	0.42487	0.262887	0.568877	0.511588	0.48291	0.33335	0.296438	0.4725	0.493622	0.482647	0.501088	0.24662	0.255582	0.336253
1	210233439	210233967	TU4921	0.913527	2.77877	2.28125	0.308504	0.223508	0.141825	0.255246	NA	0.041196	NA	0.196226	0.206239	0.364685	0.050999	0.052974	0.242263	0.33335	0.217042
1	58576815	58651352	TU1402	0.122171	0.096081	0.147202	0.24715	0.19078	0.115128	0.218902	NA	0.111346	0.115618	0.361204	0.123296	NA	0.362539	0.274271	0.097931	0.138467	0.157467
1	104250250	104251172	TU2179	0.267335	1.32216	1.08623	0.639083	0.420508	0.48265	0.196773	0.51088	0.207303	0.207238	0.13568	0.094561	0.852127	1.28853	0.715784	0.240362	0.238976	0.29696
1	104239084	104239741	TU2178	0.464388	0.357158	0.124397	0.454708	0.401547	0.278211	0.163734	0.379392	0.318391	0.05814	NA	NA	0.243873	0.350422	0.601021	0.148889	NA	0.034019
1	104165957	104166976	TU2175	0.724177	0.525701	0.987978	0.563907	0.588552	0.64777	0.180205	0.486771	0.200978	0.099016	0.122777	0.042784	0.305915	1.07342	0.341749	0.209407	0.172884	0.022393
1	104162948	104163715	TU2174	0.448471	0.807501	0.715193	0.520621	0.438458	0.320422	0.464927	0.332757	0.025917	0.236112	0.428494	0.227292	0.470187	0.994838	0.213593	0.174473	0.291607	0.029741
1	104228529	104238462	TU2177	0.601771	0.929777	0.785296	0.814534	0.721302	0.89345	0.377771	0.632286	0.320596	0.136314	0.15999	0.208682	0.518843	1.23182	0.643399	0.15977	0.198505	0.18307
1	104227647	104228355	TU2176	1.02888	1.72123	0.89205	1.06983	0.316408	1.00951	0.244546	0.731067	0.45184	0.125542	0.433338	0.184655	0.649131	1.15386	0.715193	0.184574	0.12436	0.423319
1	104143653	104146192	TU2170	1.04308	0.763849	0.937718	0.723044	0.707616	0.590753	0.319261	0.675608	0.326263	0.082788	0.082174	0.111678	0.61346	1.24265	0.66197	0.100911	0.260348	0.134889
1	104155457	104155956	TU2173	1.05801	1.06577	1.54314	1.051	1.18362	1.45316	0.336211	1.0263	0.266744	0.062995	0.004453	0.173106	0.29383	1.31926	0.636473	0.170876	0.300075	0.317645
1	104153806	104154911	TU2172	0.766561	0.869674	1.25208	1.05209	0.748471	1.11837	0.316674	0.857714	0.439928	0.13905	0.573951	0.080757	0.404138	1.25079	0.681767	0.046993	0.299218	0.325752
1	134530828	134532855	TU3068	0.953689	0.957332	1.22397	1.71702	0.676145	2.08421	0.618646	1.3402	1.17102	0.292391	0.370304	0.419688	0.958299	0.977555	0.829162	0.105323	0.27173	0.394202
1	287907235	287908213	TU6589	NA	NA	NA	NA	NA	NA	NA	NA	0.442751	NA	0.15402	NA	NA	0.203026	0.439292	NA	0.149442	NA
1	202533918	202534277	TU4722	0.4558	0.786346	0.966016	0.540974	0.4528	0.242212	0.099756	0.154099	0.436663	NA	0.176253	0.123647	0.09536	0.239561	0.341749	NA	NA	0.126473
1	58440580	58441379	TU1398	0.209526	0.338833	0.729084	0.143345	0.118236	0.066377	0.024296	0.24363	NA	NA	NA	NA	0.00204	0.013939	0.076893	NA	NA	NA
1	58405984	58406279	TU1399	0.286425	0.468501	NA	0.183783	NA	0.16616	0.126544	NA	NA	NA	NA	NA	NA	NA	NA	NA	NA	NA
1	57767358	57767711	TU1392	0.149685	0.313393	0.379057	1.9214	2.27209	0.565636	0.849757	1.01914	0.914805	2.21648	1.47402	1.10949	1.80258	2.8198	1.39094	1.4485	1.2383	3.0984
1	180909634	180912279	TU4269	NA	NA	NA	0.328699	NA	0.125672	0.004026	NA	0.284974	0.057789	NA	0.128547	0.21646	0.216745	0.48097	NA	NA	NA
1	40969146	40973238	TU1182	NA	NA	NA	NA	NA	NA	0.698061	0.21425	0.230334	NA	NA	NA	NA	0.290703	0.294767	NA	0.104669	0.128812
1	210309603	210330179	TU4922	NA	NA	NA	NA	NA	NA	NA	NA	NA	NA	0.3855	0.067209	NA	0.032874	0.278242	0.195749	NA	NA
1	223940659	223969067	TU5093	NA	0.071411	NA	NA	NA	NA	NA	NA	NA	NA	NA	NA	0.245045	NA	NA	NA	0.412984	0.000987
1	223940659	223969067	TU5094	NA	NA	NA	NA	NA	NA	NA	NA	NA	NA	NA	NA	0.090115	NA	NA	NA	0.168911	NA
1	7055706	7057123	TU205	0.345338	0.18099	0.552401	2.03918	0.901472	0.355541	0.957214	0.048799	0.772213	0.085203	NA	0.060494	0.031502	0.093394	0.184593	0.005709	0.081886	0.050692
1	6979624	6980400	TU206	0.759025	0.123744	0.561267	1.07866	0.168401	0.119732	0.04771	0.1942	0.087695	0.073854	0.090437	0.195267	0.337415	0.923478	0.299437	0.02749	0.165108	0.497979
1	7155239	7155658	TU207	0.257373	0.233329	0.984564	0.314309	0.360713	0.234604	0.177447	0.388769	0.111731	NA	NA	0.012469	0.098226	0.224822	0.440368	0.101712	0.235473	0.120732
1	313848956	313854500	TU7521	2.06448	2.79482	2.08792	1.28956	1.49778	2.80113	1.38478	1.68382	0.887368	0.843001	1.40475	2.06218	1.17553	1.44501	2.00415	0.820118	1.61363	0.920331
1	313848956	313854500	TU7520	1.57122	1.85562	2.48215	1.2899	1.41502	4.13743	0.975127	0.918771	0.640843	1.55198	1.85869	0.863451	1.13861	0.719822	1.358	0.935123	1.07845	1.10378
1	6588975	6592538	TU202	NA	NA	NA	NA	0.119097	NA	0.315086	0.79054	NA	NA	NA	0.231787	0.12636	0.263422	0.324262	NA	NA	NA
1	7155989	7156467	TU208	0.221247	0.462834	0.998692	0.113569	0.383094	0.15663	0.161233	0.25904	0.090993	NA	0.087149	NA	0.185679	0.234679	0.529675	0.115642	0.138055	0.13479
1	6969001	6970156	TU209	0.262422	0.467853	0.18824	0.391056	0.353208	0.11848	0.115245	0.203954	0.054922	0.082624	0.10093	0.032969	0.110144	0.353998	0.045291	0.088567	0.122672	0.059276
1	209693424	209693803	TU4895	0.187784	0.875851	NA	NA	NA	NA	NA	NA	NA	NA	NA	NA	NA	NA	0.252894	NA	NA	NA
1	179126307	179181753	TU4217	0.34929	0.247883	0.238699	0.651059	0.188674	NA	0.262095	0.524056	NA	0.181422	0.086925	0.209049	0.114233	0.297705	NA	NA	0.210249	0.41188
1	252239803	252253390	TU5679	NA	NA	NA	0.221713	NA	NA	NA	NA	NA	NA	NA	NA	NA	NA	NA	NA	NA	NA
1	252239803	252253390	TU5678	0.077332	0.191402	0.083307	0.33407	0.077383	0.221316	0.336124	0.252905	0.11379	0.466724	0.554767	0.409207	0.828009	0.503232	0.296035	0.089955	0.098865	0.115426
1	252239803	252241932	TU5677	0.227129	0.460605	0.627357	0.731314	0.750197	0.686306	0.569545	1.19607	0.717219	0.321395	0.608547	0.481053	0.909056	1.20944	1.31636	0.431201	0.537926	0.53532
1	164050825	164053544	TU4024	3.29094	3.36481	3.47815	3.92784	3.7384	2.36337	1.93839	3.90654	2.30005	2.2445	1.82713	1.97327	2.72788	4.50329	3.72536	3.10278	2.51336	3.88866
1	266053354	266069786	TU6019	1.32859	1.4701	1.59226	2.90484	1.34254	3.37809	1.16196	2.28852	1.29825	0.347944	0.567707	0.418245	0.940958	1.98095	1.24529	0.272922	0.407741	0.353068
1	209705757	209706145	TU4893	NA	0.570391	0.064391	NA	NA	0.09772	NA	NA	NA	NA	NA	NA	NA	NA	0.048144	NA	NA	NA
1	247148108	247149103	TU5567	0.105693	0.213862	0.297293	0.894644	0.992106	1.98093	0.329549	1.0501	0.342208	0.03841	0.062868	NA	0.295705	1.17847	1.10334	0.321679	0.689906	0.504524
1	284599072	284599924	TU6469	0.48371	0.683031	0.282897	0.787827	1.15307	0.958319	0.158445	0.82899	0.368068	0.24622	0.431797	0.430652	0.426233	0.721645	0.389105	0.423017	0.343519	0.55483
1	14167111	14169110	TU408	0.386917	0.300846	0.180659	0.211397	NA	0.064789	0.05002	0.510442	0.335823	0.264573	0.155231	0.129539	0.591545	0.284231	NA	0.138339	0.034534	0.103482
1	65445187	65446618	TU1566	NA	0.109843	0.132857	NA	NA	NA	NA	NA	0.07529	NA	NA	0.402123	0.101604	0.254216	0.365434	NA	NA	NA
1	65236053	65236753	TU1565	0.601444	0.433372	0.710172	0.466135	0.344756	0.840515	0.31546	0.670824	0.56767	0.163721	0.156813	0.252337	0.216212	0.230916	0.112714	0.191352	NA	0.070815
1	65204360	65204896	TU1564	0.305893	0.351899	0.562649	0.578101	0.32058	0.533702	0.143579	0.410471	0.200207	NA	0.210405	0.074223	NA	0.316175	NA	0.098909	0.164192	NA
1	94344741	94371166	TU2035	0.019061	0.09609	0.072403	0.016157	NA	NA	0.041671	NA	0.062713	0.198629	0.285302	0.394801	0.950285	2.0134	0.847145	0.053783	0.233907	0.215056
1	94344741	94391502	TU2036	0.044735	0.175614	0.056642	0.022963	0.079679	NA	0.032601	NA	0.078643	0.345976	0.329503	0.615222	0.258807	1.02252	0.227668	0.382654	0.111656	0.140961
1	94344741	94383518	TU2037	NA	NA	NA	NA	NA	NA	NA	NA	0.053496	0.110246	0.304131	0.230544	0.24591	0.184886	0.236987	0.463484	NA	0.130655
1	58594843	58651352	TU1401	NA	NA	NA	NA	NA	NA	NA	0.176154	NA	0.059805	NA	NA	0.457315	0.020374	NA	NA	NA	NA
1	230401229	230441364	TU5271	NA	NA	NA	NA	NA	NA	NA	0.293013	0.104988	0.435719	NA	0.447336	0.030765	0.156505	NA	NA	NA	NA
1	85279518	85282985	TU1822	NA	NA	NA	NA	NA	NA	NA	NA	0.495569	0.096773	0.185034	NA	0.079805	NA	NA	NA	NA	NA
1	85279518	85396540	TU1823	NA	NA	NA	NA	NA	NA	NA	NA	0.49563	0.087953	0.165825	NA	0.084497	NA	NA	NA	NA	NA
1	55142217	55143511	TU1329	NA	NA	0.33676	1.4746	1.48871	1.04527	0.615063	0.510918	0.900433	NA	0.016117	0.067398	NA	0.229162	NA	0.032988	NA	0.035276
1	202045734	202047196	TU4709	0.325972	0.284241	0.078573	0.538666	0.113144	0.375954	0.184675	0.113757	0.07448	0.339764	0.271066	0.119317	0.324591	0.774507	1.87707	0.601512	0.451603	0.42258
1	180696580	180697057	TU4258	0.443419	0.03172	0.473488	0.443088	0.481519	0.261596	0.433817	0.169057	0.617919	0.141926	0.126339	0.048388	0.252092	0.623106	0.782448	NA	0.132503	0.128701
1	180677348	180678619	TU4254	0.387139	0.719547	0.48966	0.711785	0.567136	0.430178	0.345069	0.666259	0.37692	0.269377	0.3366	0.13506	0.550507	0.49878	0.747011	0.105454	0.184845	0.295212
1	180447142	180447860	TU4252	0.341466	0.091294	0.456929	0.298857	0.394668	1.05112	0.416946	0.846664	0.076583	0.029974	0.16508	0.255933	0.168832	0.68416	0.28937	0.399067	0.329057	0.120718
1	180441182	180441539	TU4250	0.067593	0.013945	0.328593	0.046093	0.255407	1.33612	0.26247	0.135848	0.425305	0.180594	NA	0.179193	0.08097	0.557157	0.34404	0.435941	0.135458	0.175243
1	180445157	180445600	TU4251	0.607857	0.499735	0.246814	0.552981	0.76303	0.967673	0.126399	0.862953	0.670145	0.27055	0.035414	NA	0.057265	0.628692	0.517857	0.184731	0.392533	0.205777
1	221067827	221068087	TU5079	NA	0.192695	0.642654	NA	NA	NA	NA	NA	0.166438	NA	NA	NA	0.070504	0.259887	0.45546	NA	NA	NA
1	9866073	9866429	TU263	0.505642	0.417453	0.375871	NA	NA	0.35026	0.16225	NA	NA	NA	NA	NA	NA	0.104386	NA	0.266502	NA	NA
1	9488063	9488771	TU260	0.215243	NA	0.09463	0.613818	0.359099	2.57704	0.034857	0.156489	0.112499	0.081117	0.058877	0.061552	0.064467	0.204338	0.363825	0.003013	0.60729	0.681477
1	10009896	10011048	TU266	NA	NA	0.056199	NA	0.832687	0.412035	0.170112	0.076661	0.236826	0.163988	0.174079	0.20186	NA	NA	NA	NA	NA	0.1396
1	9991539	9994328	TU265	0.038231	NA	NA	0.058743	0.136492	0.140889	0.16728	0.337925	0.329182	0.351003	0.222797	0.081705	0.06246	0.2341	0.386243	0.191997	0.143135	0.142444
1	31686208	31686554	TU886	1.26694	0.756659	1.74016	1.11046	0.5052	0.190267	0.288595	0.148681	0.478562	NA	0.285913	0.125764	0.083537	1.45104	0.391189	0.176047	0.380296	0.186942
1	31612697	31613097	TU882	0.887107	1.33904	2.14832	1.0482	0.423409	0.246136	0.451315	0.483278	1.03222	NA	0.276906	0.53616	NA	0.901756	0.077043	0.309296	0.431694	0.840738
1	31617829	31621505	TU883	0.698972	1.28209	1.27052	0.765273	0.535968	0.208484	0.265872	0.55043	0.520688	0.062425	0.099904	0.077145	0.10504	0.681107	0.133168	0.46886	0.230239	0.162492
1	31606394	31607677	TU880	0.75411	1.98769	1.38558	0.93773	0.642501	0.40798	0.393773	0.798721	0.57175	0.074486	0.157895	0.22092	0.161883	0.818815	0.304593	0.485746	0.308095	0.159983
1	31609965	31610667	TU881	1.2168	1.73908	1.04218	0.660327	0.302738	0.213444	0.218436	0.235949	0.212658	0.081628	NA	0.111118	0.014636	0.231026	0.115699	0.356903	0.371037	0.089675
1	31690466	31691800	TU888	0.721332	1.00567	1.27569	0.641793	0.177192	0.196696	0.294509	0.301272	0.445868	NA	0.228681	0.23242	0.088928	1.55099	0.253637	0.095358	0.181626	0.188205
1	31694688	31698391	TU889	1.04432	1.52005	1.54914	0.924284	0.810542	0.209215	0.561821	0.852352	0.527169	0.149761	0.20286	0.176807	0.124227	0.866731	0.420949	0.617142	0.244153	0.314457
1	266171249	266171552	TU6034	0.522913	NA	NA	NA	NA	NA	0.110935	NA	NA	NA	NA	NA	0.097631	0.014939	0.214268	NA	NA	NA
1	266160185	266162176	TU6033	0.680091	1.16975	0.579317	1.30137	0.632198	0.608139	0.307062	0.637932	0.306398	0.154279	0.324188	0.186142	0.357389	0.609774	0.524427	0.182214	0.188116	0.462787
1	208473541	208473880	TU4885	1.07692	0.711872	0.788672	0.825594	0.394583	0.442798	0.49405	0.326327	0.847356	NA	0.058933	NA	0.403587	0.357071	0.889753	0.062822	NA	0.056879
1	302885716	302886141	TU7045	0.373159	0.205302	0.629981	NA	NA	NA	NA	0.065112	NA	NA	NA	NA	NA	NA	NA	NA	NA	NA
1	216418253	216419641	TU5011	3.28969	4.30772	4.22636	5.28174	6.5471	5.51645	5.81585	8.13069	7.50453	2.97153	4.8982	4.31982	5.76152	5.41865	6.24625	2.03774	5.33163	5.12603
1	263444150	263444512	TU5828	0.650558	0.382029	1.56858	1.9487	1.61556	1.36778	0.293959	1.68108	0.456268	1.10658	1.49957	0.721324	0.888641	1.94821	2.82475	1.11799	1.5181	0.878411
1	125169547	125193133	TU2830	NA	NA	NA	NA	0.357886	NA	NA	NA	NA	NA	NA	NA	NA	NA	NA	NA	NA	NA
1	163171112	163171505	TU4003	1.81829	0.774335	0.7521	0.359903	0.607785	0.957603	0.524019	0.586201	0.4554	0.476098	0.349634	0.259552	0.364594	0.698889	0.272011	NA	0.27973	0.120583
1	163229580	163230350	TU4004	3.17863	2.47639	2.80613	2.32439	5.39459	1.93105	3.06761	4.8935	2.72763	2.72573	2.62719	2.39436	2.93146	2.80879	1.64908	2.05133	2.61235	2.23198
1	242342652	242355300	TU5449	NA	0.083389	0.14218	NA	0.392041	0.824738	1.43781	0.043932	1.57251	0.010762	1.06557	0.007338	0.569461	0.793051	0.026428	NA	0.777959	0.290683
1	242282811	242298561	TU5447	NA	0.142224	0.278316	0.456409	0.802256	0.333859	0.423994	1.2959	1.09625	4.79477	1.50965	0.815154	1.2826	7.92292	0.648181	3.22392	0.465611	0.785886
1	26958838	26963989	TU745	NA	NA	NA	2.86205	0.341979	0.222408	NA	0.144104	0.086767	NA	0.402307	NA	0.690282	0.430267	0.664216	0.150324	0.397437	0.589039
1	147457597	147581326	TU3729	0.28712	0.280177	0.368046	NA	0.015277	NA	NA	NA	NA	0.172717	NA	NA	0.19983	NA	NA	0.297054	0.248986	0.016623
1	147457597	147592223	TU3728	0.026035	0.049006	0.070132	NA	NA	NA	NA	NA	NA	0.12001	NA	NA	0.096009	NA	NA	0.358591	NA	NA
1	26548404	26568498	TU742	1.01334	1.59478	1.03501	0.816717	0.507715	0.160273	0.329872	NA	0.564062	NA	NA	NA	NA	NA	NA	NA	NA	NA
1	147457597	147636938	TU3727	NA	0.680518	NA	0.148755	0.15002	0.136571	0.031523	0.172276	0.055793	NA	0.085651	NA	0.049136	0.237381	0.36913	0.052722	NA	NA
1	72280549	72284755	TU1588	3.95716	4.15223	4.72729	2.39744	1.29157	1.91331	0.504806	0.692159	0.875442	0.352532	0.575409	0.395928	0.867347	0.859422	0.827443	1.13002	0.372043	0.449022
1	69719651	69720182	TU1581	1.89245	1.19908	2.01826	11.9638	28.9853	6.29914	5.84312	11.4959	16.2864	5.59987	7.17968	6.2343	6.06278	6.16148	15.8415	5.13913	13.3002	3.90762
1	118701411	118702947	TU2585	0.403755	0.467698	0.435501	0.295594	0.288269	0.686846	0.377151	0.456401	0.204647	0.027462	0.165764	0.094785	0.153548	0.402954	0.303801	0.120301	0.073954	0.127952
1	17769774	17771870	TU540	0.782831	1.09795	1.10382	1.04986	0.722008	0.990403	0.257866	0.661633	0.270202	0.164189	0.297936	0.083243	0.410214	1.32552	0.537998	0.275083	0.13665	0.132451
1	280609106	280619889	TU6344	0.104463	0.342816	NA	0.139432	0.229584	0.193421	0.131467	0.194972	0.181622	0.052337	0.201993	NA	0.032025	0.14214	0.051914	0.040645	0.352113	0.08486
1	280609106	280619889	TU6343	0.597576	NA	0.45456	0.173961	NA	0.159917	0.078138	0.231501	0.164649	0.56041	0.110788	0.354798	0.062201	0.55712	0.553993	0.180987	0.21545	0.438667
1	293712154	293712932	TU6690	0.43647	0.462848	0.473699	0.143629	0.083377	0.160517	0.074356	NA	0.167852	0.049109	NA	0.056021	0.190499	0.103897	0.210577	0.246772	0.113185	NA
1	293753252	293753973	TU6691	0.047036	NA	NA	NA	NA	NA	NA	0.040924	NA	NA	0.085541	0.047396	0.191378	0.231825	0.378165	NA	0.04517	NA
1	248147718	248148827	TU5588	0.288971	0.08714	0.245605	0.425395	0.149126	0.112651	0.156549	0.24989	0.162039	0.332932	0.094018	0.047178	0.405712	1.32139	1.55173	0.755472	0.47329	0.864399
1	248148933	248149466	TU5587	0.213773	0.387117	0.639938	0.516469	0.088566	NA	0.144627	0.15583	0.040811	0.479687	0.230088	0.163446	0.950604	0.819127	1.99673	1.73916	0.596063	1.15461
1	17761672	17763489	TU538	0.885086	0.926035	1.50141	0.929801	0.603363	0.86058	0.191024	0.442462	0.311429	0.147231	0.229616	0.150348	0.323027	0.348685	0.162415	0.256988	0.089076	0.150599
1	17767227	17769710	TU539	1.25375	1.0052	0.851448	1.00492	0.847262	1.06753	0.279925	0.558627	0.35368	0.130909	0.235329	0.105469	0.603831	1.07013	0.42947	0.326813	0.284024	NA
1	17747751	17750620	TU536	1.11596	1.23665	1.13372	0.881198	0.724741	1.01951	0.235505	0.463971	0.243037	0.053274	0.20363	0.106439	0.454986	0.737949	0.25006	0.215828	0.138247	0.143255
1	17752266	17759684	TU537	0.914402	1.07584	1.2186	1.39263	0.892594	1.24704	0.405707	0.766468	0.440654	0.203751	0.303896	0.252955	0.390396	0.983751	0.51962	0.250898	0.184784	0.216887
1	17735652	17736579	TU534	0.522843	0.882667	1.59057	1.20152	0.613434	1.40278	0.062417	0.466879	0.187869	0.164897	0.304684	0.152835	0.383364	1.01655	0.225819	0.092067	0.142518	0.270747
1	17744295	17746260	TU535	1.25338	0.788325	1.05406	0.958311	0.842446	0.785874	0.387267	0.623982	0.337053	0.107153	0.201643	0.155382	0.468093	0.944207	0.599295	0.231703	0.134095	0.1728
1	17717468	17718006	TU532	1.13776	0.738235	1.6182	1.35679	0.409475	1.09932	0.401915	0.444971	0.470088	0.070976	0.294558	0.13872	0.328184	0.409769	0.13746	0.277396	NA	0.169508
1	17725851	17726324	TU533	0.561187	0.788759	1.19654	1.15111	0.879369	0.845577	0.110795	0.498188	0.465894	0.232711	0.127992	NA	0.143807	0.69249	0.346075	0.07931	0.034723	0.072282
1	249743306	249744132	TU5631	0.864989	1.34149	1.05467	2.36806	1.17254	1.6632	0.49028	1.64437	0.684967	0.231295	0.30286	0.131923	0.287108	1.50095	0.96698	0.206622	0.106616	0.303813
1	249671759	249672887	TU5630	0.422407	0.782353	0.163424	0.817038	0.39796	0.647254	0.334735	0.663839	0.357873	0.101655	0.207427	0.038654	0.475297	1.29421	0.504662	0.160307	0.231166	0.204606
1	48063289	48067960	TU1246	NA	0.36548	0.317516	0.441594	NA	0.412577	NA	NA	0.049412	NA	0.152921	0.038084	0.137578	0.342369	0.123092	NA	NA	0.161357
1	47797361	47845179	TU1243	NA	NA	NA	NA	NA	NA	NA	NA	NA	NA	0.110734	0.103481	0.049237	0.109164	0.365228	NA	NA	0.11624
1	75175528	75175886	TU1639	0.173677	0.583548	0.216791	0.454593	0.633226	0.339485	0.715658	0.142681	0.47673	0.8113	0.79341	0.418167	0.135309	0.375747	0.597823	0.13486	0.279577	0.35248
1	75141095	75141693	TU1638	NA	0.646385	0.280021	0.150757	0.241604	0.096861	0.080153	0.221346	0.035897	0.099419	0.034845	0.001943	0.199847	0.035281	0.342319	0.236773	0.082676	NA
1	117507902	117523323	TU2520	0.483199	0.484843	0.664812	0.38071	0.104184	0.253903	0.085174	NA	0.938548	NA	NA	NA	0.000644	NA	NA	NA	NA	NA
1	216221759	216383873	TU4995	NA	NA	NA	NA	NA	NA	NA	NA	NA	NA	NA	NA	NA	NA	NA	NA	0.530462	NA
1	309537564	309537992	TU7363	NA	NA	NA	NA	NA	0.11659	NA	NA	NA	NA	NA	NA	NA	NA	0.382695	NA	NA	NA
1	125332332	125332678	TU2850	0.594021	1.28739	1.45014	0.305181	1.16941	0.238794	0.860964	0.478017	0.765784	0.525516	0.532128	0.62882	0.51405	0.272119	0.608648	0.118596	0.254095	0.425228
1	24968796	24976997	TU728	0.455558	0.567195	0.668749	1.45917	0.65645	1.60837	0.495851	1.26235	0.478785	0.160139	0.328757	0.144997	0.575948	1.06471	0.492948	0.390497	0.172877	0.195727
1	165188425	165192443	TU4048	1.07801	1.40434	1.34397	1.93261	1.17092	2.56416	0.895949	1.28044	0.970618	0.178446	0.262264	0.195452	0.616808	1.16633	0.604689	0.188669	0.241288	0.324062
1	165187371	165188064	TU4047	1.10685	1.2674	1.047	1.15201	0.909088	2.571	0.500776	1.04716	1.06766	0.055124	0.259648	0.052192	0.389458	0.780852	0.484555	0.223854	0.381143	0.065825
1	165125705	165126161	TU4046	0.407753	1.2138	0.74923	1.01736	0.719247	2.25533	0.471778	1.25194	0.906365	0.050227	NA	0.011141	0.545319	0.634422	0.280877	0.093477	0.280076	0.262565
1	188768756	188769172	TU4511	0.390108	0.378672	0.563131	1.08408	0.147819	0.89559	NA	0.224385	0.103825	NA	NA	NA	NA	0.135217	0.101295	0.071369	NA	0.014607
1	165104163	165105886	TU4042	0.710817	0.716227	0.67599	0.652543	0.665797	1.13999	0.344791	0.563765	0.331358	0.049484	0.024214	0.04818	0.343796	0.515161	0.344921	0.161229	0.16613	0.146445
1	188808278	188810613	TU4513	1.10816	0.616999	0.433501	1.64091	0.585983	0.832405	0.347087	0.484857	0.335288	0.04913	0.080296	0.037363	0.392342	0.409915	0.350702	0.137093	0.132106	0.097779
1	35236190	35236501	TU988	0.03057	0.66138	1.0408	1.91793	0.282958	0.080156	0.030529	0.177806	0.807451	0.122616	NA	NA	0.095762	0.235487	0.058711	NA	NA	NA
1	35233937	35234713	TU987	0.680145	0.057112	0.561267	1.14167	0.060868	0.08819	0.198792	0.124707	0.392663	NA	NA	0.056165	0.055896	0.203121	0.089022	0.054979	0.038771	0.039587
1	35232769	35233068	TU986	1.29233	0.39569	0.768588	2.74658	0.466638	0.416809	0.223111	0.494965	0.412126	NA	NA	NA	0.139495	0.225422	0.603301	NA	NA	NA
1	28458686	28461068	TU769	0.21574	0.199164	0.179398	0.264076	0.114869	0.505611	0.639956	0.470573	0.635591	0.308793	0.220251	0.285991	0.532341	0.755529	0.683092	0.051844	0.139323	0.166319
1	35136247	35196482	TU983	0.324577	0.503951	0.261462	0.946076	0.154648	0.168968	0.139921	0.510256	0.371725	0.026057	0.047394	0.022741	0.156245	0.195013	0.337961	NA	NA	NA
1	35171066	35196482	TU982	0.009753	0.024709	0.057698	0.101931	0.292241	0.026281	0.002948	0.005906	0.063349	NA	0.056535	NA	0.00264	0.018009	0.007989	NA	0.011201	0.003292
1	35136247	35196482	TU981	0.441824	0.235747	0.184552	0.439584	0.003632	0.279577	0.146199	0.131869	0.62793	0.065192	0.035211	NA	0.128747	0.19318	0.244761	NA	0.101537	0.095006
1	35086369	35086906	TU980	0.6008	0.463973	0.379529	1.01249	0.204825	0.317333	NA	0.201073	NA	NA	NA	NA	0.055167	0.279983	0.072669	NA	0.081943	NA
1	97708662	97713251	TU2072	NA	0.274038	NA	NA	0.312784	0.029937	0.538462	NA	NA	0.139714	NA	NA	NA	NA	NA	0.222389	0.091333	NA
1	58703148	58774471	TU1412	NA	NA	NA	NA	NA	0.152073	NA	NA	NA	0.048388	0.244398	NA	0.26757	0.302577	0.37524	NA	NA	0.453806
1	35665086	35756951	TU1009	NA	NA	NA	NA	0.061823	NA	0.031302	NA	NA	0.034672	0.081901	0.009127	0.183404	0.14265	1.0811	NA	NA	NA
1	101270594	101270975	TU2112	1.24056	1.34126	2.91556	2.29228	1.17864	2.29572	0.913493	1.88936	1.37793	0.222326	0.21892	0.285984	0.585048	1.27878	0.80982	0.225151	0.115792	0.232
1	101279070	101282021	TU2114	1.27481	1.02523	1.67445	1.28118	0.632888	1.14097	0.222597	0.629863	0.487385	0.149335	0.198209	0.118463	0.206109	0.62213	0.562728	0.159232	0.119722	0.201279
1	141617363	141620680	TU3301	1.58103	1.52981	1.79966	2.13139	1.1261	1.59046	0.773937	1.42133	0.801303	0.253772	0.163555	0.059186	0.845369	1.57747	1.15544	0.109437	0.239162	0.220289
1	282024589	282025414	TU6368	0.632313	0.470089	0.350628	0.297796	0.647196	0.604524	0.201336	0.34342	0.369194	0.046315	0.1378	0.007925	0.417888	0.351659	0.559376	0.077405	0.186981	0.055306
1	281805092	281827063	TU6366	NA	NA	0.095167	NA	NA	0.036769	NA	NA	NA	NA	0.059521	NA	NA	0.07628	0.400016	NA	NA	NA
1	86736357	86739732	TU1866	0.081049	NA	0.245582	0.329435	NA	0.040955	0.192983	0.214876	0.192472	0.153939	0.141592	NA	0.295928	0.403034	0.532988	0.187638	0.465598	0.409622
1	22176221	22193583	TU641	NA	0.209971	NA	NA	NA	NA	NA	0.165842	NA	NA	NA	NA	NA	0.27813	NA	NA	NA	NA
1	122589368	122596530	TU2745	NA	NA	0.419889	NA	NA	NA	NA	NA	0.235305	NA	NA	NA	NA	NA	NA	NA	NA	NA
1	178857579	178858527	TU4212	0.062909	0.029226	0.070699	0.343938	0.291873	0.31623	1.05796	0.696221	0.528171	0.517203	0.851598	0.501394	0.681477	1.20821	0.584682	0.664418	0.727945	0.497259
1	303469007	303469674	TU7098	2.1481	1.45458	2.38743	1.73134	2.20707	2.30992	1.00701	1.12114	0.78602	0.918987	1.03069	0.522201	1.40697	1.2722	1.79244	1.05604	0.732779	1.04495
1	178852042	178854189	TU4211	1.72172	1.37781	1.64005	5.93795	6.29806	12.0386	9.62718	16.673	10.7433	5.89485	8.03575	6.92702	9.583	13.3384	7.60814	8.46306	4.86432	2.00864
1	303433602	303436947	TU7097	0.096715	0.097529	0.105492	NA	0.082259	NA	0.428655	0.087226	NA	NA	NA	NA	NA	NA	NA	NA	NA	NA
1	216684542	216686310	TU5030	1.01264	1.33288	1.1947	1.18537	0.514561	1.77911	0.218289	0.597509	0.390193	0.118582	0.09439	0.086343	0.201388	0.596001	0.520756	0.013684	0.114305	0.116207
1	159448608	159452591	TU3934	0.175525	0.152033	0.183457	0.972889	0.990941	0.887868	0.717603	0.907298	0.61559	0.297083	1.7569	1.09974	0.593209	0.670567	1.14571	0.255813	0.866039	1.85608
1	159448608	159455184	TU3935	NA	NA	0.096025	NA	0.438024	0.018444	0.039274	0.093071	NA	NA	0.07502	0.494234	0.080991	0.065219	0.005041	0.133151	0.085899	0.150553
1	218413095	218413572	TU5037	0.192887	0.211593	0.993763	0.517821	0.270442	0.235087	0.441357	0.477771	0.186318	NA	0.26141	0.045649	0.045534	0.435534	0.342893	NA	0.092229	NA
1	218412241	218413020	TU5038	0.272416	0.462255	0.086017	0.54112	0.14067	0.571349	0.049507	0.410397	0.17248	0.065068	NA	NA	0.095127	0.297432	0.147916	0.054768	NA	0.058567
1	314084841	314086080	TU7546	2.88609	1.0281	1.17257	3.72179	2.52625	10.4674	4.19092	6.5053	5.22338	3.65939	4.40172	4.13552	4.75638	3.45546	1.96429	3.8709	0.159366	0.810503
1	119904090	119904388	TU2680	NA	0.742081	NA	0.878763	0.632701	0.62842	0.219983	1.3606	0.145771	0.190641	0.725054	0.864045	0.364958	0.622585	0.459475	0.428143	0.326341	0.226629
1	9991539	9994328	TU264	NA	NA	NA	NA	NA	NA	NA	NA	NA	NA	0.095976	NA	0.405963	NA	0.000543	NA	NA	NA
1	48344491	48344786	TU1261	0.43083	0.974483	0.859063	0.546447	0.700894	0.422442	1.01626	0.357342	0.30775	0.206359	NA	0.258007	0.390048	0.349082	0.346367	0.206379	0.015887	0.134269
1	48502751	48512943	TU1263	0.408535	0.294822	0.113748	0.729923	0.409176	0.168911	0.268811	0.572103	0.238114	0.049929	0.223655	NA	0.26086	0.322619	0.097252	0.019324	0.145949	0.347127
1	48502751	48526386	TU1264	NA	NA	NA	NA	NA	NA	NA	NA	NA	NA	NA	NA	NA	NA	NA	NA	0.077515	NA
1	48557664	48558203	TU1266	0.358818	0.480745	0.559109	0.35259	0.131373	0.273241	0.07151	NA	NA	0.207339	NA	0.112063	0.07878	0.049961	0.100753	0.095986	NA	NA
1	48657065	48661505	TU1269	0.037781	1.00518	1.00684	2.13808	1.2162	1.67744	0.71643	1.80698	0.823871	NA	0.514027	0.284332	0.741856	1.80131	1.0222	NA	0.296746	0.015969
1	206904042	206904618	TU4841	4.74356	4.71947	6.78333	4.4501	3.29585	3.75293	2.16484	2.73308	1.80716	1.50085	0.994287	0.529429	1.88961	4.0951	3.30732	1.2485	0.703178	0.784069
1	305283095	305283481	TU7177	NA	0.143335	0.173367	NA	0.488831	0.129243	0.288368	0.715305	0.732058	1.38197	NA	0.281913	1.05375	0.414788	1.58953	1.0218	0.307953	0.353734
1	76174411	76175007	TU1653	0.413317	0.620056	1.00583	0.396075	0.177717	0.869644	0.317159	0.370456	0.073008	0.03204	NA	0.023635	0.097607	0.28967	0.343466	0.067024	NA	NA
1	76180524	76182213	TU1654	0.671502	0.80394	1.17089	1.17598	0.573689	1.45661	0.472144	0.755211	0.507725	0.06791	0.25664	0.192206	0.287314	0.955162	0.391818	0.148295	0.209037	0.202733
1	307294103	307295164	TU7305	0.476165	0.318678	0.536997	0.199733	0.170789	0.087943	0.164904	0.212709	0.11341	0.167265	0.0524	0.289336	0.128566	0.30201	0.082767	0.077662	0.185507	0.129046
1	187413451	187413807	TU4465	0.818824	0.546937	0.547519	0.295617	0.046809	0.48149	0.316206	0.021755	0.122089	NA	NA	0.047674	NA	0.068265	0.344621	NA	NA	0.127962
1	187409130	187409605	TU4464	0.561055	0.283956	0.808123	0.840375	0.199047	0.457439	NA	0.123149	0.183133	NA	NA	NA	0.012886	0.219154	0.344621	NA	NA	NA
1	108457667	108458437	TU2302	0.46849	0.467651	0.565345	0.563752	0.879639	0.544501	0.150254	0.300043	0.152823	0.116439	0.145103	0.093582	0.175025	0.873395	0.431552	0.186907	0.081957	0.066361
1	108469547	108471622	TU2303	0.293	0.406659	0.48823	0.652954	0.427951	0.832971	0.249232	0.377018	0.339089	0.150385	0.137926	0.103606	0.255612	0.690416	0.59602	0.339647	0.347744	0.266775
1	230104995	230116087	TU5270	NA	NA	NA	NA	NA	NA	NA	NA	NA	NA	NA	0.031619	0.410985	0.363148	0.431893	NA	0.518841	1.24042
1	286291004	286313392	TU6557	NA	NA	NA	NA	NA	NA	NA	0.189985	NA	NA	NA	0.577551	NA	NA	NA	NA	NA	NA
1	286266808	286268551	TU6555	0.317858	0.175066	0.03521	0.956291	0.382118	0.216	0.308245	0.666055	0.278397	0.33656	0.4676	0.318255	0.425761	0.928276	0.535634	0.160467	0.1692	0.046718
1	286256521	286257330	TU6552	0.883143	1.06147	0.87	2.11487	0.904627	2.71615	1.54938	2.80848	1.66809	1.39265	1.4686	1.34674	3.33342	3.46271	3.87163	1.7404	1.38751	1.97374
1	163978480	163979150	TU4023	0.434201	0.495735	0.99673	0.607638	0.52933	0.315806	0.414161	1.29994	0.308542	0.238412	0.155322	0.292452	0.448956	0.64391	0.589784	0.36586	0.229954	0.408259
1	164770025	164773735	TU4025	1.54163	1.91354	2.15146	2.13299	1.85401	1.97422	0.587816	1.25566	0.528524	0.216383	0.342937	0.229196	0.455873	1.21039	0.872947	0.517939	0.290934	0.443119
1	24717577	24911421	TU709	0.379324	0.625445	0.56256	0.788747	0.801334	0.8325	0.290182	0.448174	0.514452	0.139804	0.186268	0.106587	0.290101	0.438201	0.537229	0.353055	0.293371	0.103465
1	24507187	24507564	TU708	0.629414	0.79048	0.740153	0.575657	0.274424	0.46268	0.35755	0.465231	0.771396	NA	0.110434	NA	0.448075	0.545045	0.625636	NA	0.022159	0.151872
1	24220622	24223983	TU700	0.359842	0.281124	0.410565	0.417055	0.314012	0.449928	0.141573	0.278419	0.231868	0.00018	0.131411	0.062792	0.382456	0.182801	0.271936	0.001092	0.10129	0.107586
1	24419021	24420955	TU707	0.083402	0.574081	0.544923	0.077775	NA	0.050295	0.062046	0.133725	0.06785	0.043882	NA	NA	0.076791	0.115639	0.265264	NA	0.085738	0.118195
1	257740808	257749117	TU5774	0.611407	NA	NA	NA	NA	NA	0.148521	NA	0.084377	NA	NA	NA	NA	NA	NA	NA	NA	NA
1	257528681	257546110	TU5772	2.46083	3.08239	3.29708	3.17427	2.28626	3.84116	1.29394	2.07844	1.42305	0.228242	0.279101	0.177799	0.666662	1.49367	0.722406	0.348067	0.275676	0.298783
1	257527190	257528576	TU5771	1.66148	1.9386	1.91008	1.29416	1.41451	2.34315	0.640063	1.31976	1.02119	0.220563	0.150484	0.078659	0.296905	1.05036	0.458096	0.107799	0.285957	0.213975
1	313848956	313854500	TU7518	5.75113	2.47787	2.99571	1.14535	1.23028	1.10751	1.46866	1.00822	1.05435	2.74644	2.90184	3.67293	2.89495	2.25915	1.89942	2.13625	3.51837	3.1994
1	100580306	100580784	TU2099	0.456505	0.847113	1.11822	NA	0.397905	NA	0.080617	NA	0.50956	NA	NA	NA	NA	0.08946	0.342462	NA	NA	0.023843
1	201384178	201461482	TU4685	NA	NA	NA	NA	0.14419	0.06077	0.11773	0.183791	0.053153	NA	NA	NA	NA	NA	NA	NA	NA	0.019897
1	201448637	201461482	TU4684	NA	0.250152	NA	0.596447	NA	0.051983	NA	NA	NA	NA	NA	NA	0.022181	NA	0.263041	NA	NA	NA
1	58677471	58703398	TU1414	NA	NA	0.102589	0.200514	0.444259	0.076479	0.249952	0.359744	0.119193	0.123901	0.00031	NA	0.049508	0.088598	0.227749	0.119535	0.159626	NA
1	125767297	125852917	TU2860	NA	0.218472	NA	0.2108	NA	0.467596	NA	NA	0.133425	NA	0.517697	NA	NA	NA	0.254302	NA	NA	0.163821
1	188926715	188928847	TU4515	NA	NA	NA	0.072828	0.041486	NA	0.362927	NA	NA	NA	NA	NA	NA	0.035111	NA	NA	NA	NA
1	188886357	189077314	TU4516	NA	NA	0.321676	0.20735	0.412451	NA	NA	NA	NA	NA	NA	NA	NA	0.19136	0.078791	0.074716	NA	NA
1	276520484	276520822	TU6306	1.40052	2.19046	1.84126	1.8283	0.595714	2.19298	0.562714	0.900046	0.57857	0.11285	0.244226	NA	0.192028	0.581487	1.02827	NA	NA	0.335993
1	86112335	86112751	TU1844	1.12119	1.38433	1.27482	1.35108	0.396955	0.539753	0.317319	0.664287	0.776249	0.183483	0.100106	NA	0.283986	0.742506	0.392397	0.102444	0.211441	0.10955
1	86110677	86111790	TU1843	1.21262	1.46909	1.80722	1.80697	0.615733	0.853074	0.849377	0.846409	1.09538	0.068682	0.056209	0.117523	0.426458	0.859572	0.368132	0.210911	0.198002	0.32806
1	179705136	179706230	TU4237	2.17568	2.30832	3.60689	3.34462	1.48967	3.58387	1.66228	2.91546	3.02286	1.46573	1.52426	2.09154	1.9239	2.62387	3.33597	0.70236	1.84247	0.563069
1	179655744	179657468	TU4230	0.353257	0.353725	0.581084	0.709876	0.233045	0.44421	0.246243	0.868956	0.303457	0.17742	0.278294	0.215038	0.826789	1.05569	0.547194	0.16097	0.178898	0.198619
1	245115123	245127215	TU5548	0.094928	0.103318	0.278979	0.161586	0.048188	0.053477	0.189773	NA	0.202991	0.042166	0.133813	0.027199	0.019567	0.094432	0.535786	0.177996	0.071761	NA
1	244996108	244997356	TU5542	1.20599	1.64532	1.6314	1.54619	0.757316	0.901028	1.1666	0.821695	1.72144	0.581959	0.568175	0.506631	0.986157	1.27441	1.62792	1.52076	0.366026	0.734795
1	18671063	18673974	TU577	2.51244	2.83112	2.44518	1.79791	0.356964	1.69048	1.53677	1.309	1.67303	0.207674	0.307225	0.176132	0.726587	1.18429	1.1793	0.24859	0.32916	0.247305
1	18671063	18674054	TU578	NA	NA	NA	NA	0.773692	NA	NA	NA	NA	NA	NA	NA	NA	NA	NA	NA	NA	NA
1	188413388	188413913	TU4491	0.345534	0.101591	0.374581	0.295095	0.257751	0.285269	0.821005	1.1401	0.701016	0.503293	0.706407	0.678109	0.590021	0.961856	1.05253	0.365467	0.244447	0.558726
1	13746934	13877883	TU397	NA	0.287505	0.506539	0.057728	0.052987	0.00637	0.194726	0.030734	0.024147	0.003137	NA	NA	NA	0.015715	NA	NA	0.018376	NA
1	301079907	301080566	TU6898	0.962625	0.644075	1.18158	0.935234	0.607422	0.494361	0.363336	0.138409	0.006164	0.061442	0.158122	NA	0.150647	0.245261	0.233839	0.232366	0.423934	0.109822
1	301335946	301338966	TU6899	0.673714	0.965823	0.54086	0.977008	0.472892	0.578207	0.447339	0.5105	0.391564	0.300334	0.400445	0.314817	0.599523	0.674481	0.670013	0.317647	0.184456	0.442055
1	300749461	300750139	TU6894	0.586074	0.760576	0.542146	1.17252	0.891558	0.698201	0.599136	1.38689	0.288966	0.140855	0.120806	0.359704	0.565984	0.983191	0.734836	0.184025	0.129638	0.050459
1	13768539	13776184	TU399	1.21626	1.43654	1.06976	0.448398	0.350125	0.487284	0.384075	0.133474	0.328585	0.051104	0.066871	0.02039	0.03171	0.128933	0.128652	0.070648	0.052966	0.051836
1	41961544	41990881	TU1208	NA	0.356986	0.665228	0.247181	0.02367	NA	0.170165	NA	0.027164	0.072731	0.118255	0.054396	0.102576	0.27157	0.250271	NA	0.015611	0.054497
1	41886575	41887159	TU1206	0.801924	0.805666	0.674753	2.33934	0.953972	0.853568	0.553157	0.708696	0.745053	0.413515	0.279722	0.248164	0.251306	0.728808	0.84964	0.097365	0.240398	0.1744
1	41892035	41896713	TU1207	0.730353	1.02569	1.01459	1.64162	0.840817	1.46973	0.396085	0.738133	0.654281	0.089924	0.160455	0.156193	0.309188	1.06911	0.525763	0.194011	0.233147	0.241576
1	41874451	41874838	TU1205	0.682842	0.756287	0.475531	2.10354	1.33391	1.34926	0.47274	0.424169	0.976557	0.147897	0.426766	0.140593	0.935014	0.779229	0.634173	0.330302	0.056811	0.537278
1	205536660	205537131	TU4821	0.392924	0.646373	0.497512	1.43798	0.388442	0.992924	0.430333	0.305977	0.541126	0.208571	0.088441	0.092458	NA	0.320086	0.331033	0.172867	0.186803	0.182278
1	205540556	205541124	TU4823	15.8252	13.7955	16.1711	18.8346	22.2272	29.712	16.3899	15.5247	17.542	8.90917	7.92332	10.877	23.8725	26.3967	14.7739	8.56032	6.47233	5.01489
1	20394792	20395712	TU614	0.584734	0.790199	0.682343	1.19864	0.619637	0.208178	0.282453	0.559976	0.514414	NA	0.053634	NA	0.133951	0.234342	0.267314	0.115649	0.143601	NA
1	136403462	136443662	TU3155	NA	NA	NA	NA	0.05247	NA	0.181641	NA	NA	NA	NA	NA	0.169422	NA	NA	0.018906	NA	NA
1	19991308	19992176	TU612	0.404884	1.59582	1.19311	0.882872	0.462603	0.172671	0.133014	0.351111	0.225702	0.006163	0.024018	NA	0.085385	0.232842	0.188768	NA	NA	NA
1	19865363	19867652	TU610	0.245743	0.702905	0.436917	0.518092	0.462276	0.300938	0.270985	0.18084	0.126919	0.028764	NA	NA	0.10414	0.38559	0.22612	0.021413	0.044196	0.022898
1	285008398	285009189	TU6506	NA	0.452449	NA	2.4402	0.219553	0.432597	0.195027	0.817891	0.545371	0.330233	0.500719	0.193038	0.712014	1.13036	0.73148	0.163972	0.262917	0.173039
1	307725111	307726356	TU7320	NA	0.103528	NA	NA	NA	NA	NA	0.119431	0.114865	0.195059	0.116696	0.188699	0.150253	0.344356	0.073371	0.20962	NA	0.257914
1	308201997	308204020	TU7329	NA	NA	NA	0.230541	NA	NA	0.633216	NA	0.09758	0.437376	NA	NA	NA	0.724263	NA	NA	0.295534	NA
1	146155254	146158171	TU3673	0.499439	0.399206	0.31048	0.680461	0.786133	0.282824	0.549102	0.779471	0.694562	0.334315	0.52936	0.46372	0.488322	1.21577	0.541176	0.570953	0.506122	0.688732
1	146161498	146162673	TU3675	0.090117	0.471531	0.484941	0.855468	0.442379	0.255047	0.590505	1.10857	0.500345	0.341572	0.692068	0.22253	0.580219	0.986082	0.76661	0.708351	0.430858	0.815498
1	163162647	163164325	TU4002	0.915228	1.0332	0.796272	0.601992	0.30985	0.789629	0.420959	0.392745	0.272572	0.113925	0.149175	0.103967	0.327025	0.30519	0.367517	0.227038	0.05794	0.11246
1	16434174	16441322	TU495	NA	NA	NA	0.154654	NA	NA	0.17239	0.495317	NA	0.113857	0.062119	0.064941	0.094755	0.256231	0.272585	NA	NA	NA
1	61925	90605	TU24	0.233523	0.520036	0.507426	0.209229	0.39412	0.14428	0.330129	0.373393	0.73752	NA	NA	NA	0.141264	0.105238	0.483049	NA	NA	NA
1	60018	88506	TU23	0.095001	0.071945	0.087089	NA	0.049704	0.057816	NA	0.076041	0.056261	NA	NA	NA	0.0094	0.075772	1.02291	NA	NA	NA
1	26371	171972	TU22	0.041397	0.70436	0.096169	NA	0.17166	NA	0.047656	0.021381	0.111748	NA	NA	NA	0.035554	0.029789	0.147957	NA	NA	NA
1	22245	168374	TU20	0.477936	1.19751	0.540691	0.127999	0.279686	NA	0.068145	0.202105	0.307663	NA	NA	NA	0.043647	0.161872	1.0314	NA	NA	NA
1	257195949	257196491	TU5756	NA	0.21172	NA	NA	0.180513	NA	NA	NA	1.24768	NA	NA	NA	NA	0.034814	NA	NA	NA	NA
1	225570035	225586654	TU5209	0.809248	NA	0.60016	0.428748	NA	0.261759	0.413216	NA	NA	NA	NA	NA	NA	NA	NA	NA	NA	NA
1	117531971	117627996	TU2526	7.5918	6.46803	8.57002	8.2659	8.03867	8.83679	6.90186	5.78361	4.39672	4.24576	5.36975	4.21197	4.52302	7.52103	7.4733	4.1643	5.73648	4.79546
1	117516491	117523323	TU2524	0.399983	0.343684	0.500905	0.582226	0.351113	0.145662	0.75815	NA	0.285634	NA	0.044782	NA	0.082908	NA	0.101679	NA	0.075674	NA
1	117513730	117523323	TU2522	0.377165	0.39757	0.380019	0.575492	0.333066	NA	1.5734	NA	0.575479	NA	NA	NA	NA	NA	NA	NA	0.094002	NA
1	225542680	225543036	TU5200	0.011379	0.466139	0.563807	0.222983	0.349298	0.499704	0.224265	0.065265	0.005698	0.00893	NA	NA	0.118331	0.413874	0.385592	NA	NA	NA
1	24966770	24967185	TU727	0.082158	0.466699	1.11499	2.3122	0.392225	2.53432	0.819649	1.02572	0.288126	0.078781	0.106702	0.106827	0.909537	1.34331	0.497015	0.467582	0.132468	0.034957
1	24982153	24984305	TU729	0.56467	0.823642	0.80737	1.22237	0.741084	1.74905	0.490719	1.20055	0.593423	0.18213	0.252023	0.131853	0.850599	1.07457	0.562005	0.478415	0.19432	0.132613
1	278954949	278955210	TU6325	0.906064	0.637276	2.85529	0.51908	1.04036	1.05252	1.28128	0.487705	0.4658	0.421499	0.423815	0.700685	0.579246	1.25694	1.17812	0.004348	0.375793	0.675937
1	137554852	137555112	TU3202	NA	NA	NA	NA	NA	NA	NA	NA	0.417487	NA	NA	NA	NA	0.012404	NA	NA	NA	NA
1	221069121	221069410	TU5077	NA	0.095639	0.115678	0.263869	NA	NA	NA	NA	0.149293	NA	NA	NA	NA	NA	0.353533	NA	NA	NA
1	61543557	61636102	TU1459	1.47258	1.28393	0.671094	NA	NA	NA	NA	NA	NA	NA	NA	NA	NA	NA	NA	NA	NA	NA
1	18572513	18572892	TU556	0.976105	1.58967	1.72382	1.50315	0.435606	1.09862	0.508097	0.218983	0.344097	0.551693	0.109853	0.401948	0.539182	0.780961	0.215841	0.839766	0.406051	0.54899
1	41635463	41640931	TU1198	3.19049	3.154	3.70705	4.58655	3.23427	3.27404	1.5552	2.33796	2.84405	0.888422	0.921707	0.901688	1.56151	2.98442	2.31605	1.13067	1.05803	1.43057
1	41617694	41622000	TU1196	0.526687	0.659113	0.53743	1.54311	0.750392	1.01366	0.604768	0.795145	0.634068	0.097676	0.067845	0.141921	0.333504	0.669654	0.633001	0.151687	0.111809	0.236738
1	41831189	41834969	TU1197	2.28442	2.1641	2.85694	2.55045	1.93268	2.15962	0.998066	1.12973	1.44978	0.581767	0.7836	0.588717	0.945955	1.97853	1.40216	0.830522	0.725897	0.930382
1	247072024	247073404	TU5563	NA	0.100016	0.221376	1.24083	1.26598	1.86523	0.460812	1.34438	0.693919	0.152544	0.120305	0.205402	0.236478	1.12291	1.06727	0.432861	0.477567	0.743841
1	245637787	245638254	TU5562	0.541371	0.183422	0.387683	0.746184	0.757923	0.505372	0.174343	0.341765	0.398914	0.152746	0.337942	0.137934	0.670287	0.603407	0.357426	0.21177	0.165339	0.582341
2	43619720	43627671	TU36269	0.016741	0.050912	0.221297	0.050282	0.353509	0.03719	0.421271	0.022258	0.198786	0.056169	0.122896	0.382366	0.141089	0.123853	0.057462	NA	0.006168	0.012276
2	43619720	43627671	TU36268	0.399707	0.561534	NA	0.355713	NA	0.494773	NA	0.62848	0.340389	0.444881	0.089661	NA	0.775035	0.887255	0.564868	NA	0.230809	0.122587
2	97517304	97517655	TU39112	0.150536	0.47276	0.076242	0.463633	0.118236	0.496855	0.501342	0.430776	0.20018	NA	NA	NA	0.333897	0.562055	0.380972	0.276298	NA	NA
2	5136577	5137634	TU34738	1.56478	2.04476	1.3537	0.304391	0.178062	0.471175	0.218991	0.171286	0.060147	0.126556	0.312884	0.103119	0.126237	0.265877	0.135666	0.242263	0.208344	0.375095
2	12176641	12177167	TU35502	NA	0.105257	NA	0.309675	0.179485	0.225884	NA	0.210533	0.702994	0.072592	0.554476	0.372639	0.341477	1.40746	NA	NA	0.213459	0.086106
2	77031297	77031965	TU38240	0.997199	0.925062	1.35724	0.569746	0.496273	1.15161	0.478315	0.226656	0.195451	0.171552	0.29951	NA	0.469375	0.593477	0.490606	0.686442	0.098846	0.581102
2	77053532	77054751	TU38249	0.32517	0.545612	0.524646	0.527647	0.347859	0.614964	0.403352	0.808942	0.267944	0.125221	0.33441	0.178853	0.692284	0.815773	0.780084	0.052523	0.405322	0.438351
2	113517909	113568810	TU39389	NA	0.186632	NA	0.529866	NA	NA	0.072524	NA	NA	NA	0.05602	NA	NA	0.047749	NA	NA	NA	NA
2	67693054	67693576	TU37416	1.01249	0.583342	1.58859	0.702445	0.360209	1.08131	0.509703	0.443026	0.578641	0.29771	0.589048	0.083164	0.170058	0.769124	0.920566	NA	0.335488	0.392479
2	7447051	7450277	TU35100	1.6162	1.59851	1.34103	1.47527	0.776075	1.9144	0.655317	1.21191	0.587534	0.260336	0.424772	0.418415	0.514376	1.25772	0.514138	0.323669	0.355198	0.304408
2	7432270	7432620	TU35104	1.05675	1.26323	0.862079	0.414308	1.48216	2.11848	0.383954	0.609019	0.558376	0.26049	0.297323	0.436261	0.134447	1.11502	0.175256	0.486421	NA	NA
2	7431422	7431824	TU35106	0.920397	3.16581	0.915662	1.93031	0.555093	1.46162	NA	NA	0.702994	0.571469	NA	0.200747	0.58623	0.697062	0.645168	0.359702	0.051415	0.327598
2	7450476	7452129	TU35108	1.47326	1.5255	1.84526	1.16715	0.80044	1.84434	0.396971	1.27397	0.658615	0.323812	0.252046	0.290142	0.439634	1.53243	0.570105	0.451727	0.279777	0.372769
2	107128088	107128475	TU39302	0.509628	0.357413	0.740098	0.587927	0.332767	1.46399	0.879462	0.761597	0.635062	0.327675	0.132333	0.257192	0.655895	0.763945	1.16265	0.67565	0.162101	0.182494
2	107133878	107135731	TU39300	0.314292	0.239255	0.180338	0.645519	0.412911	0.644569	0.395804	0.466816	0.606698	0.154758	0.098818	0.082463	0.048684	0.92841	0.789072	0.126652	0.178339	0.001801
2	140401129	140404025	TU39905	0.096199	0.330846	0.030944	NA	0.245808	0.173582	0.05343	0.086644	0.548247	NA	NA	0.043915	0.233331	0.082736	0.093963	NA	NA	0.119713
2	140227895	140228826	TU39904	0.056855	0.356511	0.18645	0.636802	0.514386	1.02789	0.623288	1.45713	0.547158	0.389676	0.615711	0.351181	1.09824	0.72194	0.926389	0.758736	0.315032	0.416631
2	1537970	1539513	TU34500	0.902282	1.57539	0.623155	1.01052	0.740896	1.31624	1.02118	1.88325	0.74217	1.16466	0.927073	1.4862	0.574299	1.21585	0.616206	0.802359	1.77388	1.27807
2	89245512	89246023	TU38932	0.206297	0.211265	0.364294	1.91249	0.601033	0.456862	0.875886	0.523695	0.930734	0.149438	NA	0.019604	0.404425	0.612465	0.144442	0.150184	0.207799	NA
2	59313195	59323667	TU36846	NA	NA	NA	0.039881	NA	NA	0.121815	0.175002	NA	NA	NA	0.224854	0.080428	0.360567	0.068565	NA	NA	NA
2	132313026	132318793	TU39682	0.789959	1.03405	0.982938	1.46188	0.639556	1.72114	0.69958	1.38481	0.717863	0.334962	0.423473	0.272372	1.09869	1.59739	1.16953	0.270327	0.217727	0.257399
2	132376816	132388894	TU39684	0.847829	0.899006	0.782937	1.18407	0.571025	1.04363	0.619794	1.12915	0.709107	0.169401	0.318325	0.270919	0.776382	1.3267	1.16109	0.298881	0.220811	0.190273
2	59212708	59214750	TU36829	NA	NA	NA	0.569759	0.194365	NA	0.279338	1.15759	0.246792	0.275186	0.849928	0.319353	0.839697	1.01034	0.418467	0.283215	0.345418	NA
2	59212708	59214459	TU36828	0.151223	0.23746	0.518899	0.741415	0.659116	1.14194	1.09717	3.23529	1.29958	1.41875	2.31597	1.16998	3.58701	2.61032	1.56482	0.715612	0.988684	1.10816
2	82894949	82895320	TU38736	NA	0.115002	NA	0.387186	NA	NA	NA	NA	NA	NA	NA	NA	NA	0.150015	0.080616	NA	NA	0.487712
2	76970656	76971139	TU38221	1.72067	0.941701	1.29981	1.11347	0.488578	0.626592	0.934535	0.539091	0.508499	0.530105	0.566938	0.090166	0.519191	0.944067	0.288933	0.533399	0.264452	0.278751
2	76717882	76718181	TU38194	NA	0.071495	0.370503	0.278042	0.160801	0.131712	NA	0.051161	0.063441	NA	NA	NA	0.154335	0.101919	0.341749	0.060756	0.073476	0.045175
2	15636156	15644583	TU35617	NA	NA	NA	NA	NA	0.33285	NA	0.691953	0.076311	NA	0.351609	NA	0.204602	0.191139	0.092867	NA	0.474038	NA
2	69197740	69198018	TU37473	0.284885	1.49114	0.601192	1.26171	4.15309	1.91244	0.830439	1.26593	0.624883	0.548475	1.19697	1.17312	1.25173	1.54716	0.182266	2.09155	2.0431	3.27472
2	69193880	69198018	TU37474	NA	NA	NA	0.484811	NA	0.913683	NA	NA	NA	NA	NA	NA	NA	NA	0.870243	NA	NA	NA
2	17689778	17734548	TU35838	NA	0.111282	NA	0.456835	0.090976	NA	NA	NA	0.42012	NA	NA	NA	0.055845	NA	NA	0.030288	NA	NA
2	78003624	78004665	TU38413	1.00366	1.02938	0.579498	0.391552	0.339351	0.358248	0.609372	0.186338	0.209144	0.385498	0.54003	0.647622	0.270593	0.388368	0.570675	0.43047	0.338468	0.131523
2	147010417	147014005	TU40183	4.52224	4.06793	4.50015	0.476281	1.88631	1.01557	2.02311	0.17906	0.93978	1.31358	0.076441	0.028974	0.417249	0.070488	0.598752	0.278638	0.398425	0.025816
2	147012584	147014005	TU40182	2.41362	2.95527	2.45639	1.15619	0.96765	3.20403	1.58775	0.8265	1.14901	0.406475	0.675965	0.585561	0.399594	0.512566	0.432621	0.174274	0.262405	0.401997
2	147016108	147019342	TU40185	8.76886	9.09437	8.77622	4.28841	4.56521	8.65118	4.4306	3.18111	3.34692	0.886966	1.0518	0.836559	2.03506	1.6674	2.97291	0.40276	0.647405	0.649674
2	147015662	147015975	TU40184	12.0985	14.5713	8.82181	4.50443	3.01238	8.04415	3.5049	2.47343	3.81721	0.487339	1.13002	0.277963	1.84317	1.97614	2.22028	0.272096	0.738971	0.872912
2	30848673	30902026	TU36128	2.16634	2.06889	2.49679	0.912469	1.64977	1.41349	0.365859	0.63391	0.406183	0.186304	0.214225	0.106934	0.264795	0.866107	0.696203	0.495479	0.208797	0.425726
2	30848673	30902026	TU36129	0.456754	NA	0.54223	0.183188	0.731318	0.267339	0.4888	NA	NA	NA	NA	NA	0.133141	NA	0.183213	NA	0.240369	0.165037
2	30848673	30902026	TU36127	1.26795	0.133198	1.0371	NA	NA	NA	NA	NA	NA	NA	NA	NA	NA	NA	NA	NA	NA	NA
2	30848673	30902026	TU36120	0.238343	0.211272	1.65049	0.591281	NA	0.47387	NA	0.056477	0.034809	0.016515	0.006837	0.406718	NA	0.349496	NA	0.180188	NA	NA
2	130047762	130055475	TU39652	1.27773	1.76898	1.65686	2.40482	0.343151	0.483053	0.345339	0.319976	0.231432	0.009919	0.021646	0.016972	0.0518	0.500041	0.345523	0.05261	0.065723	0.050337
2	93986813	93988822	TU39091	NA	NA	NA	NA	NA	NA	NA	NA	NA	NA	NA	NA	0.049156	NA	0.355988	NA	NA	NA
2	93941242	93942218	TU39090	0.189826	0.056776	0.068672	2.33876	1.06497	0.204778	0.335958	0.056781	0.223058	NA	NA	0.133109	0.318974	0.566367	0.965572	0.043725	0.383849	0.256856
2	157908466	158115279	TU40657	7.51856	5.26046	NA	4.94526	4.63954	NA	NA	NA	NA	NA	NA	NA	NA	NA	NA	NA	NA	3.98158
2	109063551	109072001	TU39329	2.02929	2.06092	1.92972	1.52561	1.16772	0.769837	1.6557	1.36001	1.40589	0.481457	0.695472	0.43919	1.42424	1.65286	1.84003	0.508372	0.546335	0.478771
2	3238319	3246968	TU34567	0.728413	0.689043	0.680515	0.183438	0.309826	0.321709	0.235909	0.085441	0.101251	0.177589	0.16258	0.322062	0.326881	0.2741	0.541846	0.076284	0.195028	0.058268
2	84208940	84211262	TU38810	4.28592	3.05275	3.76651	4.0555	2.87736	4.91329	4.52353	3.26039	4.03778	1.41826	2.03569	1.74504	2.92777	2.90405	4.1676	1.60651	2.26425	2.6826
2	122394380	122432753	TU39527	NA	NA	1.4568	0.701981	0.819353	1.15009	NA	NA	NA	NA	NA	NA	NA	0.018423	NA	NA	NA	NA
2	122396843	122432753	TU39525	0.643987	3.1415	0.970412	0.223183	0.260789	0.417994	NA	0.066556	NA	NA	NA	NA	0.126503	NA	0.156353	NA	NA	NA
2	122516755	122519843	TU39528	2.0121	1.84106	2.75822	3.81502	1.73867	3.44177	1.46311	3.06328	1.71511	0.73672	0.973174	0.791474	2.0714	3.25817	2.37053	0.849079	0.562831	0.421725
2	80365819	80381713	TU38559	NA	NA	NA	NA	NA	NA	NA	NA	NA	NA	NA	NA	NA	0.309192	0.748007	0.236921	NA	NA
2	130933184	130978209	TU39661	NA	0.055689	NA	0.802787	NA	NA	NA	NA	NA	NA	NA	NA	NA	NA	NA	NA	NA	NA
2	77525673	77526687	TU38321	NA	NA	NA	NA	NA	NA	NA	NA	NA	0.198854	NA	NA	NA	0.357304	NA	0.073519	NA	NA
2	143254680	143255434	TU40048	0.754473	1.26737	0.755352	0.720525	0.563774	0.958716	0.434743	1.10216	0.446825	0.304022	0.483974	0.491313	0.709829	1.03856	0.828254	0.566192	0.61311	0.423545
2	66400491	66401441	TU37327	0.5349	0.240897	0.5644	0.314042	0.098468	0.393931	0.024228	0.019445	NA	NA	NA	NA	0.178932	0.112813	0.164298	0.127274	0.027505	0.02722
2	44943199	44943811	TU36329	0.69787	0.497697	0.766152	0.932987	0.181051	1.13252	0.488204	0.135748	0.452684	0.212187	0.19862	0.071191	0.326978	0.981149	0.784071	0.229043	0.559759	0.637666
2	50884186	50886008	TU36498	0.944473	1.09541	1.29254	0.955102	0.726408	1.17237	0.48331	0.704171	0.394494	0.147037	0.309131	0.273379	0.283502	0.809754	0.539225	0.330176	0.193464	0.263119
2	50886369	50886726	TU36496	0.564422	1.1342	0.749018	1.23488	0.760057	0.932814	0.323593	0.697835	0.446408	0.086557	0.118547	0.120274	0.280769	0.491846	0.362368	NA	0.369432	0.127604
2	50759132	50759896	TU36492	0.406496	0.19658	0.150448	0.460493	0.165624	0.308207	0.110858	0.63228	0.27475	0.247881	0.025005	NA	0.367117	0.193431	0.380824	0.07753	0.120015	0.366045
2	45002526	45003814	TU36323	0.575516	0.289617	0.59806	1.2094	0.626923	1.1919	0.320746	0.507557	0.101215	0.126828	0.06477	0.101567	0.206922	0.852127	0.698981	0.32865	0.264904	0.450489
2	9653451	9658076	TU35361	1.73452	2.41492	1.96643	1.83205	0.955089	1.92582	1.03932	0.56363	0.886096	0.285308	0.365404	0.264143	0.73145	1.2947	0.9613	0.608957	0.428847	0.462189
2	78176655	78178475	TU38433	0.734837	0.76154	1.05006	1.26962	1.25305	0.32951	1.06028	0.639751	0.849692	0.724786	0.997107	0.611105	1.01051	1.21653	1.53147	1.24341	0.543504	1.06617
2	31312716	31321561	TU36140	NA	0.192928	NA	0.489524	0.234528	NA	NA	0.193777	NA	NA	NA	NA	0.035568	0.016545	0.445721	NA	NA	NA
2	147457079	147457581	TU40247	0.886303	1.43363	0.195633	0.054075	NA	0.630765	0.268184	0.110289	0.160594	0.304224	0.207476	0.345014	0.43487	0.224554	0.35031	0.152305	0.043823	0.095664
2	81305199	81325108	TU38630	NA	NA	NA	NA	NA	NA	NA	NA	NA	NA	NA	NA	NA	0.417854	NA	NA	NA	NA
2	8241769	8245083	TU35145	0.761733	1.12783	1.3471	NA	NA	1e-06	NA	NA	NA	NA	NA	NA	0.050208	NA	NA	0.40279	0.28102	0.256514
2	8241769	8245083	TU35144	0.664053	0.573463	0.447122	1.53456	5.17731	2.4526	1.80504	1.46601	1.76778	NA	2.0182	0.271663	2.10793	1.55895	1.28813	0.332685	0.255279	0.382142
2	8241769	8245083	TU35147	2.45733	3.4238	1.85828	NA	0.001404	NA	NA	NA	NA	NA	0.492239	NA	0.000255	NA	NA	0.442375	0.453299	0.52069
2	8241769	8242814	TU35146	1.78904	0.960077	2.15872	6.8041	0.379703	12.8618	3.70862	3.55646	3.13301	0.58943	NA	1.21711	1.98241	0.938966	3.12681	1.55619	0.799376	0.342474
2	8241769	8242814	TU35141	0.538014	0.385408	0.52404	0.803384	0.006176	0.936375	0.252858	0.327314	0.534756	1.6e-05	0.000701	0.146325	0.246182	0.10593	0.208255	0.236561	0.149061	0.203569
2	8241769	8245083	TU35143	0.01236	0.07368	NA	0.178733	0.057262	NA	0.042393	0.116884	0.093996	0.010979	0.138622	2.4e-05	0.022544	0.111486	NA	0.018053	NA	0.008973
2	8241769	8245083	TU35142	1.04197	1.47554	1.41479	NA	NA	NA	NA	NA	NA	NA	NA	NA	0.000379	NA	NA	1.00677	0.2944	0.264128
2	110690387	110731357	TU39341	0.085191	0.200042	0.107867	0.60857	0.175485	0.194304	0.193716	0.415174	0.265654	NA	0.215662	0.068293	0.335621	0.55085	0.594271	0.112945	0.10667	0.197973
2	112392796	112393572	TU39347	0.502834	0.894525	0.773686	1.1482	0.681924	0.907431	0.423096	0.319859	0.308521	NA	NA	0.056165	0.268404	0.22569	0.076531	0.131218	0.056738	NA
2	8241769	8245083	TU35148	0.143133	0.175677	0.694098	0.487759	0.059978	0.574844	0.157325	0.221364	0.279555	0.016807	3.5e-05	0.206511	0.210945	0.064156	0.14652	0.085615	0.067495	0.129246
2	59060328	59061381	TU36797	0.362642	0.3684	0.509245	0.24602	0.51602	0.355909	0.758508	0.399838	0.703269	0.463139	0.519756	0.53729	0.509118	0.345552	0.730059	0.182387	0.38885	0.122513
2	59051302	59051805	TU36791	0.550562	0.440242	1.03879	0.539679	0.772287	0.254055	1.07316	0.327276	0.517147	0.997392	0.909978	0.519525	0.59968	0.267646	0.208304	0.53088	0.262414	0.264064
2	121956320	121956653	TU39501	0.037018	0.425163	0.685661	0.843683	0.1416	0.954418	0.272466	0.487764	0.518938	0.515045	0.624912	0.391977	0.718001	1.10823	1.28923	1.24022	0.209428	0.547095
2	121966994	121967712	TU39500	0.313706	0.576307	0.297051	0.37023	0.046922	0.42736	0.179024	NA	0.121239	NA	0.082637	0.060696	0.213689	0.225135	0.105329	0.118829	0.061315	0.10907
2	129811138	129813147	TU39646	0.718289	1.42126	1.43399	1.18741	0.76769	1.19701	0.153757	0.424393	0.341312	0.028549	0.046036	0.043423	0.145878	0.79549	0.196548	0.073465	0.054833	0.034091
2	129817763	129820730	TU39648	0.89927	1.62568	0.833574	0.892303	0.971127	1.12647	0.252015	0.262901	0.367227	0.032224	0.007032	0.007352	0.105595	0.526515	0.248574	0.053687	0.133534	0.084654
2	129827674	129829157	TU39649	1.04739	0.950176	1.40877	1.20664	0.869401	1.2174	0.189434	0.312268	0.355186	NA	NA	0.045581	0.06	0.262939	0.345433	0.028882	0.075555	0.153916
2	80547136	80547906	TU38590	0.512933	0.46789	0.491958	0.415347	0.061342	0.394644	0.039066	0.054204	0.119281	0.049619	0.03393	NA	0.205821	0.048405	0.239357	0.336876	0.08577	0.250038
2	80588708	80590667	TU38593	0.427763	0.278858	0.28071	0.241587	0.23108	NA	0.402587	0.414055	0.234759	0.049012	0.006572	0.180283	0.222032	0.513942	0.153397	0.11867	0.086514	0.064549
2	487483	491884	TU34433	NA	NA	NA	0.146213	0.365497	0.160329	0.161796	0.27873	NA	0.374012	0.160083	0.132696	NA	0.426713	NA	NA	NA	NA
2	144067640	144072922	TU40066	1.1371	1.46978	1.56356	1.33435	0.509767	1.60309	0.260579	0.792772	0.32969	0.184655	0.268654	0.146706	0.364831	0.800227	0.768884	0.208218	0.169455	0.283854
2	143900620	143902147	TU40061	43.6675	50.2285	55.3645	89.1026	100.441	49.2618	64.021	127.724	67.8916	105.965	90.9702	87.4731	120.452	216.201	155.479	252.069	212.225	216.496
2	12926706	12929881	TU35559	1.74126	2.0685	1.94378	1.46459	1.34761	0.590619	0.322241	0.681217	0.414726	0.361401	0.164427	0.164841	0.774234	0.530909	0.968604	0.296092	0.312319	0.330823
2	6286850	6291241	TU34933	1.63762	3.12251	1.99699	3.91365	2.84497	1.26975	4.5219	1.89817	3.97314	0.46476	1.39147	1.33563	2.71262	1.04293	1.99165	0.746685	1.70146	1.66595
2	113672984	113975808	TU39390	NA	NA	NA	0.05107	0.775341	0.212785	0.071424	NA	NA	0.141757	NA	NA	0.02936	0.059953	NA	NA	NA	NA
2	116595541	116701587	TU39392	NA	0.199494	0.081773	NA	0.394912	NA	NA	NA	NA	NA	NA	NA	NA	0.384124	NA	NA	NA	NA
2	43916319	43917083	TU36276	0.72637	0.614889	0.043852	0.24865	0.216379	0.555527	0.277627	0.434619	0.340708	0.149691	0.245372	0.142425	0.774907	1.14498	0.534826	0.418069	0.287949	0.387355
2	5581925	5582343	TU34796	NA	0.249331	0.157458	0.194748	0.116261	0.417804	0.233474	0.397199	0.417825	0.026782	NA	NA	0.333159	0.292966	0.342565	0.210706	0.105216	NA
2	44466637	44467112	TU36307	NA	NA	NA	0.05219	0.086441	0.105078	NA	NA	NA	NA	NA	NA	NA	0.368406	NA	NA	NA	NA
2	31804974	31807055	TU36165	0.224561	0.466251	0.370591	0.70338	0.343539	0.289724	0.10201	0.362199	0.14689	0.006921	NA	0.083703	0.235547	0.304817	0.277995	0.010259	0.076229	0.068385
2	140096940	140105166	TU39901	NA	NA	NA	NA	NA	NA	NA	NA	NA	NA	0.317346	NA	NA	0.062137	0.273601	NA	NA	NA
2	74653497	74653773	TU38014	1.52908	1.16815	0.484426	0.589166	0.512214	0.451418	0.139406	0.599483	0.126404	0.238928	0.150701	NA	0.256796	0.420101	0.289685	NA	0.15544	0.499703
2	74664206	74665641	TU38015	1.17367	0.866051	0.910771	0.75071	0.228897	1.17659	0.268909	0.386449	0.409652	0.079922	0.173546	0.182239	0.306098	0.640649	0.414097	0.326442	0.245806	0.461278
2	74669764	74670142	TU38017	1.32774	0.968905	1.01554	0.743988	0.534921	0.945354	0.261851	0.185406	0.172502	0.303155	0.165214	0.057573	0.329688	0.421408	0.897023	0.258493	0.05816	0.848961
2	74565736	74565997	TU38011	0.072135	0.17855	0.461798	NA	0.240684	0.47599	NA	NA	NA	0.073008	0.064794	NA	0.016803	0.464061	0.21131	0.326099	NA	NA
2	124675972	124677722	TU39568	1.39881	1.15651	1.4282	1.75025	0.519671	1.56145	0.61742	0.563626	0.844414	0.460195	0.321525	0.558191	0.864854	1.16764	1.57966	0.47574	0.444212	0.290026
2	124355118	124357200	TU39560	0.934528	0.592698	1.19928	0.868357	0.590328	0.972688	0.50035	0.832399	0.376605	0.335238	0.310459	0.151892	0.698037	0.754574	0.467587	0.169058	0.254044	0.175448
2	124653474	124655451	TU39567	18.7293	15.5744	17.2087	23.1991	20.0709	17.5514	16.366	13.9223	20.2129	3.84818	5.47598	6.29803	7.73519	11.1191	10.5533	6.46559	4.43426	5.21868
2	72554174	72554520	TU37828	0.025451	NA	NA	0.431644	0.340737	0.072071	0.94591	5.03596	0.816445	0.110248	1.02255	1.50917	0.983908	1.82709	0.667346	0.184664	NA	0.065825
2	59387359	59391298	TU36855	NA	NA	NA	NA	NA	NA	0.118446	NA	NA	NA	NA	NA	NA	NA	0.072824	NA	NA	0.424558
2	65059497	65061691	TU37176	0.651474	0.315892	0.489061	0.800009	0.519412	0.515438	1.08393	0.996875	0.707033	0.895606	1.19121	0.823827	1.26431	1.97622	2.11115	0.622718	0.783095	0.634489
2	65057138	65059007	TU37175	0.197881	0.148317	0.376247	0.174544	0.784024	0.147109	0.165199	0.563556	0.302691	0.193599	0.133864	0.209955	0.523813	1.00985	0.427643	0.125644	0.070725	0.170841
2	104005931	104154994	TU39197	NA	NA	0.053075	0.7884	NA	NA	NA	NA	NA	NA	NA	NA	0.022783	NA	NA	NA	NA	NA
2	142447623	142460164	TU40000	0.123765	0.963741	0.135043	0.759253	0.354423	1.06589	0.620117	1.76153	1.04542	0.319178	0.651661	0.064326	1.14784	1.24674	1.8067	0.428887	0.382221	0.048102
2	142501471	142562743	TU40001	0.465803	NA	NA	0.293691	1.42207	NA	0.558922	0.639026	0.291218	NA	NA	NA	0.838155	0.307323	NA	1.89587	NA	0.361436
2	142501471	142573650	TU40002	NA	1.1518	0.482208	NA	0.353529	0.247652	NA	NA	NA	0.794355	0.658753	0.036246	1.61777	0.021348	0.155629	NA	1.76469	2.15124
2	80658687	80670392	TU38594	NA	0.703946	NA	NA	NA	0.081065	NA	0.089912	0.070641	NA	NA	NA	NA	0.043726	NA	NA	NA	NA
2	6189345	6189688	TU34911	0.297804	0.844421	0.871169	0.632554	0.462862	0.835072	0.492047	1.36055	0.919859	NA	0.283553	0.382498	0.904772	NA	0.846822	0.169306	0.550215	NA
2	6186268	6186718	TU34910	0.992409	0.251319	0.371913	0.950486	0.574314	0.998124	0.797994	0.583047	0.461627	0.159754	0.04628	0.411888	0.493566	0.560111	1.09117	NA	0.301398	0.098928
2	6189804	6190820	TU34912	0.36472	0.436347	0.461801	0.374432	0.116259	0.494032	NA	NA	NA	NA	0.408822	0.854351	0.676968	0.634985	0.969263	0.373844	0.630855	NA
2	6190861	6191401	TU34919	0.342809	0.291505	NA	0.351938	0.13113	0.549787	0.603856	0.662767	0.565297	0.214734	0.56457	0.469701	0.905205	0.601243	0.72825	0.568059	0.203451	0.335315
2	53205693	53207390	TU36553	NA	0.06184	NA	0.060646	0.052725	0.05576	0.14909	0.154614	0.175213	0.085298	0.433264	0.097302	0.449994	0.350993	0.320032	0.21431	0.270313	0.288422
2	4015207	4016307	TU34666	0.35069	0.302292	0.213284	1.1936	0.376053	0.454288	0.504533	0.794595	0.707953	0.378392	0.653777	0.488854	0.694954	1.14898	1.22384	0.249356	0.315793	0.371351
2	4014731	4015111	TU34665	NA	0.655164	0.068091	0.370755	0.426601	0.524676	0.463182	0.815874	0.508689	0.230608	0.081078	0.114159	0.208771	0.632807	0.693903	NA	0.11571	NA
2	4005705	4010391	TU34662	0.86366	1.85135	0.821807	1.16599	0.726452	1.39515	0.641091	1.06891	0.515737	0.558157	0.676676	0.608901	1.01883	1.42923	1.23167	0.709432	0.435827	1.02316
2	4007079	4008911	TU34660	0.245719	0.379084	0.495115	0.53994	0.804322	0.682448	0.315931	0.520354	0.22732	0.225265	0.466405	0.43783	0.406147	0.367614	0.284362	0.302428	0.198902	0.235598
2	86843504	86846780	TU38871	NA	0.124492	0.444325	0.678867	0.48481	NA	0.132881	0.453312	0.577293	0.042069	0.161332	0.111213	NA	0.291724	0.32443	NA	0.194233	NA
2	148264735	148286533	TU40316	NA	0.08317	0.070346	0.027034	NA	0.039044	0.09454	0.122239	0.017805	0.125783	0.032837	0.101291	0.38867	0.107786	0.235499	NA	0.095979	0.119641
2	69725819	69727997	TU37587	0.652562	0.915958	0.736625	0.778438	0.503752	0.326483	1.67948	0.215153	1.34015	0.051324	0.031137	0.161408	0.142699	0.053662	0.050982	0.021314	0.016735	0.014315
2	27626584	27633319	TU35982	2.14901	1.38589	2.53021	1.5552	0.755598	1.12849	0.065947	0.99277	0.712143	0.214563	0.513622	0.140523	0.288876	0.704403	0.545505	0.200836	0.360442	0.44829
2	9247467	9248434	TU35325	2.35711	0.944375	1.45599	0.476746	0.219697	0.386668	0.31887	0.286356	0.247045	0.138191	0.064686	0.022541	0.244981	0.153288	0.169321	0.022066	NA	0.023596
2	27629438	27633319	TU35988	0.305921	NA	0.482715	0.324165	0.42902	0.977619	NA	NA	NA	0.102726	NA	0.072964	0.16995	0.161298	0.139884	0.175134	NA	NA
2	5798101	5798551	TU34822	NA	0.015579	0.148765	0.24124	1.2874	1.12936	0.105029	0.676531	0.573088	0.866064	0.42824	0.048381	1.01718	0.51405	0.5274	1.79275	2.59039	0.740777
2	159681687	159682528	TU40749	NA	NA	NA	NA	NA	NA	NA	NA	NA	NA	0.024952	NA	NA	0.12847	0.220021	NA	0.419862	NA
2	77846652	77846968	TU38383	0.660267	0.412967	0.17708	1.11545	0.915551	0.157783	0.321998	1.26585	0.137494	1.28928	0.992466	1.50194	0.585481	1.09475	0.388106	2.3336	0.208606	1.541
2	107210201	107210842	TU39306	NA	NA	0.052253	0.402489	0.552504	0.506404	0.571311	0.777694	0.712849	0.193664	0.341366	0.322882	0.924449	0.397676	1.24563	0.199622	0.107353	0.160102
2	107168365	107168687	TU39304	0.139867	0.217997	0.103859	0.167016	1.04782	0.665346	0.59537	1.24501	1.95191	1.00674	0.859858	0.364709	1.37037	0.951505	1.62346	0.46579	0.1127	0.282863
2	3362677	3363096	TU34583	0.479841	NA	0.952615	0.158881	0.112606	NA	NA	NA	NA	0.045543	NA	NA	NA	0.110484	0.341749	NA	0.051783	NA
2	74692712	74692990	TU38030	0.132946	0.265092	0.252501	0.082867	0.038888	0.068018	0.522484	0.195192	0.876399	3.01844	1.28175	1.50942	0.45743	0.607906	1.09335	6.22138	0.405989	8.74506
2	90010131	90045497	TU38959	NA	NA	NA	NA	NA	NA	NA	NA	NA	NA	NA	NA	NA	0.354697	NA	0.007229	NA	0.006456
2	122677025	122680283	TU39545	1.05143	1.20847	1.32539	0.94355	0.311934	1.18543	0.347922	0.60168	0.558517	0.138555	0.225821	0.066953	0.361245	0.752654	0.647299	0.137416	0.196146	0.078637
2	122671567	122671863	TU39544	0.413323	1.29431	1.15135	0.387086	0.398101	0.988553	0.052441	0.382912	0.10126	0.236149	0.209892	0.105304	0.188871	0.721551	0.613537	0.28815	0.130129	0.130228
2	122683792	122684394	TU39546	1.15219	1.56385	1.74112	0.890422	0.25791	0.893478	0.280917	0.581895	0.66559	0.090301	0.162454	0.077196	0.403851	0.471269	0.243475	0.047466	0.109666	0.151517
2	138824169	138824528	TU39812	0.311553	0.463282	0.169596	NA	0.533813	0.635402	0.082594	0.011301	0.242142	NA	0.164271	0.060611	0.253652	0.205338	0.677422	0.118664	0.097151	0.10067
2	122669601	122670923	TU39543	0.660988	0.829053	1.04299	0.972039	0.434574	0.630097	0.177851	0.575581	0.51053	0.156822	0.319628	0.103575	0.289768	0.70067	0.936232	0.359167	0.225704	0.199925
2	128105325	128106186	TU39608	0.289941	0.339344	0.564298	1.18623	0.753308	1.10585	0.324035	0.600878	0.358663	0.02219	0.048427	0.050627	0.100597	0.792668	0.226617	0.123895	0.04654	0.072604
2	127867704	127960136	TU39607	0.353866	0.283105	0.236344	0.150407	0.039881	0.524994	0.146385	NA	NA	NA	0.074599	NA	NA	NA	0.074437	0.068478	0.132691	NA
2	89908119	89911252	TU38955	NA	NA	NA	0.92714	NA	NA	0.38157	NA	NA	NA	NA	NA	0.471043	0.40124	NA	NA	0.3245	0.308397
2	147453234	147455516	TU40246	1.01691	1.81014	1.05748	0.250195	0.165727	0.777751	0.150143	0.633891	0.152476	0.368374	0.784234	0.229383	0.471609	0.640295	0.691581	0.224542	0.164138	0.117925
2	147409678	147410517	TU40240	0.03869	0.066036	0.229767	0.108367	0.179418	0.063117	0.051334	0.106768	0.197692	0.182172	0.156209	0.047277	0.283135	0.327598	0.341749	0.152568	NA	0.200858
2	147413251	147413906	TU40241	0.413031	0.401936	0.24819	0.628028	0.396523	0.26686	0.508985	0.627201	0.446265	0.353403	0.349141	0.506696	1.13516	1.09148	0.484491	0.430446	0.358419	0.535515
2	80365819	80381713	TU38558	0.419831	0.13898	0.468464	0.236336	NA	0.221638	0.212967	0.318136	0.050461	0.176547	0.297158	0.175482	0.575102	0.529775	0.622506	0.158031	0.174518	0.085022
2	80345739	80346790	TU38557	0.296843	0.729941	0.181338	0.682064	0.224783	0.43345	0.39117	0.629109	0.643012	0.301467	0.304087	0.137862	0.450463	0.645744	1.24836	0.16243	0.172934	0.152275
2	55240659	55241978	TU36640	0.769405	0.861475	0.671777	1.18196	0.818575	0.779054	0.351049	0.844601	0.275382	0.423715	0.736215	0.287297	0.858614	1.11342	0.725543	0.242722	0.323405	0.64659
2	12174892	12175449	TU35510	0.063308	0.198819	0.466525	0.653835	0.12883	0.602057	0.321564	0.800319	1.17166	0.267153	0.735635	0.421542	0.929044	1.67867	0.695502	0.331493	0.301014	0.15937
2	147346981	147394046	TU40231	0.25762	0.311699	0.243825	0.292956	NA	0.186681	NA	0.526658	0.338024	0.58847	0.722363	NA	0.543512	0.536882	0.44055	NA	NA	0.182023
2	138102461	138102745	TU39808	0.287564	0.194634	1.17079	2.48139	0.710798	1.99191	0.067746	0.389302	0.705526	NA	NA	0.153123	0.165582	0.094662	0.359736	NA	0.047437	NA
2	3891960	3892743	TU34649	0.124361	0.329238	0.471249	0.591179	0.21938	0.510804	0.230839	0.749816	0.130831	0.290662	0.532273	0.262731	0.560155	0.665978	0.615322	0.456614	0.16757	0.365537
2	85321335	85321673	TU38828	2.26647	1.5403	2.67185	2.80824	0.835673	0.510991	0.142387	0.572756	0.257142	0.084637	0.06157	0.064366	0.569081	0.119375	0.362919	0.25203	NA	0.404269
2	48256996	48260281	TU36438	0.306493	0.481105	0.46961	0.761528	0.539726	1.0731	0.293748	1.36747	0.557001	0.168811	0.431585	0.172648	0.645831	1.3506	0.811378	0.162504	0.275031	0.152923
2	48271730	48273785	TU36437	0.579884	0.755346	0.603707	2.46077	1.61083	2.54245	0.817009	4.54651	2.14112	0.63264	0.700473	0.647527	2.65669	4.95405	2.97235	0.571388	0.386106	0.456231
2	48242118	48243109	TU36430	0.400441	0.335507	0.57489	0.630458	0.357409	0.979837	0.230187	1.11827	0.395434	0.038565	0.273525	0.13183	0.747379	1.19654	0.679915	0.172111	0.133323	0.138152
2	48118327	48118705	TU36431	0.327625	NA	0.354053	0.287069	0.124787	0.131971	NA	0.073187	NA	1.13624	2.47822	0.401858	1.52706	0.546217	0.609557	1.07079	0.523443	0.662937
2	149151398	149155703	TU40370	NA	NA	NA	NA	NA	NA	0.223804	NA	NA	0.292257	NA	NA	NA	0.152049	0.447706	0.325834	NA	NA
2	147396226	147396613	TU40233	0.945509	1.00076	0.812725	0.169648	0.243785	1.07038	0.404068	0.298824	0.171497	0.208371	0.706853	0.339298	0.285578	1.1109	0.879739	0.38682	0.339731	0.117738
2	147403026	147404734	TU40239	0.652193	0.846917	0.774855	0.128877	0.12694	0.668397	0.336366	0.498692	0.180285	0.493527	0.739744	0.295691	0.359635	0.855718	0.48815	0.351068	0.265529	0.146792
2	138120363	138121705	TU39809	0.266981	0.38247	0.411983	0.914086	0.730486	1.21647	0.230216	0.153938	0.45046	0.024593	NA	NA	0.16781	0.231016	0.137412	0.031809	NA	0.06803
2	73094629	73094881	TU37885	0.198969	0.98663	0.928165	0.967582	1.41073	3.55655	0.84964	0.21854	0.573102	0.60484	1.13463	0.776208	0.93849	0.42654	0.243141	1.0131	0.522753	0.180563
2	139003111	139005378	TU39835	0.092715	0.090728	0.22463	0.555552	0.105544	0.055653	0.085117	0.404408	0.027442	NA	0.099376	NA	0.14981	0.024324	0.165007	0.075355	0.010357	0.071771
2	139002994	139021653	TU39834	0.063806	NA	0.141828	0.381034	NA	NA	0.227992	0.134912	0.459685	NA	NA	0.196393	0.109471	0.322617	0.236119	NA	0.375836	0.067467
2	139000487	139001238	TU39837	0.720137	1.47528	1.87361	0.706279	0.879851	0.934938	0.761011	1.43688	1.85471	0.20349	0.374143	0.174096	0.886732	1.38457	0.563522	0.170422	0.351746	0.303739
2	139001322	139004812	TU39836	0.110045	NA	NA	NA	0.481467	NA	NA	NA	NA	NA	NA	0.138086	NA	0.306922	NA	NA	0.07188	NA
2	139410799	139412940	TU39839	0.285475	0.62959	0.513064	0.780862	0.540949	0.600695	0.358541	0.633834	0.44464	0.07144	0.111084	0.071307	0.212345	0.644826	0.344493	0.203923	0.092479	0.13827
2	156641243	156642296	TU40589	0.54228	0.176972	NA	0.116058	0.102608	0.366759	0.871293	0.251604	0.563003	0.074573	0.18282	NA	0.077526	0.12541	0.084072	0.041637	NA	NA
2	66286760	66287171	TU37289	0.385839	1.09326	0.488541	0.924705	1.4923	2.61052	1.4059	1.85008	1.29628	0.278564	0.355298	1.53588	0.720382	0.949492	0.398154	1.14021	0.428015	0.332639
2	66217359	66219025	TU37282	0.115696	0.300876	0.225847	0.13844	0.033762	0.25409	0.102063	0.158271	0.047583	NA	0.211151	0.227411	0.209602	0.24053	0.238677	NA	0.08	0.033248
2	156353644	156358840	TU40586	1.24796	2.20745	1.79442	1.67352	1.91901	0.916543	2.04416	2.03314	2.39607	0.830885	1.42061	1.31377	1.65803	2.14899	1.27073	0.531192	0.346221	0.627834
2	156333695	156335133	TU40581	0.552225	0.462447	0.386675	0.170117	0.065623	0.208549	0.080505	0.115526	0.1363	NA	0.043514	0.076019	0.010313	0.130737	0.042748	NA	NA	0.031746
2	147186307	147191071	TU40221	0.206355	0.849508	0.299669	0.200173	0.138612	0.036316	0.04527	0.24932	0.281504	0.301634	0.199178	0.035569	0.185044	0.176499	0.404894	NA	0.129207	0.21422
2	147266751	147267797	TU40227	0.113785	0.143652	NA	0.234705	0.148983	0.222023	0.193077	0.595819	0.393887	0.083273	0.170705	0.062522	0.455673	0.381649	0.472377	0.0886	0.076653	NA
2	81296541	81298186	TU38615	NA	NA	0.114098	NA	NA	NA	NA	NA	NA	NA	NA	NA	0.225702	0.062916	0.08208	0.081215	0.167625	NA
2	8733925	8735055	TU35289	2.41314	2.05992	1.42392	2.99414	0.313623	1.62522	1.83517	3.15146	0.663611	0.346707	0.728954	1.6786	0.308344	0.3101	0.362598	0.34422	0.395379	0.368502
2	80061082	80061477	TU38533	0.435773	0.824121	0.437686	1.26703	0.355504	0.778886	0.292541	0.734537	0.534181	NA	0.052707	NA	0.074199	0.374704	0.483281	NA	NA	0.539498
2	80059002	80059677	TU38532	0.142139	1.18983	1.13145	1.66445	0.378961	1.03956	0.314178	0.524118	0.619827	0.13865	0.244125	0.193669	0.133178	0.686173	0.491593	0.157985	0.032608	0.245532
2	80052411	80053272	TU38531	0.522919	0.64351	0.937123	2.083	1.04263	1.21871	0.537569	1.38389	0.581647	0.333003	0.169495	0.151711	0.791919	1.47183	1.02319	0.148674	0.409146	0.396939
2	80050615	80052120	TU38530	0.615737	0.828498	1.15831	1.69785	0.80101	0.846903	0.897436	1.10485	0.752378	0.457244	0.56823	0.173865	0.994975	1.73755	1.27967	0.382845	0.585172	0.682405
2	80080075	80082889	TU38537	0.632286	0.807919	0.771669	0.873035	0.474064	0.810342	0.425432	0.664918	0.442462	0.176943	0.117398	0.077514	0.377349	0.684897	0.650913	0.136579	0.180309	0.249644
2	80063280	80063754	TU38534	0.489726	0.952147	0.622906	0.94369	0.856941	0.393117	0.374231	0.676218	0.842655	NA	0.043941	0.045937	0.249935	0.529728	0.656158	0.11062	NA	0.386617
2	80119782	80120274	TU38539	0.96447	1.18142	1.22573	1.54702	NA	0.405818	0.117491	0.507869	0.575248	0.230985	0.723961	0.262608	NA	0.488978	0.93111	0.114001	NA	NA
2	80108744	80113342	TU38538	0.687676	0.633185	0.674407	1.31828	0.588874	0.760733	0.394606	0.829138	0.407519	0.14962	0.222321	0.099667	0.477141	0.969175	0.751238	0.171734	0.17245	0.327793
2	156641243	156647883	TU40592	0.077311	NA	NA	0.365469	NA	0.25454	0.17158	NA	NA	NA	NA	NA	NA	NA	NA	NA	0.056088	NA
2	156641243	156644293	TU40590	0.076962	NA	NA	0.158147	0.439993	NA	0.296343	0.199764	0.176045	NA	0.379788	NA	0.037685	0.001411	0.092589	0.045946	NA	0.054687
2	77271645	77272156	TU38280	0.674431	0.048031	0.745187	0.532663	0.574245	0.846318	0.352466	0.722338	0.523538	0.310333	0.53539	0.290366	0.462007	1.0932	0.518764	0.440262	0.129731	0.089521
2	104582476	104625036	TU39224	0.097209	0.03749	0.047892	0.07094	0.04855	0.013522	0.015659	0.07277	0.017328	0.015513	0.028213	NA	0.39902	0.066265	0.043996	0.011549	0.023836	NA
2	104627322	104630025	TU39225	0.188827	0.420968	0.307839	0.660354	0.393998	0.102414	0.119183	0.497682	0.158463	0.038768	0.048422	NA	0.103055	0.343478	0.225094	0.065924	0.127562	0.017624
2	104630817	104635997	TU39226	0.203736	0.340767	0.28348	0.615344	0.095086	0.374261	0.083022	0.259829	0.173659	0.157879	0.091255	0.054491	0.098114	0.384621	0.221425	0.097906	0.03845	NA
2	104640612	104641207	TU39227	0.690511	0.416339	0.545225	1.71201	0.491724	0.257638	0.248581	1.04094	0.470959	0.057983	0.066072	0.200627	0.206497	0.300417	0.344042	0.257557	0.178758	0.049055
2	103686222	104043006	TU39220	0.452729	NA	0.314134	0.083591	NA	NA	0.104167	NA	0.276064	NA	0.099084	NA	NA	NA	NA	NA	0.193706	NA
2	104541805	104590393	TU39221	0.472139	0.57587	0.298907	0.513174	0.508601	0.59696	0.296872	0.306085	0.290272	0.167289	0.256646	NA	0.44957	0.516829	0.309284	0.146398	0.120865	0.078277
2	104596886	104597244	TU39222	0.147601	0.300787	0.560666	0.347511	0.274896	0.208521	0.411252	0.389926	0.121408	NA	NA	NA	0.102791	0.307361	0.114234	0.014279	0.076955	0.021632
2	104582476	104585449	TU39223	0.632097	0.727297	1.20582	1.0722	0.978011	0.462498	0.460944	0.53461	0.769465	0.319058	0.400036	0.205434	0.435582	0.975248	0.657344	0.402149	0.348405	0.460818
2	104678718	104679256	TU39228	0.47811	0.63635	0.715742	0.942658	0.594324	0.417582	0.450155	0.960272	0.545292	0.250072	0.232342	NA	0.309829	0.683226	0.532596	0.057593	0.513922	0.084754
2	104683433	104683850	TU39229	0.177051	1.0351	0.562854	1.69793	0.803325	0.44433	0.092381	1.05112	0.168573	0.082065	0.23402	0.033061	0.417978	0.622618	0.711622	0.280706	0.364215	0.320943
2	3767761	3769527	TU34629	NA	NA	NA	0.415094	0.024485	NA	NA	0.095776	NA	NA	0.271256	0.078932	0.030368	0.223424	0.540817	0.169646	NA	0.162242
2	85995818	85997057	TU38849	0.403682	0.425274	0.595	1.22882	0.439126	0.806727	0.404839	0.760552	1.01922	0.511727	0.353703	0.439921	0.85066	1.19678	1.0915	0.396184	0.355528	0.567591
2	47821474	47822125	TU36414	2.19431	2.25455	2.72694	3.5471	2.35795	4.21923	3.58357	7.01953	4.51209	1.90792	2.52898	1.87411	4.75695	5.48318	8.08268	2.16216	0.811841	1.89199
2	47822394	47824761	TU36415	0.335654	0.75538	1.12629	0.700747	0.62916	0.918881	0.562924	1.03646	0.920366	0.068661	0.343902	0.078324	0.632784	0.979856	0.476284	0.338252	0.228092	0.366411
2	47812366	47814782	TU36410	1.73187	2.15158	2.47729	2.40676	2.26408	3.09704	2.46843	4.3317	2.95319	1.10796	1.43332	0.731308	2.48035	4.55847	3.02933	1.04715	1.34074	1.01117
2	47815065	47818841	TU36411	0.047059	0.073567	0.208548	0.164101	0.250053	0.155767	0.160726	0.626194	0.522305	0.38358	0.599593	0.547956	0.899969	0.80361	0.629959	0.3632	0.486141	0.362159
2	47841446	47841910	TU36418	0.98874	0.969442	1.31781	0.380212	0.661104	0.726054	1.43251	2.02814	0.492096	0.287949	0.112216	0.09385	0.638274	2.78528	0.789918	0.98759	0.924374	0.968991
2	47843783	47846168	TU36419	1.30998	1.35414	2.14345	3.01075	2.44361	4.14636	2.5735	5.1206	3.04594	1.44291	1.57418	1.59105	3.17206	5.07269	2.88385	1.32054	0.822092	0.574317
2	91718603	91722405	TU39037	0.141861	0.058739	0.090422	0.513204	0.069413	0.089878	0.180992	0.070566	0.195802	0.034237	NA	0.058814	0.093333	0.121198	0.073693	NA	0.03961	NA
2	75144038	75157668	TU38076	NA	NA	0.15284	NA	NA	NA	NA	NA	0.603189	0.144887	0.126694	NA	NA	NA	NA	NA	NA	NA
2	156646742	156647883	TU40591	NA	NA	NA	0.171866	NA	NA	NA	0.050427	0.839469	NA	NA	NA	NA	NA	NA	NA	NA	NA
2	125014427	125015091	TU39588	0.515011	0.625608	0.728439	0.973194	0.284477	0.509949	0.508484	0.578114	0.536136	0.119083	0.251093	0.065624	0.377134	0.795566	0.298889	0.205994	0.139438	0.103043
2	124945052	124945834	TU39581	0.575227	0.531327	0.685783	0.957598	0.483212	0.670727	0.345221	0.4251	0.695811	0.024429	0.266566	0.269383	0.360099	NA	NA	0.161128	0.309668	0.116686
2	124944038	124944834	TU39580	1.36361	0.870918	1.41734	1.45111	0.682614	1.48671	0.566553	1.04292	1.02848	0.11984	0.101611	0.191644	0.147592	0.587415	0.842323	0.367337	0.221257	0.229272
2	124945880	124946391	TU39582	1.60415	0.595875	0.393123	0.371872	0.461859	1.31881	0.150841	0.975156	0.255384	0.074719	0.230463	0.169901	0.375055	0.207961	0.228278	0.092614	NA	0.178447
2	124973645	124973927	TU39585	0.186615	0.098004	NA	0.672787	0.083559	0.265108	0.20422	0.29404	0.459985	1.35136	4.34454	0.769999	3.40775	1.43632	1.15929	7.09166	1.70942	11.9361
2	124951651	124952109	TU39584	0.992429	0.591364	0.878495	1.25944	0.309457	0.872484	0.275664	0.178875	0.28519	NA	0.137025	NA	0.184717	0.265672	0.47413	0.185209	0.048023	0.092559
2	124987544	124987841	TU39586	0.645465	NA	1.22103	0.361447	0.105804	0.5757	0.524806	1.02264	0.663535	NA	0.140081	NA	0.092957	0.226331	0.205967	0.071676	NA	0.069495
2	30286043	30288437	TU36065	2.38909	1.62096	2.15715	2.04485	1.09603	1.89118	1.00852	1.63354	0.972836	0.295773	0.427144	0.40093	0.811742	1.58849	0.941829	0.776315	0.414165	0.477042
2	30283475	30285386	TU36064	1.96712	1.6088	1.59673	1.56408	0.914968	2.06669	0.686675	1.001	0.832276	0.57024	0.665898	0.647907	0.752808	1.28403	0.857875	0.558267	0.288216	0.441931
2	30279274	30283091	TU36063	2.28349	2.54393	1.8018	1.44691	1.03466	2.05793	0.824564	1.30077	0.827952	0.260786	0.464966	0.400015	1.05763	1.21599	1.04215	0.565484	0.352638	0.50281
2	30275491	30278352	TU36062	1.82393	1.74455	1.89917	1.587	1.04113	1.99224	0.586697	1.14363	0.639723	0.253971	0.401154	0.35828	0.959597	1.27732	1.18946	0.403059	0.316033	0.327215
2	30269780	30275386	TU36061	2.21603	2.36458	2.28538	2.55191	1.59	3.05089	1.39133	2.08783	1.26717	0.419587	0.636548	0.704271	1.46366	2.02562	1.52064	0.750535	0.460014	0.586612
2	79636275	79636910	TU38514	0.990342	1.35129	0.954001	0.595317	0.408992	0.352584	0.516086	0.313431	0.460527	0.129525	0.35115	0.053521	0.341597	0.339354	0.714019	0.033584	0.08757	NA
2	6858333	6859478	TU35008	0.231189	0.217816	0.292727	0.166142	0.185711	0.218079	0.26878	0.773882	0.259003	0.817866	0.760088	0.607636	0.932435	0.706248	0.82306	0.235215	0.307368	0.49637
2	27630553	27639494	TU35989	NA	NA	0.209418	NA	NA	0.181901	0.062123	0.282968	NA	0.070429	NA	NA	0.054771	0.071621	NA	NA	NA	NA
2	6642419	6642840	TU35003	NA	0.099023	NA	0.064454	NA	0.118524	0.256216	0.262917	0.413134	0.028216	0.011458	0.056808	0.195286	0.261049	0.060251	0.422466	0.006943	0.25313
2	6853275	6858223	TU35007	0.086127	0.292746	0.346991	0.20396	NA	0.13567	0.267445	0.940309	NA	0.952598	0.141774	0.370325	1.10114	0.644463	0.336047	0.055044	0.298155	0.458751
2	103773335	104044426	TU39209	0.579203	0.797395	0.962458	0.472069	1.04764	0.606674	0.465454	NA	0.374073	0.776921	0.632131	0.478822	1.37931	0.713657	0.608792	1.63472	0.968804	1.90086
2	50101542	50140869	TU36477	0.452694	0.190892	0.084505	0.07825	0.074833	NA	NA	NA	NA	0.121064	NA	0.206826	0.093923	0.093821	0.088866	NA	0.208505	NA
2	50104053	50140869	TU36478	0.213108	0.047901	0.590014	NA	NA	0.062835	NA	NA	NA	NA	NA	NA	NA	NA	0.104121	0.075492	NA	NA
2	120434559	120435498	TU39441	0.225483	0.538969	0.633577	0.638713	0.300034	0.735712	0.418744	0.275214	0.330292	0.271456	0.200875	0.167751	0.426568	0.459116	0.507097	0.201931	0.185722	0.276848
2	20048443	20054383	TU35929	0.507766	NA	0.418118	0.517263	NA	0.898175	0.373038	NA	0.752748	0.227636	0.368011	NA	0.513027	NA	0.555539	0.22485	0.15426	0.076879
2	69390927	69392477	TU37493	NA	0.194677	0.021629	0.576625	0.106623	0.128993	0.186728	0.482862	0.196711	0.467784	1.27278	0.52053	0.850937	0.951762	1.58619	0.179029	0.227391	0.292375
2	76991968	76994457	TU38225	0.883426	1.19184	0.998312	0.984072	0.351637	1.16559	0.395562	0.657314	0.49788	0.237833	0.444824	0.280594	0.411583	0.617801	0.773588	0.529441	0.460508	0.457007
2	139394024	139398808	TU39838	0.659229	0.736226	0.941966	1.22773	0.768933	1.23109	0.477736	0.794087	0.514678	0.131984	0.283529	0.186888	0.317876	0.720314	0.417441	0.20315	0.156626	0.131287
2	65447710	65455058	TU37249	1.83786	2.43324	1.83902	1.38337	0.980897	1.11225	0.905965	0.803611	0.791112	0.332986	0.513892	0.436401	0.661861	1.11396	0.959687	0.79038	0.410821	0.438072
2	19248718	19249009	TU35896	3.17689	1.70654	1.37786	2.01949	0.995018	2.31243	2.33676	0.383769	1.52251	0.366839	0.415059	0.066755	1.15433	1.23991	0.726568	0.499364	0.34121	1.07687
2	81799222	81803523	TU38652	60.6521	60.7824	62.7484	66.9637	77.5872	143.347	61.3715	64.5433	58.548	40.4736	47.6404	44.552	45.5105	41.9178	37.2259	44.5335	37.9214	43.6223
2	81762824	81763566	TU38650	0.646608	1.26047	0.999322	1.12387	0.621044	0.721646	0.308022	0.53556	0.219003	0.102977	NA	0.176205	0.1474	0.637854	0.477437	0.144098	0.154467	0.147766
2	81799222	81803523	TU38651	46.6723	43.2283	54.2764	40.0441	39.5519	66.9542	51.9782	42.5835	44.698	33.8346	35.0832	42.2548	26.3493	27.1172	36.5898	27.6622	34.4876	40.025
2	145635050	145635307	TU40082	0.052258	0.061007	0.780151	NA	NA	0.021541	NA	NA	NA	NA	NA	NA	NA	NA	NA	NA	NA	NA
2	55183323	55184115	TU36621	0.162596	0.174876	0.084607	0.205799	0.780089	0.378439	0.445238	0.341388	0.348648	0.860803	0.65801	0.399163	0.973107	0.500109	0.791065	1.1776	0.555933	0.288035
2	55170869	55171275	TU36620	NA	0.459756	0.082424	0.26732	0.058101	2.02772	NA	NA	NA	0.235302	0.205131	0.053612	NA	0.169252	0.014778	0.314882	0.108318	NA
2	75800890	75803019	TU38133	1.79116	1.43182	1.26017	0.710251	0.363256	0.528349	0.426038	0.312972	0.286478	0.161705	0.176384	0.143418	0.160289	0.746579	0.182972	0.170609	0.08279	0.214328
2	132523321	132534527	TU39701	NA	NA	NA	0.238135	0.052097	NA	NA	NA	0.20818	NA	NA	0.079876	0.151731	0.145465	0.125611	NA	0.087604	0.320017
2	48979584	48981083	TU36452	0.141303	0.215349	0.251972	0.490201	0.283766	0.318331	0.19917	0.256297	0.239721	0.072091	0.117255	0.052271	0.277737	0.742393	0.341749	0.113917	0.256578	0.261608
2	121358922	121363930	TU39468	3.04761	3.12296	3.69349	3.44987	3.44417	3.47637	1.62397	1.67944	3.15272	0.684649	0.871996	0.702098	0.885791	1.0287	1.01524	0.866718	0.585372	0.706927
2	121167741	121168100	TU39464	1.15299	0.462255	0.778403	0.604944	0.416015	0.629382	0.107265	0.355454	NA	NA	NA	0.121222	0.086291	0.312253	0.0543	0.106006	0.084905	0.091365
2	121213470	121214305	TU39465	0.215081	0.464466	0.278217	0.681513	0.476149	0.18906	0.066669	0.033179	0.378854	NA	NA	NA	0.035502	0.129085	0.049055	0.051099	0.045703	NA
2	121063707	121064246	TU39462	0.485401	0.462255	0.627858	0.489597	0.844876	1.23808	0.182112	0.378398	0.416485	0.071081	0.037621	NA	0.109925	0.444149	0.429085	0.158219	0.00381	NA
2	121078620	121079856	TU39463	0.685382	0.605378	0.37967	0.74761	0.210282	0.63266	0.078042	0.269231	0.158557	0.03103	0.033859	NA	0.119967	0.229002	0.082882	0.204444	0.071278	0.018465
2	121039795	121040675	TU39460	0.334411	0.465088	1.2949	0.608625	0.543447	0.905531	0.208199	0.066117	0.371047	0.043423	NA	0.015026	0.211116	0.260294	0.222195	0.096978	0.05004	0.051853
2	121053547	121053965	TU39461	0.884407	0.463358	0.558842	1.32515	0.691544	0.874603	0.28447	0.419708	0.22573	NA	0.185972	0.094779	0.070835	0.492355	0.342565	0.186917	NA	NA
2	59750022	59750869	TU36900	0.812116	0.882645	1.22503	0.962257	0.416986	1.17945	0.8183	0.547341	0.164557	0.35805	0.391187	0.359576	0.83381	0.662769	0.991233	0.05004	0.33792	0.215483
2	92669396	92669931	TU39072	0.191787	0.465704	0.620861	0.456713	0.083824	0.158947	0.278569	NA	0.243949	NA	0.110591	0.099602	0.197311	0.161906	0.146391	NA	NA	NA
2	19810233	19812375	TU35905	NA	0.069338	NA	NA	0.090056	0.125043	0.434423	0.277378	0.84883	0.358651	0.319517	NA	0.071897	0.033723	0.035337	0.09861	0.055107	0.228412
2	19377433	19383241	TU35904	0.195356	0.071223	0.068132	0.223224	0.314776	0.110139	0.412067	0.262763	0.575388	0.352076	0.163486	0.030813	0.39125	0.119972	0.206789	0.070494	NA	0.10726
2	119625211	119639825	TU39438	NA	0.020047	NA	NA	NA	NA	NA	NA	NA	NA	0.102402	NA	NA	NA	NA	NA	NA	NA
2	8645302	8646652	TU35286	NA	NA	NA	0.240585	1.64965	NA	0.023817	NA	0.052891	0.13835	0.207389	NA	0.367447	0.299046	0.034246	0.613192	0.397086	0.067217
2	157029211	157032713	TU40599	NA	0.354067	0.118959	NA	NA	0.372468	NA	NA	0.035113	NA	NA	NA	NA	NA	NA	NA	NA	NA
2	65548906	65549605	TU37261	NA	0.012776	0.133547	0.200501	0.033782	NA	0.051487	0.117027	NA	0.054105	0.035858	0.062343	0.208606	0.327598	NA	0.030514	0.062979	NA
2	65134947	65136531	TU37197	NA	0.17694	0.498293	0.086762	NA	NA	0.400319	NA	NA	0.061015	NA	0.208804	NA	0.15275	0.02305	NA	0.294138	0.079019
2	65131966	65135125	TU37198	0.27801	0.307863	0.34108	0.428725	0.085928	0.345612	0.243433	0.357139	0.305425	0.095422	0.04479	0.10204	0.380869	0.371088	0.247256	0.56042	0.230834	0.430846
2	29240960	29242222	TU36022	0.104238	0.33328	0.11833	0.363064	0.094715	0.439892	0.346426	0.479418	NA	0.231201	0.438056	0.184201	0.193428	0.581762	0.151406	0.376711	0.212004	0.76943
2	29195914	29196517	TU36021	0.484851	0.505113	0.668338	0.595634	0.706284	0.579668	0.415563	0.367388	0.46905	0.063338	0.414677	0.18063	0.466817	0.379964	0.915706	0.381925	0.47443	0.479514
2	29281835	29282457	TU36027	0.105467	0.365945	0.16872	0.043659	NA	0.058608	0.123966	0.081625	0.008395	0.030703	0.18002	0.194734	0.871972	0.97435	0.576201	0.06857	0.017927	0.100702
2	29276633	29278364	TU36026	0.030594	0.214046	0.10911	0.022719	NA	NA	0.066663	NA	0.04991	NA	0.132559	0.18175	0.514997	0.322435	0.343248	0.024665	0.025454	0.049762
2	29245227	29245848	TU36025	0.477351	0.484847	0.579963	0.760895	0.222025	0.860959	0.062083	0.513134	0.31533	0.153148	0.377845	0.195047	0.362487	0.238557	0.422406	0.13736	0.508188	0.183611
2	29294222	29308974	TU36029	NA	NA	NA	NA	NA	NA	NA	NA	NA	NA	NA	0.124829	0.451381	NA	0.422298	0.133762	NA	NA
2	138022178	138023868	TU39798	0.438699	1.17268	1.21013	3.26526	2.16754	2.6029	0.696112	0.524902	0.773423	NA	0.086401	0.051615	0.131637	0.951907	0.278896	0.037894	0.052141	0.040523
2	137973629	137977931	TU39791	0.738203	0.981064	1.6917	2.50894	2.04821	1.95237	0.488907	0.406064	0.657988	0.022226	0.029103	0.045706	0.122568	0.792515	0.21898	0.094347	0.061369	0.175135
2	137977990	137979662	TU39792	0.731219	1.14367	1.23104	3.7876	2.28952	2.89997	0.611507	0.457157	0.989643	NA	0.024952	0.039127	0.099997	1.153	0.355435	0.076603	0.131756	0.109223
2	138012843	138013334	TU39795	0.430801	0.978627	0.545472	2.93006	1.38935	1.65097	0.274703	0.563776	0.620121	0.116634	0.068159	NA	0.241299	0.685433	0.333413	NA	NA	0.307025
2	138014625	138014889	TU39796	1.09976	0.450044	0.491171	1.76816	2.5878	2.62857	0.145718	NA	0.740133	NA	0.078763	NA	NA	0.771013	NA	NA	0.16636	NA
2	157155958	157173257	TU40604	0.349925	0.923931	0.125907	0.255397	0.566141	0.258608	0.120862	0.169002	0.180813	0.099546	NA	0.207013	0.289091	0.311338	0.160295	0.501397	0.068991	0.141551
2	157125128	157125395	TU40600	0.457159	NA	0.034801	NA	NA	0.466577	NA	NA	NA	NA	0.155762	0.04668	NA	0.102924	NA	NA	NA	0.022728
2	157120353	157120651	TU40601	0.135868	0.649321	0.086017	NA	0.145521	0.016728	0.00861	NA	NA	NA	NA	NA	0.049632	0.144181	0.276606	NA	NA	NA
2	104963503	104971696	TU39247	NA	NA	NA	2.71782	0.298795	NA	0.402794	0.165475	0.418044	0.291548	1.535	1.03732	3.52895	3.5744	0.900918	1.53186	1.52239	0.885754
2	104962156	104971696	TU39248	0.015315	0.098771	NA	0.882757	0.287901	0.072279	NA	0.399241	NA	0.627259	0.219059	NA	0.223204	0.405148	0.69231	NA	NA	0.353098
2	104963503	104983512	TU39249	NA	NA	NA	0.891142	NA	NA	NA	NA	NA	0.04895	0.398599	NA	0.182116	0.224633	0.059862	NA	0.216582	0.161587
2	47508826	47542915	TU36396	NA	0.227628	NA	0.068605	0.174468	0.216689	0.155722	0.264998	0.162225	NA	NA	0.111474	0.160995	0.210781	0.315688	NA	NA	0.029282
2	117693859	117695958	TU39400	0.643264	0.648301	0.980623	1.27105	0.616328	0.980414	0.392467	0.777538	0.625488	0.143309	0.11801	0.072734	0.355026	0.828331	0.518742	0.223902	0.105105	0.191576
2	117702629	117703319	TU39401	0.533208	0.722482	0.914316	1.24046	0.532033	0.96222	0.610805	0.777674	0.510496	0.116079	0.181234	0.072839	0.429948	0.716828	0.222953	0.169598	0.0638	0.231387
2	117703634	117707193	TU39402	0.618547	0.786768	0.772701	1.2733	0.739174	0.907941	0.33304	0.931085	0.67272	0.072859	0.329615	0.150493	0.47307	0.80456	0.507401	0.108518	0.091845	0.404597
2	117698440	117700863	TU39403	0.634376	0.725343	0.802496	1.02111	0.73543	0.984866	0.396987	0.902927	0.528637	0.206116	0.293105	0.018003	0.456012	0.724254	0.771292	0.198733	0.172777	0.470644
2	117689747	117691484	TU39404	0.562203	1.11037	1.03226	1.49928	0.568185	1.11171	0.322239	0.897142	0.272264	0.099052	0.158922	0.121362	0.250405	0.713636	0.641811	0.348045	0.13596	0.40408
2	117710887	117711199	TU39405	0.049659	0.532257	0.473009	0.919985	0.1511	0.583799	0.50089	0.522262	1.53223	0.122224	0.180491	0.348563	0.294585	0.62117	0.629779	0.068241	0.281697	0.126977
2	69570431	69571767	TU37528	0.0614	0.096953	0.19436	NA	0.113794	0.156222	0.275206	1.86011	0.91769	0.377891	0.452727	0.4469	0.892007	0.673083	0.713259	0.393425	0.353404	0.333982
2	26804253	26805872	TU35963	0.801588	1.19867	1.20132	1.39055	0.789505	1.67423	0.4378	0.926875	0.667506	0.194665	0.255103	0.124276	0.500342	1.09641	1.00221	0.307471	0.494647	0.229446
2	26912948	26921095	TU35969	NA	NA	NA	0.522694	0.643691	NA	0.138307	1.36895	0.093665	0.46587	0.332319	0.864779	0.369013	0.750944	0.637474	NA	0.918295	0.572448
2	82991199	83002382	TU38759	0.410423	0.485655	0.38103	0.348651	0.249077	0.735383	NA	0.152032	0.394034	NA	NA	NA	0.272981	0.185967	0.290768	NA	NA	0.056583
2	150076775	150120619	TU40452	0.121921	0.596729	0.265365	0.43757	0.818097	NA	0.219406	0.282981	NA	NA	NA	NA	NA	NA	NA	NA	0.277204	0.05768
2	150062364	150065908	TU40450	2.18132	2.08905	1.66291	1.92683	1.3065	3.55996	0.239644	0.438171	0.104589	0.183385	0.082193	0.209276	0.066978	0.24903	NA	0.6968	0.298463	0.367306
2	77518399	77519244	TU38320	0.187903	0.392971	0.237919	0.128604	0.139945	0.059122	0.091289	0.098361	0.308774	0.067981	0.616787	0.231612	0.157871	0.271381	0.266613	0.27015	0.23415	0.459164
2	17479035	17479732	TU35787	0.115361	0.285865	0.328757	0.46471	0.281126	0.613925	0.757176	0.739721	0.711411	0.455456	0.478246	0.357335	0.828312	0.83036	0.673356	0.484108	0.73072	0.392845
2	65161408	65166117	TU37203	1.73265	2.14325	1.95899	1.77948	0.863649	1.47117	0.791356	1.0721	0.939605	0.572623	0.633666	0.569947	1.02697	1.56366	1.3847	0.42193	0.449342	0.945913
2	88768900	88771481	TU38922	0.595625	0.795966	0.720994	1.79794	0.843679	1.40592	0.458988	1.29708	0.803177	0.088899	0.307234	0.131044	0.620761	1.03975	0.579305	0.084214	0.136081	0.105684
2	88771536	88778596	TU38923	0.669717	0.927049	0.805477	1.79003	1.008	1.36715	0.502585	1.32544	0.819324	0.170557	0.248262	0.207066	0.510747	1.12903	0.631981	0.12705	0.216156	0.155251
2	28334587	28335408	TU36008	0.259071	0.180086	0.055595	0.090556	0.211851	0.133421	NA	0.911533	NA	NA	NA	0.002876	NA	0.090008	NA	NA	NA	NA
2	28374373	28375497	TU36007	0.164853	0.271189	0.566563	0.773683	0.443656	0.377907	0.137299	0.6256	0.077485	0.034005	0.092765	0.163052	0.282375	0.635577	0.473892	0.075945	0.099535	0.081213
2	28153693	28155013	TU36003	1.74489	0.528111	1.87888	1.87358	1.77554	3.35959	1.35714	2.14133	1.1548	1.57832	3.12823	2.27935	2.1906	3.79349	2.28178	2.1505	1.50189	1.15111
2	118805700	118806175	TU39422	0.587401	0.348051	0.563807	0.252189	0.311322	0.20175	0.163061	0.515518	NA	NA	NA	0.046146	0.275182	0.447188	0.213378	0.030813	0.079959	0.082535
2	119096441	119096980	TU39427	0.288493	0.102381	0.559109	0.08395	0.182463	0.225694	0.100829	0.328059	0.415408	0.358238	NA	NA	0.296431	0.364545	0.288588	0.142924	NA	0.078675
2	119110284	119110761	TU39428	0.313349	0.3288	0.561448	1.03109	0.494711	0.209276	0.511102	0.791513	0.745575	NA	0.225314	NA	0.342952	0.778129	0.488458	0.078944	0.184458	0.305824
2	119121684	119122388	TU39429	0.501575	0.511431	0.696626	0.846988	0.622094	0.295846	0.459003	2.03594	0.584439	0.191009	0.10066	0.123802	0.650008	1.07506	0.502201	0.010301	0.244086	0.129595
2	69642949	69680547	TU37541	0.215038	0.323366	0.117815	0.554456	0.566816	0.192468	0.863023	0.456302	0.558781	0.333838	0.541459	0.048681	0.538195	0.402821	0.665948	0.08634	0.279463	0.391142
2	23407198	23495057	TU35948	0.821638	NA	NA	1.09164	0.585506	0.458605	NA	NA	0.071034	NA	NA	NA	0.049068	0.136951	NA	0.038758	NA	NA
2	20738323	20859271	TU35946	0.817317	0.453141	0.713495	0.147268	NA	0.024943	0.042079	NA	NA	NA	NA	NA	0.027122	NA	NA	NA	NA	0.106139
2	83265190	83287924	TU38775	0.312653	0.001713	0.323075	0.455878	0.283835	0.294962	0.049724	0.251552	0.0627	0.125	0.006464	0.127903	0.572675	0.493543	0.584701	0.264165	0.169855	0.09657
2	83265190	83287924	TU38774	NA	0.393198	NA	0.208941	0.314121	NA	NA	0.429461	0.477493	0.296959	0.526166	0.205146	NA	NA	NA	0.102161	NA	0.26355
2	83258860	83265235	TU38778	0.932129	0.921744	1.24535	1.37499	1.16152	0.833639	0.802945	0.731023	0.891827	0.231279	0.287912	0.192292	0.472735	0.870227	0.877689	0.267284	0.175995	0.219715
2	85993577	85994460	TU38848	0.539476	0.949191	0.437673	1.12758	0.388948	0.998456	0.679701	0.653909	0.910499	0.237009	0.211711	0.106632	0.706965	1.16643	0.798703	0.354059	0.329644	0.366217
2	107656450	108152704	TU39326	NA	NA	0.185946	0.122891	NA	0.079927	NA	NA	NA	NA	NA	NA	0.396177	0.24893	0.026121	NA	0.051688	NA
2	5277611	5286739	TU34748	0.034364	0.071062	0.138838	0.24695	0.107348	0.372706	0.187818	0.335677	0.312264	0.216573	0.071162	0.056602	0.253149	0.222664	0.367458	0.116211	0.08577	0.183856
2	98944637	99360779	TU39153	NA	NA	NA	NA	0.058304	NA	NA	NA	NA	NA	NA	0.075547	NA	NA	NA	NA	NA	NA
2	65336038	65338160	TU37224	0.499793	0.851056	0.661022	1.55755	1.33521	1.57959	1.69799	1.83945	2.50226	0.352722	0.584026	0.612758	1.73321	1.5343	1.59003	0.38406	0.490014	0.174518
2	87553021	87565649	TU38902	1.46447	1.61423	1.56997	1.89103	1.13267	1.28311	0.993092	0.882876	0.946053	0.236118	0.269392	0.189779	0.656782	1.17382	1.09107	0.2334	0.308867	0.309577
2	144483954	144560816	TU40072	NA	NA	NA	NA	NA	NA	0.012708	0.049604	NA	NA	NA	NA	0.03317	NA	0.017573	0.237845	0.023081	0.173591
2	10244610	10245063	TU35405	NA	NA	NA	NA	NA	NA	NA	NA	NA	0.003541	0.441893	0.762464	NA	0.417626	NA	NA	NA	0.498311
2	10263956	10290583	TU35407	NA	1.33962	NA	0.787388	0.185089	0.217517	0.95638	NA	0.295984	0.012889	0.127853	0.045054	0.060277	0.061533	0.336314	NA	0.053003	0.003731
2	69383666	69385776	TU37488	0.074378	0.166245	NA	NA	0.216246	0.10182	0.103497	0.05542	0.159841	0.302749	0.081971	0.177141	0.1186	0.175186	0.262542	0.421607	0.119127	0.151647
2	69298023	69298540	TU37483	0.204589	0.214172	0.00734	0.314356	0.491468	0.536702	0.465702	0.470435	0.420991	0.369268	0.516026	0.168495	0.624723	0.330347	0.472513	0.206173	0.212768	0.101809
2	53818771	53822696	TU36573	1.58187	1.41545	1.97138	1.5161	0.867264	1.1356	0.53133	0.676935	0.611079	0.486988	0.360698	0.322132	0.87051	1.06384	1.39447	0.305758	0.439208	0.491809
2	58208718	58209149	TU36689	0.244909	0.96303	0.660059	2.17305	1.08127	1.76681	0.440382	1.4404	0.825974	0.216076	0.852599	0.484553	0.481838	0.922187	0.6354	0.754835	NA	0.052873
2	58194335	58208093	TU36688	1.0924	0.989671	1.01409	1.26636	0.699103	1.56195	0.51823	1.01449	0.452499	0.288883	0.41629	0.290173	0.692804	1.10893	0.743866	0.671728	0.349637	0.372392
2	137181582	137184321	TU39756	0.154344	NA	0.121035	0.076404	NA	NA	NA	0.094827	0.121851	NA	NA	NA	0.104213	0.303131	NA	NA	NA	NA
2	18734035	18737141	TU35888	0.793834	0.933555	0.698715	0.72206	0.432251	0.740249	0.33557	0.606356	0.252367	0.485456	0.396258	0.252777	0.458236	0.724757	0.666867	0.292172	0.308613	0.401884
2	18712100	18712404	TU35884	0.503826	0.655341	0.110722	0.255054	0.185043	1.23157	0.037982	0.25828	0.381553	0.295178	0.519179	NA	0.035356	0.365318	0.232165	NA	NA	0.074889
2	18728690	18729111	TU35885	0.338608	0.369365	0.376802	0.644545	0.392252	0.830062	0.274517	1.18225	0.30985	0.13024	0.496907	0.752499	0.765203	1.10621	0.774523	0.30369	0.095414	0.121964
2	18730099	18730757	TU35886	0.558832	0.682369	0.578622	0.549775	0.092819	0.520157	0.029299	0.368714	0.222227	0.089787	0.186445	0.063131	0.262269	0.370223	0.342267	0.194472	0.009366	0.334126
2	18731355	18733251	TU35887	0.679419	0.712998	0.457544	0.558526	0.356682	0.688163	0.244205	0.520832	0.213677	0.315272	0.337269	0.23902	0.367099	0.44808	0.460901	0.153957	0.23534	0.507234
2	157920167	157936330	TU40648	0.158884	0.137688	0.082511	0.542576	0.303835	0.775774	0.485486	0.403549	0.320974	0.80576	1.27318	1.31354	1.18527	0.737565	0.774484	1.0192	0.51102	0.770072
2	158218482	158220367	TU40649	2.41211	2.22799	2.9497	2.24146	1.96517	1.78065	0.423043	0.50377	0.473795	0.79183	0.774975	0.659461	0.44058	0.577385	0.37509	1.05325	1.96149	1.63505
2	75959166	75975889	TU38152	NA	NA	NA	NA	NA	NA	NA	0.4033	NA	0.14134	0.5655	0.030482	0.4932	0.081706	0.076883	0.088034	NA	0.066865
2	5928054	5928514	TU34869	0.563985	0.517805	0.970739	0.851985	0.305721	0.054249	0.599195	0.224229	0.268825	0.164864	0.019921	NA	0.514406	0.263349	0.444792	0.0417	0.118263	NA
2	4376872	4384501	TU34682	NA	NA	0.154964	0.548102	NA	0.054384	NA	NA	NA	NA	NA	NA	NA	0.115292	0.099485	0.212129	NA	NA
2	142447623	142460164	TU39997	0.874539	0.27885	1.62992	1.42605	1.15172	1.1412	1.9357	1.28569	0.903464	1.39985	0.912264	1.9803	0.646559	0.550617	1.62479	0.434496	0.703559	0.944091
2	157635486	157639831	TU40641	NA	0.049439	NA	NA	NA	0.071452	0.091701	NA	0.051795	0.022731	NA	NA	0.11024	0.220734	0.098817	0.247566	0.142346	0.447867
2	157920167	157936330	TU40647	2.04754	1.74957	1.27616	1.51986	1.09862	1.7821	0.431359	1.41319	1.39244	1.07729	1.28052	1.30746	0.441796	0.786765	0.857231	0.953404	1.5467	1.08733
2	41814322	41814738	TU36214	0.136389	0.696597	0.911736	1.8555	0.276735	0.969956	0.121927	0.514845	0.440385	0.132413	0.100106	0.103955	0.340688	0.475308	0.344208	0.352065	0.05286	NA
2	41830596	41830950	TU36215	0.201506	0.842215	0.636281	1.36484	0.524013	1.30232	0.358597	0.266699	0.368329	NA	0.371974	0.038108	0.48881	0.783774	0.410484	0.038908	0.124184	NA
2	41809063	41809471	TU36212	0.453447	0.840422	0.925195	0.746166	0.867642	0.428427	0.436508	0.718876	0.198213	0.026502	0.037083	0.040902	0.300184	0.875542	0.812176	NA	0.107788	NA
2	41810593	41811601	TU36213	0.735223	0.769661	0.631699	1.50942	0.773397	2.25597	0.325303	0.79722	0.410514	0.076082	0.269193	0.129753	0.338273	0.799734	0.467407	0.042338	0.043692	0.226375
2	77806315	77807657	TU38363	4.00262	3.18064	3.87171	1.8811	1.23125	1.99249	2.45724	1.1533	1.45907	0.754488	0.839235	0.373687	1.49172	1.65535	1.38837	1.14447	0.589667	0.765342
2	1387221	1387817	TU34476	1.37575	0.755713	0.476507	0.400328	0.349096	NA	0.454286	0.968886	0.261854	0.644864	0.485966	0.718807	0.906467	1.00323	0.457497	1.15289	0.221289	0.32725
2	105461121	105461804	TU39258	NA	0.202743	0.049045	0.357627	1.80028	0.759519	0.282653	0.837811	0.383604	0.081658	0.061029	0.255205	0.216957	0.469629	0.359736	0.031227	NA	0.146486
2	51022662	51023841	TU36512	1.39132	1.52716	1.56228	1.75154	1.00187	1.8009	0.212712	0.963456	0.277027	0.113472	0.849034	0.295495	0.301241	1.02793	0.433268	0.397987	0.330621	0.270997
2	51021437	51022606	TU36511	0.83574	1.51714	0.945993	1.13805	0.743909	1.11206	0.326856	0.686095	0.440823	0.162834	0.266401	0.093372	0.304323	0.75963	0.350512	0.200451	0.300811	0.320948
2	51021105	51021409	TU36510	1.47673	0.727483	0.879909	NA	NA	0.993235	0.121319	0.363774	0.159576	NA	0.136866	0.132113	NA	0.408021	0.268917	0.620782	0.477473	0.363203
2	51805520	51828146	TU36516	NA	NA	0.726639	NA	NA	NA	NA	NA	NA	NA	NA	NA	NA	NA	NA	NA	NA	NA
2	137928214	137930028	TU39776	0.759065	1.05216	1.18094	2.5926	1.55042	2.07729	0.553168	0.550171	0.600353	0.063233	0.034499	NA	0.155349	0.906721	0.13557	0.082378	0.069549	0.065105
2	137930973	137931895	TU39777	1.20521	1.50365	1.59894	2.18148	1.48203	NA	0.543739	0.330569	0.801982	0.103619	0.022613	0.093458	0.257246	1.25686	0.111078	0.205496	0.167172	NA
2	137926834	137927986	TU39775	0.206807	0.658943	0.465714	2.02878	2.13283	1.57845	0.368292	0.192456	0.39692	0.099539	0.072168	NA	0.244543	0.947568	0.248976	0.018525	0.038236	0.03962
2	137931961	137932353	TU39778	NA	0.920275	0.335181	2.27795	0.66188	0.697863	0.245317	0.423007	0.055452	NA	NA	NA	NA	0.597156	0.051828	NA	NA	0.097254
2	137932407	137933262	TU39779	0.61366	1.05757	0.8917	3.02375	0.690446	2.04684	0.396229	0.642246	0.535146	0.022346	NA	0.050981	0.051893	0.492087	0.35708	0.050072	0.103004	0.053367
2	69929099	69930486	TU37601	0.876016	0.719359	0.790486	0.662881	0.303824	1.18268	0.456912	0.788701	0.301457	0.110248	0.264761	0.208035	0.308843	0.817588	0.638391	0.127624	0.378178	0.148106
2	69934366	69934663	TU37602	0.675693	0.269287	1.15649	0.400391	0.396765	0.523669	0.422437	0.355565	0.438294	0.123241	0.252613	0.290446	0.229404	0.72939	0.106424	0.05973	0.268261	0.34083
2	73122398	73148799	TU37887	0.093454	NA	0.348569	0.239857	0.166823	0.088214	0.408628	0.190318	0.076871	NA	0.073623	0.307867	0.216894	0.306389	0.216983	NA	0.054658	0.07101
2	5792246	5793267	TU34809	0.214727	0.418986	0.765433	NA	0.237799	0.109528	0.417358	0.281117	0.2673	0.277368	0.217163	0.542707	0.308201	0.489613	0.187723	NA	0.53338	0.165154
2	5664597	5665306	TU34801	1.0732	0.679449	1.56078	1.09361	0.454515	0.588464	0.458852	0.363326	0.497858	0.080823	0.088192	0.345638	0.146309	0.322224	0.166735	0.38407	0.321845	0.551835
2	142248101	142249884	TU39979	0.588696	0.433856	0.468598	0.840084	1.18183	0.472321	1.03306	0.599016	0.634646	0.130237	0.317371	0.122473	0.62465	0.671644	0.705872	0.166183	0.23476	0.34424
2	142154425	142157062	TU39974	1.69652	1.98668	1.6279	3.08223	1.28156	2.61639	1.7052	1.77138	1.4371	0.493114	0.925661	0.611866	1.48485	2.31085	2.10615	1.22252	0.818818	0.640558
2	142143114	142145126	TU39975	1.60571	2.02538	1.5665	3.14849	1.64461	2.59668	1.50587	2.30804	1.51564	0.589267	0.694699	0.899251	1.64396	2.41267	2.24098	1.14681	1.00859	1.05564
2	142257402	142279049	TU39976	0.12413	0.262421	0.354801	0.074605	0.802976	0.223768	0.002951	0.185719	0.079689	0.067471	0.075463	0.290048	0.220332	0.183416	0.380781	0.04847	0.044319	0.154337
2	142305283	142305805	TU39977	0.050658	0.424249	0.244169	1.09562	0.542574	0.525992	0.25842	0.424287	0.257791	0.341599	0.877984	0.625814	0.340494	0.747974	0.823334	0.694286	1.05367	1.46568
2	12189299	12189966	TU35498	NA	NA	NA	NA	0.0708	0.074876	0.057808	0.124571	0.032624	NA	NA	0.032665	0.2888	0.080774	0.46044	NA	0.131993	NA
2	147107644	147110866	TU40191	NA	NA	NA	NA	0.127968	NA	0.097239	0.138458	NA	0.480942	0.659849	0.849008	0.286202	0.320487	0.234766	0.13184	0.091753	NA
2	43065362	43071306	TU36236	0.079562	0.111052	NA	NA	0.21759	0.225302	0.115962	0.211373	0.130888	0.268061	0.146251	0.043684	0.183605	0.310565	0.300766	0.384856	0.330972	0.205777
2	58560188	58560571	TU36725	0.511027	0.724199	0.417584	1.69999	0.923718	1.27344	0.251402	0.939039	0.964786	0.846483	0.434835	0.847043	0.47972	0.562055	0.161619	0.667485	0.516627	0.594823
2	148331281	148331648	TU40333	0.001938	0.367805	0.022134	0.183139	0.227316	1.45845	0.165773	0.527621	0.355712	0.024719	0.099399	NA	0.370475	0.481125	0.437587	0.014833	NA	0.135618
2	131506833	131508400	TU39666	0.337295	0.097286	0.340457	0.659179	0.502115	0.303037	0.404337	0.674103	0.375259	0.835633	0.557742	0.278317	0.790261	0.516173	1.04621	1.01671	0.477921	0.756906
2	154998972	155002117	TU40562	2.93119	1.91355	3.21116	0.804121	0.755567	0.926148	0.702753	0.484926	0.65129	0.620233	0.477771	0.208074	0.881069	0.698907	1.10448	1.46674	0.700613	1.22318
2	11236149	11236493	TU35452	0.779725	0.656536	0.431081	0.487231	0.189635	0.466826	0.307804	0.401193	0.979097	0.166331	0.422281	0.206184	0.378094	0.254147	0.619903	0.165098	0.529878	0.796242
2	98271668	98272470	TU39123	0.410007	0.483554	0.537246	1.88536	0.83791	1.40646	0.906797	0.856198	0.538985	0.314434	0.408604	0.244558	0.502794	1.74964	0.66341	0.212797	0.464646	0.445256
2	98268891	98271027	TU39122	0.341355	0.454338	0.392449	1.0314	0.676034	1.33917	0.425847	0.54316	0.809777	0.149838	0.202372	0.163029	0.347444	1.27609	0.784887	0.159921	0.185323	0.382931
2	98265418	98268126	TU39121	0.470553	0.543239	0.593906	1.3795	0.510188	1.30209	0.791504	1.20842	0.707656	0.184055	0.317794	0.249963	0.563722	1.01654	0.952608	0.181505	0.342562	0.344065
2	98260620	98261592	TU39120	0.514274	0.855147	0.831595	0.774155	0.441349	0.815455	0.24209	0.826337	0.550084	0.078635	0.182765	0.089104	0.751399	0.844943	1.15429	0.06893	0.202078	0.385773
2	130862237	130863617	TU39658	1.57546	1.08544	1.19174	0.965353	1.72933	1.36757	1.00672	0.642193	0.473414	0.785714	0.256833	0.442195	1.1604	0.580924	1.06608	0.371098	0.574612	0.540184
2	147105501	147107415	TU40197	0.024305	0.171384	0.238709	0.170443	0.07409	0.098733	0.313926	0.275502	0.097603	0.264814	0.134064	0.340567	0.412808	0.090266	0.256635	0.222725	0.451522	0.369753
2	90103509	90105122	TU38949	0.440477	0.403026	0.505068	0.540289	0.249072	0.589008	0.181513	0.1376	0.175081	0.149643	0.049055	0.027129	0.032181	0.381836	0.343104	0.957605	0.300459	0.36795
2	147062954	147063755	TU40190	1.36259	2.30782	2.00805	1.76222	1.09095	1.5583	1.08271	1.41617	0.949971	0.452522	0.806429	0.625944	1.07235	1.69699	1.96731	0.719086	0.38442	0.628465
2	89559653	89560540	TU38943	1.07449	1.22893	1.33204	1.409	3.35428	0.197139	1.19586	1.8117	1.37432	0.667759	1.52827	0.909333	3.08863	2.1269	1.80111	1.21454	1.34077	1.28645
2	89787583	89789840	TU38946	0.492729	0.565023	0.475416	0.518218	0.366542	0.440363	0.22158	0.491369	0.298935	0.186367	0.203359	0.135288	0.308759	0.75874	0.426808	0.538875	0.136734	0.131504
2	73514645	73515242	TU37910	0.534661	0.709563	0.112196	0.145782	0.326368	0.334562	0.025901	0.098644	0.029829	0.139246	NA	0.21893	0.024816	0.073343	0.142186	0.432429	NA	0.182816
2	47508826	47542915	TU36395	NA	NA	0.043263	0.025293	0.082781	0.022256	NA	0.012049	NA	NA	0.018828	NA	0.300837	0.046694	0.031149	NA	NA	0.000218
2	133433040	133433399	TU39710	0.119224	0.685164	0.373981	0.226665	0.437473	0.151441	NA	0.077049	0.121071	NA	NA	NA	0.023634	0.165619	0.342129	NA	NA	NA
2	134065430	134065937	TU39711	0.320574	0.464075	0.301346	0.542033	0.35207	0.380708	0.15507	0.588973	0.337188	0.266211	0.135176	0.064429	0.171963	0.431234	0.537111	0.070077	0.165755	0.336773
2	134839884	134841044	TU39713	0.456404	0.28667	0.527036	0.351419	0.488831	0.379688	0.183709	0.262804	0.356644	0.494265	0.593503	0.58262	0.869175	0.756766	0.487691	0.51513	0.47465	0.39413
2	134934267	134934803	TU39715	1.52947	1.21374	1.37434	1.34294	1.76055	0.81499	0.934823	1.52377	0.750776	1.30014	1.78792	0.893932	1.21593	2.54966	1.75698	0.835023	1.64165	1.19097
2	135012048	135012401	TU39719	0.008482	0.373982	0.094764	0.413888	0.4008	NA	NA	0.311332	NA	0.378238	0.294803	0.123277	0.544408	0.114316	1.44809	0.482701	0.242844	0.580708
2	81305199	81325108	TU38624	NA	0.612767	NA	0.532821	NA	0.572858	0.209579	NA	NA	0.585774	NA	0.381336	0.374452	0.271074	0.370367	0.297082	NA	0.303827
2	17841862	17842458	TU35848	1.33226	0.345955	1.06839	1.0482	1.70534	0.335681	0.579339	1.67666	0.218293	0.476332	0.139846	0.107699	0.596578	1.31384	0.753794	0.143351	NA	0.07652
2	17840476	17841590	TU35847	0.934626	0.596992	0.85165	0.772979	0.860065	0.583009	0.353599	0.787935	0.647334	0.137242	0.052539	0.16595	0.629885	0.725319	0.732783	0.344817	0.079077	0.143398
2	70149889	70151547	TU37629	0.619744	0.601516	0.495008	0.623022	0.361288	0.442285	0.349145	0.272975	0.556884	0.311076	0.385737	0.249898	0.392748	0.551499	0.529989	0.360498	0.128084	0.33594
2	70129897	70131237	TU37626	1.77195	1.69624	2.30481	0.888946	0.733927	1.85808	0.921471	0.683137	0.53683	0.48859	0.640949	0.847853	0.892901	0.837257	0.903073	0.603992	0.641064	0.773751
2	70137004	70138020	TU37627	0.533359	0.678882	0.911726	0.454489	0.192681	0.447547	0.417669	0.464569	0.148571	0.116862	0.184709	0.042911	0.237847	0.397739	0.600564	0.110053	0.121376	0.179675
2	70074685	70076530	TU37625	0.602891	0.495309	0.854231	0.831809	0.461415	0.704376	0.407909	0.420725	0.37801	0.2281	0.316586	0.189044	0.418293	0.730733	0.678166	0.324211	0.45399	0.604644
2	158492262	158493688	TU40686	0.984453	1.49774	0.971034	0.305164	0.354404	0.951797	0.135483	0.155891	0.122581	0.09392	0.291653	0.175947	0.156753	0.552461	0.28614	0.237694	0.162003	0.505128
2	169505	170063	TU34393	0.096447	NA	0.10242	0.096992	NA	NA	0.069079	0.179093	0.077971	0.376402	0.224029	0.156136	0.128484	0.048262	0.293452	0.03821	0.15773	0.081287
2	5805280	5806635	TU34824	0.400004	0.407944	0.115545	0.766573	0.615207	0.613298	0.730633	0.615146	0.60889	0.431098	0.513295	0.452158	0.493186	0.425071	0.682713	0.908167	0.471587	0.265038
2	5806728	5813718	TU34827	32.0617	31.1408	7.02086	11.3633	11.3194	4.60279	9.47127	5.85041	3.15147	0.470341	1.56407	1.26275	7.59921	33.0926	2.24082	0.452353	0.512003	1.44945
2	5795124	5795577	TU34821	0.211643	0.186531	0.115763	0.913051	0.809769	0.185085	0.645575	0.502212	0.447056	1.26397	0.597659	0.759056	0.740904	0.797871	1.08787	1.20598	0.752237	1.25778
2	5806728	5813718	TU34829	NA	1.15604	NA	17.9827	0.192047	14.0966	NA	NA	NA	NA	NA	NA	NA	NA	0.169892	NA	NA	NA
2	5806728	5813718	TU34828	11.5322	14.7687	4.9551	6.16153	7.5065	2.85504	5.70232	4.08282	16.6191	NA	NA	0.679586	2.41521	52.0066	1.32899	1.44382	NA	6.25415
2	141914466	141970639	TU39954	0.053226	NA	0.084866	0.176479	NA	NA	0.151172	0.138755	0.059659	0.279372	0.507836	NA	0.243119	0.289041	0.225529	NA	NA	0.163991
2	142041776	142043630	TU39955	1.12919	0.927898	1.01321	0.835594	0.63756	1.21497	0.53097	0.568313	0.411498	0.237167	0.337554	0.188205	0.647995	1.0693	0.530586	0.460045	0.309114	0.406504
2	142051918	142054310	TU39959	0.132785	0.127337	0.055981	0.340841	0.296257	0.679017	0.1533	0.672058	0.345759	0.718974	0.741033	0.218717	1.07238	0.91278	1.1393	0.499489	0.450926	0.372001
2	121508848	121509747	TU39480	0.294381	0.248385	0.149096	0.336472	0.388514	0.277873	0.128718	0.360591	0.097987	0.195673	0.208721	0.311623	0.175001	0.426762	0.341749	0.142397	0.109887	0.050758
2	121510266	121510564	TU39481	0.417056	0.464419	0.57893	NA	0.354312	0.132152	0.238925	0.665459	NA	0.129653	NA	0.080761	0.416245	0.583485	0.105154	NA	NA	NA
2	121526610	121527870	TU39483	0.731447	0.373909	1.24999	1.72071	1.34945	0.336753	0.550701	1.26539	0.828622	0.74247	0.397689	0.34596	0.955354	1.04805	0.716128	0.507931	0.262089	0.289334
2	3247137	3251271	TU34570	NA	NA	NA	NA	NA	NA	NA	NA	NA	NA	NA	NA	NA	NA	0.312564	NA	NA	NA
2	13465730	13466229	TU35576	NA	NA	0.202141	0.116578	0.6012	0.207698	NA	NA	NA	NA	NA	NA	NA	0.063348	0.115847	NA	NA	NA
2	43512884	43513147	TU36251	NA	0.172727	0.25414	NA	0.012666	0.007263	NA	0.008055	0.660388	0.007407	NA	0.00132	NA	0.003069	0.005955	NA	NA	0.004422
2	58300865	58301182	TU36701	0.080538	NA	NA	NA	0.148724	NA	NA	NA	NA	NA	NA	NA	0.045111	0.254516	NA	0.010299	0.075555	NA
2	58335571	58337747	TU36706	0.577673	0.670641	1.01682	0.087626	0.08574	0.138311	0.139302	0.15332	0.100038	0.079195	0.063406	NA	0.081891	0.055395	0.150765	0.039311	0.050626	0.031476
2	58338037	58338361	TU36707	0.674798	0.257486	0.91067	0.251075	0.434623	NA	NA	0.554186	0.105947	0.002354	0.119881	NA	NA	0.020199	0.048049	NA	NA	NA
2	58386391	58393079	TU36708	NA	NA	NA	NA	NA	NA	NA	0.144292	0.401095	NA	NA	0.082145	0.190278	0.035416	NA	NA	NA	NA
2	52419769	52420054	TU36536	NA	0.036205	NA	0.159775	NA	NA	NA	0.355612	0.195068	NA	0.10509	NA	0.278464	0.377324	0.739898	NA	NA	NA
2	59474995	59475699	TU36874	0.581496	0.087599	0.38067	0.822296	0.191637	0.073075	0.289368	0.472132	0.469289	0.776879	1.3295	0.381309	0.699684	0.739203	0.66721	0.363566	0.250131	0.842586
2	59502605	59503172	TU36875	0.387774	0.537127	0.237818	1.58251	0.828762	1.48818	1.00414	0.674236	1.18095	0.542635	0.538705	0.667919	0.425689	0.596887	0.607928	0.368777	0.436198	0.717407
2	95749868	95751303	TU39104	1.24034	1.24294	1.26088	1.77708	0.685703	1.34435	0.529483	1.17506	0.607143	0.252199	0.336724	0.213743	0.682331	1.08265	1.12806	0.050573	0.208352	0.349935
2	97282343	97294557	TU39108	NA	0.099389	NA	NA	NA	NA	0.588181	0.110216	0.886337	NA	0.236089	NA	0.087532	NA	NA	NA	NA	NA
2	139714662	139715101	TU39854	NA	NA	NA	NA	NA	NA	NA	NA	NA	NA	NA	NA	NA	0.260244	NA	NA	NA	NA
2	67990357	67991106	TU37428	NA	0.108979	NA	NA	0.144868	NA	NA	NA	0.386397	NA	NA	NA	NA	NA	0.279701	NA	NA	NA
2	67983810	67986416	TU37427	NA	0.903901	0.371472	NA	NA	NA	0.129038	NA	0.47055	NA	NA	NA	NA	0.150254	0.540966	NA	NA	NA
2	67761240	67761799	TU37420	0.425801	0.514423	1.0046	0.892736	0.850173	0.791044	0.262608	0.357454	0.382023	0.242744	0.222915	NA	0.585998	0.289057	0.324906	0.146719	0.19681	0.117877
2	135808947	135814106	TU39738	1.22961	2.17758	0.886832	1.59433	2.29923	1.38765	2.11246	0.730428	1.3411	1.55575	0.682356	0.839233	0.607293	0.874731	1.18245	0.303415	0.881145	0.904863
2	135485597	135514760	TU39732	0.120069	0.135901	0.163672	0.195584	NA	0.668478	0.056416	NA	NA	NA	NA	NA	NA	0.07132	NA	NA	NA	NA
2	122147901	122236226	TU39510	NA	NA	NA	NA	0.083476	0.514178	NA	NA	NA	NA	NA	NA	NA	NA	NA	NA	NA	NA
2	9849957	9850375	TU35393	0.220891	0.463799	1.2239	0.194748	0.17646	NA	0.055296	0.397199	0.399101	NA	NA	NA	NA	0.234159	0.297215	NA	NA	NA
2	10028351	10028604	TU35397	0.104308	0.764358	0.250862	NA	NA	NA	NA	NA	NA	NA	NA	NA	0.074784	NA	NA	NA	NA	NA
2	146139384	146140528	TU40153	11.8781	11.799	13.8214	16.0005	11.5371	6.90119	6.8578	10.0271	8.41945	4.46043	5.41434	5.31812	6.35726	9.07096	7.14885	5.82098	5.55567	5.62578
2	146140701	146142369	TU40154	2.20653	2.37636	1.80308	1.38558	1.26128	1.24368	3.41777	1.69551	3.39536	0.813716	1.60073	0.601392	0.649019	1.0993	1.06886	0.934239	1.04337	1.28069
2	90415250	90418794	TU38989	NA	NA	0.069736	0.963152	0.127461	0.593877	0.394115	0.624519	0.892236	0.354338	0.399214	0.691085	0.845796	1.46213	2.99839	0.376799	1.23597	0.683303
2	30848673	30902026	TU36117	1.43553	3.98335	1.62241	2.13085	2.66767	NA	NA	1.0143	0.908299	1.05983	0.903682	NA	0.343319	1.13142	2.08246	NA	1.61122	1.53636
2	30848673	30902026	TU36116	5.22519	3.4217	7.32213	4.45318	6.27042	3.18553	0.921286	2.10631	2.36826	1.69512	1.72002	1.8016	1.42202	3.44258	5.56142	2.92225	3.05291	4.44325
2	30713356	30713713	TU36113	NA	NA	0.655937	NA	NA	NA	NA	0.061467	NA	NA	NA	NA	NA	0.015826	0.013746	NA	NA	NA
2	30848673	30902026	TU36118	1.10202	1.71264	1.3546	2.10386	2.23013	1.79444	0.271581	1.4753	0.723791	0.446046	0.40863	1.13237	0.393072	0.452886	0.699114	1.06471	0.658962	0.932708
2	8243750	8245083	TU35135	0.86566	0.787076	1.09687	0.994451	5.29993	2.09581	1.49352	2.30328	2.68763	1.51966	2.25214	2.5069	2.44384	2.06761	1.1341	0.944888	0.449468	0.343177
2	8241769	8245083	TU35136	0.78691	1.27633	0.727774	2.07527	0.095183	4.70036	3.13248	1.71133	1.69204	1.44621	0.08219	1.64119	2.78071	2.01725	1.79279	0.464835	0.342202	0.471472
2	8241769	8245083	TU35137	12.654	9.6277	13.9802	NA	NA	NA	NA	NA	NA	NA	NA	NA	NA	NA	NA	4.77375	6.7046	6.31799
2	8198500	8198800	TU35132	0.264063	NA	NA	0.271095	0.706535	0.16617	0.513161	NA	0.217204	0.756649	1.24816	1.2947	1.13394	0.441876	0.408736	1.7556	1.17122	NA
2	8241769	8245083	TU35133	1.24631	1.01149	1.91447	4.12086	NA	8.12104	4.80484	3.79774	4.7514	4.06583	NA	3.76326	3.48889	3.56817	3.66309	0.800069	0.440529	0.557208
2	8241769	8245083	TU35138	NA	NA	NA	0.011537	NA	1.24752	NA	0.006239	0.008311	0.000513	NA	NA	0.485813	0.007155	0.365206	0.001603	NA	NA
2	61944676	61945722	TU37091	1.32851	1.06658	0.998813	0.771657	0.760911	0.989991	0.248953	0.735788	0.385069	0.155351	0.244006	0.115874	0.483985	1.13201	0.583486	0.214207	0.368572	0.125659
2	61928952	61929441	TU37090	0.853584	0.512065	1.06208	1.67233	1.70388	0.255189	0.507904	1.18084	1.15813	1.0782	1.55476	0.286096	1.51892	1.00537	1.76574	0.664529	1.07964	1.25611
2	61946186	61947170	TU37092	1.10281	1.30942	0.90218	1.39046	0.612186	1.28216	0.313628	1.02785	0.508868	0.126226	0.296659	0.033228	0.389905	1.21249	0.478795	0.552962	0.313298	0.12754
2	73169747	73170022	TU37891	0.632279	0.143366	0.146665	NA	0.145082	0.543664	0.209866	NA	0.36374	0.111811	0.527348	0.034786	0.054126	0.097097	NA	NA	0.228947	0.127447
2	147134690	147135226	TU40207	0.444038	0.551607	0.411471	0.673326	0.472063	0.26949	0.268462	0.185607	0.176399	0.086201	0.116604	0.06718	0.193812	0.527516	0.213323	0.016441	NA	0.08195
2	82096029	82099811	TU38677	1.08912	1.16936	1.72926	2.10696	0.946783	2.07248	0.885425	1.19518	0.821133	0.267968	0.380659	0.224968	0.594262	1.32467	1.06234	0.206086	0.37575	0.274742
2	43753436	43754001	TU36270	0.32127	0.41732	0.306245	0.242171	0.241684	0.23359	0.220481	0.376861	0.332385	0.047426	0.287391	0.202223	0.14961	0.227603	0.196234	0.156611	0.110993	0.329928
2	43876018	43877683	TU36274	0.445282	0.56314	0.512662	0.472813	0.250571	0.630467	0.139071	0.857884	0.454082	0.153622	0.490941	0.151055	0.663371	0.759537	0.409196	0.140858	0.474021	0.356465
2	30951344	30951640	TU36131	0.504908	0.973069	0.916411	0.610546	0.670932	0.34692	0.19286	0.589622	NA	0.128808	0.140084	NA	0.187872	0.36668	0.345201	0.211438	0.184556	0.052809
2	30744712	30745008	TU36130	0.385371	0.466924	0.44804	0.684422	0.151809	0.084204	0.085812	0.003736	0.360034	NA	0.140553	0.240976	0.178545	0.550171	0.764965	0.265136	NA	0.053322
2	30982276	30988372	TU36135	0.277732	0.029668	0.368718	0.291958	0.01131	0.143639	0.047366	NA	0.181056	0.039582	0.127717	0.08401	0.223084	0.327415	0.008441	0.151177	0.053789	NA
2	31312716	31323242	TU36137	0.142545	0.01683	0.406025	0.171016	0.103827	NA	0.021682	0.046723	0.056723	NA	NA	0.036591	0.180056	NA	0.069079	0.129058	NA	0.142235
2	31314169	31323242	TU36139	0.170093	NA	NA	NA	0.002042	NA	NA	NA	NA	NA	NA	NA	0.023624	0.364474	NA	NA	NA	NA
2	31320735	31324315	TU36138	NA	0.145234	0.073909	0.030528	0.038132	NA	NA	NA	0.031798	NA	0.170111	NA	0.02642	0.023112	0.04499	0.086206	NA	0.100232
2	7682914	7683825	TU35112	1.90437	2.18841	2.78892	1.04385	1.01209	0.219556	1.86401	2.22085	1.26695	1.2587	2.17417	2.72846	2.76934	3.0919	3.73286	2.37562	1.63613	0.751355
2	90041951	90045497	TU38961	NA	0.018695	0.097067	NA	0.023582	NA	NA	NA	0.045344	NA	NA	NA	0.014525	0.066241	0.202966	1.13296	NA	0.240434
2	50542529	50542969	TU36484	NA	NA	NA	NA	NA	NA	NA	NA	NA	NA	NA	NA	NA	0.317467	NA	NA	NA	NA
2	59212708	59214750	TU36830	NA	NA	NA	0.028538	0.007905	NA	NA	0.011587	0.00561	NA	0.196067	0.345285	0.279084	0.474785	0.412437	NA	NA	NA
2	59212708	59214750	TU36831	NA	NA	NA	NA	NA	NA	NA	NA	NA	0.449111	NA	NA	NA	NA	NA	NA	NA	NA
2	64160598	64165745	TU37143	NA	NA	NA	0.218855	0.32644	0.307923	0.432978	0.444535	0.359769	0.329614	0.402845	1.23052	0.637338	0.735206	0.784598	NA	3.04743	2.01549
2	13003284	13004536	TU35566	0.207218	0.132663	0.107092	0.521131	0.207597	0.159672	0.447071	1.49986	0.713904	0.629969	0.735714	0.661858	0.687238	1.29209	1.12905	0.613227	0.661811	0.573491
2	142847600	142856935	TU40032	NA	NA	NA	0.14407	0.168813	0.124033	NA	NA	0.054339	NA	NA	NA	0.417052	0.454102	0.041516	NA	NA	NA
2	148322156	148322589	TU40334	0.293024	0.063906	0.307123	1.31403	0.435893	0.664589	0.535336	0.950157	0.190143	0.300584	0.550176	0.39618	0.744729	0.462699	0.518765	0.385193	0.609139	0.249113
2	45410962	45412301	TU36339	0.066499	0.137392	0.325546	0.187828	0.116157	0.548098	0.093176	0.538196	0.130106	0.128472	0.072689	0.081418	0.058252	0.079191	0.246263	0.270979	0.210413	0.213222
2	50542526	50542991	TU36488	1.31022	0.660609	1.61951	1.47283	1.28193	1.18229	0.306452	0.045497	0.429109	NA	0.365315	NA	0.273213	0.186164	0.148644	NA	NA	0.139546
2	44948528	44949446	TU36332	0.363059	0.592129	0.985588	1.54734	0.569351	1.7213	0.390776	0.482921	0.284563	0.041628	0.111287	0.273047	0.511995	1.57889	0.974895	0.284639	0.575174	0.646546
2	31818479	31818833	TU36158	0.291561	0.468765	0.608562	0.306477	0.458289	0.531167	0.217552	0.021878	0.065071	NA	0.075257	0.185214	0.219045	0.078783	0.36312	0.180503	0.046362	NA
2	31737405	31770182	TU36150	0.420354	1.52737	NA	3.15194	2.83245	2.63117	2.0628	1.21925	3.59162	0.239006	0.362671	0.788392	0.048618	0.08526	1.50794	1.2374	1.01462	1.1803
2	5949508	5950443	TU34880	0.396282	0.325751	0.215042	0.702855	0.934771	1.05342	2.12467	0.325978	1.25728	0.040872	0.022299	0.023312	0.031709	NA	0.108074	0.38794	0.2355	0.390448
2	6001863	6003411	TU34886	0.608679	0.46506	0.34651	0.403871	0.305322	0.397489	0.32408	0.393952	0.379862	0.377951	0.396331	0.380149	0.352746	0.38317	0.516264	0.26843	0.184994	0.309465
2	110166700	110176547	TU39339	NA	NA	0.069367	0.264318	0.192172	NA	0.802093	0.987833	0.387146	0.177738	NA	0.268494	0.606901	0.449993	0.444379	NA	NA	0.035413
2	109078410	109078741	TU39336	1.45825	0.458913	1.14314	0.57349	0.427359	0.270173	0.523014	2.05137	0.322516	NA	0.432949	NA	0.374871	0.085866	0.777787	NA	0.509905	NA
2	109141110	109141439	TU39337	NA	0.168093	NA	0.247271	0.850821	0.833618	0.292541	4.78638	0.460951	1.21685	1.07481	1.97483	0.71801	1.06252	0.868249	0.924284	4.20282	3.10271
2	109072326	109076326	TU39334	1.23567	1.30356	1.49261	0.945048	0.573892	0.381243	0.896136	0.81695	0.655473	0.167329	0.271339	0.234616	0.571267	0.916416	0.876367	0.151899	0.170789	0.188393
2	109076666	109077315	TU39335	1.07716	1.05622	1.10893	0.543996	0.694378	0.076949	0.466751	0.527729	0.485253	0.175978	0.320253	0.091532	0.398622	0.682906	0.765307	NA	0.070085	0.336878
2	144214691	144476580	TU40071	NA	NA	0.143884	NA	0.059192	NA	0.374905	0.048429	0.055861	NA	NA	0.114499	0.109241	0.112375	1.17714	0.173114	0.117317	0.356442
2	144214691	144755863	TU40070	NA	NA	NA	NA	NA	NA	0.158496	0.163847	NA	NA	NA	0.152046	0.12365	0.026193	1.8786	1.02941	0.667837	0.136071
2	144214691	144560816	TU40075	NA	NA	NA	NA	NA	NA	0.221561	NA	0.09285	NA	NA	NA	NA	NA	NA	NA	0.573638	0.147855
2	72792639	72793078	TU37859	0.120429	0.063035	NA	0.023079	0.107487	0.397863	0.05178	NA	0.208022	0.086946	NA	NA	0.047218	0.168895	0.093204	NA	0.100194	0.311471
2	72767869	72768712	TU37850	0.031391	0.020812	0.079494	0.077345	0.038478	0.563581	NA	0.065729	0.076602	0.045327	0.04946	0.025853	0.034345	0.048161	0.072885	0.126537	0.11091	NA
2	2253903	2255300	TU34526	NA	0.060266	NA	NA	NA	0.125043	0.431527	NA	0.156545	NA	0.10436	0.272751	NA	0.031988	0.75424	NA	0.041269	0.57103
2	122547864	122559406	TU39531	0.80781	0.828202	0.738847	0.324553	0.031287	0.630258	0.01085	0.054102	0.031402	NA	NA	NA	NA	NA	0.046847	NA	NA	NA
2	130798846	130800440	TU39655	0.285651	0.003042	0.993517	0.198902	NA	0.114299	0.088244	0.202836	NA	0.19233	0.152629	NA	0.203472	0.209615	0.224917	NA	0.080595	0.125272
2	130781309	130800440	TU39656	NA	0.508029	NA	NA	0.466599	NA	NA	NA	NA	NA	NA	NA	NA	NA	NA	0.147433	NA	NA
2	8241769	8243092	TU35149	NA	0.098186	NA	NA	0.138635	NA	NA	NA	NA	0.001839	0.016303	NA	0.133497	NA	NA	NA	NA	NA
2	112392024	112392715	TU39346	0.198319	0.697657	0.777258	1.23945	1.22428	0.726886	0.337234	0.499449	0.174258	NA	0.082644	NA	0.086351	0.233919	0.486368	0.036307	0.063707	NA
2	12909722	12911213	TU35542	1.02994	0.558671	0.561957	0.619835	0.681627	0.335235	0.425925	0.836595	0.61347	0.446663	0.511916	0.467991	0.778132	0.479179	0.563473	0.130562	0.295479	0.21443
2	76960568	76963668	TU38214	1.49528	1.60097	1.51452	1.29891	0.564452	1.50035	0.379886	0.572526	0.407745	0.283744	0.40389	0.422328	0.603262	0.883223	0.853259	0.495978	0.469146	0.486189
2	65453422	65459096	TU37250	NA	NA	0.124575	NA	0.24123	0.11191	NA	NA	0.333279	0.119348	NA	NA	0.311598	0.138149	0.15976	NA	NA	NA
2	34561393	34596545	TU36175	0.062924	NA	0.133851	0.166333	0.458398	NA	0.064106	NA	NA	NA	0.092569	NA	0.142818	0.091249	0.423394	0.372859	NA	0.108825
2	120525622	120535473	TU39449	NA	NA	NA	0.000812	NA	NA	0.001268	NA	0.001394	NA	0.641403	0.428086	NA	0.002674	0.001617	0.04769	0.001003	0.001648
2	8275638	8276692	TU35156	1.76428	1.37388	2.57561	0.850972	0.35863	2.03845	0.857347	1.05167	0.824477	1.59322	1.3002	1.64012	2.05723	0.57384	1.16447	4.44899	2.03922	2.10067
2	8245282	8251265	TU35155	1.44653	1.30313	1.6756	0.868551	0.818328	0.574351	0.337345	0.602666	1.12172	0.527408	0.513211	0.049078	0.666176	0.465484	1.07791	0.760413	0.478469	0.135691
2	156641243	156646206	TU40588	NA	0.059056	NA	0.027448	NA	NA	NA	0.685479	1.13247	NA	NA	NA	NA	0.110072	NA	NA	NA	NA
2	58992738	58993371	TU36780	0.752204	0.481212	0.579215	1.16636	0.479906	1.35877	0.396305	1.05701	0.62239	0.18062	0.358622	0.14822	0.60405	1.29347	1.06729	0.318933	0.052847	0.306471
2	122147901	122235491	TU39512	0.746606	0.308876	0.283799	NA	0.139665	0.14353	0.047614	NA	NA	NA	NA	NA	NA	NA	NA	NA	NA	NA
2	122147901	122236226	TU39511	0.076793	0.2703	0.503301	0.232069	0.293911	0.408832	0.033716	NA	NA	NA	NA	NA	0.026051	0.036856	NA	0.025886	NA	NA
2	128842782	128843123	TU39634	0.098643	0.560653	0.946234	0.520667	0.350329	1.12417	0.420403	0.313604	0.187767	0.103284	NA	0.127603	0.260349	0.276623	0.591965	0.057458	NA	0.332155
2	129712319	129715641	TU39639	2.25636	3.35522	3.43252	1.30163	1.51575	3.04824	0.424192	0.292208	0.393534	0.034614	0.11306	0.013133	0.214359	0.982344	0.228313	0.167122	0.179013	0.109979
2	61915401	61915795	TU37079	0.434193	1.35095	0.509567	0.292427	0.929923	0.687577	0.263953	0.245249	0.371857	0.035971	0.313169	0.335495	0.316083	0.469451	0.596633	0.428993	0.111609	0.154202
2	64737290	64741942	TU37169	0.686395	0.800526	0.778643	0.875289	0.508315	0.478242	0.842379	0.786967	0.755091	0.339095	0.690951	0.43143	0.768671	0.941267	1.20315	0.160697	0.375828	0.206175
2	101275895	101276254	TU39185	NA	1.02004	0.455984	0.056414	0.271943	0.138936	0.002145	0.154612	NA	NA	NA	0.04162	0.041771	0.426413	0.341749	NA	0.105724	NA
2	101132572	101133349	TU39180	0.118963	0.499092	0.366223	0.590378	1.05794	0.157509	0.229972	0.050389	0.056023	NA	0.026828	0.069368	NA	0.22147	0.342979	0.159602	0.17944	0.071048
2	147890853	147891973	TU40272	0.506566	0.691361	0.894773	3.38975	1.7837	2.20555	1.28574	2.6207	1.61162	1.06157	1.47569	1.23978	3.55023	5.33228	5.16501	1.80181	2.3058	2.49691
2	80545221	80546494	TU38589	0.4754	0.959342	0.728158	0.469556	0.425922	0.718718	0.285018	0.173452	0.119741	0.030028	0.186112	0.169103	0.468726	0.434115	0.564502	0.269369	0.115347	NA
2	143349804	143370404	TU40050	NA	0.078829	NA	0.09269	NA	NA	NA	NA	NA	0.072056	NA	NA	0.333449	NA	NA	NA	NA	NA
2	66324518	66330557	TU37317	0.62751	NA	0.046741	0.418101	0.147303	0.25109	0.779093	1.31002	0.295166	0.934702	1.31184	0.888649	1.58183	1.06818	1.64492	0.37402	0.715062	0.820082
2	45585139	45625026	TU36374	0.082083	NA	0.212728	NA	NA	NA	1.05856	NA	0.840251	NA	NA	NA	NA	NA	0.104624	NA	NA	NA
2	47468769	47469778	TU36378	0.348975	0.403955	NA	0.274746	NA	0.339847	0.326606	0.327997	0.519505	NA	0.351241	0.019983	0.871206	0.412219	0.641936	NA	0.143389	0.030301
2	39840226	39845642	TU36198	0.105766	NA	NA	NA	NA	NA	0.133086	NA	NA	NA	NA	0.083622	0.009714	0.252329	NA	NA	NA	NA
2	39824282	39845642	TU36197	0.448376	0.379052	0.303328	0.175076	0.121731	0.171976	0.694529	0.049224	0.291374	NA	NA	NA	0.03651	0.186019	0.12736	0.037905	NA	0.015135
2	38145754	38146344	TU36194	0.532575	0.468981	0.937713	0.823818	0.180855	0.416386	0.056409	0.326032	0.110869	NA	NA	NA	0.030467	0.081712	0.200076	0.030841	NA	NA
2	153825544	153830314	TU40482	1.20489	1.45716	1.45305	1.46244	1.13238	1.91412	0.689077	0.693318	0.389478	0.304648	0.386001	0.228613	0.571366	0.931144	0.898017	0.268587	0.320269	0.87056
2	154076819	154077595	TU40489	0.049556	0.271999	0.560979	0.360797	0.414713	0.69951	0.3237	0.624725	0.196332	0.27293	0.20505	0.252742	0.573478	1.07521	0.650247	0.164388	0.397356	0.058989
2	61018580	61019974	TU36992	0.397826	0.23739	0.81698	0.622508	0.389995	0.60881	0.552703	0.238472	0.815577	0.191966	0.344427	0.375607	0.585298	0.629051	0.955623	0.5358	0.253347	0.341663
2	159389966	159390227	TU40730	0.00236	NA	0.251812	NA	NA	NA	0.147387	NA	NA	NA	NA	NA	NA	0.051486	0.391315	NA	NA	NA
2	122147901	122235491	TU39509	0.689895	0.518346	NA	NA	0.11305	0.112559	NA	NA	NA	NA	NA	NA	NA	NA	NA	NA	NA	NA
2	157587934	157591340	TU40637	0.198962	0.10155	0.306871	0.133422	0.344795	0.048227	0.209011	0.18795	0.187322	0.119742	0.049962	0.132564	0.473917	1.10635	0.464837	0.575124	1.72813	2.46352
2	77897143	77898056	TU38391	0.194436	0.462115	0.690511	0.186976	0.225968	0.29621	0.478807	0.327179	0.156716	0.792226	1.16191	0.690871	0.989368	1.32944	1.07288	0.46419	0.498542	0.493959
2	144214691	144472458	TU40073	NA	NA	NA	NA	NA	NA	0.355189	NA	NA	NA	NA	NA	NA	0.159672	NA	0.712004	0.33014	0.182534
2	74787934	74788626	TU38029	1.43138	0.878884	1.20922	0.523848	0.968409	0.901462	0.166609	0.080051	0.335435	0.229647	0.302389	0.397988	0.181305	0.252657	0.477758	0.09226	0.686623	0.461438
2	144214691	144476580	TU40074	NA	NA	NA	NA	NA	NA	0.66985	0.511197	NA	NA	NA	NA	NA	0.698797	NA	NA	NA	NA
2	74965541	74965847	TU38048	NA	0.542058	NA	0.088599	NA	NA	0.000839	0.090953	0.047119	NA	NA	NA	0.045063	0.043939	0.000668	0.122819	NA	NA
2	124851399	124851844	TU39572	3.22644	2.85751	3.18215	2.61387	3.70261	3.64343	3.75966	2.15795	4.70842	2.88779	3.28181	4.0584	4.3446	3.02855	2.07042	2.93765	3.51828	1.71822
2	124913724	124914049	TU39576	0.692969	1.10601	1.20671	0.981196	0.685237	1.01108	0.819294	0.158826	0.508499	0.170158	0.24244	0.191874	0.293763	1.06866	0.526671	0.186077	NA	0.14013
2	71695306	71696182	TU37767	0.135382	0.158941	0.144183	0.155873	0.271028	0.143315	0.066019	0.158956	0.187331	0.181598	0.200348	0.384925	0.062797	0.542536	0.573629	0.475948	0.390748	0.218595
2	72072043	72094562	TU37810	NA	NA	0.164669	0.194916	NA	0.87093	NA	0.413934	NA	0.226907	0.155254	0.15152	0.147748	NA	0.414661	0.143038	NA	0.27423
2	89394581	89395258	TU38942	NA	0.401439	0.593744	0.374699	0.808934	0.772879	0.584547	0.548755	1.22014	0.056425	0.245868	0.064366	0.406382	0.574855	0.382476	0.207714	0.090599	0.067378
2	89915966	89921998	TU38953	5.65806	8.09979	7.39078	18.018	11.6287	19.894	7.05209	14.1414	8.70986	1.00312	1.57059	1.13338	4.40622	10.6655	7.16681	1.423	2.49745	2.5724
2	128248731	128249408	TU39611	0.078154	0.368167	0.148436	0.280824	0.209267	0.423448	0.394887	0.265923	0.851784	0.687726	0.644018	1.02578	1.2573	0.651785	0.892176	0.377204	0.243836	0.308817
2	3765917	3766548	TU34617	NA	NA	0.023355	0.344301	0.461469	0.182024	0.468843	0.818966	0.529648	0.833322	0.354033	0.089076	0.324505	0.213439	0.480611	0.261586	0.173226	0.180706
2	81305199	81325108	TU38628	0.117625	0.169565	0.414139	0.786393	0.487726	0.592689	0.374841	0.328162	0.39397	0.080583	0.228414	0.129605	0.463189	0.526782	0.602482	0.013209	0.177091	0.234971
2	147857842	147935582	TU40255	1.80594	2.7112	1.66073	6.987	7.28575	9.66371	9.14212	12.7063	10.9186	9.354	11.4917	9.79104	10.3297	14.2285	13.9957	25.745	27.2995	25.3119
2	142850962	142856935	TU40034	NA	NA	NA	NA	NA	0.443624	NA	NA	0.403866	NA	NA	NA	NA	NA	NA	NA	NA	NA
2	142850962	142856935	TU40033	NA	NA	NA	NA	NA	NA	NA	NA	NA	NA	NA	NA	NA	NA	NA	NA	0.67424	NA
2	80443735	80444624	TU38566	0.46618	0.958997	0.754608	1.68089	0.918432	1.51456	0.889166	0.779151	0.923623	0.226756	0.524851	0.284396	0.539964	0.818353	NA	0.819501	0.69348	0.845295
2	80444762	80445024	TU38567	0.50638	0.866156	0.758517	1.75334	0.718107	1.29512	0.66072	1.16013	1.07058	0.948403	0.714254	0.862293	1.52123	1.84645	0.545759	1.38065	0.670502	2.14516
2	80383137	80390985	TU38563	0.266715	0.495452	0.423038	0.454719	0.051826	0.232755	0.19132	0.273315	0.325361	0.109246	0.098678	0.103719	0.392769	0.646722	0.756322	0.139477	0.128662	NA
2	12180418	12181246	TU35501	0.159797	0.133825	0.080933	0.209768	0.085575	0.527522	0.302775	0.512597	0.429898	0.25381	0.340063	0.433945	0.810793	0.886705	0.346284	0.344569	0.289472	0.082658
2	12177220	12178974	TU35509	0.079206	0.158141	0.277037	0.170586	0.121268	0.425786	0.231106	0.616816	0.472281	0.163488	0.237938	0.112063	0.490604	1.24527	0.64276	0.096392	0.189572	0.126158
2	6157008	6158643	TU34906	0.414904	0.67123	0.624588	0.543553	0.431782	0.299817	0.365304	0.274439	0.672521	0.437202	0.44704	0.182901	0.299095	0.452483	1.17816	0.233701	0.185127	0.545232
2	6160200	6160634	TU34907	NA	1.20973	0.231355	1.06298	0.651249	0.746615	0.577012	0.872909	0.351023	0.131918	0.608104	NA	0.584457	0.713436	1.03797	0.294614	0.237731	0.210034
2	86379744	86382601	TU38868	NA	NA	NA	NA	NA	NA	NA	NA	NA	NA	NA	NA	NA	0.276634	0.10478	NA	NA	NA
2	140091644	140105166	TU39902	NA	NA	NA	NA	0.19033	0.044773	NA	NA	0.100148	0.027845	NA	NA	0.174153	0.052072	0.030805	NA	0.292221	NA
2	66792570	66794815	TU37376	0.690894	1.26245	0.152138	0.772915	0.749062	0.426746	1.34052	1.22285	1.35797	0.587779	0.558316	0.997818	1.27446	1.33221	1.21296	0.41549	1.63913	1.35493
2	66828121	66829041	TU37377	0.638816	0.486848	0.684528	0.52096	0.648907	0.461613	0.783768	0.438504	0.134874	0.124613	0.525163	0.374961	0.552132	0.410099	0.979754	0.162342	0.188756	0.269333
2	84259307	84260583	TU38817	0.537995	0.668414	0.96323	0.411159	0.251774	0.671043	0.371156	0.449837	0.195557	0.187114	0.169176	0.209078	0.340287	0.263636	0.277903	0.181222	0.316958	0.312703
2	48243181	48246656	TU36429	0.5183	0.933233	0.714166	1.31434	0.48977	1.10064	0.483322	1.64384	0.959276	0.225545	0.438418	0.238539	0.806943	2.04115	0.908643	0.245753	0.247315	0.249615
2	48081746	48082105	TU36427	0.269358	0.185416	0.559109	NA	0.061745	0.053722	0.367919	0.184918	0.13116	0.134605	0.312695	0.072734	0.344065	0.228319	0.170874	0.127366	0.174709	0.127742
2	47910951	47952072	TU36421	0.034109	0.386681	0.768916	0.212228	0.527625	0.077105	0.147516	0.656029	0.458548	NA	NA	0.145467	0.31546	0.261396	NA	NA	0.140096	NA
2	47910951	47965908	TU36420	0.99372	0.74604	0.73138	0.121319	0.207424	0.175881	0.457125	0.420644	0.189526	0.28985	0.052049	0.03867	0.445282	0.226627	0.38457	NA	NA	0.122254
2	27741653	27743066	TU35994	0.71251	1.02036	1.22276	2.12559	1.24602	2.39627	0.163765	1.15738	0.670429	0.040583	0.346884	NA	0.409164	1.15896	0.500297	0.128399	0.233834	0.226366
2	27654878	27656585	TU35992	0.46396	0.919313	0.93269	1.36996	0.713508	1.43798	0.157656	0.726796	0.33468	0.070109	0.071086	0.092668	0.320005	0.629997	0.424963	0.176502	0.087124	0.328846
2	27739298	27741330	TU35993	1.40738	1.20673	1.08874	2.50096	1.35462	2.82881	0.427308	1.16636	0.750296	0.239861	0.323331	0.128724	0.704109	1.23025	0.615114	0.241507	0.352308	0.438174
2	159913195	159955136	TU40750	0.116586	0.650309	0.332144	0.265069	0.338189	0.087886	0.053323	0.217315	0.148494	NA	0.012629	NA	0.091377	0.264075	0.180461	NA	NA	NA
2	8363524	8370754	TU35196	NA	NA	NA	NA	NA	NA	NA	0.412801	NA	NA	9.6e-05	NA	NA	NA	NA	NA	NA	NA
2	117670573	117670924	TU39398	0.999557	1.02431	1.73006	1.01896	0.631935	1.00934	0.439908	1.45308	0.546058	0.165197	0.059296	0.123978	0.058179	1.38674	0.489711	0.232204	0.169078	0.404047
2	117707742	117709204	TU39399	0.805754	0.928933	0.592357	1.63881	0.574881	1.12513	0.330373	0.829036	0.357205	0.169446	0.193836	0.078252	0.490132	0.935432	0.663595	0.131398	0.120535	0.361379
2	8368731	8370754	TU35191	1.97669	1.48812	1.79003	1.20957	1.33198	1.29754	0.79215	0.412947	0.459616	0.338122	0.307684	1.05651	1.01914	1.37293	0.441477	0.517032	1.35691	1.34279
2	117384588	117400489	TU39396	0.109935	0.192452	0.146814	0.112862	0.175319	0.037703	0.065881	0.172642	0.090427	0.07937	0.082769	0.04527	0.155602	0.36382	0.453902	0.038933	NA	0.047388
2	82759003	82775298	TU38732	NA	0.03867	NA	0.05069	NA	NA	NA	NA	0.056264	0.110543	0.039594	0.210242	0.061873	0.377564	0.257399	NA	NA	0.11624
2	82922426	82922702	TU38739	NA	0.600764	NA	NA	NA	NA	NA	NA	0.05717	NA	NA	NA	NA	NA	0.133738	NA	NA	NA
2	144214691	144755863	TU40068	NA	0.024727	NA	NA	NA	NA	0.32146	0.685398	0.450407	NA	NA	0.221217	0.383069	0.694497	0.761047	NA	0.044299	0.42223
2	144214691	144560816	TU40069	0.075099	0.03043	0.183902	0.036719	NA	0.023857	0.179169	0.666099	0.250359	NA	NA	0.058527	0.447432	0.977698	0.267836	0.332414	0.054074	0.14699
2	144667332	144753016	TU40067	NA	NA	NA	NA	0.029557	NA	0.52854	0.50037	0.16983	NA	NA	0.056537	0.632475	0.988581	0.664596	0.352079	0.496106	0.051077
2	144054254	144058960	TU40064	0.697958	0.765121	0.894431	1.11906	0.660751	1.23993	0.252281	0.608832	0.351536	0.101648	0.135304	0.13907	0.192274	0.604684	0.463971	0.233698	0.131108	0.131716
2	138068232	138068649	TU39806	0.063383	0.464466	0.16051	0.382619	0.056572	0.709971	0.180144	0.066358	0.520664	NA	NA	NA	0.142008	0.29044	NA	NA	NA	NA
2	138081323	138082221	TU39807	0.558178	0.194774	0.604509	1.21587	0.591487	1.18135	0.155922	0.041962	0.193283	NA	0.08451	NA	0.066028	0.225072	0.250895	NA	0.147115	0.076222
2	138038663	138041243	TU39801	0.362769	0.601415	0.856621	1.96086	1.68563	2.12716	0.388997	0.384739	0.624541	NA	0.016174	0.025362	0.069073	0.481212	0.17478	0.016606	0.067925	0.087317
2	138042800	138045154	TU39802	0.440821	1.00059	0.518131	1.63984	1.79283	1.48635	0.688518	NA	0.960919	0.016245	0.026589	0.046327	0.188791	0.33772	0.208909	0.02721	NA	0.019333
2	138045257	138051307	TU39803	0.403073	NA	1.08828	2.31018	1.36409	2.02876	0.481815	0.36727	0.706138	0.025331	0.044842	0.039666	0.103004	0.626396	0.227042	0.042359	0.081782	0.052847
2	66300110	66300453	TU37293	0.781992	0.612756	0.986892	0.676832	0.530687	0.848643	0.517865	NA	0.809206	0.433718	0.287598	0.197903	0.193263	0.313705	0.23525	NA	0.140971	0.199197
2	66303341	66304338	TU37294	NA	0.19477	0.061235	0.229777	0.158091	NA	0.081353	0.194788	0.132056	NA	0.304873	0.183877	0.393507	0.224536	0.503984	0.176496	NA	NA
2	133000507	133216000	TU39705	NA	NA	0.340957	0.111703	0.117262	NA	NA	NA	NA	NA	NA	0.147017	0.079143	0.377258	NA	NA	NA	NA
2	132582329	132584938	TU39704	0.506366	NA	NA	0.366095	0.14597	NA	0.142202	NA	0.25043	0.005117	0.215643	NA	0.100942	0.412718	NA	0.003062	NA	NA
2	147366660	147371799	TU40232	0.045811	0.083365	0.077341	0.259994	0.104906	0.211247	0.237924	0.726245	0.213841	1.65122	1.01453	0.329578	0.679869	0.360234	0.750547	0.15173	0.045454	0.13832
2	147404345	147405681	TU40236	0.051562	0.352224	0.357918	0.250698	NA	0.142981	0.567178	NA	0.151973	0.258075	0.268314	0.251177	0.275907	0.373541	0.611527	0.052288	0.05323	0.093918
2	147404345	147405681	TU40235	0.090569	0.128706	NA	NA	0.11583	0.2874	NA	0.747543	0.142475	0.336694	0.653118	0.118071	NA	0.109387	0.34363	NA	0.214487	0.273354
2	147401676	147402469	TU40234	0.600626	1.01253	1.19342	0.455842	0.029782	0.413869	0.099375	0.54707	0.109788	0.242995	0.724652	0.357622	0.588362	0.458705	0.661116	0.523676	0.296124	0.258905
2	147405133	147405445	TU40238	1.77757	1.06333	1.17895	1.2166	2.2665	2.39698	0.615214	0.443095	1.18363	1.0389	2.00052	0.766839	0.948235	0.818841	0.589162	0.750654	1.33806	0.729751
2	8890367	8892373	TU35297	6.08792	6.32941	4.8231	0.80845	1.83946	0.498426	0.6543	0.73949	1.73192	0.619621	0.894334	0.565343	0.388188	0.362942	0.194117	0.446985	0.330713	0.278829
2	8982597	8983093	TU35299	0.448501	0.582236	1.08087	0.717666	0.726386	0.531369	1.16545	0.421555	0.537	0.16729	0.419961	0.333667	0.654706	0.608875	0.572378	0.995631	0.726775	0.827247
2	8956711	8970374	TU35298	0.019339	NA	0.086017	0.024358	0.334826	0.451222	0.341369	0.33872	0.142894	0.438474	0.417798	0.178216	0.282349	0.307498	0.765169	0.311183	0.402345	0.328562
2	80229345	80236055	TU38546	1.08614	1.18614	1.11665	0.721437	0.581472	0.444348	0.235916	0.460016	0.188345	0.188117	0.363906	0.191507	0.397868	0.436124	0.362475	0.591909	0.456271	0.547109
2	80121636	80125260	TU38544	0.661979	0.867534	1.07472	1.25977	0.859127	0.714221	0.529537	0.910564	0.553086	0.140255	0.211267	0.108308	0.480309	1.19292	0.694547	0.184916	0.340644	0.403307
2	30982276	30988372	TU36134	NA	0.444666	NA	NA	0.614384	NA	NA	0.543878	NA	0.211656	NA	NA	NA	0.000127	0.623805	NA	NA	0.180168
2	56043467	56043766	TU36650	0.126584	0.462255	1.05709	NA	0.148189	NA	0.01845	0.032052	0.016466	NA	NA	NA	NA	NA	0.182722	NA	NA	NA
2	104704925	104705177	TU39233	0.32603	1.00856	0.574578	2.65333	1.4855	0.394733	0.533696	1.48593	1.29206	0.298892	NA	0.589343	0.322215	0.42263	0.482501	0.06754	0.616849	0.01926
2	104703816	104704305	TU39232	1.02156	0.341125	0.53857	0.830427	0.518629	0.678803	0.437641	0.618533	1.33159	NA	NA	0.088765	0.270954	0.158018	0.304645	0.358026	0.237522	0.106592
2	104688137	104688943	TU39231	0.578913	0.618631	0.617444	1.56638	0.823989	0.433853	0.331285	1.49791	0.725887	0.189621	0.155183	0.16169	0.386658	1.09898	0.910653	0.014116	0.25803	0.17888
2	104684417	104684950	TU39230	0.047961	0.930396	0.984199	1.66289	0.965667	0.421492	0.433399	0.242402	0.627665	0.336234	0.13602	0.081723	0.128019	0.710169	0.422386	0.239994	0.145576	0.271471
2	3990508	3991688	TU34659	0.246472	0.093938	0.056053	0.229697	0.240276	0.232368	0.421358	0.328344	0.073565	0.774192	0.988051	0.940055	1.15352	0.763824	0.780148	0.270566	0.371672	0.656805
2	3947932	3957355	TU34652	0.133142	0.210436	0.039717	0.352526	0.091165	0.119849	0.084079	0.30486	0.228945	0.162619	0.729078	0.425057	0.278288	0.445267	0.647665	0.121573	0.131655	0.711264
2	3946592	3964367	TU34653	0.115701	0.42646	0.189145	NA	0.108473	0.147743	0.119794	0.03822	0.322394	0.350827	0.290157	0.259561	0.192019	0.118542	0.068395	0.11893	0.080396	0.509212
2	107168365	107169020	TU39305	0.379073	0.286167	0.147963	0.747567	0.047158	NA	NA	0.768739	0.573897	0.166843	0.261051	NA	0.547977	0.330496	0.390943	0.479176	NA	NA
2	47762422	47765627	TU36400	0.843062	0.943686	1.05721	0.911864	0.656604	1.03953	0.745669	1.42775	1.0741	0.298436	0.468765	0.210805	0.439472	1.18892	0.735133	0.662927	0.338731	0.360121
2	47791312	47792173	TU36406	0.66082	0.706788	0.583756	1.0212	0.808814	0.95576	0.62709	1.2054	0.872218	0.110286	0.181763	0.139223	0.533111	1.41622	0.640363	0.210622	0.191787	0.119241
2	90600763	90603064	TU39000	0.897568	0.986277	0.766625	0.802918	0.493146	0.716578	0.201296	0.879367	0.634282	0.182639	0.407891	0.066288	0.444681	0.837721	0.934925	0.128602	0.18187	0.304078
2	90615021	90615378	TU39002	0.495843	0.752519	0.562232	0.223373	0.446082	0.297588	NA	0.264981	0.260945	0.106861	NA	NA	0.087602	0.327562	0.314638	0.141601	0.083327	0.127604
2	16511417	16512272	TU35717	0.420937	0.968791	0.742648	1.58835	0.475154	1.12441	0.631861	2.08984	1.68063	0.469263	0.560165	0.688249	1.40424	1.49706	2.01185	0.324385	1.19742	0.793838
2	75048487	75048933	TU38067	0.027265	0.225472	0.139336	0.131096	0.740628	NA	0.073814	0.124276	0.097507	NA	0.093387	0.048814	0.009915	0.007657	0.34194	NA	0.000406	0.012264
2	146229320	146229778	TU40164	0.796175	0.971641	0.851697	0.76918	0.294345	1.68431	0.420647	0.407707	0.189915	0.146135	0.31922	0.235156	0.312532	0.47002	0.726682	0.18614	1.19931	0.796207
2	139268930	139269257	TU39825	6.22719	6.80063	6.53066	8.58144	1.91644	8.40138	9.01201	10.3454	5.9346	5.0248	6.43142	4.38796	7.43502	7.13619	0.415962	6.74478	7.43022	6.43698
2	139223008	139223600	TU39821	1.27035	1.26282	0.632839	0.89764	0.556686	0.840928	0.455831	0.449979	0.85493	NA	0.225381	0.073592	0.44553	0.674315	0.381283	0.402457	0.070502	0.149835
2	90415250	90418794	TU38991	NA	NA	NA	NA	0.069728	NA	NA	NA	NA	0.090693	NA	NA	0.497052	0.361399	NA	NA	0.267681	NA
2	90410233	90417475	TU38990	0.033012	0.050843	NA	0.992024	0.142047	0.360931	0.213887	0.470758	NA	0.213794	0.250159	NA	0.389143	1.02069	1.34651	0.103014	0.99859	0.466557
2	90585382	90587113	TU38993	0.596682	1.02497	1.22022	0.957961	0.819187	0.899172	0.345576	0.624153	0.692035	0.099395	0.482275	0.162013	0.354375	1.20719	0.864633	0.184984	0.305442	0.34297
2	90590235	90591761	TU38995	0.572568	NA	0.895892	0.641253	0.402637	NA	0.202307	0.78109	NA	0.162845	0.122927	0.200053	NA	1.19257	0.710981	0.209818	0.418625	0.284206
2	90596801	90598072	TU38997	1.01895	0.74266	1.34502	0.596172	0.334382	0.845152	0.316432	0.392661	0.274352	0.267171	0.422911	0.240158	0.463863	0.780232	0.644272	0.151129	0.138634	0.251397
2	90591857	90596534	TU38996	0.634096	1.16815	0.766928	0.651098	0.505262	0.809846	0.326087	0.735088	0.417936	0.273768	0.405306	0.261113	0.523298	0.913591	0.928522	0.287564	0.218134	0.239219
2	90599666	90600541	TU38999	0.756115	1.40027	1.22442	0.675234	0.188962	0.540329	0.132244	0.535757	0.895595	0.262028	0.261775	0.124544	0.525155	0.491529	1.21688	0.097532	0.422738	0.215027
2	81891016	81903814	TU38663	0.264096	0.320181	0.24628	0.735177	NA	0.828824	0.814665	0.500993	0.907917	0.100377	0.777979	0.069413	0.305386	0.971692	0.730229	0.190702	0.171374	0.093444
2	30549375	30550019	TU36097	1.33334	1.41205	0.995621	1.98256	1.55364	0.394004	1.31133	1.84976	1.21657	1.20067	0.781554	1.35611	2.50307	4.31087	1.69592	2.97731	2.6223	2.87305
2	59844195	59844469	TU36913	NA	0.605133	NA	NA	NA	NA	NA	NA	0.23774	NA	NA	NA	NA	NA	0.149127	NA	NA	NA
2	145681382	145683961	TU40085	12.3417	10.578	13.5098	21.2335	17.7075	19.3483	11.3961	17.7726	13.4981	7.60007	9.8692	7.67085	17.4395	22.5765	20.8465	8.43827	8.27053	10.1813
2	20321507	20326968	TU35938	NA	NA	NA	NA	NA	0.024729	NA	0.095512	0.104272	NA	NA	0.065473	NA	0.138734	0.281575	NA	0.421871	NA
2	103773335	103830802	TU39211	0.840927	0.742894	1.06369	1.15872	0.400804	0.38424	0.018872	0.277226	NA	0.358138	NA	0.106181	0.252492	0.553133	0.346302	0.611003	0.249792	0.231336
2	103773335	104044426	TU39210	1.18633	0.67983	1.00838	0.917482	0.763609	0.367663	0.329233	0.246896	0.156004	0.471228	0.274828	0.399962	0.449729	0.556698	0.217426	1.09356	0.733729	0.367876
2	103686222	104044426	TU39213	0.184628	0.276754	0.705074	0.490845	0.363731	0.022177	0.099204	0.483545	0.421686	0.208028	0.168475	0.166545	0.285115	0.372036	0.284331	0.480789	0.166121	0.212508
2	103773335	104044426	TU39212	1.10404	1.73187	0.759329	0.945903	0.181022	0.279721	0.34339	0.228893	0.030462	0.148087	0.354182	0.305071	0.473444	0.263005	0.496838	0.88741	0.379915	0.757565
2	103773335	104044426	TU39215	0.444062	0.492447	0.993857	0.597652	NA	0.454482	NA	0.239633	NA	0.266745	0.286659	0.181489	0.856333	0.725333	0.267199	1.31996	0.675784	1.10648
2	103686222	104044426	TU39214	NA	0.463067	0.839382	0.678673	0.825123	NA	0.222114	0.384201	NA	0.215975	NA	0.120244	0.308727	0.498899	0.681755	0.395545	NA	NA
2	103686222	104044426	TU39217	0.640925	0.956485	0.255795	0.065879	0.203607	0.75922	0.171902	0.094657	0.103395	0.152036	NA	0.326089	NA	NA	0.370057	0.484311	0.4752	NA
2	103686222	103830802	TU39216	0.227398	0.43388	0.859276	0.689551	0.884893	NA	0.010415	0.338567	0.381823	0.234053	0.112686	0.049266	0.334403	0.54969	0.363853	0.608568	0.11095	0.158104
2	103686222	103830802	TU39218	0.507224	NA	0.172615	NA	0.537535	0.066861	0.172606	NA	NA	0.343355	0.217138	NA	0.184224	0.10835	NA	0.148299	0.145298	0.082556
2	86251750	86255571	TU38856	1.08177	1.32803	1.48903	2.16854	2.13468	2.40781	1.37016	2.09042	1.92828	0.810866	1.03235	1.10269	1.65449	2.46907	2.10464	0.8495	0.738142	0.932214
2	142850962	142856935	TU40031	NA	NA	NA	2.76155	1.3538	1.14771	0.520784	0.708908	0.897701	0.278909	0.49928	0.387114	1.67432	2.90096	0.755548	0.688909	0.676997	0.453843
2	49385650	49386731	TU36463	0.531845	0.3845	0.388792	0.6536	0.837341	0.996798	0.1606	0.96202	0.219674	0.053035	0.237913	0.296581	0.44035	0.778442	0.411362	0.6854	0.498305	0.467238
2	49383307	49383731	TU36462	0.446351	0.522076	0.516748	0.844794	0.406546	0.948167	0.265311	0.761864	0.320995	0.171027	0.1804	0.178325	0.577766	0.892729	0.936955	0.402731	0.522111	0.222142
2	49382535	49382819	TU36461	0.640201	0.447008	0.588535	0.91175	0.15101	0.439916	0.308471	0.514527	0.903828	0.052798	0.237771	0.094426	0.166623	0.36792	0.754006	0.556097	0.235123	0.547654
2	49415587	49416059	TU36465	0.204262	0.116883	0.231681	0.879825	0.399952	1.1935	0.310501	1.62947	0.550426	NA	0.348603	NA	0.308092	0.480825	0.416168	0.612637	0.168699	0.583022
2	49389517	49390155	TU36464	0.165848	0.477446	0.271592	0.796556	0.649095	1.65758	0.339622	0.789159	0.62184	NA	0.162665	0.536339	0.447441	0.403624	0.704463	0.401118	0.507317	0.355784
2	49846667	49851378	TU36468	7.6044	7.41836	8.08961	1.99731	2.21798	2.66959	1.37667	1.69558	1.55432	0.933697	0.983273	0.866072	1.74488	3.43535	3.51659	3.25533	1.39891	2.434
2	120845938	120866924	TU39457	0.169699	0.163567	0.232245	0.076717	0.167438	0.30643	0.099014	0.49084	0.050291	0.3857	0.17661	0.531514	0.523378	0.494102	0.532182	0.087629	0.154565	0.112839
2	120817521	120825034	TU39453	0.229166	0.158818	0.299124	2.03819	0.978995	1.89398	1.37756	3.16404	2.88372	1.52257	1.66671	1.37956	3.25745	3.50772	3.80212	0.764553	0.586849	0.866349
2	120515209	120519396	TU39452	0.088567	0.125829	0.176223	0.691469	0.609888	1.1339	0.486381	2.57654	0.60095	0.331057	0.415348	0.20059	0.786665	1.3946	0.553212	0.197904	0.355274	0.125423
2	121029315	121029589	TU39458	1.25246	1.00856	2.80408	2.27423	2.57797	0.727521	0.631888	2.72335	0.396233	1.46069	0.531289	1.42822	0.593595	0.490521	0.596507	0.928944	0.320622	0.498353
2	91075995	91076336	TU39026	1.08456	0.962895	2.35414	0.299569	0.743527	0.652757	0.8871	1.3339	0.746818	0.407916	0.244118	0.224581	0.932627	0.627661	0.914528	0.220257	0.232459	0.040518
2	91000189	91000890	TU39024	0.847918	1.18527	1.00162	1.21921	0.60005	0.623907	0.608752	0.395125	0.681931	0.054496	0.354013	0.062165	0.709721	0.315392	0.607943	0.242196	0.236546	0.379168
2	90992487	90994466	TU39022	0.210272	NA	0.275877	NA	0.133142	NA	0.448411	NA	NA	NA	NA	NA	NA	NA	NA	NA	NA	NA
2	90995290	90999595	TU39023	1.26138	1.16708	1.32958	0.888216	0.903418	0.70631	0.565749	0.466462	0.528743	0.048805	0.144015	0.120367	0.436259	0.568018	0.648863	0.064419	0.176574	0.312082
2	90992487	90994466	TU39021	1.2143	0.992867	1.27451	1.28718	1.04651	0.783938	0.478239	0.54663	0.955655	0.108521	0.147383	0.176471	0.61518	0.645671	0.994869	0.064726	0.100194	0.254253
2	58994233	58995731	TU36781	0.964799	0.703096	0.564554	1.22711	0.855758	0.653993	0.373531	1.26865	0.444676	0.226797	0.178413	0.225721	0.366294	0.948003	0.395234	0.436595	0.311255	0.276207
2	11892620	11899074	TU35489	1.2364	0.098048	0.986087	0.132213	0.112945	0.022102	0.093851	0.20837	NA	0.016905	0.055339	NA	NA	0.136969	0.033279	0.179333	0.437903	0.437139
2	75245752	75246789	TU38082	3.79939	3.57495	4.10207	3.79749	2.93517	3.87367	2.59867	4.37516	3.08528	3.46074	3.59021	3.84465	2.68424	2.98403	3.00146	4.25626	4.18189	4.39821
2	125341499	125343115	TU39594	0.909021	1.33485	0.90912	1.02188	0.270821	0.655812	0.253558	0.365841	0.526206	0.091921	0.070997	0.297223	0.124827	0.636199	0.765554	0.1304	0.132998	0.138805
2	125347251	125348943	TU39598	0.891804	0.680939	1.10908	1.10156	0.814462	0.635516	0.366108	0.827538	0.553413	0.025352	0.124313	0.209143	0.412645	0.578057	0.892013	0.164384	0.189411	0.247636
2	125347251	125353030	TU39599	0.244946	0.255439	0.228944	0.383806	0.09384	0.228418	0.137948	0.053276	0.113469	NA	0.168024	0.044215	0.150353	0.336686	0.562897	NA	0.035283	NA
2	139525441	139527386	TU39849	0.122533	0.130648	0.344774	0.3075	0.182275	0.128513	0.535774	NA	0.461674	0.019528	NA	NA	0.015252	0.030223	0.102981	0.043904	NA	0.011737
2	121661842	121834243	TU39499	0.324539	0.231333	0.364687	0.166958	0.282679	0.274674	0.227087	0.319284	0.362861	0.218778	0.18523	0.219561	0.472598	0.223075	1.02387	0.24525	0.340632	0.242544
2	81749230	81753511	TU38643	0.22885	0.414539	0.289922	1.52523	3.34735	1.82843	0.89297	0.887194	0.406609	0.263469	0.516586	0.458585	1.6012	0.582816	0.703929	0.284328	0.509492	0.533601
2	30375031	30375415	TU36074	0.549154	1.15264	0.513509	0.141298	0.184264	0.194872	0.250749	0.216138	0.226419	NA	NA	0.128087	0.229215	0.050454	0.372817	0.110959	0.28627	0.023336
2	157503141	157504198	TU40635	0.900388	0.61262	1.21124	0.160683	0.1343	0.476714	0.391637	0.163401	0.291452	0.151044	NA	0.123799	0.403958	0.319983	0.226764	0.151873	0.212012	0.269027
2	106484141	106624077	TU39276	0.311537	0.291498	0.532851	0.061928	NA	NA	NA	NA	NA	NA	0.099707	0.208472	NA	0.176533	NA	NA	NA	NA
2	106484141	106545197	TU39275	NA	NA	0.071675	NA	NA	0.114718	NA	NA	0.449851	0.394845	NA	NA	0.302697	0.042947	0.282178	NA	0.448607	0.130796
2	86846925	86849698	TU38874	0.065499	NA	0.102172	0.081503	NA	0.074157	0.22944	0.075853	0.370999	0.077677	0.0213	0.015289	0.169712	0.003195	0.027778	NA	0.048436	0.056299
2	86846925	86849698	TU38872	NA	NA	NA	0.65882	NA	NA	0.176232	0.198682	0.167105	NA	0.174516	0.317692	0.021507	0.516916	0.643223	0.047624	NA	NA
2	91848600	91848895	TU39042	NA	0.01874	NA	0.485055	0.06277	0.014081	0.989978	0.028113	1.72737	0.064622	0.298643	NA	0.764068	1.26277	0.657559	NA	NA	0.034909
2	86846925	86849698	TU38873	NA	NA	NA	NA	NA	NA	0.116224	0.325347	NA	NA	NA	NA	NA	NA	0.151191	NA	NA	NA
2	20070055	20070601	TU35935	1.26675	1.52316	1.9809	0.592795	0.357374	0.741539	0.48734	0.985781	0.72988	0.275789	0.242426	0.394915	0.510759	1.27346	0.985386	0.154372	0.333932	0.166751
2	20218653	20223104	TU35936	NA	0.15184	NA	NA	NA	0.14734	NA	0.214309	NA	0.126676	NA	NA	0.122183	NA	0.407383	NA	NA	0.14572
2	20239255	20245559	TU35937	1.22293	1.21862	1.37279	1.41525	1.00845	0.611232	0.77784	1.04267	0.75977	0.409481	0.562746	0.401494	1.08729	1.49781	1.29087	0.293963	0.405545	0.576011
2	20048443	20071467	TU35930	0.423043	0.45255	0.889523	0.061826	0.260209	0.19178	0.398655	0.411158	0.071987	0.114576	0.138916	0.175572	0.226918	0.381171	NA	NA	NA	NA
2	149275793	149276254	TU40409	0.155601	NA	0.190242	2.11947	0.866381	0.648851	0.041792	0.480308	1.08492	0.123656	0.028914	0.140744	0.385451	0.204384	0.648287	0.092465	0.124686	0.251484
2	73816188	73816592	TU37982	0.203943	0.268608	0.250239	0.39006	0.034178	0.104546	0.254513	0.209648	0.080017	0.192085	0.168608	0.099296	0.063743	0.146525	0.201086	0.145488	0.790624	0.025256
2	30027752	30028169	TU36054	0.250576	0.762167	0.382548	0.461573	0.365457	0.62661	0.16567	NA	0.049703	NA	0.130492	0.104402	0.142008	0.138981	0.343384	0.24698	NA	0.086464
2	17842578	17843577	TU35849	0.55426	1.14972	1.26191	0.639196	0.839475	0.71341	0.405462	0.845632	0.626543	0.172153	0.307724	0.13092	0.421255	1.15352	0.467258	0.170876	0.220428	0.022841
2	55239607	55240481	TU36639	1.22732	0.665647	0.815085	0.601608	0.497267	0.890971	0.360557	1.12494	0.266495	0.239593	0.854602	0.247211	0.751096	1.14544	0.995798	0.295534	0.397189	0.365459
2	137957434	137959748	TU39789	0.869714	1.1503	1.37654	3.47782	2.58563	3.41391	0.63557	0.551321	0.673669	0.033051	0.027048	0.074713	0.210857	1.45839	0.31001	0.110719	0.170502	0.078933
2	137934730	137936219	TU39781	0.853507	1.17692	0.81037	4.78899	3.14862	3.45778	0.575775	0.800486	1.17983	0.089863	0.028016	0.058577	0.374084	1.63864	0.536614	0.057341	0.147938	0.153399
2	137933435	137934635	TU39780	0.529444	1.06512	0.642439	2.28862	0.255965	1.66557	0.128611	0.41572	0.254038	0.015927	0.034758	0.036337	0.024713	0.314489	0.221952	0.124493	NA	0.152148
2	137951332	137954153	TU39787	0.902733	1.21084	1.13106	2.19552	1.74904	2.05941	0.341499	0.481234	0.66197	0.074515	0.088754	0.015516	0.162282	1.30464	0.216433	0.060551	0.046866	0.145206
2	137950963	137951214	TU39786	0.508858	0.547368	0.907886	1.60465	1.87676	0.79326	0.29932	0.203263	0.33554	0.075905	NA	NA	0.176273	0.317249	0.162195	0.168955	0.174942	NA
2	137949395	137950524	TU39785	0.398587	0.49089	0.623431	2.55245	1.98846	1.88088	0.306075	0.613667	0.713698	0.033855	0.055413	0.01931	0.131326	1.08647	0.199606	0.037804	0.039014	0.242561
2	137948194	137949148	TU39784	0.762918	0.747546	0.592011	2.6203	0.919805	1.99038	0.231423	0.580896	0.661923	0.020029	0.065567	NA	0.108774	0.658411	0.279125	0.11183	0.184651	0.09567
2	104929198	104930782	TU39252	0.455816	NA	0.072143	NA	NA	NA	NA	0.115877	0.137298	NA	NA	0.083213	0.103173	NA	0.197618	NA	NA	NA
2	136043	141544	TU34367	0.416797	0.350348	NA	0.269272	0.018794	NA	NA	0.107499	0.406799	0.022444	0.141002	0.102138	0.090293	0.143886	0.232571	NA	0.100249	NA
2	75736590	75739639	TU38123	NA	NA	NA	NA	0.808301	NA	0.148705	NA	0.121303	NA	NA	NA	NA	NA	NA	NA	NA	0.112905
2	19876760	19878288	TU35913	0.132359	NA	0.114808	NA	0.275565	NA	NA	0.471293	0.213696	NA	0.287631	0.411138	0.04504	0.219914	0.276011	0.289129	0.149006	0.287045
2	92119258	92120650	TU39060	1.22664	1.76208	1.42984	0.806361	0.752364	0.652831	0.933644	0.188901	0.750937	0.041195	0.044951	0.046992	0.170486	0.352162	0.176591	0.092001	0.063296	0.008199
2	92358367	92370222	TU39066	2.59816	3.058	2.85874	1.74371	1.46457	1.46943	1.23046	0.665362	1.12235	0.074199	0.082754	0.074586	0.356761	0.507179	0.29835	0.106269	0.059507	0.063557
2	92412789	92433433	TU39067	0.173335	0.597743	0.584172	0.081529	NA	NA	0.269087	NA	0.749011	0.05884	0.181662	0.171372	0.175904	0.232575	NA	0.092067	NA	NA
2	77604143	77611195	TU38331	0.136564	0.28328	NA	0.033903	0.377634	0.305094	0.357364	0.17462	0.248315	0.245068	0.179375	0.2098	0.67238	0.494974	0.602009	0.164121	0.133025	0.062764
2	77604143	77611195	TU38330	0.275351	NA	0.083507	0.044846	0.199357	NA	0.216589	0.096357	0.172523	NA	NA	NA	NA	0.138168	NA	NA	0.036367	NA
2	17310576	17313737	TU35772	1.10496	2.42331	1.37913	0.952309	1.2552	0.822809	1.66487	0.921084	1.28234	0.474511	0.548007	0.529331	0.906756	0.899772	1.01803	0.486365	0.759901	0.765756
2	78361254	78361724	TU38447	NA	0.105035	0.154592	NA	0.147855	0.159037	9.12919	0.0859	NA	NA	NA	NA	NA	NA	NA	NA	NA	NA
2	331583	333963	TU34422	0.150571	0.085808	NA	0.065222	0.469938	0.124154	0.401929	0.541446	0.408884	0.158343	0.030417	NA	0.335621	0.72787	0.336377	0.534978	0.375424	0.536899
2	65226790	65228125	TU37213	0.057774	0.04152	0.02511	0.238202	0.1593	0.282566	0.400702	1.03586	0.813858	1.0612	0.559922	0.66549	0.599593	1.19277	1.504	0.269082	0.17522	0.420921
2	65222687	65223043	TU37211	NA	NA	NA	0.176761	NA	0.304959	0.010456	0.173523	0.643407	0.385419	1.13189	0.296296	0.182901	0.421431	0.344621	0.119661	NA	0.212843
2	65241858	65248491	TU37216	1.2454	1.25828	1.38046	0.954576	0.620159	0.923238	0.4191	0.723312	0.42703	0.204698	0.35867	0.207171	0.626225	0.929261	0.695387	0.160985	0.325624	0.447688
2	65239703	65240400	TU37215	1.28372	0.961066	0.95513	0.623491	0.561254	0.50447	0.436129	0.494352	0.231457	0.411061	0.139347	0.093782	0.489277	0.942449	0.743622	0.40985	0.311378	0.320911
2	65228863	65229737	TU37214	NA	0.063395	0.076678	1.26186	1.16173	1.09733	1.08182	2.2727	2.11635	2.82061	3.24412	1.64619	1.7636	1.91163	1.2417	2.17045	1.2611	1.93206
2	89251797	89253054	TU38933	0.210887	0.202246	0.219199	1.2317	0.689741	0.381821	0.742124	0.74673	0.879335	0.152051	0.066587	0.169635	0.241984	0.405252	0.342401	0.019469	0.120902	NA
2	89133240	89133535	TU38931	0.174838	1.58853	1.35999	0.762085	0.198658	0.791937	0.130023	0.093709	0.294497	NA	0.140557	NA	0.099935	0.526813	NA	NA	NA	0.17954
2	29294222	29313705	TU36030	0.122429	NA	0.039694	0.041212	NA	NA	0.053654	0.146714	NA	0.028982	0.158122	NA	0.290904	0.255548	0.030556	0.010248	0.066796	0.155735
2	5803161	5805133	TU34823	0.322282	0.393608	0.577982	0.61504	0.862789	0.608334	0.85999	0.548288	0.972447	0.552351	0.556095	0.48541	0.572986	0.417055	0.848881	0.324849	0.290328	0.451267
2	8394059	8398384	TU35213	0.93814	0.945581	1.29523	1.29829	0.912616	0.785867	0.802895	0.800843	0.624331	0.587755	1.34062	0.717584	1.18826	1.46206	1.61116	0.335617	0.920503	0.68858
2	19351791	19361961	TU35901	1.83125	1.42615	1.30226	1.0375	0.402218	0.710497	0.493522	0.280896	0.413487	0.112801	0.172378	0.111514	0.240741	0.41907	0.35064	0.21839	0.247063	0.273963
2	19363345	19377168	TU35903	NA	NA	NA	NA	NA	NA	0.494455	NA	NA	NA	NA	NA	NA	NA	NA	NA	NA	NA
2	119484306	119485818	TU39435	0.118986	NA	0.116041	NA	NA	0.243846	0.103668	0.248865	NA	0.096786	0.249965	0.032665	0.155508	0.206109	0.636431	0.127901	NA	0.376128
2	119341715	119342793	TU39434	0.18285	NA	0.124946	0.273048	0.723326	0.297852	0.373613	NA	0.221175	NA	NA	NA	0.075771	0.163308	0.233109	NA	NA	NA
2	119622663	119635714	TU39437	NA	NA	NA	NA	NA	NA	NA	NA	NA	NA	0.218392	NA	0.098645	0.191209	NA	0.191565	0.175647	NA
2	119622663	119639825	TU39436	NA	0.081718	0.056117	0.046101	NA	NA	NA	NA	NA	NA	0.031308	0.036983	0.173683	0.082917	0.352754	0.022005	NA	0.309711
2	119322986	119326018	TU39433	NA	NA	0.068863	0.556721	NA	0.158539	0.083177	0.149834	NA	0.139825	NA	NA	0.063228	0.366289	0.334954	NA	NA	NA
2	119313685	119313984	TU39432	0.52282	0.184902	0.559109	0.951389	0.151867	0.250085	0.257436	0.528251	0.290571	NA	NA	0.26669	0.077827	0.811458	0.26383	0.26818	NA	0.152275
2	90123546	90123804	TU38964	NA	1.60629	NA	0.420074	0.821717	0.579349	0.52183	NA	0.504853	0.50762	0.161174	0.336989	0.564947	0.947899	0.42646	1.14687	0.170214	0.26457
2	61698043	61715822	TU37027	1.72886	1.72275	1.73126	1.65142	1.02533	1.84711	0.69073	1.09297	0.607527	0.221594	0.376793	0.227053	0.564961	1.35899	0.659575	0.482859	0.334146	0.425179
2	26912948	27055650	TU35970	NA	NA	NA	NA	NA	NA	NA	0.874244	NA	NA	NA	NA	NA	0.574409	NA	0.128029	0.757923	NA
2	27055121	27055650	TU35971	NA	0.052331	NA	0.016423	0.022309	NA	NA	0.040216	NA	0.018045	NA	NA	0.014	0.005709	NA	NA	0.030204	0.218892
2	27056479	27059415	TU35972	0.013501	0.018887	0.034266	0.269868	0.244792	0.092501	0.124905	1.34108	0.155822	0.048846	0.103046	0.310909	0.262692	0.892399	0.289736	0.021818	0.286724	0.310045
2	27136256	27140748	TU35974	NA	NA	NA	NA	NA	NA	0.636001	0.541663	NA	0.917603	0.29663	0.088926	0.658207	0.267668	1.19407	0.112718	0.096482	1.90576
2	27136256	27140748	TU35975	0.114508	0.274098	0.145229	0.31786	0.171272	0.200316	0.021466	0.067082	0.158362	0.178755	0.01526	0.144445	0.38344	0.459903	0.20392	0.22719	0.479472	0.384467
2	27560132	27560665	TU35979	0.024807	0.467449	0.390329	0.400017	0.088566	1.42137	0.075327	0.528264	0.003129	0.01791	0.189308	NA	0.248443	0.169332	0.126972	0.039999	0.076778	0.085548
2	58980380	58981471	TU36777	0.704088	0.660364	0.261122	0.703243	0.578764	1.07485	0.257436	0.626386	0.571828	0.093538	0.095696	0.081392	0.461323	0.689866	0.282037	0.333172	0.238056	0.095102
2	58978717	58979657	TU36776	0.659213	0.943176	0.750548	0.858292	0.251298	0.946126	0.385607	1.07316	0.451604	0.194194	0.036968	0.301446	0.311306	0.971633	0.323227	0.31294	0.281098	0.562818
2	58975557	58976847	TU36775	0.483095	0.961461	0.480634	0.547789	0.494558	0.460911	0.329023	0.601594	0.253208	0.296329	0.097435	0.249807	0.298867	0.511153	0.529697	0.214422	0.068297	0.124084
2	58985101	58987394	TU36778	1.12291	0.77878	0.833057	0.866347	0.801434	1.64652	0.260859	0.928784	0.550932	0.171825	0.246449	0.272545	0.348765	1.0089	0.564973	0.472194	0.322346	0.24899
2	157264400	157276432	TU40612	0.116169	0.997295	0.325896	0.066503	0.370029	NA	0.471127	0.060584	NA	NA	NA	NA	0.038149	0.032761	NA	NA	0.263723	0.161582
2	65378626	65379163	TU37233	0.199938	0.212397	0.561187	0.357271	0.351631	0.371874	0.154796	0.257786	0.05968	0.142216	0.694701	0.405577	0.190142	0.327121	0.309734	0.073051	0.007102	0.118593
2	88578813	88580159	TU38919	0.009262	NA	0.642635	1.25463	0.462527	0.848119	0.456955	1.41774	0.581539	0.041768	0.149994	0.017927	0.327788	0.840999	0.542379	0.095143	0.11455	NA
2	88573489	88574237	TU38918	0.740925	0.791609	0.614046	0.893231	0.796238	0.578632	0.435268	0.793503	0.422326	0.051076	0.0836	0.087397	0.421955	1.15953	0.460774	0.074145	0.169122	0.182974
2	88531744	88532462	TU38911	0.098509	0.283948	0.559886	0.564677	0.402342	0.97553	0.200148	0.727843	0.046273	NA	0.084572	0.161046	0.153421	0.414999	0.162366	0.059414	NA	0.063536
2	88512768	88514651	TU38910	0.089811	0.094018	0.170576	0.106605	NA	0.122852	0.06545	0.206598	0.087581	0.008557	0.060054	0.073966	NA	0.337614	0.154437	0.108608	0.050127	0.051162
2	88583003	88584256	TU38913	0.547874	0.54113	1.14925	1.45264	0.900755	1.10077	0.363951	1.43113	1.1266	0.203966	0.21412	0.330607	0.400259	0.922151	0.614309	0.170331	0.372536	0.193662
2	88580214	88580595	TU38917	0.156592	0.147147	1.36025	1.62245	0.34501	0.771568	0.308554	0.506249	0.393442	0.027841	0.010563	0.114241	0.196394	0.980208	0.66695	0.11183	0.230814	0.273457
2	69400850	69401353	TU37494	0.137071	0.210595	0.278751	0.505637	0.286644	0.621577	0.099371	0.677205	0.242139	0.417477	0.899633	0.36463	0.430251	0.444033	0.494218	0.176627	0.916535	0.541394
2	53057385	53057920	TU36544	NA	0.038291	0.320861	0.636015	0.705886	0.684624	0.318913	0.55441	0.325266	0.438708	0.553214	0.244254	0.430799	0.478167	0.459066	0.018862	0.493495	0.606826
2	53058726	53058997	TU36545	0.190265	0.203936	NA	0.399997	0.521629	0.177757	NA	0.200555	0.160241	0.279889	0.924408	0.941257	1.03661	0.692651	0.450807	0.471166	0.648317	NA
2	53065868	53066406	TU36546	NA	0.463112	0.336917	0.212956	0.144194	0.100529	0.023164	0.180115	0.042858	0.485476	0.237764	0.204841	1.00896	0.868423	0.563283	0.041213	0.102512	0.154817
2	53153408	53161438	TU36547	0.039603	0.058661	NA	NA	NA	NA	0.037834	0.003593	0.370489	0.049846	0.676809	NA	0.118212	0.167751	0.269255	NA	NA	NA
2	28792921	28848058	TU36016	0.579656	1.06469	NA	0.125512	NA	NA	NA	0.311397	NA	NA	NA	NA	NA	NA	NA	NA	NA	NA
2	28828464	28848058	TU36017	0.261536	0.290889	0.896664	0.024531	0.046658	NA	NA	0.003652	0.053431	NA	NA	NA	NA	NA	0.047481	NA	NA	NA
2	28733915	28756806	TU36015	0.616146	0.967257	0.656551	0.186045	NA	NA	0.158476	NA	0.059625	NA	0.057106	NA	NA	0.101439	NA	0.041867	NA	NA
2	136311792	136317776	TU39745	NA	NA	NA	NA	0.487634	0.227165	NA	NA	NA	NA	NA	0.071543	NA	0.138996	0.138565	NA	NA	NA
2	136311792	136317776	TU39744	0.880861	0.948228	1.15826	1.46522	0.71967	0.456836	0.154897	0.90531	0.4031	0.11608	0.191564	0.120452	0.415433	0.511888	0.349036	0.112165	0.236545	0.120447
2	136292399	136304957	TU39743	1.01264	0.640626	0.879274	0.224526	0.215629	0.272997	NA	0.041204	NA	0.185317	NA	0.03092	0.481377	0.437243	NA	NA	0.059556	0.102631
2	136291504	136292363	TU39742	0.614092	1.43793	1.21314	1.75618	1.40288	1.42142	0.724413	1.34302	0.454946	0.147093	0.41906	0.228349	0.393084	1.22063	1.66901	0.337613	0.185398	0.310924
2	135856396	135857333	TU39740	11.553	11.6802	13.3039	14.5568	11.2564	14.7975	7.32787	5.14539	7.96886	3.71141	2.84836	4.79219	3.79688	5.24953	4.19732	3.91637	3.94796	4.33463
2	19266409	19267516	TU35898	1.26302	1.14345	0.999129	0.980797	0.78141	0.658618	0.634064	0.749854	0.666766	0.492818	0.399483	0.460164	0.743601	0.753438	1.09187	0.147152	0.39722	0.698704
2	19246278	19246721	TU35895	2.80259	2.01227	1.75439	1.82353	0.692373	0.844883	0.652287	1.2911	1.17799	0.172325	0.638698	0.227702	0.835579	0.925619	0.369458	0.432322	0.359105	0.598467
2	7431883	7432193	TU35099	1.44824	2.67543	0.862933	0.316019	0.242331	1.3102	0.229292	0.023189	0.065869	0.546164	0.060849	0.307773	0.587869	0.506609	NA	0.20604	0.141754	NA
2	107135274	107135609	TU39294	0.257058	NA	0.386051	0.566663	1.18987	0.120081	0.121439	0.42212	0.736804	0.45543	0.327162	0.351978	0.953992	0.881892	0.99514	0.611543	1.14719	0.847934
2	107115999	107121203	TU39297	0.043328	NA	0.029221	NA	NA	0.738721	0.652426	NA	0.268916	NA	0.054285	NA	NA	NA	0.345613	NA	0.034898	NA
2	157908466	158115279	TU40659	NA	NA	NA	NA	NA	1.92678	NA	NA	NA	NA	NA	NA	NA	NA	NA	NA	NA	NA
2	15857890	15863050	TU35636	0.597055	0.772586	0.666099	1.77091	0.787842	2.34608	0.534438	1.17954	0.540703	0.237201	0.457021	0.183898	0.720285	1.68336	0.607957	0.440227	0.383324	0.400514
2	15843622	15844782	TU35634	0.615157	0.580745	0.778803	1.55725	0.60099	1.7735	0.874196	1.49719	0.938348	0.40376	0.456633	0.338295	0.475234	1.18813	0.87483	0.358506	0.408452	0.452299
2	15837396	15838326	TU35633	0.426868	0.417072	0.673332	0.788726	0.494364	0.900146	0.601421	1.04973	0.653472	0.339004	0.358704	0.08203	0.557837	0.659253	0.470299	0.160521	0.307873	0.245341
2	15836490	15837197	TU35632	0.243238	0.509264	0.852877	1.7288	0.7682	2.71986	0.736492	0.920675	0.38476	0.121577	0.442205	0.215735	0.251523	0.685898	0.47749	0.437448	0.263704	0.558018
2	15834759	15835328	TU35631	0.121161	0.267621	0.068663	0.572309	0.083111	0.376298	0.067859	0.483221	0.157138	0.06734	0.093497	0.114842	0.130174	0.430949	0.342468	0.022484	NA	0.180325
2	76191080	76191787	TU38162	0.336792	0.376333	0.368317	0.192089	0.2004	NA	0.354702	0.313421	0.036321	NA	NA	0.184916	0.16349	0.171475	0.170681	0.120675	0.202785	0.218734
2	142370944	142375800	TU39987	0.039529	0.02069	0.025025	0.03505	NA	NA	0.064815	0.05173	0.016257	0.092703	0.155704	0.120562	0.217503	0.532294	0.236178	0.015934	0.09044	0.203021
2	61156493	61157051	TU37000	0.697735	1.18658	0.840163	1.41108	1.43829	2.28164	1.70926	1.39003	2.50553	0.342184	0.448059	0.548208	0.856412	0.504755	0.552701	0.343637	0.47319	0.572051
2	60974290	60974654	TU36990	NA	NA	NA	0.667699	0.516567	0.683338	0.739864	0.227982	0.179119	0.574715	0.343103	1.13424	0.647805	0.406528	0.337067	0.110796	0.53426	1.80018
2	23517663	23518019	TU35952	0.6135	0.465621	0.181045	0.453076	0.543157	0.56602	NA	NA	NA	NA	0.350791	NA	0.025218	0.293465	0.057437	0.174705	NA	0.127962
2	23497694	23498538	TU35950	0.84719	2.03501	1.71848	0.939493	0.435444	1.10038	0.153243	0.29762	0.051581	NA	NA	NA	0.260737	0.454966	0.303327	NA	0.052172	0.054062
2	23502396	23503163	TU35951	0.950758	1.45008	0.877393	1.4065	0.493265	0.616313	0.063018	0.036358	0.117099	0.034205	NA	NA	0.349613	0.228452	0.120502	NA	0.028701	0.059482
2	26448708	26477179	TU35956	0.102013	0.10374	0.180791	NA	NA	0.027512	0.159304	0.11157	0.018696	0.111596	0.034442	0.168031	0.155092	0.348734	0.131848	0.10574	NA	0.025128
2	25980430	26322325	TU35955	NA	NA	NA	NA	NA	NA	NA	0.608666	NA	NA	NA	NA	NA	NA	NA	NA	NA	NA
2	83137160	83138403	TU38762	0.235836	0.468349	0.391196	0.349348	0.324922	0.263622	0.298307	0.365526	0.294892	0.272467	0.36308	0.175402	0.475337	0.387041	0.492734	0.407273	0.194912	0.27456
2	150929385	150929684	TU40462	0.116575	0.700162	0.559109	0.430361	0.561752	1.30156	0.494277	0.456132	0.358371	0.039531	0.069574	0.145467	0.540831	0.893593	0.396884	0.353144	0.293903	0.404035
2	150950330	150956092	TU40463	1.90065	2.16088	1.76967	2.09059	1.27962	1.74378	0.939398	2.40362	1.2365	1.11843	0.97193	1.10502	1.31841	1.45046	0.964013	1.32626	1.17788	1.92859
2	150926553	150927507	TU40461	0.194754	0.464675	0.387805	0.410893	0.17366	0.440639	0.12427	0.64828	0.246605	0.195754	0.213893	0.045087	0.031078	0.463958	0.149582	0.134196	0.133103	0.184324
2	60644534	60649363	TU36979	0.817282	0.832709	1.17151	0.630645	0.455221	0.522953	0.840105	0.804775	0.57302	0.418151	0.574738	0.437455	1.04156	1.00685	0.819348	0.362684	0.347208	0.492607
2	60621516	60624208	TU36978	1.03308	1.10735	1.13499	2.00051	2.06365	1.17932	1.94989	2.64702	1.84452	1.27842	1.87552	1.39342	3.05721	2.771	2.78232	0.737576	1.5314	1.65354
2	39924945	39925303	TU36200	0.320785	0.302333	0.560666	0.569251	0.032935	0.123533	0.098959	0.60575	0.028329	0.010656	0.096899	0.469628	0.135584	0.692127	0.091768	NA	NA	0.105617
2	10177060	10245063	TU35406	NA	0.135508	0.150834	0.099522	0.167808	0.197763	NA	0.175336	0.037445	0.581299	0.03264	NA	0.185805	NA	NA	0.096287	0.039617	NA
2	53797825	53800830	TU36566	0.830084	1.19946	1.00082	0.616806	0.271924	0.35774	0.186269	0.276824	0.245429	0.159082	0.28459	0.10685	0.430057	0.358668	0.550527	0.176267	0.291801	0.23287
2	53804183	53804892	TU36567	0.830652	1.21488	0.856775	0.663011	0.399671	0.435595	0.282636	0.50527	0.509113	0.055678	0.272023	0.153662	0.502326	0.391127	0.821352	0.081628	0.259753	0.548189
2	53248806	53250531	TU36560	1.17104	0.459589	0.861855	0.638251	0.155051	NA	0.179541	NA	0.171792	NA	NA	NA	NA	0.035816	0.244261	NA	NA	NA
2	135302585	135307637	TU39722	NA	NA	NA	NA	1.25234	NA	NA	NA	NA	NA	NA	NA	NA	NA	NA	NA	NA	NA
2	58209204	58210540	TU36695	0.943888	0.912754	0.742857	0.956164	0.427044	0.805332	0.474167	0.767612	0.424881	0.228907	0.246344	0.064666	0.50703	0.887854	0.513671	0.269359	0.148381	0.231767
2	58209204	58219954	TU36696	0.173022	0.138569	0.171853	0.161102	0.040699	0.430494	0.089681	0.214312	0.025145	0.02296	0.035467	0.065347	0.094918	0.178108	0.305367	0.061335	0.045417	0.034219
2	137287758	137453042	TU39761	1.29625	2.33036	2.27696	0.780435	NA	0.162695	NA	NA	NA	NA	NA	NA	NA	NA	NA	NA	0.050557	0.052388
2	79276400	79277784	TU38497	NA	NA	NA	NA	0.263554	NA	NA	NA	NA	NA	NA	NA	NA	NA	NA	NA	NA	NA
2	75919872	75920455	TU38143	0.145477	0.474919	0.334316	0.394646	0.24376	0.636062	0.153404	0.20455	0.287088	0.272728	0.526567	0.354202	0.824833	0.878192	1.02174	0.182629	0.222944	0.209378
2	75913384	75914224	TU38140	2.61456	2.34194	2.46726	5.0387	5.97206	4.3362	4.85103	12.9854	4.93711	8.8124	15.7311	9.67053	17.0282	13.1465	11.6089	4.80762	7.27647	6.02472
2	75916009	75918894	TU38141	0.248663	0.478848	0.356543	0.709306	0.493483	0.467935	0.894871	1.28052	0.843974	0.642777	1.20305	0.907279	1.43935	1.30874	2.14598	0.421861	0.452872	0.675117
2	5946580	5947231	TU34878	0.485999	0.26686	0.051452	0.536765	0.43329	0.189226	1.714	0.042543	1.16741	0.350681	0.160062	0.199906	0.236103	0.104549	0.220145	0.437892	0.370535	0.490222
2	5946302	5947599	TU34879	0.469059	0.790463	0.542051	0.646677	0.874108	0.557458	1.55899	0.277805	1.02304	0.427262	0.723287	0.403677	0.571415	0.519481	0.4874	1.0671	0.723777	0.843846
2	5924309	5926333	TU34870	0.397663	0.548808	0.543374	0.576316	0.532099	0.084774	0.483719	0.364286	0.531532	0.071775	0.137059	0.061544	0.12966	0.364102	0.03732	0.243898	0.398534	0.14453
2	5924824	5934214	TU34871	4.24211	4.51132	4.90025	25.5876	28.6318	16.6633	3.41895	19.1558	6.18001	0.738694	2.40946	1.21808	2.56745	2.70267	2.17106	6.09141	1.73348	3.92991
2	142114981	142115361	TU39964	1.28647	1.81893	0.739608	0.285562	0.434463	0.982838	0.659469	0.145605	0.624994	0.150615	0.383477	0.343241	0.662147	1.48701	0.893391	0.390189	0.519924	0.929235
2	142110665	142114707	TU39963	1.13421	1.42045	1.52025	1.1981	1.36284	1.48443	1.06457	1.1874	0.905886	0.586821	0.722374	0.63681	1.1867	1.24421	1.48155	0.982548	0.64887	0.909957
2	142091849	142094139	TU39962	0.224308	0.34097	0.443122	0.292722	0.234868	0.559382	NA	0.182199	0.314834	0.104048	0.404113	NA	NA	0.141131	0.265292	0.229461	NA	NA
2	142091849	142094139	TU39961	2.98865	2.97814	3.16699	5.44332	3.41868	3.59244	3.153	4.44645	3.44131	0.669238	1.37401	0.628728	2.71462	3.85527	3.9434	1.91574	1.55906	1.12687
2	69646950	69649005	TU37572	NA	NA	NA	NA	NA	NA	0.179508	0.964461	0.823665	NA	NA	NA	NA	0.178498	NA	NA	0.221154	NA
2	69705611	69705946	TU37574	0.946224	0.989445	1.08494	1.13009	0.422271	0.506125	3.32292	NA	2.13907	NA	0.117198	0.128149	0.088333	NA	NA	NA	NA	NA
2	41898111	41899107	TU36224	0.320128	0.11146	0.100942	1.03652	0.616677	1.52744	0.131687	0.554199	0.328021	0.115114	0.145148	0.131314	0.579504	1.0418	0.657584	0.107262	0.088436	0.06873
2	157512951	157514422	TU40636	NA	NA	0.120962	NA	NA	NA	NA	NA	NA	NA	NA	NA	NA	NA	0.064098	0.496301	NA	0.081227
2	10371083	10372272	TU35422	1.03113	0.592084	0.915367	0.499263	0.431529	0.409306	0.409949	0.804045	0.309419	0.547717	0.253774	0.298797	0.208026	0.245579	0.415271	0.161265	0.529821	0.326964
2	99117487	99120857	TU39154	0.579837	0.442224	0.474419	0.403068	0.412781	0.395154	0.650519	0.408514	0.368155	0.394241	0.340601	0.520588	0.457344	0.742828	0.632171	0.097245	0.094334	0.175887
2	99648853	99655165	TU39155	0.176042	NA	NA	NA	0.293822	0.16617	0.096523	0.092152	NA	NA	0.693424	NA	NA	0.134445	NA	NA	NA	NA
2	98956308	99360779	TU39152	NA	NA	0.062645	0.050176	NA	0.0654	0.266274	0.077412	NA	0.067198	NA	0.018025	0.05778	0.048539	NA	NA	NA	NA
2	99357052	99360779	TU39151	0.170108	0.448244	NA	0.174638	0.168377	0.098203	NA	0.089046	0.050817	0.122813	0.167513	0.350242	0.645155	0.411392	0.263086	0.06857	0.137988	0.219979
2	1414901	1416537	TU34482	0.33426	NA	NA	0.91671	NA	NA	0.371869	0.977962	NA	0.597041	0.876795	0.41753	1.09326	1.04188	NA	0.801882	1.10798	NA
2	1392256	1392696	TU34481	1.46042	1.5094	2.01431	0.962787	0.416462	0.112661	0.306034	1.16276	0.802199	0.794039	0.501243	0.451575	0.397749	0.969131	0.611893	0.435908	0.288905	0.175903
2	1391345	1392205	TU34480	1.26122	1.27241	1.12991	0.912978	0.727085	0.377597	0.909248	1.08374	0.692341	0.633899	0.687332	0.28992	0.819612	0.672378	0.89069	0.433806	0.339303	0.775876
2	29290998	29291992	TU36028	0.135076	0.079929	NA	NA	NA	NA	NA	NA	0.251214	0.13781	0.118496	NA	0.92242	0.446146	0.286919	NA	0.190571	NA
2	7854819	7856714	TU35126	NA	NA	NA	0.241476	NA	NA	NA	NA	0.18234	NA	NA	NA	0.470047	0.297261	0.175578	NA	NA	NA
2	90023033	90045497	TU38958	NA	0.029571	NA	0.310142	0.324032	0.167851	0.020586	0.487483	0.0766	0.152356	0.293326	0.029826	0.256715	0.188009	0.50703	1.52058	0.077479	0.47474
2	89908119	89911252	TU38954	2.78521	3.83243	3.74863	5.56351	4.29455	7.5111	1.79894	3.65177	3.01418	0.334873	0.369622	0.48595	1.27438	2.96517	3.00565	0.390947	0.394658	0.559743
2	90010131	90011369	TU38957	1.34573	1.11358	1.88214	2.39966	1.47123	1.311	1.58369	1.87159	1.20583	1.0308	1.14934	1.03421	2.30067	2.58316	3.94839	1.72426	2.42911	3.16609
2	90010131	90011369	TU38956	2.97048	4.09609	3.70886	7.54666	5.26615	5.33072	3.46367	7.3075	3.58022	3.66695	3.57483	3.27819	7.45417	9.63771	11.0312	5.68925	8.84985	10.7947
2	90084197	90085580	TU38951	2.23963	1.98422	1.85411	1.44515	1.08554	0.922642	1.27025	0.311449	1.18097	1.23835	0.875803	0.741419	0.96545	1.37083	2.31801	6.06169	2.91121	4.91042
2	90011442	90011782	TU38950	0.016057	NA	NA	0.147299	0.07813	NA	0.17024	0.302052	0.575177	0.224376	0.410505	0.191965	0.356853	0.546166	1.26277	0.692775	0.387418	1.48345
2	89911538	89913261	TU38952	1.91274	2.7827	2.82149	3.43095	1.36451	3.61212	0.733073	0.949423	0.865518	0.138468	0.102867	0.284648	1.82072	1.35076	1.64127	0.154662	0.300211	0.728648
2	50919449	50920711	TU36506	5.61976	8.66324	7.78497	15.1956	12.6421	12.9173	7.9581	14.2364	12.3663	5.59941	7.97777	6.64649	9.61769	8.85894	10.4692	5.04461	11.299	14.8822
2	50977397	50984142	TU36508	1.15466	1.29933	1.23843	1.73365	1.07332	1.76864	0.687723	1.23166	0.873758	0.213737	0.402673	0.31019	0.576349	1.32195	0.731442	0.284983	0.416349	0.441926
2	166846	167391	TU34387	0.097049	0.494426	0.552965	0.099633	0.433099	0.376197	0.318259	0.196095	0.439049	0.481121	0.372333	0.43427	0.460779	0.247057	0.525768	0.15648	0.361189	0.148928
2	132570145	132584938	TU39703	NA	NA	0.375967	0.001993	NA	0.098459	0.377395	0.280524	NA	0.163936	NA	0.214764	0.261283	0.003263	0.08964	0.041112	NA	0.007194
2	132582329	132615071	TU39702	NA	NA	NA	0.140442	NA	NA	0.217478	NA	0.052221	NA	0.140455	NA	0.521277	0.20176	0.756046	NA	NA	0.07292
2	132520803	132534527	TU39700	0.150508	0.215328	0.091277	0.226631	0.245851	0.177333	0.229131	0.393761	0.074494	0.099367	NA	0.221689	0.132828	0.377091	0.659054	0.166438	0.088829	NA
2	146487540	146488234	TU40167	NA	NA	NA	NA	0.407257	NA	NA	NA	NA	NA	NA	NA	NA	NA	NA	NA	NA	NA
2	140865136	140866178	TU39943	0.076375	NA	0.032378	0.260784	0.158706	0.071933	0.424165	0.637197	0.452572	0.318373	0.65718	0.516178	0.44107	0.336263	0.592802	0.430057	0.206409	0.525588
2	121634691	121635140	TU39493	1.35965	0.717008	0.280797	0.423108	0.101595	0.683567	0.701942	0.466816	0.369025	0.318234	0.881265	0.484567	0.533796	0.314751	0.697775	0.094931	0.195936	NA
2	121635283	121636697	TU39492	0.161264	NA	0.558884	0.379819	0.165984	0.40088	0.203939	0.288995	NA	0.042665	0.108628	0.277399	0.118059	0.606702	0.567176	0.07794	0.107639	0.090229
[truncated: 13,042 more rows]
