# Supplementary material for: Long non-coding RNAs and mRNAs profiling during spleen development in pig
Source: PLoS One. 2018 Mar 14;13(3):e0193552. doi: 10.1371/journal.pone.0193552 (PMC5851557; doi:10.1371/journal.pone.0193552)
Supplement: S3 Table — (XLSX) [file pone.0193552.s007.xlsx]

## Sheet: sup_table2
S3 Table: Functional categories of genes of intronic overlapping lncRNAs.
Category	Term ID	Term discription	Count	Fold Enrichment	P values (Benjamini corrected)	Genes list
GO-MF	GO:0005132	type I interferon receptor binding	14	20.8739	8.30336e-13	IFNA21, IFNA4, IFNA6, IFNA1, IFNA13, IFNA5, IFNA2, IFNW1, IFNA10, IFNA7, IFNA16, IFNA14, IFNA17, IFNA8
GO-BP	GO:0002286	T cell activation involved in immune response	15	17.1908	1.29745e-11	IFNA21, LCP1, IFNA4, IFNA6, IFNA1, IFNA13, IFNA5, IFNA2, IFNW1, IFNA10, IFNA7, IFNA16, IFNA14, IFNA17, IFNA8
GO-BP	GO:0033141	positive regulation of peptidyl-serine phosphorylation of STAT protein	14	18.5782	1.51861e-11	IFNA21, IFNA4, IFNA6, IFNA1, IFNA13, IFNA5, IFNA2, IFNW1, IFNA10, IFNA7, IFNA16, IFNA14, IFNA17, IFNA8
GO-BP	GO:0002323	natural killer cell activation involved in immune response	14	18.5782	1.51861e-11	IFNA21, IFNA4, IFNA6, IFNA1, IFNA13, IFNA5, IFNA2, IFNW1, IFNA10, IFNA7, IFNA16, IFNA14, IFNA17, IFNA8
GO-MF	GO:0000978	RNA polymerase II core promoter proximal region sequence-specific DNA binding	49	3.49858	2.74011e-11	ZNF714, ZNF680, CREB1, ZNF138, MXD1, ZNF730, STAT1, ZNF90, ZNF195, ZNF718, ZNF736, ZNF727, ZNF695, ZNF486, NR5A2, ZNF676, ZNF141, ZNF479, ETV6, ZNF431, RBBP4, ZNF716, NFE2L3, ZNF217, RFX1, MYPOP, ZNF732, ZNF100, ZNF85, ZNF117, ZNF253, KLF13, ZNF679, ZNF682, ZNF430, ZNF735, ZNF506, FOXP1, ZNF737, ZNF492, ZNF746, ZNF708, ZNF675, NR2C1, ZNF257, ZNF273, ZNF92, ZNF626, ZNF98
GO-BP	GO:0060338	regulation of type I interferon-mediated signaling pathway	15	14.5461	1.12347e-10	PTPN11, IFNA21, IFNA4, IFNA6, STAT1, IFNA1, IFNA13, IFNA5, IFNA2, IFNA10, IFNA7, IFNA16, IFNA14, IFNA17, IFNA8
GO-BP	GO:0042100	B cell proliferation	15	11.8187	3.297e-09	IFNA21, PRKCD, IFNA4, IFNA6, IFNA1, IFNA13, IFNA5, IFNA2, IFNW1, IFNA10, IFNA7, IFNA16, IFNA14, IFNA17, IFNA8
GO-BP	GO:0043330	response to exogenous dsRNA	14	10.3819	1.20013e-07	IFNA21, IFNA4, IFNA6, IFNA1, IFNA13, IFNA5, IFNA2, IFNW1, IFNA10, IFNA7, IFNA16, IFNA14, IFNA17, IFNA8
KEGG-PATHWAY	hsa04140	Regulation of autophagy	14	9.29031	2.55567e-07	IFNA21, IFNA4, IFNA6, IFNA1, IFNA13, IFNA5, IFNA2, IFNA10, ATG7, IFNA7, IFNA16, IFNA14, IFNA17, IFNA8
KEGG-PATHWAY	hsa04622	RIG-I-like receptor signaling pathway	17	6.28518	7.18147e-07	IL12A, IFNA21, AZI2, IFNA4, IFNA6, IFNA1, IFNA13, IFNA5, IFNA2, IFNA10, IFNW1, IFNA7, CASP8, IFNA16, IFNA14, IFNA17, IFNA8
KEGG-PATHWAY	hsa04623	Cytosolic DNA-sensing pathway	16	6.47004	1.00719e-06	IFNA21, IFNA4, IFNA6, IFNA1, IFNA13, IFNA5, IFNA2, IL33, IFNA10, IFNA7, IL1B, IFNA16, IFNA14, ZBP1, IFNA17, IFNA8
GO-BP	GO:0006959	humoral immune response	16	7.07739	1.64296e-06	IFNA21, IFNA4, IFNA6, IL7, GATA3, IFNA1, IFNA13, IFNA5, IFNA2, IFNW1, IFNA10, IFNA7, IFNA16, IFNA14, IFNA17, IFNA8
KEGG-PATHWAY	hsa05320	Autoimmune thyroid disease	14	6.96773	3.1861e-06	IFNA21, IFNA4, IFNA6, IFNA1, IFNA13, IFNA5, IFNA2, IFNA10, TSHR, IFNA7, IFNA16, IFNA14, IFNA17, IFNA8
KEGG-PATHWAY	hsa04620	Toll-like receptor signaling pathway	19	4.63889	4.49773e-06	IL12A, IFNA21, PIK3CA, IFNA4, IFNA6, STAT1, IFNA13, IFNA1, IFNA5, IFNA2, IFNA10, CASP8, IRF5, IFNA7, IL1B, IFNA16, IFNA14, IFNA17, IFNA8
KEGG-PATHWAY	hsa05161	Hepatitis B	22	3.92664	5.40468e-06	IFNA21, CREB1, PIK3CA, IFNA4, IFNA6, STAT1, IFNA13, IFNA1, IFNA5, IFNA2, TP53, IFNA10, CASP8, IFNA7, APAF1, YWHAZ, STAT4, IFNA16, IFNA14, RB1, IFNA8, IFNA17
GO-BP	GO:0060337	type I interferon signaling pathway	16	6.3033	6.88664e-06	IFNA21, IFIT3, IFNA4, IFNA6, STAT1, IFNA1, IFNA13, IFNA5, IFNA2, IFNA10, IRF5, IFNA7, IFNA16, IFNA14, IFNA17, IFNA8
GO-BP	GO:0002250	adaptive immune response	24	4.08863	7.23746e-06	LILRA4, IFNA21, LILRA6, CD6, JCHAIN, ERAP1, FCGR1B, THEMIS, LILRB4, IFNA4, FYN, IFNA6, IFNA13, IFNA1, IFNA5, IFNA10, LILRB5, IFNW1, IFNA7, IFNA16, LILRB3, IFNA14, IFNA8, IFNA17
GO-BP	GO:0030183	B cell differentiation	16	6.11229	9.56777e-06	IFNA21, HDAC4, IFNA4, IFNA6, IFNA1, IFNA13, IFNA5, IFNA2, IFNW1, IFNA10, TSHR, IFNA7, IFNA16, IFNA14, IFNA17, IFNA8
KEGG-PATHWAY	hsa04630	Jak-STAT signaling pathway	21	3.74816	2.0953e-05	IL12A, PTPN11, IFNA21, PIK3CA, IL23R, IFNA4, IFNA6, STAT1, IL7, IFNA13, IFNA1, IFNA5, IFNA2, IFNA10, IFNW1, IFNA7, STAT4, IFNA16, IFNA14, IFNA8, IFNA17
KEGG-PATHWAY	hsa05162	Measles	19	3.69716	9.04991e-05	IL12A, IFNA21, PIK3CA, IFNA4, FYN, IFNA6, STAT1, IFNA13, IFNA1, IFNA5, IFNA2, TP53, IFNA10, IFNA7, IL1B, IFNA16, IFNA14, IFNA17, IFNA8
KEGG-PATHWAY	hsa05152	Tuberculosis	22	3.21674	0.000103938	IL12A, IFNA21, CREB1, CAMK2D, IFNA4, IFNA6, STAT1, IFNA13, IFNA1, IFNA5, IFNA2, IFNA10, CASP8, IFNA7, APAF1, RFXAP, FCGR1A, IL1B, IFNA16, IFNA14, IFNA8, IFNA17
KEGG-PATHWAY	hsa05168	Herpes simplex infection	22	3.11127	0.000159487	IL12A, PTPN11, IFNA21, NECTIN2, IFNA4, IFNA6, STAT1, IFNA13, IFNA1, IFNA5, IFNA2, TP53, IFNA10, TRAF5, CASP8, IFNA7, GTF2IRD1, IL1B, IFNA16, IFNA14, IFNA17, IFNA8
GO-BP	GO:0007596	blood coagulation	24	3.28868	0.000286647	CD36, ZFPM2, SH2B3, KDM1A, GATA3, PDGFD, IFNA2, IFNA10, IFNA7, IFNA16, IFNA14, IFNA17, IFNA8, IFNA21, ENTPD1, DTNBP1, FYN, IFNA4, IFNA6, IFNA1, PAPSS2, IFNA13, IFNA5, PLAUR
KEGG-PATHWAY	hsa04650	Natural killer cell mediated cytotoxicity	17	3.60625	0.000356686	PTPN11, IFNA21, VAV3, PIK3CA, IFNA4, FYN, IFNA6, IFNA1, IFNA13, IFNA5, IFNA2, IFNA10, IFNA7, IFNA16, IFNA14, IFNA17, IFNA8
KEGG-PATHWAY	hsa05160	Hepatitis C	17	3.30799	0.000970935	IFNA21, PIK3CA, IFNA4, IFNA6, STAT1, IFNA1, IFNA13, IFNA5, IFNA2, TP53, IFNA10, IFNA7, PPP2CB, IFNA16, IFNA14, IFNA17, IFNA8
GO-BP	GO:0051607	defense response to virus	21	3.20895	0.00207551	IFNA21, IFIT3, IFNA4, IFNA6, STAT1, IFNA13, IFNA1, IFNA5, IFNA2, IL33, IFNA10, IFNW1, ATG7, GBP1, IFNA7, IRF5, IFNA16, IFNA14, GBP3, IFNA17, IFNA8
KEGG-PATHWAY	hsa05164	Influenza A	19	2.82599	0.00226598	IL12A, IFNA21, KPNA1, PIK3CA, IFNA4, IFNA6, STAT1, IFNA13, IFNA1, IFNA5, IFNA2, IL33, IFNA10, IFNA7, IL1B, IFNA16, IFNA14, IFNA17, IFNA8
KEGG-PATHWAY	hsa04380	Osteoclast differentiation	16	3.16093	0.00236597	SIRPB1, LILRA4, CREB1, LILRA6, SIRPG, PIK3CA, LILRB4, LILRA5, FYN, STAT1, IL1R1, LILRB5, SIRPA, FCGR1A, IL1B, LILRB3
KEGG-PATHWAY	hsa04151	PI3K-Akt signaling pathway	29	2.17543	0.00239785	CREB1, PDGFD, IFNA2, IFNA10, MTOR, IFNA7, IFNA16, IFNA14, LAMB1, ITGA1, IFNA17, IFNA8, IFNA21, MDM2, PPP2R5C, TEK, PIK3CA, IFNA4, IFNA6, IL7, IFNA1, IFNA13, IFNA5, ITGA9, TP53, ANGPT2, YWHAH, YWHAZ, PPP2CB
GO-BP	GO:0019221	cytokine-mediated signaling pathway	18	3.46441	0.00362558	IFNA21, IFNA4, IFNA6, IFNA13, IFNA1, IFNA5, IFNA2, IFNA10, IFNW1, IRF5, IFNA7, STAT4, IL1B, IFNA16, IFNA14, IFNA17, IFNA8, ZNF675
KEGG-PATHWAY	hsa04060	Cytokine-cytokine receptor interaction	21	2.36297	0.0082481	IL12A, CCR3, IFNA21, IL23R, IFNA4, IFNA6, IL7, IFNA13, IFNA1, IFNA5, IFNA2, IL1R1, IFNA10, IFNW1, IFNA7, IL1B, IFNA16, IFNA14, IFNA8, IFNA17, CX3CR1
GO-MF	GO:0046872	metal ion binding	117	1.43334	0.0121504	ZNF680, ZBED6, ZFPM2, OSR1, NUFIP1, VAV3, ZNF138, DPYD, BRIP1, ARFGAP3, NDUFS1, TRPS1, FCN1, ZNF25, ITGA1, TRIM26, ZNF93, ZNF429, ZNF727, ZNF695, FANCL, ZNF479, ZNF431, ZC3H12D, ANTXR2, RNF217, TP53, APTX, ZNF217, ZNF100, ZNF85, ZNF117, ZNF253, ZNF679, ZNF682, ZNF735, GNA14, PFKP, ZNF506, SLC6A3, RNF216, ZNF257, ZNF681, ETFDH, PLA2G4A, ZNF273, ZNF92, ZNF366, SUZ12, ZNF626, ITGA9, ANGPT2, ZNF678, …
GO-MF	GO:0003676	nucleic acid binding	64	1.6469	0.0203621	DDX42, GTF2IRD2B, ZNF714, ZFPM2, OSR1, ZNF138, ZNF730, BRIP1, ZNF195, ZNF718, ZNF90, ZNF93, ZNF429, ZNF486, ZNF789, ZNF695, CELF2, HNRNPF, ZNF676, GPATCH2, DHX34, PARN, ZNF479, ZNF141, ZNF431, ZNF420, ZNF217, R3HDM2, ZNF732, ZNF100, ZNF85, ZNF117, ZNF253, ZNF684, KLF13, CPEB2, ZNF682, SETD1B, SYNJ2, ZNF430, CELF4, ZNF529, ZNF506, ZNF710, ZNF791, ZNF726, ZNF737, ZNF746, ZNF708, ZNF675, GTF2IRD2, Z…
GO-MF	GO:0005125	cytokine activity	19	2.73631	0.0339068	IL12A, IFNA21, IFNA4, IFNA6, IL7, IFNA13, IFNA1, IFNA5, IFNA2, IL33, CMTM6, IFNA10, IFNW1, IFNA7, IL1B, IFNA16, IFNA14, IFNA17, IFNA8
