# Supplementary material for: Long non-coding RNAs and mRNAs profiling during spleen development in pig
Source: PLoS One. 2018 Mar 14;13(3):e0193552. doi: 10.1371/journal.pone.0193552 (PMC5851557; doi:10.1371/journal.pone.0193552)
Supplement: S4 Table — (XLSX) [file pone.0193552.s008.xlsx]

## Sheet: protein-coding gene
S4 Table: The log2-transformed (FPKM+1) of protein-coding genes.
Gene_ID	E55d-1	E55d-2	E55d-3	B0d-1	B0d-2	B0d-3	W30d-1	W30d-2	W30d-3	A180d-1	A180d-2	A180d-3	A2Y-1	A2Y-2	A2Y-3	A2Y-WB-1	A2Y-WB-2	A2Y-WB-3
ENSSSCG00000023351	2.3577	2.17953	2.17551	4.11512	3.8456	3.43254	3.582	4.10332	3.9439	3.14161	3.09122	3.25572	3.65027	3.6644	4.02838	3.28514	2.9947	3.22369
ENSSSCG00000003383	1.33959	1.39406	1.37949	1.24633	1.21886	1.31306	1.24708	1.57007	1.28706	1.95655	2.02844	1.65422	1.89327	1.58115	1.70713	1.32144	1.54015	1.83787
ENSSSCG00000023354	3.06067	3.09733	3.06918	2.2229	2.7095	2.57225	2.65158	2.06058	2.40845	2.21509	2.29222	2.00762	2.38456	1.9271	2.1054	2.1829	1.90953	2.46214
ENSSSCG00000003386	0.9293	0	0.077537	2.6779	2.07824	4.98096	2.76858	2.38475	3.10478	3.64783	3.29168	4.06369	3.3143	3.33916	3.72008	4.13295	3.94871	3.90663
ENSSSCG00000023356	2.35085	2.40564	2.55067	0.750909	0.721752	0.669813	0.625527	0.741604	0.977829	1.36011	0.218506	0.150657	0.784517	0.503558	1.14805	2.45127	1.26397	1.45919
ENSSSCG00000013437	2.91656	2.6857	2.90798	2.31664	2.39714	2.12198	2.57226	2.3894	2.32971	2.39163	2.72615	2.39964	2.34782	2.35106	2.13999	2.22559	1.90458	2.37892
ENSSSCG00000013435	3.69052	3.24438	3.38113	3.06162	3.03945	3.57265	3.55375	2.93082	3.12378	3.59097	3.49842	3.01361	3.18816	3.15196	3.26237	3.30916	3.36399	3.85882
ENSSSCG00000013432	2.7221	2.60903	2.84909	3.24823	2.67595	3.25282	2.14231	2.85422	2.28718	2.72899	2.98211	2.5769	2.4955	2.80697	2.12402	2.93165	2.76987	3.16218
ENSSSCG00000013431	4.51217	4.26352	4.03678	4.269	4.72985	4.88697	5.60083	4.72289	5.1607	5.00729	4.86403	4.62145	4.57861	4.5131	4.45558	4.99284	4.75994	5.09574
ENSSSCG00000029716	1.74149	1.8355	1.69771	1.49936	1.77991	1.45705	2.42704	2.51572	2.29446	2.09541	2.09793	2.15878	2.94096	2.3402	2.77323	1.50927	2.12946	2.04962
ENSSSCG00000029715	1.80843	1.6845	2.03923	1.60875	1.83431	1.82188	1.43439	1.36451	1.30511	2.0281	1.58084	1.36375	1.47278	1.44539	1.44027	1.97776	1.42666	2.26894
ENSSSCG00000029711	1.62176	1.52654	1.39518	1.34132	1.25097	1.28128	0.819995	1.10537	1.00646	1.39833	1.36922	1.09872	1.13777	1.38946	1.28844	1.45492	1.20368	1.54771
ENSSSCG00000029710	0.733864	0.732135	0.805446	2.27493	2.31507	1.53555	1.4354	1.46497	1.36423	1.47697	1.69785	1.204	2.05474	1.85474	1.96221	1.72239	2.04028	2.02395
ENSSSCG00000028049	0.294901	0	0.303671	0.4411	0.407334	0.591755	0.406084	0.590813	0.597541	1.03563	1.0064	0.620828	0.522056	0.642051	0.530767	0.780482	0.6957	1.08903
ENSSSCG00000028044	5.06536	4.61098	4.55867	4.44528	4.35009	3.63514	5.19864	2.87679	4.83723	2.11438	2.24358	2.2342	2.82362	3.17311	3.15959	2.3399	2.88811	2.95084
ENSSSCG00000028045	2.41824	2.38716	2.14035	2.60527	2.69901	3.04597	2.38092	2.75415	2.35232	2.86889	3.10653	2.70433	2.92893	2.78438	2.63716	2.44432	2.89115	3.31763
ENSSSCG00000028047	0.275722	0.430043	0.285157	0.992797	0.447593	0.808932	0.9276	1.19175	1.17243	1.6761	1.72111	1.55254	2.58712	2.49286	3.09881	2.4602	2.23584	2.79537
ENSSSCG00000028040	3.14587	3.00717	3.02747	3.58104	4.14724	4.65938	4.41529	4.5475	4.28977	5.03552	5.12504	4.94988	4.94688	4.54065	4.63034	4.99402	5.20531	5.72422
ENSSSCG00000003382	0.363142	0.344639	0.266888	0.371708	0.234702	0.154661	0.17287	0.285123	0.211212	0.532892	0.397576	0.441719	0.474533	0.546755	0.326727	0.324789	0.391481	0.292806
ENSSSCG00000003384	2.901	2.56622	2.40713	2.03187	2.45309	3.0048	2.28867	2.24201	2.11778	2.62153	2.5891	2.3559	2.54025	2.26173	2.50507	2.09935	2.46562	2.81378
ENSSSCG00000003385	5.3531	5.10891	5.26775	5.01881	5.40086	5.19206	5.88773	5.66008	5.92433	6.00645	6.10643	5.84798	6.08969	5.73033	6.33784	6.27678	6.10065	6.27364
ENSSSCG00000013436	6.05436	5.70313	5.8122	5.71154	6.74889	6.73796	7.33674	6.83525	7.03057	7.29536	7.36541	7.19557	7.29861	6.88247	6.70965	7.40154	7.29215	7.45296
ENSSSCG00000015998	0.365872	0.253203	0.229163	0.200115	0.185149	0.144236	0.139737	0.209145	0.190861	0.108597	0.0981949	0.232447	0.21011	0.182824	0.230231	0.271391	0.15366	0.169689
ENSSSCG00000015999	1.90493	1.9192	1.96083	1.81949	2.1091	2.47972	2.13112	1.56572	2.37182	1.88266	1.54472	1.79938	1.71299	1.64801	2.04579	2.11639	2.11335	1.89662
ENSSSCG00000015996	1.75796	1.90689	1.75872	2.3379	2.52074	2.67989	2.46233	2.31045	2.44034	2.48406	2.19567	2.51443	2.71825	2.20576	2.39879	1.95451	2.32633	2.57294
ENSSSCG00000015997	2.02737	2.37243	2.09022	1.60482	1.43756	1.98016	1.96809	1.28865	1.94081	1.63285	1.39331	1.24103	2.12495	1.80919	1.90594	2.16118	1.56035	1.49664
ENSSSCG00000010319	2.27135	2.13977	2.20041	3.16374	2.76603	3.12093	2.73766	3.13996	3.04384	2.827	2.77697	2.90499	3.35837	3.22584	3.68443	3.07477	3.42905	3.74894
ENSSSCG00000010316	1.6768	1.54107	1.49852	1.59635	1.42842	1.33433	1.13528	1.45058	1.29262	1.30232	1.5505	1.37979	1.45203	1.66103	1.60194	1.24972	1.29941	1.39242
ENSSSCG00000010315	4.33224	4.05371	3.89008	3.48763	3.64875	3.60349	4.53422	3.24669	4.26762	3.36799	3.28576	3.36865	3.69416	3.28172	3.42746	2.98373	2.85468	3.2686
ENSSSCG00000010314	3.89124	3.87617	3.60864	4.26725	4.26973	4.60245	4.37478	4.27443	4.50547	3.87289	3.68367	3.80368	4.30469	4.12018	4.50665	3.70809	4.26991	4.50707
ENSSSCG00000010313	4.69432	4.73488	4.50603	4.54281	4.45033	5.35503	4.6672	4.45736	5.2183	3.57463	3.46451	3.29312	4.19368	4.47088	4.584	4.46514	3.97983	4.27126
ENSSSCG00000010312	1.26467	1.22717	1.18185	1.40719	2.61993	2.43839	2.74624	2.55577	2.28452	2.55209	2.97364	2.6677	2.74548	2.1007	2.50611	4.04488	3.39319	3.40055
ENSSSCG00000010311	2.43604	2.55402	2.43475	2.55291	2.59763	2.00816	2.21607	3.12184	2.46374	3.46051	3.53577	2.98381	3.35292	3.25957	3.47045	3.9033	2.90637	3.54512
ENSSSCG00000010310	2.1876	2.12313	2.09944	1.98769	1.95565	2.08145	1.7832	1.9908	1.80559	2.29813	2.31935	2.06822	2.02013	2.11874	2.05188	2.04671	2.18367	2.39723
ENSSSCG00000005593	3.24841	3.2213	3.27385	5.69525	4.69668	4.3248	3.52335	4.54069	3.0287	4.12914	4.24765	3.79809	3.45277	3.56745	3.89232	3.57092	3.1556	3.16675
ENSSSCG00000021423	1.29185	1.13715	1.04696	1.64842	1.49867	1.62593	1.75687	1.84188	1.9414	1.46226	1.72181	1.49565	2.44002	2.00411	2.15323	1.50501	1.48509	1.97736
ENSSSCG00000024414	4.48359	4.7763	4.52007	5.03061	4.25665	3.10936	4.82004	3.86394	4.39597	2.17954	2.67504	3.46978	3.34849	2.8522	4.94767	4.19035	3.31692	4.03426
ENSSSCG00000024413	4.80674	4.64057	4.88471	4.02587	4.20278	5.10643	3.84125	4.27425	3.70755	4.83148	5.02525	4.59405	4.3039	4.3453	4.1075	4.81186	4.75582	5.32517
ENSSSCG00000021424	2.93464	2.8187	2.26792	3.15824	3.29833	3.48553	4.14485	3.9038	3.33372	4.28365	3.86413	3.65253	4.44094	4.05569	3.52539	3.6505	3.98781	4.08425
ENSSSCG00000021427	3.20073	2.82835	2.99772	2.89152	2.80788	2.98912	2.59807	2.75856	2.6214	3.1686	3.30889	2.874	3.16413	2.96699	3.23767	3.09122	3.44302	4.0229
OTTSUSG00000002709	1.67881	1.72886	1.73872	2.05488	2.00286	1.02944	2.10647	2.01932	1.95596	2.4517	2.42359	2.51417	2.62644	2.66725	3.35498	3.25059	3.45019	3.90703
ENSSSCG00000005599	3.29702	2.7576	2.91501	2.81468	2.2894	2.52014	3.53386	2.51313	3.35366	2.93027	2.71341	2.97659	2.79294	2.21075	2.25403	2.1931	2.42719	2.35884
ENSSSCG00000005598	2.31787	2.00621	2.04248	1.44145	1.18183	1.05354	1.31257	0.89398	1.15617	0.986451	1.10159	0.808684	1.21714	1.1502	1.31859	0.95106	0.690981	0.718879
OTTSUSG00000002704	1.45554	1.35055	1.21727	1.09184	1.05099	0.887471	0.843041	0.798361	0.907604	1.10785	0.921209	0.828601	1.09201	1.01054	1.38953	0.877533	0.913252	1.13016
OTTSUSG00000002707	1.38989	1.3235	0.687819	1.34751	1.61779	0.643528	1.80991	1.30973	1.68525	1.00679	0.973136	0.954384	1.57207	1.78247	1.8413	1.27722	0.841063	1.53291
ENSSSCG00000029872	0.794279	1.35591	1.15205	3.70533	3.23354	2.36031	2.45319	2.13127	2.3643	0.522965	0.412049	0.699681	1.34503	1.36244	2.79041	0.638659	0.511016	0.543748
ENSSSCG00000029873	3.34149	3.06592	2.89039	2.80868	3.70117	3.71487	3.61799	3.91868	3.37949	5.00859	4.7844	4.86099	5.13231	4.83933	4.25404	4.47728	4.11624	5.11658
ENSSSCG00000029876	4.08874	3.72694	3.8806	4.41625	4.56277	7.04459	4.39235	4.39527	4.47548	4.29946	4.20032	4.4453	4.03018	4.34491	4.48175	4.35684	5.1227	5.00487
ENSSSCG00000029877	2.23829	2.31116	2.31733	2.56929	2.7206	2.87098	2.63985	2.80262	2.61676	2.54169	2.63634	2.52727	3.35002	2.859	3.11001	2.44716	2.63553	2.8554
ENSSSCG00000029875	1.34096	1.44398	1.26991	1.80206	1.57198	1.46192	1.33625	1.4728	1.11022	1.0707	1.00731	1.00171	1.60437	1.65004	1.69929	0.752135	1.22092	1.16138
ENSSSCG00000010865	2.67688	2.43042	2.24763	1.42022	1.67534	1.48223	2.66537	1.73632	2.45168	1.18298	1.13215	1.69029	1.26137	1.08869	0.746419	0.217453	0.32782	0.391358
ENSSSCG00000010866	4.01137	3.8739	3.80295	4.10319	4.34754	4.01176	4.17775	4.4832	4.23308	4.40422	4.21475	4.20779	4.81015	4.30931	4.65084	4.40173	4.33183	4.32074
ENSSSCG00000010861	1.70056	1.81963	1.81826	2.6592	2.9543	1.10228	2.26349	2.69153	2.18771	2.02841	2.61623	1.96837	2.11553	2.43664	2.4662	3.23258	2.79618	2.80188
ENSSSCG00000010860	1.96948	2.05575	2.10847	2.72253	2.76363	2.90991	2.56784	3.21325	2.80268	2.97507	3.25203	2.88776	3.09701	3.15154	3.0774	3.55021	3.75781	3.67177
ENSSSCG00000010863	4.0272	3.8499	3.75509	3.8955	3.88134	4.23524	4.03966	3.45374	3.89279	2.68231	2.68342	2.73535	3.45335	3.25471	3.59181	2.74749	3.11247	3.39572
ENSSSCG00000010862	2.74259	2.75775	2.68994	2.69342	2.40311	2.65211	2.09433	2.3243	2.46506	2.13535	1.99536	1.85411	2.50127	2.73105	2.83129	2.85273	2.79556	3.75419
ENSSSCG00000005249	0.677734	0.553128	0.388145	1.58887	1.11193	0.621589	0.820702	1.18866	0.697206	1.34648	1.36291	0.793659	0.802906	1.0794	1.2084	1.17954	0.708833	0.8851
ENSSSCG00000005243	3.48096	3.34731	3.37577	2.99597	2.38413	2.49667	2.43309	2.8222	2.39772	4.77821	3.92059	3.59556	4.92131	5.02155	5.9339	6.22221	5.40165	5.66429
ENSSSCG00000005241	1.87965	2.00143	1.81755	2.07379	2.26698	2.61504	2.54005	2.1229	2.52711	1.84986	1.6102	2.07157	2.69784	2.22023	2.61277	1.70924	2.04571	2.07448
ENSSSCG00000005240	2.9078	2.90449	2.8484	4.29267	4.08745	4.00749	4.03607	4.97968	4.34772	4.41194	4.45507	4.28902	4.81243	4.69627	4.53799	4.13104	3.85723	3.87136
ENSSSCG00000005247	2.33795	2.42266	2.33074	1.83247	1.89562	1.65482	0.975405	1.03357	1.13473	0.994281	0.816689	0.869515	1.07169	1.04724	1.00189	1.58691	1.08248	1.48867
ENSSSCG00000005245	2.68378	2.51693	2.49485	2.42769	2.38728	2.26596	2.84726	2.55767	2.87145	2.6692	2.59787	2.30049	2.97979	2.98049	3.3837	1.93194	2.63858	3.16229
ENSSSCG00000011196	2.59686	2.98731	2.7908	2.20284	2.17274	3.09747	2.68198	2.11454	2.54226	2.37155	2.67441	2.5704	2.77445	2.35575	2.63503	2.84135	3.196	4.15763
ENSSSCG00000011197	2.45262	2.53622	2.33703	2.64438	2.71881	2.48919	3.25252	2.76305	3.09316	2.22308	2.50037	2.6417	2.67548	2.45278	2.8374	2.17598	2.57474	2.56472
ENSSSCG00000011194	2.00527	1.97299	2.00197	1.78632	1.86959	1.57216	1.84312	1.38167	1.94448	1.14862	1.1624	1.1327	1.60476	1.46633	1.55375	1.10588	1.16515	1.39573
ENSSSCG00000011192	0.991366	1.40782	1.15544	1.65635	2.24247	1.74935	2.14125	1.40114	1.68149	2.25524	2.49084	1.63886	2.08623	2.39973	1.56842	2.73157	1.7979	1.93693
ENSSSCG00000011190	2.69568	2.66691	2.49824	2.32435	2.31103	2.14157	2.3466	2.18521	2.01843	2.07803	1.88652	1.95779	2.18963	2.54587	2.39948	2.01019	2.10803	2.53035
ENSSSCG00000014348	1.31947	1.17658	1.058	1.31	1.19488	0.942245	1.45386	1.49225	1.1655	1.43208	1.34619	1.57191	1.63187	1.38508	1.48589	1.14703	1.08491	1.27034
ENSSSCG00000014349	1.82028	1.98563	2.19731	2.50437	2.60184	2.08592	2.78634	3.65657	3.09453	3.60297	4.06201	4.06719	3.94328	3.62186	3.08356	3.92957	3.48379	3.40593
ENSSSCG00000011198	3.24411	2.91321	3.11093	4.1426	4.61602	3.80157	3.92235	4.15674	3.34328	4.24575	4.30083	3.91818	4.25115	4.02831	4.21217	3.95163	4.70111	4.76708
ENSSSCG00000011199	2.66349	2.52202	2.52411	2.72775	2.27099	2.1635	2.24678	2.79508	2.30666	2.76533	2.63973	2.82493	2.74973	3.0264	2.75797	2.70571	2.68555	2.86019
OTTSUSG00000003079	3.87595	4.26117	4.31449	4.47056	4.47433	4.50978	4.36764	4.44832	4.45087	4.08706	4.13195	4.14285	4.55783	4.24493	4.54818	3.84568	4.09767	4.37424
OTTSUSG00000003070	1.22725	1.09636	1.34249	1.15174	1.24254	1.09871	0.798487	1.36101	1.00395	0.933314	1.59803	0.901584	1.43425	0.992792	1.11393	0.647019	0.917513	0.68672
OTTSUSG00000003072	4.71433	4.75527	4.95583	4.89838	5.3021	5.35357	5.27378	5.02107	5.0775	4.90871	4.90916	5.02509	4.94264	4.72214	5.21248	4.90267	5.32711	5.42579
OTTSUSG00000003075	2.64236	2.55909	2.32003	2.73715	2.57854	2.62087	2.37541	2.60343	2.44097	1.92507	2.06136	2.13642	2.38903	2.28414	2.55827	1.98282	2.21011	2.40087
OTTSUSG00000003077	0.467611	0.317811	0.193707	0.403563	0.646117	0.609286	0.397194	0.29665	0.313064	0.378602	0.336801	0.420554	0.137296	0.361628	0.0618091	0.227067	0.228851	0.092963
ENSSSCG00000011732	4.05357	3.70136	3.3086	3.63163	3.28053	2.59911	4.29452	2.44467	4.05202	2.07391	2.128	2.24903	2.52333	2.28162	2.50214	1.73699	1.69329	2.04446
ENSSSCG00000011733	3.55241	3.46789	3.20086	3.7712	3.18875	2.61995	3.77224	3.00007	4.07017	2.30112	2.24885	2.48288	3.21102	2.45221	2.93088	2.07762	2.05982	2.40846
ENSSSCG00000011731	5.8102	5.54065	5.33139	5.09767	4.91799	4.1067	5.78012	4.63762	5.81423	2.98122	3.19923	3.60225	3.71043	3.21429	3.45971	1.79115	2.38994	2.32307
ENSSSCG00000011739	4.04028	3.96462	3.61319	4.42475	4.37356	4.44296	4.75518	4.61663	5.17977	4.16927	4.2152	4.1914	4.65917	4.04212	4.73177	3.8922	4.19443	4.48965
ENSSSCG00000015430	2.58667	2.38921	2.44373	2.40401	2.47186	2.50313	2.5995	2.43055	2.53112	2.27099	2.15058	2.32596	2.60064	2.38971	2.66893	1.88117	2.37427	2.49875
ENSSSCG00000015432	0.592717	0.64415	0.538071	0.758483	0.750831	0.518973	0.596269	1.08951	0.797583	0.83269	1.10505	0.790529	0.989066	1.18392	0.905863	0.70236	0.729621	0.780478
ENSSSCG00000015437	2.60205	1.93713	2.2847	4.33902	3.54416	2.6926	3.80536	4.55944	3.65298	3.66799	3.93368	4.34947	4.64251	4.68834	5.00924	4.9139	6.58301	7.73181
ENSSSCG00000013774	2.91171	2.61764	3.06184	2.02132	2.6323	2.3506	2.4104	2.65574	2.47252	3.2414	3.14947	3.0741	2.98976	2.59485	2.68281	3.45746	3.32996	3.51588
ENSSSCG00000013775	3.57888	3.37118	3.35705	5.1036	5.23054	6.28414	5.3095	6.09202	5.34815	5.96633	6.28734	6.05126	5.87898	6.00922	5.58027	7.07713	7.15875	7.16856
ENSSSCG00000013776	3.75238	3.565	3.42978	3.10651	3.67183	3.83745	4.52142	3.65227	4.18136	3.58896	3.48487	3.77428	3.4548	2.84312	2.92993	2.87853	2.98801	3.29198
ENSSSCG00000013777	0.970231	0.70681	0.885762	1.5938	1.57945	2.07942	2.75381	2.59288	2.13605	3.33781	3.44324	3.10142	3.26299	3.14947	3.0343	1.8688	1.87827	2.0159
ENSSSCG00000013771	3.3959	3.11326	3.29737	2.30555	2.3005	2.80153	1.57663	2.13298	1.85275	2.62455	2.63806	2.64885	1.96909	2.51175	2.19911	2.97529	2.78198	3.08758
ENSSSCG00000013772	4.21401	4.10599	3.81769	3.15314	3.15795	2.33601	4.05048	2.67405	3.71623	2.14461	2.40423	2.6158	2.37819	1.6298	1.28308	0.570957	1.07176	0.957142
ENSSSCG00000013773	2.07803	1.97861	1.94924	1.16821	1.00619	1.50772	0.533465	0.646526	0.590591	1.16418	1.14634	0.675549	0.86959	1.45487	1.22416	1.91588	1.49298	1.70482
ENSSSCG00000013778	5.64838	5.47863	5.98014	5.79539	6.12738	6.1848	7.01106	6.40409	6.29579	6.38059	6.19597	6.75701	7.06865	6.27142	6.64711	6.33341	6.6583	7.36208
ENSSSCG00000013779	3.55593	3.42463	3.57718	3.89917	3.61187	3.68311	3.94728	4.60266	3.90338	4.69381	4.83376	4.4336	4.64922	4.43606	4.52125	4.74143	4.48889	5.20533
ENSSSCG00000025173	0.296298	0.225984	0.478067	0.532769	0.976093	1.26961	1.54693	2.10997	1.58215	1.54681	1.71116	2.09219	1.37826	1.47287	1.65339	1.04121	1.15325	0.889467
ENSSSCG00000025171	0.697758	0.67423	0.543804	0.404709	0.21262	0.401791	0.322537	0.391248	0.404673	0.258201	0.189187	0.279205	0.288407	0.389757	0.537117	0.160954	0.335269	0.506836
ENSSSCG00000029057	2.01499	0	2.07235	2.80985	1.73944	0.450517	5.14542	4.15987	3.84884	1.03597	6.08602	9.34393	1.57396	3.49302	0	0.59201	2.7467	5.25908
ENSSSCG00000029051	2.3077	2.22448	2.2929	2.55124	2.63789	2.26964	2.66936	2.73166	2.90555	2.5348	2.43995	2.55312	2.96881	2.44778	2.99385	2.31871	2.7205	2.78096
ENSSSCG00000029059	4.93285	4.57775	4.58993	3.69095	4.00777	4.15274	3.489	3.46866	3.32164	3.24031	3.20899	3.44399	2.75967	3.22245	3.20725	3.05388	3.23349	3.33193
ENSSSCG00000021683	2.29499	2.12068	2.32585	1.15954	1.12543	0.436245	0.674834	0.523063	0.598033	0.836256	0.770976	0.460631	0.460466	0.795647	0.625242	0.985175	0.618413	0.67551
ENSSSCG00000021684	1.87916	1.85539	1.80012	1.45353	1.62551	1.27068	1.54298	2.02449	1.43272	2.08411	1.86512	1.80095	2.25768	1.98707	2.03568	2.36245	1.81847	2.56113
ENSSSCG00000021688	1.45816	1.38289	1.88903	2.40475	2.19564	1.90965	2.06497	2.8874	2.26134	2.18034	2.53301	2.8705	2.91437	2.62327	2.74565	1.60021	1.60509	2.07402
ENSSSCG00000027902	1.27834	1.62829	2.03124	3.49144	3.68745	3.68136	3.8566	3.78631	4.02982	3.2693	3.59372	3.35584	3.69218	3.58459	3.1374	3.28699	3.38024	3.10882
ENSSSCG00000027905	3.18593	2.98973	2.91498	3.09797	3.02929	3.18647	3.17251	2.98639	3.51861	2.56105	2.70997	2.79624	3.06439	2.74536	3.09085	2.67645	2.85445	2.91837
ENSSSCG00000027907	4.61489	4.16433	4.33571	4.15796	4.79062	4.68417	4.19675	4.50934	3.8791	5.07549	5.03753	5.02745	4.79763	4.59979	4.80199	5.08122	5.02212	5.5649
ENSSSCG00000016853	2.9376	2.99102	2.70888	3.6178	3.47061	3.19036	3.54572	3.62162	3.64927	2.58897	2.75601	2.59541	3.6612	3.50828	3.68575	2.73175	3.15173	3.32922
ENSSSCG00000016851	1.49719	1.48973	1.33176	2.79563	2.37627	3.4699	2.0136	1.58893	1.64294	1.54006	1.26999	1.68755	2.01316	2.05582	2.62567	2.08455	3.3543	2.70631
ENSSSCG00000016857	3.40342	3.50937	3.35112	2.45397	2.70913	2.43459	1.3514	1.42551	1.54842	1.44818	1.51327	1.26123	1.50292	1.82269	1.74586	1.9308	1.54667	2.46464
ENSSSCG00000016855	1.6019	1.95398	1.61582	4.03664	3.46411	4.16248	3.43261	4.56964	4.25883	3.99627	3.75927	3.91156	3.87879	4.10531	4.16711	3.44892	3.42522	3.54699
ENSSSCG00000021531	1.7924	1.55186	1.50675	1.98798	1.84702	1.86639	2.24489	2.06905	2.50874	1.93855	1.68338	1.88731	2.22254	1.92855	2.07482	1.47365	1.52482	1.83002
ENSSSCG00000021537	0.646916	0.483215	0.476772	0.726087	0.879755	0.491979	1.02674	1.05589	1.0151	1.38101	1.15341	1.25892	0.912599	0.718251	0.748836	0.937632	1.12572	0.866113
ENSSSCG00000017106	2.43817	2.68626	2.81239	3.13435	3.66144	3.59394	3.26596	3.89594	3.43344	3.90907	3.56673	3.91463	3.84065	3.42066	3.71208	3.4149	4.06942	4.33047
ENSSSCG00000017104	3.93019	3.6339	3.82621	3.47634	3.81179	4.68081	3.58814	3.57479	3.44818	3.67031	3.94629	3.75364	3.68742	3.47826	3.57517	3.34249	3.41194	3.99186
ENSSSCG00000017103	2.89511	2.67645	2.6641	1.31822	1.39458	1.5158	0.757265	0.960776	0.855062	1.25695	1.81154	1.66856	1.30464	0.941618	1.06288	0.886387	0.932591	1.41414
ENSSSCG00000017102	2.97157	2.73656	2.68925	2.02335	2.06502	2.55647	2.01117	1.81962	1.85487	1.97801	2.22433	1.98799	1.80046	1.71926	1.63997	2.10455	2.14858	2.47849
ENSSSCG00000017101	0.838911	0.698912	0.864826	0.834146	0.691228	0.542298	0.578267	0.516631	0.469162	0.497976	0.656808	0.418023	0.493066	0.408036	0.559545	0.501224	0.352517	0.419194
ENSSSCG00000017100	2.40565	2.18758	2.32064	2.58008	2.0668	2.58856	1.58701	1.79074	1.79915	1.78005	2.15141	1.89175	2.04099	2.1431	2.19668	1.72174	2.08119	2.65312
ENSSSCG00000027278	2.00388	2.25965	1.78619	2.63812	2.65259	1.05939	1.7893	1.63348	1.85264	1.4701	1.66266	1.28296	1.84244	1.6916	2.02625	2.00512	1.77892	1.78344
ENSSSCG00000027276	2.04178	2.22183	2.16129	1.98482	2.06988	2.33674	2.19858	2.2285	2.1223	2.25756	2.27844	2.02532	2.56739	2.32433	2.27662	2.28169	2.39414	2.63961
ENSSSCG00000027275	0.811128	1.00732	0.817822	1.50588	0.557916	0.663864	0.290218	0.455804	0.434026	0.164817	0.109623	0.203311	0.159265	0.381162	0.423932	0.227066	0.142587	0.224407
ENSSSCG00000027272	1.61933	1.53115	1.41324	3.77261	2.88247	2.26484	3.08308	3.90714	3.14509	3.05025	3.0315	3.3461	3.56856	3.91038	4.26906	3.8354	5.61639	6.57411
ENSSSCG00000027273	2.92426	2.87612	2.77892	2.78915	2.77706	2.89872	3.07077	3.14842	3.24745	2.74847	2.72184	2.80288	3.45553	3.03986	3.4475	2.06464	3.12195	2.92595
ENSSSCG00000027270	2.08938	1.92137	1.66488	1.62957	1.71216	1.79028	1.70321	1.73814	1.61509	1.34611	1.33433	1.32315	1.54538	1.49528	1.45291	0.901529	1.31943	1.32952
ENSSSCG00000010454	3.03266	3.07489	3.01706	3.52524	3.45442	4.01684	3.64201	4.19937	4.13426	3.59388	2.84508	3.57947	3.75275	3.5791	4.30122	3.22713	3.85904	3.99042
ENSSSCG00000010456	1.21936	1.3817	1.22688	0.782423	0.785093	0.972928	1.02905	1.05649	0.634669	0.695934	0.574893	0.572171	0.557993	0.61282	0.766554	0.787092	0.503842	0.649615
ENSSSCG00000010457	3.33993	3.18799	2.95187	2.7681	2.61085	1.85969	3.29342	2.63555	3.48121	1.42013	1.5213	1.74595	2.36297	2.06919	2.32183	1.05807	1.47795	1.64416
ENSSSCG00000010450	3.45421	3.45644	3.18491	5.26517	5.14923	4.73917	5.38965	5.80141	5.51149	5.32748	5.06803	4.9593	5.46121	5.78947	5.53831	5.87754	6.09961	6.25463
ENSSSCG00000010451	1.21142	1.67239	1.20206	3.44226	4.05048	2.48342	4.57691	5.89364	5.22738	5.13173	4.38123	4.68354	5.39356	5.11708	5.0167	3.90778	5.03229	3.86517
ENSSSCG00000010452	1.77299	1.83151	1.38507	3.18507	3.50603	2.39527	3.93739	4.94259	4.49424	4.63905	3.73498	4.41279	4.62798	4.05748	4.73903	3.5157	4.06846	3.6839
ENSSSCG00000010453	3.72787	3.64382	3.58649	5.17323	5.45802	3.97518	7.44037	5.46175	7.62925	5.08062	4.3379	4.74784	4.82493	4.34445	4.58769	3.66448	4.92742	4.51731
ENSSSCG00000010459	0.3915	0.503272	0.541698	0.283238	0.329407	0.768749	0.342969	0.538713	0.581725	0.439362	0.618637	0.839036	0.650591	0.704966	0.880159	0.34932	1.09153	0.974529
OTTSUSG00000002068	3.09459	3.15458	3.02884	3.99253	3.9284	3.63395	3.69243	4.01734	3.70221	3.07428	3.23468	2.79948	4.52143	4.26228	4.58179	2.69671	2.95497	3.21446
ENSSSCG00000023597	3.34445	3.40195	3.29332	2.63411	3.33424	3.22166	2.5158	2.53918	2.15116	2.82781	2.62568	1.85012	1.98	2.1182	2.59253	2.84251	4.33652	4.25391
ENSSSCG00000023596	0.996868	0.840897	0.834521	1.14829	0.986278	1.25604	0.740847	0.760871	0.737824	0.346299	0.776833	0.458281	0.953059	1.006	1.09386	0.588207	0.817221	0.976171
ENSSSCG00000023595	2.8808	2.73675	2.65814	3.11852	2.93705	3.14673	3.45889	3.49808	3.84848	3.14897	3.16399	3.17245	3.50536	3.23136	3.4435	2.86853	3.16234	3.07463
ENSSSCG00000023594	4.50101	4.11907	4.119	4.72557	5.42889	4.80272	4.98217	4.88567	4.28607	6.15066	5.48301	5.73522	6.10728	5.46048	5.63792	6.58845	5.9099	6.31518
ENSSSCG00000023593	2.63747	2.63672	2.24298	1.55327	1.38391	1.19936	1.17558	1.19026	1.33937	0.951995	1.19932	1.20432	0.921317	1.63039	1.02123	1.32843	1.62641	1.98014
ENSSSCG00000023591	0.809474	0.68737	0.828579	1.6224	1.93163	1.61346	1.58258	1.11016	1.45928	1.01952	1.18046	0.523916	0.735802	0.633149	0.748076	0.693662	0.587638	1.32044
ENSSSCG00000023599	5.56516	5.51648	5.37804	5.53035	6.03765	6.32762	6.79753	6.00805	6.4585	6.38688	6.25663	6.12853	6.31738	5.71412	6.01542	5.76893	5.98001	6.31073
ENSSSCG00000030566	0.856535	0.611439	0.814734	0.436998	0.521737	0.45567	0.287716	0.287113	0.31285	0.559379	0.468937	0.338534	0.679878	0.690618	0.404925	0.567811	0.469564	0.580334
ENSSSCG00000030567	5.02267	4.8868	4.9249	5.16384	5.56973	5.92415	5.78721	5.46834	5.61445	6.20817	6.21131	6.45646	6.2018	5.92869	6.06002	5.97507	6.49118	6.82975
ENSSSCG00000030565	0.603651	0.605784	0.600027	1.26846	1.27905	1.31404	0.55498	0.512854	0.829595	0.402045	0.34418	0.253239	0.538409	0.665455	0.502204	0.475653	0.455445	0.563031
ENSSSCG00000030563	4.00509	3.53694	4.01035	3.63166	3.53448	4.28276	3.95342	4.36731	3.82147	3.45407	3.42506	4.02917	4.74178	3.87434	4.50285	3.12087	3.35858	3.69124
ENSSSCG00000030568	2.72372	2.85235	2.95261	2.76702	2.90922	3.28451	2.97711	2.92078	2.93236	2.2491	2.26349	2.56694	2.67837	2.83286	2.82004	2.48488	2.3134	2.56574
ENSSSCG00000030569	0.780066	0.727189	1.00424	0.546704	0.559116	0.447459	0.359013	0.292708	0.204603	0.085263	0.421932	0.243907	0.620919	0.383768	0.468369	0.356065	0.537228	0.35912
ENSSSCG00000002368	1.81831	1.45622	1.60867	1.10424	1.23108	1.43429	0.741412	0.891048	0.860357	1.54263	1.01942	0.715104	0.863009	0.934765	0.649484	2.29856	1.1969	1.06245
ENSSSCG00000002367	1.8492	2.10467	1.84192	2.57195	3.15	2.33082	3.68536	2.85135	3.37792	2.79474	2.89737	3.15411	3.05729	2.52976	2.87227	2.32022	3.00474	3.30414
ENSSSCG00000002366	4.64106	4.4582	4.47755	5.11516	5.23628	4.70984	5.80545	5.95341	5.93218	5.94222	5.8267	6.40462	5.5556	5.51896	5.7261	6.06984	5.95571	6.28064
ENSSSCG00000008990	4.26915	3.89951	3.56869	3.60772	3.68638	3.76694	3.96555	3.7989	4.01847	3.32596	3.13445	3.5002	4.15974	3.90891	4.32351	2.96954	3.57614	3.75354
ENSSSCG00000008991	2.67832	2.63567	2.33956	0.512351	0.912291	0.864102	0.536284	0.682615	0.651609	1.19137	0.670702	0.613953	1.12504	1.39727	1.2897	1.39373	0.631108	0.707151
ENSSSCG00000008993	2.49861	2.50048	2.14759	1.92508	2.84263	1.24204	1.62123	1.75907	2.26137	2.56172	2.03976	1.86748	2.95868	2.80888	3.09503	2.85626	1.45036	1.81064
ENSSSCG00000006848	4.31697	4.19783	4.31171	3.99709	4.25446	3.3729	4.56773	4.20771	4.37129	3.51325	3.25711	4.04197	4.03034	3.76495	4.0973	3.42486	3.39148	3.35782
ENSSSCG00000006845	3.17484	2.96656	2.95411	3.57456	3.63255	3.74279	3.79261	3.81104	3.80865	2.76214	2.89546	2.69582	3.75309	3.69565	4.15774	2.88386	3.18509	3.34825
ENSSSCG00000006840	1.38536	1.37908	1.28338	2.08891	1.87991	1.86791	1.73279	1.7814	1.78157	1.68633	1.68542	1.56378	2.32811	2.06317	2.31233	2.20157	2.08003	2.38315
ENSSSCG00000006841	2.73646	2.69835	2.60441	2.97235	2.66119	2.28023	2.82477	2.48763	2.60892	2.3942	2.37358	2.15398	2.96183	2.69584	3.18371	3.02365	3.06118	3.25601
ENSSSCG00000006843	2.97556	2.90081	2.84228	3.34338	3.01989	2.82172	3.4913	3.08988	3.41483	3.04746	2.82779	2.78124	3.29597	2.99451	3.25788	2.92762	3.06661	3.27021
ENSSSCG00000006590	5.93536	5.90039	5.9231	4.61775	6.17993	7.55656	7.17138	4.35716	7.15525	5.1212	2.40911	5.31319	3.93975	4.3427	3.19774	4.77678	6.51871	6.82847
ENSSSCG00000007469	3.62793	3.48255	3.64337	4.52235	4.29419	5.94125	4.06615	4.84149	4.61824	4.64787	4.65385	4.75487	4.35261	4.41869	4.41994	4.96904	5.51	5.71399
ENSSSCG00000007465	3.95204	3.74928	3.55389	2.84691	3.03274	3.40569	3.32563	2.1654	3.04935	2.33771	2.06575	2.01077	2.04297	1.82173	2.15312	2.23758	2.51128	2.95343
ENSSSCG00000007460	2.5374	2.37832	2.41622	2.90238	2.79019	2.58079	2.52746	2.75357	2.48176	1.98945	2.18284	2.08019	2.47663	2.63811	2.59187	2.34063	2.71403	3.02999
ENSSSCG00000007463	2.00605	1.69056	1.93937	0.653863	0.615944	0.756327	0.247195	0.270492	0.399408	0.732129	0.621572	0.457159	0.635955	0.811397	1.1643	1.93103	1.77733	1.75857
ENSSSCG00000020758	2.50741	2.67008	2.73282	2.35143	2.66227	2.36906	2.61473	2.06401	2.72992	3.16574	3.04818	2.67588	2.70634	3.18676	3.2551	3.17336	3.79224	3.7831
ENSSSCG00000009486	0.774923	0.817968	0.828151	1.05407	1.40491	0.57865	0.832845	0.689254	0.685132	0.420647	0.521929	0.617755	0.606422	0.614801	1.03285	0.818181	0.310634	0.225976
ENSSSCG00000009480	3.28129	3.00635	3.16019	4.2308	4.21521	4.26813	4.61101	4.63658	4.96867	4.69751	4.70442	4.51509	4.7434	4.45638	4.55946	4.29096	4.68857	4.68547
ENSSSCG00000009482	2.70929	2.77815	2.89258	3.15854	3.17392	3.08966	2.53484	3.42737	3.06157	2.85328	3.28553	2.90309	2.84699	2.65453	3.36223	2.8461	3.03524	3.13745
ENSSSCG00000009733	1.73742	1.64183	1.56308	1.8929	1.88405	2.11062	1.69125	1.97002	1.54299	2.4513	2.29813	2.35599	2.19808	2.22056	2.16064	2.21072	2.29347	2.61888
ENSSSCG00000009732	2.84557	2.59928	2.62948	2.43725	2.38134	2.6935	2.75279	2.79584	2.64064	3.06558	3.11621	2.94742	2.82862	2.66226	2.63588	2.61262	3.02184	3.20096
ENSSSCG00000009731	1.83452	1.73891	1.67448	2.02901	1.55967	1.81422	1.30261	1.58091	1.51651	1.28022	1.19828	1.23632	1.79531	1.8024	2.16878	0.906034	1.52545	1.4526
ENSSSCG00000009730	1.16218	1.39461	1.1835	1.61175	1.54529	1.46766	1.30596	1.61062	1.48623	1.83913	1.8824	1.6683	2.23974	2.03337	2.07957	1.12292	1.9447	1.96057
ENSSSCG00000009739	1.90045	1.592	1.73893	2.05019	2.38338	3.07648	1.63736	2.10503	1.58197	2.38007	2.41148	2.09789	2.16374	1.93949	2.05053	1.8917	2.09177	2.52093
ENSSSCG00000001100	2.04091	1.97312	1.8447	2.79213	2.84989	2.33167	1.91961	2.80057	2.11362	2.29684	2.26983	1.84997	2.23203	2.87509	3.08287	3.15599	3.45605	3.85478
ENSSSCG00000006333	4.29087	4.10124	3.74641	3.61773	3.61998	2.93237	4.65634	3.43335	4.97164	2.33307	2.26902	2.73268	2.87694	2.06134	2.20192	1.09791	1.85237	1.77915
ENSSSCG00000006331	2.42731	2.64139	2.52351	2.81881	2.94572	1.7677	2.47888	1.95208	2.65578	1.58604	1.5732	0.913185	1.66089	1.75695	2.38958	1.99833	1.93491	2.3376
ENSSSCG00000006335	1.02807	1.02228	1.06854	1.70644	2.3074	2.71043	2.33354	1.55753	2.13007	2.31224	1.97192	2.05625	3.02747	1.93819	1.76283	1.90485	1.23654	1.41422
ENSSSCG00000006338	1.44776	1.18101	1.31428	1.40841	1.2608	1.34539	1.11139	1.05449	1.19384	1.4089	1.0867	1.04078	1.75983	1.64728	1.79149	2.0998	2.05103	2.30971
ENSSSCG00000000857	2.14898	1.85028	1.73225	1.40469	0.653616	0.86656	1.23389	1.7942	1.34428	1.99801	1.79896	1.95697	1.48631	1.54046	1.38897	1.82308	1.32175	1.93371
ENSSSCG00000000853	1.66003	1.67161	1.25691	0.723422	1.06138	0.745821	0.621098	0.586457	0.785733	0.587429	0.572425	0.495193	0.488724	0.548804	0.772693	0.681635	0.585747	0.634303
ENSSSCG00000000852	1.39813	1.67955	1.13354	0.910496	0.50612	1.3535	0.944397	0.640473	0.929539	0.808207	0.791431	0.676511	0.406777	0.773774	0.583744	1.30201	0.699873	0.428309
ENSSSCG00000000859	3.08969	3.16467	2.78591	2.25059	2.30739	1.85096	3.51987	2.12906	3.34623	1.0653	1.02819	1.3578	1.33979	1.12437	1.14476	0.44916	0.743027	0.733522
ENSSSCG00000000273	3.73423	3.72319	4.18801	3.75249	3.74476	4.75615	4.48905	4.72343	4.65856	4.93532	4.73815	4.6812	4.89032	5.19024	4.8819	5.87154	5.40379	5.69406
ENSSSCG00000000272	3.92836	3.94382	3.61207	3.99961	3.92569	3.84966	4.19919	4.09881	3.87357	3.73292	3.83956	3.68908	4.22154	4.09951	4.25586	3.57771	3.66706	4.1281
ENSSSCG00000000275	1.02069	0.902273	1.19052	1.27533	1.39832	1.45519	0.775022	1.3226	0.937531	1.17059	1.38639	0.988121	1.53199	1.29184	1.28695	1.32314	0.978669	1.11835
ENSSSCG00000000274	6.70943	6.50031	6.5119	5.49108	5.23642	5.77863	5.01104	5.16319	5.22681	4.79868	4.89108	4.68439	4.54471	4.83609	4.03098	4.76375	4.8891	5.02801
ENSSSCG00000000276	2.5442	2.26476	2.44313	2.45858	2.98677	2.79034	2.82418	2.75074	2.60112	3.25043	3.20866	2.97994	3.07393	2.76883	2.69215	2.57163	3.00528	3.05673
ENSSSCG00000000278	1.55689	1.62803	1.52729	1.66914	1.54231	1.64695	0.91071	1.63011	1.15629	1.52101	0.940823	1.01389	1.08606	1.68131	1.303	1.22633	1.45977	1.47579
ENSSSCG00000014106	1.71971	1.80013	1.59813	2.95712	3.47026	2.43604	3.6124	3.21796	2.91043	3.02164	2.76675	2.59564	3.0047	2.68954	2.99136	3.50256	2.98613	3.51307
ENSSSCG00000008466	6.14832	5.92489	5.92478	6.07566	6.27733	5.6841	6.66411	6.58976	6.71706	6.70227	6.69647	6.737	6.64094	6.2563	6.35643	6.49686	6.56718	6.63133
ENSSSCG00000014103	1.81965	2.00962	2.01913	2.34703	2.50165	2.21963	2.47982	2.92594	2.56196	2.32723	2.43248	2.07671	2.94546	2.5157	3.17397	2.60533	2.94337	3.6799
ENSSSCG00000014100	4.635	4.72449	4.87792	4.78235	5.36587	5.40669	5.81081	5.42642	5.79	5.43474	5.42427	5.79617	5.69022	5.26388	5.23992	5.57628	5.55485	5.05502
ENSSSCG00000014101	3.10228	2.94957	2.72313	3.53273	3.37077	3.40249	3.77091	3.86979	4.01339	3.41372	3.29663	3.49357	4.04697	3.74496	3.95182	3.2876	3.45078	3.39336
ENSSSCG00000008468	3.13782	3.12161	2.94097	2.96959	2.96296	3.59523	2.64533	2.39755	2.521	3.49188	3.268	2.77827	3.15919	2.88057	2.61013	3.80577	3.21578	3.74861
ENSSSCG00000005733	1.72008	1.61223	1.54841	1.20488	1.08921	1.2439	0.853984	0.936387	1.00672	1.09743	1.18941	1.01099	1.03427	1.17164	1.13143	1.1344	1.18398	1.37825
ENSSSCG00000005731	2.55927	2.22271	2.53152	2.00633	1.998	1.8042	1.8241	1.94108	1.86821	2.08967	2.16215	1.86295	1.96103	1.91696	1.82509	1.77727	1.9795	2.28069
ENSSSCG00000005735	2.30108	2.31901	2.47225	2.21858	1.05844	1.36644	1.87582	1.81036	1.72329	1.81996	2.06066	1.48336	1.65025	1.8793	1.74223	2.38703	2.30297	1.99096
ENSSSCG00000005739	1.86659	1.67814	2.1854	2.26271	2.16164	2.42441	1.87737	2.25409	2.27066	2.97059	2.23947	2.13142	2.93002	2.27987	1.99002	3.35727	2.79842	3.56504
ENSSSCG00000005738	2.12861	2.12684	1.96329	3.38402	2.54323	3.3839	2.46502	3.38046	2.64474	3.73843	3.62231	3.18637	2.91883	2.85118	2.9114	3.17045	2.56175	3.1749
ENSSSCG00000003775	4.20134	3.9973	4.20003	4.12121	4.5821	4.88851	4.54278	4.21621	4.97553	4.01072	3.86172	4.13002	4.76933	4.3759	4.51763	4.14129	4.38866	4.60789
ENSSSCG00000003776	4.1999	4.05314	4.02369	4.60738	4.86267	5.18927	5.351	5.05905	5.56761	4.3781	4.41479	4.42049	5.20038	4.70482	5.02509	4.45456	4.63727	4.9125
ENSSSCG00000003771	4.29397	4.12701	4.13731	4.62174	4.7097	5.08739	5.11537	4.68519	4.83543	4.3854	4.22896	4.21906	4.89466	4.6138	5.1297	3.96553	4.26959	4.39673
ENSSSCG00000003770	2.36641	2.09457	1.91383	2.1493	1.83421	2.27423	1.89247	1.90503	2.03612	1.6314	1.71224	1.47366	2.06107	1.86671	2.45327	1.88705	2.00079	1.97096
ENSSSCG00000003772	3.90996	3.80081	3.73048	3.83401	3.73548	4.13543	3.57552	3.55448	3.67737	3.14176	3.2112	3.0917	3.75026	3.53869	3.93268	2.95031	3.54063	3.67928
ENSSSCG00000003779	1.45455	1.96127	1.59173	1.91414	2.21329	2.13135	2.29677	2.0463	2.12282	2.38672	2.21393	1.85642	2.97303	2.26565	2.48963	1.64971	2.19967	2.48388
ENSSSCG00000013572	3.67226	3.50683	3.44551	3.22948	3.23762	2.77502	3.73519	3.80019	3.68121	3.94026	3.94908	3.76309	3.73739	3.67186	3.15166	3.38367	3.32386	3.70858
ENSSSCG00000013573	4.49508	4.65053	4.43421	4.50355	4.80535	4.21311	5.58101	4.94473	5.38421	5.52371	5.93577	5.41165	5.13674	4.78664	4.77887	5.36536	5.97278	5.83557
ENSSSCG00000013570	1.84627	1.60928	1.5674	2.33787	2.18615	1.70887	2.21514	2.75723	2.45892	2.72257	2.76503	2.24689	2.72278	2.75695	2.71726	3.12549	1.99868	2.63564
ENSSSCG00000013576	2.85586	2.7151	2.89026	3.80773	3.99198	4.06077	4.06907	4.73975	4.21955	4.98541	4.95894	4.77805	4.36996	4.15407	4.20968	4.52207	4.0804	4.43754
ENSSSCG00000003190	1.58116	1.11054	1.38595	0.809399	0.305962	0.847173	0.498353	0.7624	0.697918	1.86396	1.39927	0.89814	1.10331	0.832346	1.49785	0.136786	2.45792	2.60226
ENSSSCG00000003193	2.30896	2.06575	2.13157	2.44702	2.34719	2.12331	1.90574	2.24023	2.08122	2.86202	2.92357	2.58833	2.36265	2.41797	2.11271	2.98415	3.06276	3.39806
ENSSSCG00000003195	3.0549	2.78461	2.90278	3.4029	3.32021	3.32288	3.71593	3.79456	3.64291	4.028	4.15143	3.82607	4.00607	3.80739	3.59756	3.53242	3.71961	3.92002
ENSSSCG00000003194	2.36665	1.99518	2.24778	2.05598	1.89693	2.22934	1.87694	1.73546	1.59989	1.76735	2.27965	1.71355	1.77446	1.82897	1.89007	2.05618	2.01681	2.44217
ENSSSCG00000003197	1.64296	1.60922	1.43083	1.48814	1.20406	1.33835	1.01599	1.38583	1.02917	1.75925	2.14069	1.70315	1.16502	1.63855	1.12535	1.87554	1.80242	1.85857
ENSSSCG00000003196	3.83628	3.58005	3.72008	2.90334	2.60879	2.4687	2.00136	2.25237	1.83375	3.00886	2.9811	2.50318	2.1771	2.4729	2.08343	3.02445	2.71691	3.34077
ENSSSCG00000003199	5.14136	4.89995	4.86435	3.61423	3.75995	4.02853	3.56366	3.20256	3.46712	3.34204	3.42049	3.05896	2.83226	2.92408	2.49402	3.4594	3.54035	3.80089
ENSSSCG00000003198	0.832738	0.570727	0.861767	0.875681	1.00442	0.562582	1.16115	0.945003	0.975167	1.0115	0.747349	0.989612	0.760533	0.836772	0.811747	0.760922	0.688059	0.805406
ENSSSCG00000002828	1.51998	1.46104	1.3087	3.07403	3.07164	2.83985	3.72863	4.71516	4.38673	3.79228	3.85943	4.13618	4.44259	4.47267	4.47592	4.36877	3.59402	3.45146
ENSSSCG00000002829	4.95731	4.71509	4.78885	4.15724	3.63066	3.3641	2.06842	2.68109	2.1657	2.40073	2.77938	2.07676	1.86525	2.57753	2.82225	3.64073	3.02279	2.86231
ENSSSCG00000002822	3.72208	3.68516	3.51583	3.92304	3.87421	3.80008	4.00714	3.74785	3.80423	4.15717	4.0709	3.84476	4.07099	4.05142	4.25566	4.34564	4.29594	4.61916
ENSSSCG00000002820	2.96286	2.59838	2.71132	2.62138	2.44795	2.77967	2.85714	2.51553	2.81722	2.31429	2.31467	2.17307	2.45986	2.52061	2.68689	2.38625	2.53983	2.73037
ENSSSCG00000014920	2.98599	2.93537	2.89412	2.42646	2.17073	2.67163	1.87147	2.00725	1.81425	2.09479	2.25607	2.03026	2.13839	2.36729	2.20761	3.08309	3.08294	3.61639
ENSSSCG00000014921	2.88626	2.51412	2.7485	2.05335	2.37397	2.79638	2.06905	2.4227	1.93455	2.53525	2.5028	2.58114	2.37973	2.46178	2.81041	3.7482	3.91959	4.14438
ENSSSCG00000014922	2.79692	3.51507	2.88604	3.78317	4.20837	3.34954	3.74079	3.46998	3.6832	4.20649	3.79002	4.79893	3.9054	3.88934	4.09266	4.49264	4.82166	5.0397
ENSSSCG00000029521	4.52612	4.54738	4.30661	5.56845	5.36398	5.68663	5.63211	5.03742	5.3408	5.5365	5.48604	5.25279	5.41973	5.53727	5.92992	5.79833	5.67962	5.74828
ENSSSCG00000005859	1.69478	1.48795	1.66674	1.41914	1.36829	1.5642	1.61854	1.82885	1.5192	1.86264	2.13733	1.85462	1.55724	1.50029	1.32062	1.58584	2.01893	2.0718
ENSSSCG00000001848	0.41093	0.326689	0.566492	0.112461	0.374196	0.360378	0.663455	0.594174	0.833508	0.723669	0.294201	0.493505	0.451287	0.247416	0.607198	0.617044	0.896273	1.05641
ENSSSCG00000001847	0.357772	0.772789	0.575578	0.563908	0.318114	0.380589	0.675261	0.941661	0.781117	0.693647	1.02375	0.711194	0.64002	0.420276	0.441622	0.751214	1.10893	1.28747
ENSSSCG00000001840	1.92658	1.54045	1.91736	1.9211	1.75907	1.71316	0.998232	1.36524	0.981907	1.90736	1.66333	1.30069	1.62585	1.33654	1.44602	2.12519	1.69373	1.70177
ENSSSCG00000001842	1.61036	1.4797	1.20081	0.554988	0.509311	0.331964	0.722908	0.397304	0.610497	0.225213	0.409468	0.423148	0.176895	0.266843	0.159627	0.0858707	0.106263	0.101344
ENSSSCG00000017479	2.02003	1.87681	1.84256	1.74616	1.43229	1.7531	1.1549	1.50156	1.20859	1.35164	1.40694	1.24473	1.37261	1.6155	1.19137	1.38292	1.45091	1.92207
ENSSSCG00000017477	3.08646	2.99786	3.0478	2.79104	2.79584	3.11464	2.19055	2.6646	2.29332	2.65013	2.78577	2.47019	2.67568	3.02191	2.76273	2.53652	2.60441	2.82523
ENSSSCG00000017476	3.49512	3.33827	3.25908	2.9103	2.95558	2.98361	3.24614	3.27311	3.07955	3.24153	3.28675	3.02585	3.37128	3.32947	3.31879	3.36357	3.0419	3.42579
ENSSSCG00000017475	2.92436	3.03511	2.7209	3.54138	3.23817	3.45551	2.0244	2.93621	2.10675	2.98109	3.20415	2.77783	2.50889	2.87144	2.34012	3.1928	2.73249	3.57581
ENSSSCG00000017473	6.02529	5.88199	5.74861	5.05292	5.07295	3.99396	6.37433	5.10493	6.35594	3.69075	3.65337	4.52649	4.45922	3.48166	3.24134	1.69578	2.56305	2.22773
ENSSSCG00000017472	4.57892	4.50213	4.50973	5.08348	5.38902	5.14677	4.32609	4.31391	4.14863	5.26036	5.11185	4.34896	4.64727	4.79496	4.52319	5.42339	5.00239	4.90788
ENSSSCG00000010128	2.0996	2.1604	2.07456	2.08429	1.9855	2.20397	2.84072	2.45598	3.05327	2.35896	2.4484	1.89675	1.95722	1.9432	1.98826	1.85711	1.8361	2.21918
ENSSSCG00000010120	2.88804	2.98151	2.692	3.44578	3.95134	3.46922	3.67719	4.30282	3.55429	3.74719	3.95304	4.15041	4.00213	3.02751	3.68896	1.7045	3.22422	4.15118
ENSSSCG00000010121	3.76297	3.46207	3.38081	3.48354	3.67937	3.88729	4.13101	3.6898	3.85074	3.52283	3.38371	3.37169	3.59605	3.40741	3.46832	3.0362	3.47455	3.67491
ENSSSCG00000010122	4.04299	4.03328	4.00188	3.36408	4.03998	3.21384	4.4544	3.36134	4.23159	2.90713	2.79253	3.26152	3.40183	2.80566	2.18112	1.69364	1.53879	1.89423
ENSSSCG00000010123	3.934	3.8351	4.04109	4.30602	4.14224	3.61121	4.46954	3.88337	3.85991	4.15912	3.76226	3.25268	3.52438	3.13653	2.66231	3.06714	3.75405	4.30537
ENSSSCG00000004109	0.77324	0.684996	0.931656	1.2485	1.30478	1.70087	2.75436	3.0115	2.19501	4.04594	3.93576	3.81543	4.15842	3.53562	3.17173	2.73563	2.31316	2.2123
ENSSSCG00000004108	3.57243	3.47467	3.46247	4.97279	4.9917	4.53409	4.63487	4.93158	4.97474	5.05751	5.09482	5.00777	5.2586	5.03969	5.86076	4.81231	5.44635	5.96315
OTTSUSG00000002605	3.77807	3.54418	3.65678	2.96947	2.91881	2.49212	3.31795	2.18412	3.19773	2.15795	1.95821	2.03658	2.55737	2.67907	2.53211	1.66257	1.70841	1.77628
ENSSSCG00000028588	5.92661	5.629	5.74986	5.65209	6.09066	6.40468	6.37285	6.15781	6.00888	5.4727	5.50824	5.8944	6.37058	5.90201	5.82561	5.47809	5.53834	5.80355
OTTSUSG00000002519	1.74211	2.0088	2.20156	3.62171	3.31767	3.15374	3.58643	4.13528	3.50066	4.21498	4.38368	3.97396	4.3048	4.84947	4.5459	4.87945	4.67467	4.48458
OTTSUSG00000002518	4.18568	4.02807	3.97062	4.31895	4.59712	5.14529	4.81704	4.64662	4.84305	5.09922	4.95966	4.81781	4.92356	4.41681	4.66808	4.78737	4.72454	5.08026
OTTSUSG00000002511	2.78767	2.57551	2.65547	2.95366	2.76183	2.73291	2.99069	2.83379	2.89954	3.26716	3.54447	3.4347	2.86587	3.00815	3.00567	3.56418	3.49708	3.76446
OTTSUSG00000002510	3.21086	3.44158	3.28276	3.78824	3.97306	4.20772	4.96752	5.83047	5.9402	5.63777	5.06467	5.83368	5.24311	5.12343	5.40263	4.89205	5.05619	4.84263
OTTSUSG00000002513	0.323379	0.198854	0.2979	1.17983	1.22919	0.502941	0.631688	0.954982	0.566944	1.02752	0.873469	0.819678	0.963411	0.879404	0.670139	0.888571	0.303104	0.351263
OTTSUSG00000002512	7.41	7.22233	7.48249	7.43296	7.67298	7.40822	8.24778	7.98025	8.06322	8.33661	8.68579	8.20876	7.89216	7.18173	7.34275	7.69093	8.20839	8.46168
OTTSUSG00000002515	0.387924	0.287648	0.508618	0.470559	0.645971	0.673719	0.342482	0.537622	0.43213	0.313333	0.409634	0.414933	0.602855	0.242755	0.329341	0.443428	0.250011	0.411145
OTTSUSG00000002514	0.84961	1.07123	0.909462	0.734713	0.902732	0.746243	0.32082	0.222873	0.249763	0.680393	0.522099	0.338779	0.2952	0.447641	0.672958	0.911819	0.442855	0.608646
OTTSUSG00000002517	0.0939925	0.127884	0.0683368	0.170562	0.158641	0.240588	0.27781	0.271283	0.231585	0.403416	0.488466	0.375062	0.449584	0.53036	0.660419	0.243708	0.286448	0.222376
OTTSUSG00000002516	2.19587	2.19646	2.54416	4.24609	4.01495	3.5638	4.42425	5.15436	4.29817	5.15346	5.22841	4.99032	4.88079	4.75768	4.70645	4.79295	4.22996	4.37909
ENSSSCG00000022958	3.05392	2.61611	2.7462	2.26545	2.03894	2.16173	1.49724	2.12702	1.6034	2.20903	2.42212	2.24352	1.6552	2.02393	1.50395	1.88887	1.86908	2.03446
ENSSSCG00000022955	3.90819	3.74241	3.74257	3.61807	3.62267	3.94259	3.39162	3.37745	3.42074	3.01047	2.83279	2.89456	3.18185	3.07371	3.1107	3.04653	3.16388	3.38968
ENSSSCG00000022957	1.04623	0.948851	0.895742	0.891914	0.777478	0.993134	0.563649	0.744531	0.685965	0.742618	0.638292	0.523417	0.712716	0.907021	0.723138	1.02925	0.90092	1.29336
ENSSSCG00000022950	3.05101	3.12287	2.86926	2.70518	2.65225	2.87193	2.8745	3.03126	2.76427	2.88986	2.99135	3.17067	3.37973	3.08495	3.49328	2.68222	2.98643	3.2629
ENSSSCG00000022952	3.2215	3.17453	3.00056	3.53036	3.57083	4.03705	3.73318	3.574	3.97038	2.97648	3.04203	3.19366	3.95695	3.46212	4.12262	2.9356	3.45952	3.51811
ENSSSCG00000022953	0.676182	0.428131	0.446917	1.36935	0.834425	0.294372	0.883069	1.54353	1.40947	1.33335	1.3499	1.13567	1.46523	1.31843	1.30175	1.07991	1.22474	1.39529
OTTSUSG00000002703	3.71913	3.55118	3.55653	3.52955	3.42654	3.7503	3.94623	3.91567	4.00119	4.13077	4.24978	4.17714	4.22069	3.84022	4.09914	3.61454	4.0668	4.16564
ENSSSCG00000016466	2.91527	2.86535	2.79501	3.35369	4.50954	2.92368	4.72364	2.68189	4.4468	2.96047	3.05311	2.52716	2.78545	2.92466	2.5639	3.08293	3.02025	3.08677
ENSSSCG00000016464	4.03582	3.85957	3.89099	2.39735	2.53789	2.41666	2.4494	2.24419	2.28338	1.78034	2.01579	1.9286	1.87355	1.85455	1.59277	1.444	1.66624	1.73252
ENSSSCG00000016461	3.42931	3.31654	3.10136	3.03301	2.32025	3.42093	1.97788	2.71282	2.46252	2.14657	2.43208	1.86907	1.99692	2.84016	2.18326	2.78333	2.58495	2.77204
ENSSSCG00000024444	1.51603	1.43953	1.62611	1.82657	1.92004	1.81762	1.93346	2.04598	1.96591	2.04851	2.20745	2.09913	2.0618	1.7917	1.88788	1.83657	1.99465	2.27405
ENSSSCG00000024443	2.97099	2.57436	2.46919	1.79958	2.28663	1.74878	2.84253	2.68639	2.82934	1.65059	1.91469	1.81085	2.23301	1.76312	1.907	1.27551	1.85942	2.23207
ENSSSCG00000024449	0.948956	0.580466	0	2.79172	2.08114	1.27533	2.46283	3.05917	1.65448	1.71252	1.73446	1.5381	1.96958	2.54453	2.5597	1.83352	2.35328	1.82186
ENSSSCG00000001046	0.515451	0.447394	0.496713	0.380691	0.413617	0.70642	0.558968	0.684158	0.496007	0.767805	0.814311	0.702064	0.53034	0.722073	0.592289	0.571848	0.590624	0.628846
ENSSSCG00000001041	3.82358	3.27775	3.32332	3.26089	2.97073	4.27457	3.73508	2.43433	3.18219	3.08032	2.95264	2.90439	3.06457	2.82399	2.93405	2.20161	3.04438	3.08137
OTTSUSG00000005249	0.374021	0.976891	1.28271	0.567627	0.457465	0.324056	0.278511	0.465442	0.378229	0.681411	0.661115	0.687618	0.279514	0.257225	0.230781	0.693828	0.666263	0.548599
OTTSUSG00000005241	3.80528	3.46809	3.36382	2.03893	1.82432	1.81797	2.03839	1.61961	1.83567	0.783832	0.734579	0.729391	0.941333	1.02179	0.588309	0.652776	0.873527	0.787575
ENSSSCG00000017735	2.41625	2.45041	2.09392	2.47076	2.323	2.67536	2.43881	2.34764	2.48698	2.20846	2.1845	2.04737	2.42696	2.25357	2.87468	2.27488	2.26249	2.53097
ENSSSCG00000017737	1.90318	1.61077	1.55937	2.3078	2.37277	2.02036	2.43155	2.90847	2.78578	3.04981	3.24322	2.61009	3.11839	3.02292	3.01464	2.668	2.82205	2.8965
ENSSSCG00000017731	3.93546	3.69897	3.80791	3.2493	3.46934	3.96994	3.64666	3.31799	3.43309	3.46479	3.20532	3.55309	3.02734	3.22156	3.15461	3.42015	3.66057	3.83211
ENSSSCG00000017732	4.95783	4.82072	4.83569	4.72546	5.00191	5.26061	5.35406	5.04599	5.29538	4.85806	4.87278	4.786	5.35752	5.08357	5.32297	4.65439	4.75727	4.94113
ENSSSCG00000017733	2.38308	2.45834	2.30075	2.65828	2.60054	2.17519	2.63496	2.91538	2.92131	2.76308	2.64409	2.86379	2.96923	2.4743	3.03164	2.11508	2.67733	2.75676
ENSSSCG00000017738	1.1279	1.28879	1.13565	3.07675	2.77822	2.0183	1.43273	2.47801	1.94622	2.58547	2.53633	2.43106	2.1973	1.93183	2.49879	2.13338	1.43687	1.98951
ENSSSCG00000023148	5.69156	5.71816	5.56023	5.96801	6.19338	6.31264	6.27381	5.7255	6.12569	4.82864	4.77869	4.73466	5.64444	5.42566	5.60968	4.71537	4.77959	5.17443
ENSSSCG00000023149	9.57984	9.45253	9.59676	9.7967	10.0144	8.36488	11.6759	9.9613	11.3657	8.0656	7.99013	8.70621	7.9288	7.26718	6.954	5.68934	6.98125	6.45464
ENSSSCG00000023140	2.35213	2.09904	1.89586	2.59885	2.84937	3.00104	2.7803	2.19703	2.24575	3.48958	3.43158	3.40624	3.62346	3.13828	3.66265	3.44482	3.60533	3.66791
ENSSSCG00000023141	0.656261	0.926958	1.22109	1.10183	1.36809	1.14612	1.76816	2.28389	1.75396	2.02728	1.43574	1.90007	2.15451	2.12617	1.99521	1.95337	0.650601	2.15908
ENSSSCG00000023142	1.4033	1.00263	1.28682	1.6174	1.19946	2.81869	1.63665	1.59398	1.58182	2.54414	2.39654	1.85295	2.2033	2.22816	2.69129	2.72588	2.28094	2.33705
ENSSSCG00000023145	3.14363	2.74799	2.68981	0.893089	1.44939	1.56781	1.02477	1.24924	1.44137	0.6815	1.56371	1.35703	1.24906	1.19763	1.27683	1.17391	1.663	2.30254
ENSSSCG00000008079	4.50066	4.23533	4.26055	3.80468	3.6867	4.16816	3.37401	3.56421	3.67169	3.46077	3.46639	3.51637	3.05829	3.64591	3.42605	3.52687	3.6148	3.7781
ENSSSCG00000008077	2.63372	2.37203	2.68386	3.26461	3.51071	3.88741	3.94252	3.48911	3.72968	3.93416	4.14849	3.81689	3.8661	3.35251	3.50935	3.87523	3.66827	3.65323
ENSSSCG00000008075	0.657845	0.619297	0.654855	0.891935	0.81905	1.16854	0.818896	0.892917	0.796766	1.18576	0.972495	0.966985	1.05813	1.08114	0.950215	1.05061	1.1054	1.08192
ENSSSCG00000008074	5.65807	5.27794	4.84722	4.46548	4.29202	4.0657	3.76757	3.24173	2.86636	2.28961	1.91121	1.23478	2.5103	1.89088	3.06297	2.97352	1.40075	1.34731
ENSSSCG00000008073	0.425927	0.351043	0.399687	0.787748	0.669169	0.481784	0.26017	0.393315	0.448237	0.201564	0.205357	0.199789	0.277826	0.0757425	0.5047	1.04439	0.721381	0.745305
ENSSSCG00000008070	2.65441	2.50836	2.22376	2.3602	2.29813	1.84883	2.96253	1.99247	2.96894	1.65159	1.17089	1.5803	1.79764	1.34865	1.91851	0.868654	1.17745	1.42599
ENSSSCG00000022230	3.03525	2.81396	3.30145	3.55854	4.39693	4.12002	4.99543	2.71797	4.1788	4.18785	3.80852	3.8506	4.01684	3.73061	3.73347	4.89483	4.42603	4.28431
ENSSSCG00000022237	0.554486	0.685256	0.665668	1.0536	1.38255	1.37003	2.28241	3.19822	2.59149	3.82938	3.68237	3.45701	3.69158	3.0465	3.04326	2.44363	2.68817	2.28268
ENSSSCG00000022236	4.75077	4.76396	4.96607	7.46854	8.22927	7.70162	7.80916	8.10677	7.64292	8.33674	8.12548	7.97632	8.02828	8.12929	8.42002	8.99089	9.31162	10.0374
ENSSSCG00000014342	3.56933	3.07013	3.54556	3.76764	4.2447	3.63071	4.68398	4.10184	4.43941	4.74503	5.03197	4.51814	4.752	4.46507	4.60737	4.28539	4.56489	4.84572
ENSSSCG00000014343	5.74047	5.63802	5.53027	6.21828	6.3582	6.28293	6.31194	6.39885	6.47237	5.98114	5.94803	5.97602	6.65905	6.21935	6.73802	5.7189	5.97476	6.19796
ENSSSCG00000030488	1.68143	1.59409	1.47419	1.93711	1.99412	1.90473	1.55063	1.68181	1.69398	1.4099	1.57121	1.61753	1.70294	1.57628	1.47747	1.18348	1.45836	1.65057
ENSSSCG00000030484	1.65634	1.73331	1.61821	2.33512	2.15583	2.43898	2.02137	1.97519	2.06568	1.64292	1.57696	1.54963	2.29664	2.45992	2.38274	1.92766	2.10517	1.92827
ENSSSCG00000030487	2.89787	2.81299	2.79581	2.49425	2.9246	2.00396	2.74415	2.7921	2.96797	2.88419	2.83197	2.75112	3.19397	2.81652	3.0505	2.00571	2.63805	2.68982
ENSSSCG00000030486	3.61711	3.54389	3.18897	3.84175	3.88639	3.77997	4.02619	4.0994	4.10468	3.87256	3.70968	3.77361	4.79288	4.25275	4.75187	3.8926	3.97357	4.52555
ENSSSCG00000030480	1.51057	1.4982	1.51511	1.61375	1.40598	1.40909	1.5863	1.51733	1.43273	1.46209	1.46463	1.27744	1.60091	1.52965	1.75457	1.42694	1.51147	1.7656
ENSSSCG00000030483	3.76322	3.46252	3.43969	3.09677	3.5226	3.23932	3.74498	3.76935	3.87355	3.11363	3.11601	3.03917	4.23908	3.53027	4.3978	2.94867	3.34036	4.05895
ENSSSCG00000030732	4.04347	3.75125	3.81438	4.04403	3.81463	3.7183	5.54232	4.31673	5.96757	1.46947	3.07418	0.284765	0.573144	1.00646	0.862154	0	0.402496	1.13235
ENSSSCG00000030731	5.16788	4.67738	4.86348	8.33923	8.6524	8.20413	9.98204	10.2448	10.5446	2.09968	10.5499	11.2566	9.87211	10.6659	10.4514	8.26486	8.48483	10.3021
ENSSSCG00000030730	0.475943	0	0	0.412184	0.996776	0.713507	2.59731	1.97264	1.92159	5.95286	4.94555	6.27205	5.11369	3.4809	3.5682	2.16243	2.98809	0.659164
ENSSSCG00000025270	0.67007	0.720496	0.803338	0.415924	0.716591	0.891308	0.27844	0.310958	0.277321	0.657419	0.194934	0.316029	0.284957	0.763193	0.119095	0.719507	0.420884	0.796622
ENSSSCG00000025272	2.19105	2.0149	1.72926	1.75639	1.96468	1.91426	2.43109	2.28317	2.25279	2.18925	2.28169	2.04528	2.37843	2.12024	2.13775	1.78494	1.99061	2.44426
ENSSSCG00000007755	0.128153	0.20416	0.477257	0.76926	0.731583	0.695124	1.58322	2.57158	1.93257	1.2018	1.76889	1.60187	1.68714	2.21756	1.93995	2.01678	1.54238	0.980229
ENSSSCG00000025276	2.2683	1.95791	1.76097	2.12289	2.10773	3.02576	2.49066	2.13543	2.42653	2.53204	2.15712	2.39797	2.38209	1.99624	2.43929	1.86028	2.48073	2.74295
ENSSSCG00000002660	1.75374	1.39165	1.58577	0.728807	0.77773	0.502873	0.868514	0.51251	0.65819	1.26062	1.42277	0.959171	0.91707	0.836835	0.840555	1.78242	1.63691	1.54772
ENSSSCG00000002663	3.17096	2.8075	2.9599	2.18778	2.48126	2.43769	3.49011	2.83518	3.10266	2.70811	2.61085	2.78296	2.4883	1.87866	2.07174	1.29104	1.81019	2.26716
ENSSSCG00000002664	2.95362	2.61644	2.8206	1.80406	1.63632	2.04124	1.57482	1.29525	1.45818	1.82664	1.99409	1.47552	1.36752	1.42415	1.1478	1.95193	1.64687	1.53526
ENSSSCG00000002666	1.36733	1.4009	1.49489	1.29672	1.31449	1.25183	1.09471	1.33287	0.914601	1.72344	1.49392	1.39111	1.20478	1.21535	1.34841	1.98178	1.72841	2.52747
ENSSSCG00000002667	2.80613	2.79338	2.92335	2.78303	2.79204	2.69386	2.72888	2.66381	2.63256	3.22834	3.55523	2.99234	2.84941	2.65247	2.87038	3.21172	3.31948	3.49137
ENSSSCG00000002669	1.35309	0.982765	1.44903	2.33421	2.18736	3.03795	1.02811	1.25469	1.56769	1.53039	1.63983	2.34426	1.97154	2.31321	1.81885	3.32093	2.8607	3.73308
ENSSSCG00000009672	1.3807	0.833931	0.818943	3.38388	3.02627	1.32302	2.71917	2.27528	1.7465	2.59384	2.25431	1.53116	2.62908	3.13501	3.48249	3.6933	3.05541	3.90708
ENSSSCG00000009673	0.081407	0.102303	0.176785	0.286595	0.539114	0.590237	2.95243	4.1107	4.22402	3.68759	3.75682	3.75663	4.47276	3.8827	3.91459	2.26784	2.80749	3.03821
ENSSSCG00000009671	4.7877	4.73901	4.51927	3.86215	3.90993	2.9485	5.01144	3.38623	4.78088	2.39331	2.37531	3.13465	2.73348	1.9667	1.87119	1.02327	1.62491	0.884192
ENSSSCG00000009676	2.7373	2.72948	2.77734	2.59661	2.80786	1.74529	2.67089	2.636	2.64234	2.89981	3.19868	2.49288	2.79869	2.76966	2.49906	3.24419	2.87234	3.23231
ENSSSCG00000009674	2.85333	2.72651	2.83582	2.66761	3.12671	3.07833	2.82013	2.96022	2.31893	3.04612	3.34085	3.3783	3.30767	3.00013	3.21916	3.07329	3.21691	3.30481
ENSSSCG00000009679	1.92326	1.9397	1.96201	1.40335	1.92268	1.65498	1.12439	1.18943	1.39601	1.50025	1.52999	0.861724	1.65069	2.12812	1.45431	1.99254	1.59462	1.70439
ENSSSCG00000004364	2.60072	2.56463	2.31688	2.62765	2.61042	2.62122	2.8706	2.68406	2.80066	2.59892	2.64237	2.72612	3.17685	2.85205	3.1463	2.77438	2.59851	2.84184
ENSSSCG00000004368	3.1115	3.02627	2.86728	2.66505	2.44197	3.08389	2.25129	2.70686	2.23886	1.73053	1.9441	2.226	2.02546	2.15421	1.95739	2.02953	2.08878	2.43893
ENSSSCG00000004091	3.43705	3.13553	3.06932	2.40343	2.56206	1.89189	2.0138	1.97074	1.83391	1.8185	1.73177	1.71741	1.53727	1.90619	2.02707	2.73903	2.2559	2.41088
ENSSSCG00000004090	1.65517	1.74406	1.63536	1.61448	1.42613	1.8975	1.42287	1.40893	1.33678	1.52945	1.95206	1.50391	1.55785	1.38229	1.39712	1.79244	1.49928	1.82701
ENSSSCG00000004092	2.322	2.21484	1.88357	1.68331	2.26998	2.40233	1.26131	1.28456	1.16422	1.70986	1.04469	1.10996	1.25646	1.06364	1.33719	1.59731	1.67065	2.60509
ENSSSCG00000011546	1.69207	1.75328	1.62351	2.03203	2.0257	2.04219	2.38271	2.37805	2.1759	2.44222	2.53027	2.45284	2.5919	2.51109	2.53821	2.04628	2.22128	2.37962
ENSSSCG00000011540	2.93882	2.81765	2.7251	2.61696	2.42954	2.82192	2.09655	2.42973	2.23497	1.82922	1.95113	1.80132	2.21735	2.54586	2.21177	1.8083	1.97125	2.02655
ENSSSCG00000011542	2.31597	2.28887	2.09786	2.42764	2.60679	2.92752	2.89182	2.88691	2.83236	2.47577	2.50958	2.61912	2.94477	2.72301	2.97434	2.17305	2.77347	2.74136
ENSSSCG00000011549	1.82318	1.708	2.21145	1.48411	1.77744	1.21376	2.02098	1.94298	2.03148	1.93837	1.86995	1.8427	2.12132	1.7359	1.90402	1.61419	1.43628	1.58838
ENSSSCG00000011548	2.29834	2.15827	2.19834	1.9881	1.93521	2.18439	1.84962	1.97769	1.81045	2.1262	2.15558	1.91047	2.00361	1.87758	1.84705	2.02381	2.0025	2.15929
ENSSSCG00000010388	1.35858	1.5823	1.50749	4.01024	3.52381	2.59537	3.23634	4.04891	3.80309	4.83464	4.22755	4.56533	5.46719	4.79071	5.43054	5.99744	4.47865	4.11569
ENSSSCG00000015044	2.15785	2.28479	1.88642	2.48802	2.45044	2.42953	2.53069	2.4139	2.70678	2.25	2.1729	2.11314	2.59574	2.36595	2.6957	1.68903	2.41357	2.42761
ENSSSCG00000012018	5.77222	5.74488	5.55502	4.84717	5.12709	4.2772	5.26927	4.23376	4.93684	3.23561	3.9763	4.84794	4.25914	3.17452	4.7644	2.10351	2.61438	1.51834
ENSSSCG00000015040	4.87005	4.67088	4.69181	4.47089	5.25589	5.47066	5.58355	5.15778	5.27942	5.11872	4.99066	5.08854	5.32555	5.01351	5.08304	4.80476	4.74525	4.92109
ENSSSCG00000012012	2.56736	2.40269	2.1042	4.23951	3.59489	3.75646	3.19824	3.88911	3.91895	3.50859	3.5573	3.28776	3.63981	4.22836	4.27238	3.65319	3.74803	3.9144
ENSSSCG00000012014	4.25506	4.04252	3.93301	4.48269	4.50309	5.81017	4.97085	3.63857	4.43691	3.45058	3.41488	3.73096	3.53278	3.57223	3.77886	3.92173	5.09099	4.89408
ENSSSCG00000005941	0.476901	0.410168	0.391038	0.36849	0.264538	0.645471	0.40917	0.360745	0.275195	0.469163	0.67719	0.386655	0.693768	0.424307	0.329192	0.460211	0.540579	0.456431
ENSSSCG00000005943	1.8733	1.74583	1.88761	1.46903	1.50041	2.6536	1.43318	1.92756	1.29088	2.3819	2.47099	2.26049	2.03512	2.18341	1.50348	1.95458	1.74232	2.13164
ENSSSCG00000005944	1.89472	1.87234	2.16812	2.69688	2.95796	2.31181	3.36446	3.09579	2.95511	3.03975	3.1479	2.80631	3.80401	2.87308	3.6149	3.56112	4.62957	3.36951
ENSSSCG00000013940	0.830283	0.819606	0.915955	2.78709	2.80637	3.05987	1.86582	2.31644	1.75517	1.79927	1.63687	2.04964	2.07611	1.94417	1.67319	1.34539	2.2461	2.03781
ENSSSCG00000016593	3.09028	2.98552	2.85006	2.79611	2.83532	2.56808	3.10244	2.88328	2.78361	3.59036	3.67534	3.33922	3.58856	3.15707	3.01583	3.46784	3.28473	3.83159
ENSSSCG00000021632	3.98594	3.78084	3.70166	3.84431	3.73544	3.92049	3.51494	3.50297	3.63072	3.32705	3.2927	3.53506	3.44055	3.27879	3.80565	3.46471	4.05207	4.34887
ENSSSCG00000029228	1.74868	1.45109	1.56793	2.14591	2.17816	2.53542	2.3776	2.75526	2.30139	2.61414	3.07086	2.22233	2.55882	2.59283	2.43472	2.43351	2.69282	3.0585
ENSSSCG00000029227	2.6818	2.64096	2.51044	3.35469	3.6536	2.60589	2.39333	2.00114	2.37865	2.14045	2.03192	1.45969	2.3671	2.03323	2.76525	2.78074	2.11574	2.69647
ENSSSCG00000029226	5.37756	5.17269	5.27903	6.15385	6.24137	5.68483	6.39782	6.49091	6.48118	6.57185	6.8744	6.87066	6.10904	6.62962	6.73516	7.48595	6.94629	6.93143
ENSSSCG00000029221	2.28669	1.91981	1.93441	2.80153	3.26815	3.17823	3.62714	2.72522	3.68756	3.28266	3.31915	3.30043	2.85306	3.24085	2.84398	4.31107	4.19779	3.66736
ENSSSCG00000021019	0.475912	0.253549	0.40113	1.89941	1.90642	2.24629	1.90944	1.87621	1.90224	2.1303	2.1259	2.164	2.58023	2.20064	2.23795	2.90259	2.32505	2.30531
ENSSSCG00000021010	3.44471	3.48711	3.04198	3.32193	3.33439	2.83061	4.10528	4.18675	3.66575	5.19005	5.07546	5.11406	4.87008	4.42083	4.19304	5.01789	4.77393	4.69369
ENSSSCG00000021013	1.72074	1.6314	1.42645	1.11925	1.24475	1.62568	0.668071	0.708894	1.00014	0.472419	0.473646	0.393093	0.453959	0.933193	0.440877	1.03247	1.18052	1.23125
ENSSSCG00000021015	6.3447	6.11159	6.64707	3.2952	3.23545	3.95225	3.4382	2.24265	3.25597	2.26663	1.43596	1.68533	0.790562	1.30125	1.24045	2.97594	0.862809	1.82939
ENSSSCG00000013054	3.85755	3.689	3.62618	2.53397	2.68543	2.5893	2.77882	3.05767	2.891	2.55546	2.81956	2.62596	3.09856	2.87377	3.32687	3.05433	3.97483	3.57949
ENSSSCG00000013050	2.43445	2.43723	2.28815	2.36938	2.52251	2.80202	2.17529	3.04388	2.13498	2.58519	2.53151	2.78859	2.48223	2.62444	2.47412	2.44955	2.3468	2.76567
ENSSSCG00000013053	1.33285	1.40656	1.70978	0.820915	0.928105	0.463126	0.703905	0.822716	0.685336	1.00666	1.21686	0.652006	0.973201	0.828801	0.604047	1.1044	0.674526	0.863859
ENSSSCG00000013052	5.42505	5.17966	5.2202	5.31702	5.08589	5.13726	5.76251	5.61436	5.94685	5.59301	5.61677	5.54531	5.4692	5.35783	5.20856	5.70415	5.97414	6.29339
ENSSSCG00000028578	3.4702	3.07497	3.24546	2.70517	2.83633	2.33348	2.47559	2.65495	2.46804	2.61265	2.8572	2.42058	3.18792	2.62474	2.39655	2.2031	2.29674	2.88517
ENSSSCG00000015435	3.15053	2.71165	2.61653	3.36538	3.23687	4.04368	3.55785	3.79821	3.56954	3.03028	2.91623	3.11215	3.54175	3.52189	3.59683	3.96348	3.70121	4.01887
ENSSSCG00000028571	3.149	2.33085	2.64935	3.04264	3.22274	3.67839	3.73546	3.09124	3.18193	3.5227	3.57508	3.41851	2.94659	2.883	2.51189	3.61416	3.5728	3.56532
ENSSSCG00000016667	2.09972	1.89588	1.90756	2.20833	2.21275	1.31211	1.55276	1.47204	2.06066	1.50259	1.51323	1.19069	1.93464	2.02116	2.71212	1.88676	1.94159	2.20815
ENSSSCG00000016661	5.93745	5.88305	5.67299	6.10378	6.29901	5.86331	6.27547	6.26809	6.62969	5.88593	5.78633	5.7389	6.52729	6.00782	6.75828	5.60515	5.94918	6.05561
ENSSSCG00000016668	1.30617	1.49238	1.22493	0.430677	0.479724	0.243706	0.195311	0.149454	0.187085	0.222154	0.204876	0.377995	0.345385	0.224356	0.320986	0.480339	0.0694991	0.582358
ENSSSCG00000010628	3.61037	3.45593	3.32484	3.91976	3.85302	3.75928	4.17425	3.92223	4.31441	3.37206	3.48505	3.37482	4.04548	3.58892	4.05835	3.26488	3.7256	3.80851
ENSSSCG00000010627	4.8612	4.67709	4.7675	5.14334	5.25225	3.96645	5.89629	5.66802	5.83153	5.04447	5.31254	5.3774	5.80405	5.69598	6.10332	4.85033	5.07832	5.15221
ENSSSCG00000010625	5.24514	5.13047	4.93676	5.12984	5.17013	4.54807	5.55408	4.58771	5.59658	3.69452	3.85208	3.84609	4.67303	4.18842	4.75356	3.14323	3.66235	3.81099
ENSSSCG00000010624	0.868484	0.832845	0.658844	1.27189	1.12672	1.988	2.3366	2.53477	2.2102	3.62783	3.69171	3.61339	2.99151	2.7752	2.25472	2.32871	2.18331	2.04781
ENSSSCG00000010621	4.02752	3.67193	3.66492	3.68108	3.77756	3.55182	3.48161	4.48896	3.65589	3.73225	3.82989	3.66507	4.3242	3.85089	4.10462	3.56913	3.17292	3.12043
ENSSSCG00000010620	3.17831	2.98198	2.84359	3.4874	3.60525	3.73421	3.33054	3.53612	3.33021	3.14125	3.22505	3.31729	3.43136	2.88002	3.43268	2.54964	2.76193	3.11874
ENSSSCG00000020769	5.3313	5.2043	4.77256	4.96779	5.45462	5.8076	6.15338	5.86493	6.4093	6.18446	5.87205	6.07022	6.17793	5.35915	5.41494	5.72046	5.79172	5.85888
ENSSSCG00000020763	0.989959	0.904981	1.02947	1.8707	1.92389	1.57773	1.93698	2.86919	2.37996	2.10588	2.54811	2.53001	2.86878	2.45617	3.01717	2.61211	2.84173	2.58084
ENSSSCG00000029482	4.80875	4.8182	4.80263	4.92941	5.04604	5.09673	3.46736	4.10112	3.51469	4.23459	4.23918	4.03859	3.88431	4.21374	4.46129	4.04517	4.47649	4.98476
ENSSSCG00000029485	3.06293	2.8843	2.94476	2.9648	2.80851	3.04421	2.51078	2.80636	2.81051	2.44386	2.44338	2.39146	2.75636	2.73506	2.97733	2.69913	2.71077	2.97531
ENSSSCG00000029484	4.15881	4.55691	4.35727	3.71671	3.8661	3.07329	3.56184	3.76586	3.88202	3.21531	3.26379	3.41865	3.72994	3.5185	3.72446	2.82271	2.82546	3.17987
ENSSSCG00000028686	0.732994	1.03942	1.05381	1.29801	0.973949	0.953337	1.62808	1.62868	2.11412	0.959148	1.26593	1.01079	0.880828	1.20083	1.91024	1.73888	1.8687	1.78217
ENSSSCG00000017538	0.658854	0.544247	0.746373	0.405567	0.732454	0.173418	0.407068	0.459678	0.4146	0.605677	0.586661	0.623106	0.736068	0.481803	0.436116	1.58327	0.574953	1.32924
ENSSSCG00000017539	1.18085	0.945354	1.28583	0.759239	0.901359	0.364674	0.523169	0.633622	0.602664	0.481642	0.422522	0.340738	0.839326	0.665249	0.45783	0.948069	0.459822	0.626348
ENSSSCG00000017533	1.82204	1.07019	1.68133	1.53352	1.91499	1.25165	1.11191	0.981601	0.997349	0.601043	0.641549	0.304537	1.1968	1.06512	0.817415	0.727381	1.13506	1.44446
ENSSSCG00000017534	1.21582	1.66271	1.2532	1.22673	1.13525	0.930746	0.860661	0.685032	0.648268	0.447463	0.710116	0.374316	0.839973	0.656237	0.98201	0.675907	0.832999	0.548992
ENSSSCG00000017535	1.88862	1.82733	1.94036	1.87413	1.90765	1.44562	0.983493	1.05412	1.34304	0.950886	1.33526	0.966493	1.63909	1.84667	1.61407	2.02338	1.66997	1.94388
ENSSSCG00000010088	4.76378	4.76526	4.97926	4.87627	5.20844	5.49032	5.75826	5.68235	5.79704	5.69114	5.56406	5.84839	5.62429	5.14737	5.63122	5.65576	5.80077	5.9419
ENSSSCG00000010083	3.20614	3.14648	2.94697	3.50367	3.51033	3.0103	3.62584	3.59623	3.45919	3.85282	3.84218	3.68395	3.8308	3.6296	3.89037	3.52818	3.67106	4.11071
ENSSSCG00000010081	4.7464	4.60293	4.48983	4.11907	4.01562	4.23224	3.76899	4.35125	4.26452	4.55672	4.46404	4.42022	3.97971	4.03611	4.25313	4.33698	4.22795	4.67156
ENSSSCG00000010085	1.32965	1.14211	1.25517	1.20542	2.11932	4.12394	3.2028	3.24169	2.87347	4.76379	4.74363	4.80738	4.17677	4.03189	3.49765	3.29557	3.47318	3.91572
ENSSSCG00000010084	0.402916	0.373939	0.227769	0.344131	0.460192	0.241496	0.418322	0.438577	0.317369	0.458823	0.265796	0.22043	0.0920732	0.320636	0.496724	0.136079	0.181739	0.298838
ENSSSCG00000011977	2.8344	2.89008	2.89219	2.48839	2.65043	2.47221	2.01804	1.90491	2.09348	2.23287	2.00933	1.63948	1.93118	2.08496	2.51108	2.62801	1.79581	2.35807
ENSSSCG00000011970	2.85192	2.82459	2.59969	2.29812	3.08415	2.85045	3.30832	2.75269	3.16819	2.84435	3.10239	3.12906	2.98415	2.55992	3.03362	2.70504	2.6687	2.96719
ENSSSCG00000011973	0.311745	0.163215	0.212918	1.81081	1.18089	1.46544	1.88972	1.27048	1.32054	1.77386	1.60934	1.60204	1.92133	1.05098	1.58838	1.87042	1.11921	1.73505
ENSSSCG00000026354	2.19254	2.22379	2.033	2.55342	2.75096	2.08844	2.40477	2.51717	2.7392	2.19877	2.09116	2.17981	2.70329	2.48134	2.63886	2.15178	2.3779	2.58997
ENSSSCG00000026353	2.49873	2.53454	2.2641	3.04381	2.77787	1.96833	2.63855	2.94904	2.56352	3.34435	3.3532	3.00808	3.9681	3.45059	4.06962	4.38337	3.72975	3.52993
ENSSSCG00000026351	1.71279	1.63899	1.69877	1.70539	1.64674	1.81619	2.27481	2.10366	1.94112	1.95978	1.75928	2.12768	1.90364	1.80573	1.55146	1.7286	2.14851	1.95703
ENSSSCG00000016409	3.18648	2.94945	2.81197	2.93214	2.80526	3.1428	2.56977	2.62036	2.51483	2.64751	2.84466	2.66802	2.72182	2.9325	2.74614	2.84144	2.84395	3.19777
ENSSSCG00000000907	2.566	2.58521	2.78783	4.98045	4.41483	4.51418	4.85188	5.50449	4.98926	4.67405	4.6358	4.8845	4.8178	5.2758	5.49267	4.8192	5.01294	5.10239
ENSSSCG00000011022	2.32356	2.35755	2.24378	3.09377	2.68699	3.05767	2.53188	2.68518	2.91233	2.49963	2.38756	2.17133	2.86366	2.97496	3.01622	3.05074	3.29325	4.0188
ENSSSCG00000011023	0.908822	0.868981	0.713662	0.683199	0.524222	0.243429	0.520001	0.492542	0.542824	0.429465	0.610329	0.461269	0.540958	0.672139	0.584385	0.684101	0.44397	0.478074
ENSSSCG00000011020	1.95536	1.69203	1.77384	0.513422	0.521687	0.346364	0.343116	0.327587	0.3599	0.897676	0.667293	0.484242	0.575829	0.878175	0.619002	1.30671	1.3133	1.11374
ENSSSCG00000011026	2.43906	2.391	2.25001	2.33637	1.94215	2.05565	2.36478	2.50702	2.53961	2.36405	2.15459	2.08953	2.691	2.39962	2.57094	2.40895	2.4679	2.50176
ENSSSCG00000011027	4.36251	4.17304	3.98438	4.39255	4.46506	5.13729	4.51162	4.30278	4.66285	3.64039	3.58381	3.7384	4.30235	4.27167	4.51168	3.69268	4.48745	4.45635
ENSSSCG00000011025	2.93618	2.71316	2.5376	2.23594	2.31868	1.94263	1.99919	1.92302	1.95176	2.34153	2.35695	1.93185	2.58577	2.2695	2.31557	2.14341	2.2195	2.39269
ENSSSCG00000011028	3.2132	3.1622	2.96466	3.63388	3.46354	3.35083	3.28247	3.27195	3.29654	3.12034	3.21856	2.97213	3.53694	3.35307	3.69071	2.85393	3.33159	3.69835
ENSSSCG00000000908	5.64716	5.52948	5.49448	5.55895	5.85801	6.50918	6.29451	6.04186	6.47587	6.01309	5.95388	6.24652	6.33094	5.76452	6.10003	5.59776	5.79608	5.98124
ENSSSCG00000025076	4.61195	4.57031	4.69753	4.38806	4.45397	3.93614	4.53316	4.04208	4.26017	4.03909	4.05701	3.71023	4.17996	4.18154	4.42201	4.5714	4.57408	4.40449
ENSSSCG00000025075	5.30982	5.07824	5.13301	5.64046	5.93343	4.94888	5.82377	5.85928	5.96097	5.8406	5.81031	6.05089	6.51065	6.01171	6.15035	6.04246	5.74054	6.05232
ENSSSCG00000025078	2.10873	1.83435	2.2212	1.57397	1.33218	1.12066	1.35587	1.55813	1.40597	1.9369	2.06152	1.40854	1.46092	1.7501	1.73896	2.34182	1.8564	2.56861
ENSSSCG00000006145	0.911241	0.908893	0.769353	0.827962	0.643365	1.51077	0.262166	0.3446	0.361261	0.300529	0.307412	0.148742	0.366653	0.226724	0.290227	0.37469	0.173037	0.330181
ENSSSCG00000006144	3.38158	3.36989	3.12017	3.48397	3.67823	4.38805	3.75365	3.56247	3.85559	2.92364	3.00236	3.19765	3.59869	3.18518	3.91023	2.7684	3.54065	3.94867
ENSSSCG00000006146	3.02858	3.00445	2.81455	3.17188	3.13017	2.7917	2.96246	2.97126	3.2341	2.06149	2.01829	1.99139	2.97587	2.62777	2.98414	1.40645	1.8082	1.94676
ENSSSCG00000006143	0.640297	0.910745	0.872689	2.6562	2.33677	2.51491	2.29759	3.04634	2.64408	3.41581	2.82192	2.38336	3.12107	3.07609	3.25669	3.76687	3.19926	3.28988
ENSSSCG00000004560	0.720274	1.07178	0.631977	1.57306	0.940591	1.13218	1.38424	1.96786	1.3187	1.22045	1.53687	1.20879	2.13494	2.21445	1.98586	1.98001	1.79903	1.34687
ENSSSCG00000008659	4.0377	3.85248	3.9513	3.91432	4.34456	3.63312	4.90406	3.66546	4.69428	3.78146	4.00295	3.65285	3.81016	3.34865	3.31067	3.35317	3.75933	3.93691
ENSSSCG00000025921	2.41044	2.562	2.33102	2.88709	2.68494	2.84345	2.65185	2.65617	2.79434	2.21953	2.50395	2.3564	2.43569	2.38589	2.76483	2.02938	2.49802	3.10707
ENSSSCG00000025928	7.82948	7.62223	8.02355	8.11815	8.27565	8.00367	8.76695	8.5174	8.58891	8.37361	8.43909	8.17108	8.21841	7.56014	8.47166	7.83808	8.29179	8.68857
ENSSSCG00000016342	1.73744	1.54044	1.80705	1.37806	1.53236	1.65303	2.03566	1.80163	1.57186	2.44211	2.8902	2.04138	2.63012	1.92391	2.21516	2.29514	2.43324	2.30341
ENSSSCG00000016343	1.23802	1.33183	1.03745	0.964092	0.998261	1.1926	0.518339	0.566482	0.87059	0.359372	0.214306	0.185306	0.378819	0.283134	0.412201	0.986202	0.36588	0.623366
ENSSSCG00000016341	0.773856	1.00581	1.2697	1.12421	1.48937	1.16253	0.868353	1.30484	0.757538	1.43216	1.68446	1.11817	1.65307	1.1222	1.91924	1.33212	1.3277	1.53265
ENSSSCG00000016349	4.0483	3.79288	4.03141	3.61148	3.87486	4.09872	3.75076	3.58119	3.56939	3.7446	3.93474	3.7064	3.51648	3.26607	3.2641	3.41573	3.61676	4.01509
ENSSSCG00000027568	0.444582	0.237471	0.319318	0.429035	0.486488	0.587028	0.764765	1.00725	0.556671	2.058	2.109	2.07623	1.56117	1.18056	1.16416	0.89005	0.900854	0.964314
ENSSSCG00000027567	3.268	3.20984	3.04465	2.82111	2.60147	2.75461	1.98874	2.04622	2.2775	2.07407	2.20557	1.944	1.92707	2.14274	2.31558	2.06953	2.25643	2.54092
ENSSSCG00000027564	2.30729	2.13027	2.22284	2.17581	2.34056	2.34723	2.53641	2.43196	2.53064	2.79694	2.64749	2.64278	2.92666	2.53697	2.85972	2.62632	2.82805	2.94942
ENSSSCG00000027565	2.53983	2.2369	2.30363	3.34852	3.37261	3.43552	3.36853	4.49817	3.49081	5.12983	5.23292	4.99666	4.70363	4.27888	3.808	4.3142	4.17514	4.21352
ENSSSCG00000027563	0.46041	0.618502	0.294291	2.22463	2.1562	0.820046	1.52184	1.5525	1.88802	0.985954	0.99467	0.437875	1.29377	1.3215	1.43185	1.1508	0.889446	0.636614
ENSSSCG00000009268	3.2732	3.3459	3.28103	2.84189	3.15438	2.97507	3.08304	3.00486	3.17123	3.88318	3.13335	3.48231	3.22388	3.29018	3.40777	3.79565	3.85496	3.42004
ENSSSCG00000006960	3.04534	2.57848	2.8788	2.75917	2.55167	2.65792	2.4043	3.26377	2.58307	2.90951	2.8825	2.70547	2.57137	2.17962	2.51656	2.69697	2.73314	3.62373
ENSSSCG00000006968	2.0093	2.02562	2.02516	1.72031	1.70015	1.7781	1.81591	1.77682	1.9696	2.20839	2.04934	1.81492	2.57684	2.40328	2.34259	2.88181	2.37025	2.58031
ENSSSCG00000009881	1.8549	1.72199	1.55396	1.63932	1.47569	1.7346	2.37165	3.86509	2.57891	3.56372	2.1956	2.64344	2.15439	2.76724	2.21017	2.02137	2.84282	2.17678
ENSSSCG00000009880	2.06884	2.1962	2.09132	3.67673	3.24414	3.29607	3.15436	3.94344	3.40392	4.42115	4.4042	3.85366	4.15435	4.29363	4.4128	5.35024	4.21458	4.68628
ENSSSCG00000009884	1.85422	1.50609	1.64639	2.06054	2.13098	2.27415	2.44583	2.35361	2.01043	1.93026	2.28408	2.19843	2.33482	2.00286	2.69726	1.52617	2.13782	2.40978
ENSSSCG00000009887	2.83029	2.73121	2.52971	3.06967	3.0058	3.78093	2.95048	2.85803	2.93877	2.37414	2.32188	2.41051	2.94718	2.66035	3.13837	1.95171	2.71755	2.84881
ENSSSCG00000009886	3.07939	3.08896	2.90104	3.66507	3.89936	3.76685	4.50508	4.60844	4.42393	4.88579	4.77505	4.87458	4.97152	4.53921	4.65274	4.65457	4.44227	4.45556
ENSSSCG00000009889	3.96676	3.88798	3.81743	3.08732	3.25728	3.68724	4.20753	3.29738	3.9839	4.70897	4.21724	4.50617	4.6237	4.82263	4.23348	5.47603	5.28468	4.67909
ENSSSCG00000009888	4.67213	4.31478	4.66313	4.69599	5.2845	5.1803	5.69546	5.45943	5.59918	6.26344	6.20043	6.73644	6.00622	5.7798	5.79784	5.96594	5.74193	5.67348
ENSSSCG00000008138	2.64244	2.57562	2.49274	3.08633	2.86342	2.72358	2.80857	3.03129	3.04164	2.38274	2.46043	2.26089	3.23978	2.97432	3.5001	2.40178	2.45138	2.70233
ENSSSCG00000008132	3.88726	3.82673	3.82732	3.92441	4.02074	4.34923	3.67699	4.34006	3.78492	4.53778	4.55705	4.34462	4.29332	4.12689	4.04577	4.29478	4.43739	4.69579
ENSSSCG00000008130	2.87769	2.80228	2.60837	3.31838	3.49015	3.7233	3.66585	3.56911	3.63875	3.73763	3.9789	3.69695	4.07298	3.57086	3.99352	3.55502	4.00913	3.89565
ENSSSCG00000008131	2.34346	2.05206	2.11178	2.72405	2.11141	2.48102	1.70353	2.05026	1.79456	2.35927	2.49456	2.0826	1.74207	2.09063	2.38257	2.52912	3.02232	3.18122
ENSSSCG00000008136	4.11125	3.92452	3.84749	4.47422	4.36003	4.81403	4.19097	4.47935	4.14098	3.88436	3.93529	3.94866	4.31643	4.33949	4.66769	4.27066	4.58094	4.93317
ENSSSCG00000008137	4.72701	4.5038	4.56775	5.32913	5.02086	4.86091	5.7493	5.17505	6.11671	4.28958	4.5742	4.26694	4.64708	4.71363	5.15236	4.39864	4.39979	4.46041
ENSSSCG00000008135	1.53362	1.51268	1.33107	1.06441	1.04474	0.700796	0.546443	0.758281	0.742476	0.413028	0.330595	0.30919	0.733558	0.728735	0.899137	0.880526	0.711038	1.05506
ENSSSCG00000014058	3.25957	3.19653	3.18598	4.20971	4.32705	4.48521	4.43825	3.91469	4.44083	4.30119	4.56357	4.07876	4.0021	3.96598	4.33669	4.72833	4.74848	5.23531
ENSSSCG00000014054	0.216272	0.227889	0.280165	0.0779238	0.147946	0.267555	0.183264	0.255137	0.270951	0.59696	0.540989	0.425754	0.347178	0.316615	0.149007	0.469987	0.254039	0.339427
ENSSSCG00000027808	4.06545	3.74818	3.73114	3.18484	3.51001	2.527	2.83033	2.13661	2.19568	2.50469	2.0849	2.04025	2.47198	2.0304	2.7706	2.88321	2.65548	3.4981
ENSSSCG00000022004	1.50209	1.41542	1.2608	2.55327	1.57502	2.5018	1.46913	2.15933	1.66924	2.85021	3.03708	2.71971	1.8619	2.04657	1.97669	2.40042	2.71478	2.98496
ENSSSCG00000022005	3.70606	3.84462	3.91052	2.41572	2.72389	1.33144	2.28552	2.06884	1.87239	1.82594	1.52486	1.57593	1.83398	1.6607	1.69706	2.10711	1.16387	1.9215
ENSSSCG00000022002	1.12558	1.07585	1.00729	0.34046	0.0950521	0.234868	0.19932	0.197714	0.188346	0.31322	0.250595	0.307149	0.204281	0.150653	0.266201	0.165906	0.741489	0.22907
ENSSSCG00000022003	1.06525	0.673175	1.57473	0.233994	0.391416	0.561142	0.362048	0.366525	0.253468	0.697216	0.649878	0.454983	0.093214	0.254553	0.240222	0.529451	0.6016	1.26382
ENSSSCG00000003876	4.54767	4.48209	4.03105	3.85475	4.35546	2.98433	4.97178	4.08669	4.68538	3.61377	3.67767	3.92095	3.5854	3.25247	3.19873	3.38604	2.91783	3.00259
ENSSSCG00000003877	3.37345	3.37809	3.26201	3.16953	2.9104	2.92483	3.09444	2.53555	2.88619	2.68391	2.63715	2.60556	2.58163	2.63019	2.44699	2.59636	2.63702	3.01013
ENSSSCG00000003872	5.41576	5.21701	5.07392	4.68143	4.34226	4.04395	4.3267	3.84798	4.63445	3.42883	3.25814	3.15852	3.67741	3.72726	3.58852	3.39284	3.7866	4.22866
ENSSSCG00000003870	3.59338	3.37647	3.30125	3.6648	3.50574	3.72106	3.92373	3.48509	3.78774	3.10183	3.06809	3.06012	3.43489	3.35354	3.49997	2.93327	3.15512	3.41009
ENSSSCG00000007375	3.14474	3.0735	3.09334	4.32847	4.43244	3.5487	4.3501	4.13157	4.10024	3.98594	3.91444	3.80109	4.44332	4.38462	4.63799	4.20198	4.73198	5.06944
ENSSSCG00000007372	1.18968	0.988994	1.02224	1.12363	1.3348	1.68704	0.716894	0.84466	0.464188	1.22781	0.929859	1.00887	0.948652	0.928316	1.01052	0.944447	1.30781	1.5136
ENSSSCG00000030672	1.27162	1.0593	1.26433	1.50938	1.67065	1.40321	1.52919	1.60147	1.45035	1.57595	1.56727	1.59486	2.0358	1.83992	2.10854	1.31154	1.37723	1.46452
ENSSSCG00000030673	2.11726	2.59744	2.23834	2.63019	2.69484	2.4295	2.78284	3.05475	2.88253	3.68514	3.65849	3.22858	3.54927	2.85433	3.18839	2.93479	3.4054	3.91925
ENSSSCG00000030677	3.60455	3.47717	3.43277	3.13682	3.29204	4.04011	3.46188	3.22289	3.17822	2.93879	2.89127	2.90429	3.39859	3.19045	3.13979	2.57869	2.93808	2.94661
ENSSSCG00000001430	3.53057	3.41261	3.59296	4.04122	4.31355	4.35807	4.19223	4.5276	4.28147	4.45028	4.43368	4.18568	4.45207	4.61878	4.49395	4.18794	4.26191	4.72112
ENSSSCG00000001431	1.30634	1.335	1.34769	1.48402	1.5487	1.50836	1.95173	1.52184	1.78448	1.4758	1.53983	1.35202	1.78509	1.07265	1.38572	0.769391	1.30122	1.60116
ENSSSCG00000001433	2.8668	2.84154	2.77481	2.86932	3.0885	2.67779	2.74488	2.79394	2.5277	3.1562	3.45178	3.08302	3.57494	3.23623	3.23742	3.60077	3.48595	3.77413
ENSSSCG00000001434	1.20135	1.27651	1.61776	1.33145	1.51975	1.79671	2.13482	1.50986	1.75679	3.04031	2.9863	2.67178	2.8035	1.97146	2.37263	2.50544	2.34548	2.78338
ENSSSCG00000001435	2.83087	2.5414	2.67568	1.91031	1.37316	1.85928	1.45706	1.47751	1.47802	2.02545	2.03286	1.95693	1.61504	1.77954	1.38831	1.66667	1.93907	1.91869
ENSSSCG00000001438	4.63934	4.41541	4.34537	4.14661	4.22939	4.08559	4.29344	4.49555	4.25137	4.77795	4.66326	4.19499	4.72125	4.44529	4.51207	4.32152	4.51757	4.63564
ENSSSCG00000001439	1.66658	1.66473	1.84694	2.48961	2.38875	2.53001	2.57499	3.756	2.84118	4.23758	4.01427	4.07533	3.95098	3.93953	3.13168	3.87755	3.98787	4.19857
ENSSSCG00000023421	1.33635	1.23684	0.88364	1.37492	1.79853	1.91412	1.46031	2.18902	2.09304	1.88353	1.76989	1.80375	2.14316	1.87335	2.03697	1.15739	1.31343	1.46038
ENSSSCG00000000743	4.69861	4.51263	4.42897	4.42769	4.89463	5.88302	6.11651	5.28397	5.46373	5.53179	5.68546	5.88656	5.31749	5.15459	5.22904	5.49781	5.70892	5.52931
ENSSSCG00000000742	1.2227	1.03151	1.26141	1.19665	1.39888	1.66816	1.12046	1.58602	1.05338	1.64561	1.83053	1.54057	1.5222	1.20683	1.1657	0.98303	1.37206	2.08432
ENSSSCG00000000745	1.27533	1.19488	0.908953	0.939891	0.7891	1.17819	1.07681	1.08099	1.0897	1.01196	1.11337	1.14828	0.983413	1.07639	0.743688	0.579274	0.880352	1.09433
ENSSSCG00000000747	1.26419	1.04709	0.944849	0.885021	0.855063	1.41406	1.27757	0.943589	0.854659	1.1887	0.866967	0.998175	1.17885	0.838477	0.876814	0.590263	0.572229	0.781418
ENSSSCG00000000746	2.27928	2.23066	2.30382	2.75505	2.76122	2.82508	2.74264	2.85669	2.80181	3.43932	3.3801	2.97245	3.2532	2.87331	3.14386	3.46081	3.32352	4.02174
ENSSSCG00000000749	0.145808	0.0482782	0.137681	0.136616	0.0484049	0.8958	0.342795	0.232775	0.375097	0.376236	0.330782	0.2297	0.522931	0.452187	0.47403	0.347153	0.601722	0.842168
ENSSSCG00000016850	4.26394	4.56809	4.34691	5.65065	5.75012	5.88139	4.28884	4.0186	3.88307	4.20547	3.91945	3.60545	4.44318	4.65705	4.42465	4.14039	4.73518	4.09694
ENSSSCG00000016858	1.91249	1.66109	1.83114	2.0873	2.03657	2.15009	2.10024	2.19533	2.17748	2.20453	1.9752	2.107	2.39863	2.2207	2.74933	1.84598	2.27524	2.66828
ENSSSCG00000016859	5.54684	5.44323	5.34025	8.67796	9.08924	7.80879	7.16642	7.0739	6.87221	6.3598	6.76678	6.58011	7.25828	6.7437	7.55202	7.08666	7.53191	7.48127
ENSSSCG00000012934	3.75425	3.05519	3.68601	2.78989	3.52925	2.91276	3.71662	3.64395	3.62686	4.12941	4.35236	4.02706	4.23432	3.83802	3.51803	4.30053	4.06613	4.09131
ENSSSCG00000012931	2.65695	2.77092	2.58843	2.74341	2.83196	2.65991	3.37187	2.95152	3.07918	2.80008	2.71143	2.69215	3.30455	2.91504	3.25388	2.65323	3.12027	3.02661
ENSSSCG00000012939	2.92528	2.78587	2.52181	3.28631	3.37249	3.56873	3.82586	3.84935	3.83538	3.9277	3.92476	3.93862	4.09608	3.4868	3.38912	3.52742	3.75901	3.86761
ENSSSCG00000012938	3.47826	3.38	3.41132	3.44838	3.25345	3.98582	4.14386	3.7586	3.70566	3.89286	3.97542	3.70558	4.14672	3.73705	3.90875	3.93984	3.91798	4.23353
ENSSSCG00000004110	3.38782	3.32114	3.10896	3.32552	3.21935	3.32105	2.91405	3.53931	3.18959	2.96353	3.03759	2.95898	3.39336	3.79591	3.79641	3.11408	3.3716	3.66777
ENSSSCG00000004112	1.50004	2.00151	1.84351	1.92341	2.24858	1.25618	2.0907	1.76213	1.70745	0.946788	1.07799	0.698368	1.31573	1.15659	1.43825	0.765892	0.623992	0.45257
ENSSSCG00000004113	1.9943	2.0381	1.91273	1.89371	1.73129	1.71223	2.07931	1.91259	2.29922	1.36303	1.48859	1.28337	1.80698	1.71988	1.69987	1.33595	1.28166	1.54944
ENSSSCG00000004114	0.674178	0.516062	0.355242	1.22004	0.880226	0.547198	0.622581	0.952285	0.871926	0.568114	0.62014	0.666803	0.98432	1.00242	1.06488	1.06722	1.11597	1.40556
ENSSSCG00000004117	2.85157	2.71917	2.63059	3.8794	3.14331	2.70227	3.60953	4.00829	4.0868	4.0696	4.27743	3.62981	3.90092	4.12584	4.41864	5.22246	5.17532	5.68399
OTTSUSG00000002809	3.83793	3.9166	3.45687	3.9458	4.65494	5.12748	5.11007	5.59238	4.97109	5.22355	5.41449	5.43861	4.50906	4.4104	5.14187	5.30924	5.5392	5.80956
OTTSUSG00000002808	2.02994	2.23404	2.14595	3.43014	3.69048	4.99469	3.13169	3.36849	3.19564	2.96061	2.88509	2.92309	3.1276	3.2291	3.42889	3.74809	5.23671	5.66358
ENSSSCG00000003461	5.58182	5.47195	5.09225	4.76602	4.34543	4.26474	5.33565	3.56627	5.00908	2.65838	2.90852	2.74605	3.38704	3.22868	3.23985	2.56055	2.91751	3.05183
ENSSSCG00000003460	1.57453	1.42242	1.59997	1.7014	1.49024	1.55687	1.55108	2.11984	1.86279	2.34318	2.46799	2.3298	2.10579	1.96392	2.03217	2.01176	2.50506	2.69868
ENSSSCG00000003462	5.26088	5.12679	5.06025	4.65836	4.61052	4.2601	5.55145	3.76106	5.14202	3.19681	3.19054	3.26027	3.72797	3.35942	3.2982	2.99503	3.34157	3.35424
ENSSSCG00000003465	2.5667	2.59488	2.25703	2.18249	1.72981	2.11923	1.28595	0.892379	0.869929	1.04496	1.14734	0.83825	0.834564	1.29999	1.09469	1.71303	1.45663	1.48363
ENSSSCG00000003464	1.19787	1.2536	1.0637	1.46052	1.43661	1.76953	1.21074	1.46466	1.36569	1.46065	1.48184	1.31902	1.42599	1.41507	1.69986	1.3198	1.47461	1.88526
ENSSSCG00000003468	2.79078	2.63385	2.69439	2.44728	2.3779	2.86889	2.49296	2.86604	2.48299	3.65257	3.65603	3.33255	2.81924	2.76582	2.65873	3.40831	3.28418	3.82251
ENSSSCG00000017108	2.6412	2.40894	2.53877	2.39846	2.32567	2.85798	1.77593	2.16339	1.93233	2.3434	2.29527	2.02897	2.28291	2.03056	1.88943	2.10023	2.34444	2.26707
ENSSSCG00000017186	1.86803	1.82314	1.73847	1.57929	1.93646	2.01652	1.43521	1.80853	1.28137	2.10028	2.01408	2.08743	1.97605	2.06315	1.88718	1.9429	1.89152	1.66461
ENSSSCG00000017184	2.2897	2.32817	2.36825	2.58726	2.59864	2.52321	2.28623	2.50864	2.45359	2.83138	2.49684	2.05322	2.04431	2.31903	2.5971	2.47647	2.44676	2.81099
ENSSSCG00000017181	1.15105	0.984133	1.01962	1.71341	2.06299	1.40214	0.428831	0.348336	0.251852	1.41539	0.954379	0.451401	0.579007	0.625289	0.58309	1.37723	0.574775	0.550311
ENSSSCG00000016581	4.99383	4.85503	4.90138	4.88936	5.22796	5.42856	5.28658	5.05332	5.12845	4.97213	4.7288	4.76771	5.12243	4.85218	5.47433	5.2118	5.32599	5.54406
ENSSSCG00000016585	3.77555	3.43178	3.46507	1.97844	1.51712	2.03634	1.88096	1.56853	1.46091	1.97267	2.23686	2.24365	1.69606	1.83265	2.06751	1.74329	1.89776	2.3492
ENSSSCG00000024235	3.47637	3.23522	3.18671	3.17892	3.41354	3.8468	3.35908	3.60654	3.21606	4.00377	3.84826	3.93249	3.72766	3.345	3.5539	3.77326	3.88971	4.37072
ENSSSCG00000024230	3.74077	3.74426	3.73322	3.14492	2.58755	3.91043	2.38891	2.72797	3.38109	3.72872	3.32505	2.77433	2.94557	4.64275	4.72742	5.45045	4.76504	5.2364
ENSSSCG00000028728	2.74643	2.46981	2.29022	2.22284	2.54777	2.86972	2.88554	2.94165	2.67889	3.14547	3.17368	3.09776	3.24434	2.91264	3.1479	2.74101	3.02873	3.42476
ENSSSCG00000028725	0.723171	0.574069	0.683157	0.688852	0.692998	0.0891684	0.886599	1.0851	0.86574	0.964203	1.01456	0.90971	0.918348	0.77755	0.685992	1.06723	0.747429	1.06789
ENSSSCG00000028724	1.77512	1.90251	1.66777	2.48074	2.46208	2.01512	1.40401	2.12136	1.69973	2.0334	2.43663	1.61142	2.59884	1.85732	2.53657	1.68649	2.44119	2.86125
ENSSSCG00000028727	3.76515	3.58106	3.79576	3.89666	4.16322	5.00654	4.45845	4.46332	3.39655	6.23349	6.51261	6.7576	6.84924	6.21333	5.91889	6.49613	6.12397	7.23044
ENSSSCG00000028726	3.9661	4.11475	4.0891	4.09183	4.07865	4.11931	4.9405	4.42252	5.11614	4.00516	3.99996	4.28112	4.11629	3.88646	4.63314	4.07616	3.92205	4.1161
ENSSSCG00000028721	0.665865	0.823045	0.534492	1.43986	1.27804	1.34242	1.26921	1.51699	1.53161	1.47895	1.28614	1.30619	1.94194	1.8609	2.04363	1.32013	1.4253	2.00036
ENSSSCG00000028720	2.30875	2.10496	2.13553	1.96454	1.62977	1.91624	1.16537	1.32514	1.30511	1.30367	1.26375	1.13986	1.31804	1.54591	1.41601	1.92674	1.55083	1.59718
ENSSSCG00000028723	1.25888	1.26653	1.49879	1.73705	1.86807	1.43263	1.30038	1.5143	1.38254	1.54415	1.80556	1.0898	1.42242	1.22522	1.27492	1.4686	1.06564	1.38088
ENSSSCG00000027769	2.85833	2.9132	2.84654	3.85869	3.64353	3.54924	4.169	4.983	4.33661	5.17738	4.9341	4.41618	4.88417	4.56804	5.79263	5.82299	5.88212	5.6215
ENSSSCG00000027764	3.44294	3.03454	3.2218	2.4823	2.9929	2.87702	3.05546	3.14346	3.14097	3.66944	3.50564	2.88812	3.39163	3.01067	2.89114	2.82431	1.89184	2.654
ENSSSCG00000027765	2.63175	2.53437	2.42301	3.09125	2.90156	2.71827	2.76659	2.82552	2.84101	2.53965	2.55233	2.41742	3.15711	2.91042	3.25706	2.73729	2.80991	2.97107
ENSSSCG00000027766	1.05592	0.972064	1.11777	0.96551	0.657616	1.05905	0.824835	0.711214	0.786375	0.901557	0.817654	0.466341	0.786406	0.686881	0.691492	0.710823	0.52008	0.549361
ENSSSCG00000027767	1.69007	1.80734	1.77831	1.98104	1.9886	2.03573	2.31359	2.48302	2.46987	2.13856	2.00303	1.9724	2.71418	2.40336	2.66931	2.19404	2.07474	2.42808
ENSSSCG00000027760	1.99809	1.47111	2.0297	2.47302	2.39924	2.96082	2.24615	3.63966	2.38922	3.5402	3.88971	3.59083	3.80503	3.03388	2.79626	1.88298	2.257	2.29062
ENSSSCG00000027763	2.83345	2.80975	3.23511	2.22054	2.88182	2.83949	3.23458	3.5254	3.83403	3.84641	3.92916	4.02842	4.3629	3.69869	3.72201	3.55401	3.58622	3.14779
ENSSSCG00000026499	0.59969	0.745649	0.563044	0.544587	0.605188	1.05962	0.243399	0.451173	0.371967	0.538182	0.67519	0.258927	0.898421	0.498737	1.40297	2.46625	0.955266	1.86354
ENSSSCG00000026498	2.44554	2.35409	2.14392	2.16297	1.72367	2.13949	1.46201	1.83109	1.57673	1.67779	1.7016	1.5839	1.7271	2.32839	2.01309	1.73527	1.87653	2.05964
ENSSSCG00000026492	3.54588	3.43949	3.68984	3.27205	3.21361	4.57249	2.63856	3.42796	2.81838	3.46336	2.58016	2.70508	2.7241	3.58182	2.36902	3.79743	3.28926	3.38018
ENSSSCG00000026147	3.62183	2.68937	3.29289	2.64025	2.89967	2.81297	3.34126	3.47553	3.18627	3.65841	4.03338	3.47111	3.74277	2.96429	3.57159	3.10122	2.72714	3.40293
ENSSSCG00000026141	1.21095	1.16955	1.3435	1.25066	0.973165	1.27246	1.06112	1.18422	0.974037	1.87816	1.61187	1.08004	1.31471	1.3533	1.38546	1.29017	1.29613	1.62809
ENSSSCG00000026140	3.01167	3.05506	3.05581	3.98	3.77084	3.62408	3.25533	4.11178	3.5558	4.90418	4.65474	4.27801	5.24635	4.73812	4.81715	4.94939	4.5111	4.70391
ENSSSCG00000023518	1.23207	2.00752	2.16525	2.30615	2.7403	3.05805	2.96038	3.23596	3.15172	2.92905	2.76366	2.52661	3.35202	3.66626	3.42704	2.29046	3.241	3.58828
ENSSSCG00000023515	4.92002	4.6979	4.95028	4.91872	5.01637	5.04832	5.13741	5.228	4.73351	4.91474	4.71476	4.8275	5.37578	4.81934	5.51632	4.67301	4.94339	5.37913
ENSSSCG00000023513	3.57211	3.36921	3.27193	3.60592	3.5336	3.83177	3.61738	3.38344	3.71136	3.3376	3.20688	2.96585	3.32648	3.12311	3.56031	3.51463	3.45405	3.29395
ENSSSCG00000015015	1.26982	1.19677	1.22079	1.26667	1.3514	0.379399	0.573068	0.59433	0.747316	1.05248	0.748283	0.650325	1.05436	1.26097	1.38479	1.47353	1.00819	1.13352
ENSSSCG00000015014	1.68797	1.47065	1.68667	2.04723	1.8306	2.2363	1.68797	2.29016	1.84722	1.24547	1.53236	1.42116	1.65528	1.96573	2.25078	1.83285	2.65104	3.21112
ENSSSCG00000018027	4.22402	3.95197	3.97356	4.57924	4.71288	5.1405	4.75319	4.56351	4.62097	4.94127	4.94911	4.87839	5.18136	4.85846	4.96642	4.72008	5.25176	5.06687
ENSSSCG00000022644	8.85153	8.42006	8.26248	8.13435	8.59433	7.11785	9.76156	7.86324	9.31627	6.90346	6.88955	7.66458	6.81336	4.81464	5.76389	4.78573	5.58294	5.66421
ENSSSCG00000022645	8.75074	8.54417	8.55183	8.24874	8.42636	7.23588	10.0696	7.70462	9.60888	5.63745	6.01731	6.12681	6.50695	5.16916	4.92537	4.40574	4.75869	4.97706
ENSSSCG00000012042	6.78305	6.87584	6.90165	7.03859	7.33424	7.36734	7.83879	7.54833	7.87682	7.37944	7.44439	7.68962	7.72497	7.20941	7.60669	7.27636	7.51987	7.7036
ENSSSCG00000022641	1.88444	1.40597	1.18689	0.359839	1.24155	0.741283	0.843577	1.00341	1.28522	1.69733	1.53901	1.65569	1.11201	1.21627	0.173328	1.10685	1.61388	1.84678
ENSSSCG00000018033	7.85264	8.01365	7.75002	8.5873	9.17475	8.61878	8.7668	8.85563	8.58396	9.56831	9.16058	9.65029	8.98395	8.79431	8.33713	9.19405	9.72796	8.7348
ENSSSCG00000007173	2.39668	2.46976	2.32812	2.63096	2.61426	3.19119	3.11098	2.64565	2.91354	3.10496	2.96305	3.078	2.57861	2.25782	2.73541	2.82202	3.06347	3.29109
ENSSSCG00000007171	0.90506	1.3062	1.17353	0.803354	0.595946	0.399242	0.490852	0.342993	0.40599	0.39168	0.339971	0.221069	0.196858	0.376014	0.301125	0.510789	0.0380918	0.484321
ENSSSCG00000007170	2.29276	2.06949	2.20653	0.925603	0.657174	0.774777	0.780187	0.581628	0.700837	0.607535	0.610874	0.352343	0.447591	0.474272	0.684408	1.29899	0.457838	0.505363
ENSSSCG00000007179	2.06808	1.92413	1.88374	1.48156	1.24282	1.64941	1.36471	1.51545	1.34878	1.59595	1.84716	1.5028	1.42775	1.38395	1.27847	1.64905	1.70391	1.95739
ENSSSCG00000007178	5.50441	5.08604	5.17555	4.18683	4.82156	5.15998	4.89316	4.37141	4.59725	5.23251	5.37722	5.41813	4.71988	4.32259	4.28454	4.82702	4.97265	5.26134
ENSSSCG00000009405	3.79993	3.78426	3.64928	3.86719	4.26056	4.56914	4.44364	4.07853	4.57208	3.68098	3.55754	3.69026	4.27502	3.6107	4.06302	3.45781	3.68616	3.97498
ENSSSCG00000009404	3.94072	3.91138	3.42747	3.7977	3.93222	4.03254	3.99709	3.73735	4.0052	3.19937	3.50698	3.65194	3.63722	3.39399	3.63725	3.09337	3.52766	3.38589
ENSSSCG00000009407	5.16224	5.06019	5.28247	4.33371	5.18446	4.74565	5.84432	5.45134	5.20585	5.53975	4.02054	5.51861	5.35148	5.52079	6.41716	6.29631	6.23701	6.71365
ENSSSCG00000009401	4.21717	4.07501	3.83559	3.28332	3.10353	2.93894	3.56311	2.65965	3.46921	1.76068	1.8221	1.91602	2.21951	2.20951	2.2239	1.95517	1.9541	2.35308
ENSSSCG00000009400	3.16059	3.1592	3.14428	2.67832	2.65188	2.64949	2.89495	2.92066	3.11944	3.28962	3.01762	3.07653	3.127	3.03357	3.25696	2.94773	2.66604	2.92983
ENSSSCG00000009403	6.68141	6.72353	6.65539	8.74273	8.31206	7.73291	8.06619	8.89081	8.31487	8.48219	8.55788	8.42517	8.46436	8.73856	9.31277	9.32839	9.45114	9.84635
ENSSSCG00000009402	2.91736	3.45947	3.15489	3.40518	3.56057	3.52087	3.62315	4.7693	4.64897	4.0126	3.98673	3.62471	4.90341	4.25784	4.64653	1.98283	3.17664	3.07594
ENSSSCG00000009408	1.88466	1.87212	1.793	2.09289	2.0039	2.15808	1.70604	2.13776	2.07626	2.04724	2.07292	1.80324	2.06659	2.17745	2.1919	2.42974	2.17181	2.29775
OTTSUSG00000005367	0.947901	1.06594	1.08717	1.51079	1.22604	1.48297	1.20006	1.40399	1.2846	1.41385	1.32413	1.54064	1.66256	1.44865	1.55282	1.0462	1.32998	1.11769
OTTSUSG00000005365	1.54968	1.1264	0.813881	0.945623	1.03664	0.840824	0.879034	0.542986	0.935823	0.394948	0.379106	0.473232	0.8587	0.61286	1.02996	0.289264	0.77468	0.466648
ENSSSCG00000001631	2.32924	2.07167	1.73964	2.00284	1.76304	3.06951	1.63213	1.80142	1.02213	1.8925	1.59057	1.70315	1.53335	1.39989	1.75777	1.55772	2.07118	2.03698
ENSSSCG00000001638	3.61179	3.40164	3.36631	4.03488	4.23646	4.33238	4.50362	4.19071	4.57456	4.10578	4.14409	4.13026	4.37005	4.16777	4.66856	3.63408	4.40909	4.61318
ENSSSCG00000001639	1.2829	1.18168	1.20423	0.933297	0.78256	0.528145	0.780037	1.25269	1.0806	1.20268	1.38116	1.26512	1.0716	1.36666	0.912756	0.886783	0.9473	0.998597
ENSSSCG00000030265	2.00347	1.77754	1.79837	2.39455	2.18693	1.47943	2.09525	2.56293	1.96052	2.3618	2.48629	2.33612	2.52323	2.43665	2.30629	1.81974	1.87964	1.94583
ENSSSCG00000030260	2.70966	2.89421	3.17972	3.4603	3.38433	3.5806	3.51955	2.83786	2.93044	3.54314	3.19164	2.667	3.74159	3.04761	3.75775	3.95886	3.64075	3.88923
ENSSSCG00000030262	0.533632	0.436536	0.326403	0.755306	0.642079	0.486324	1.05418	1.33403	1.24175	0.986956	0.968771	0.893128	1.40351	0.87624	1.21017	0.419129	0.781428	0.960963
ENSSSCG00000008753	2.34711	2.47303	2.46251	1.49596	1.65953	1.26145	1.28265	1.37384	0.94348	0.701509	0.610803	0.661361	1.05246	1.2777	0.993572	1.59016	1.79409	1.63317
ENSSSCG00000008750	1.10475	1.14354	0.979754	0.882218	0.822383	0.86167	0.961418	0.780095	0.811344	0.801641	0.776272	0.844945	1.17254	1.03396	0.746211	0.818845	1.32753	1.0307
ENSSSCG00000030269	1.67891	1.60538	1.602	2.45597	2.15708	2.90046	2.59025	3.43093	2.94335	3.41806	3.18087	3.32535	3.68606	3.70017	3.33423	3.47999	3.41162	3.53969
ENSSSCG00000000587	3.35473	3.2066	3.14422	3.62433	3.25926	3.80381	2.86218	3.1485	3.20692	2.65722	2.7054	2.60293	3.07391	3.11337	3.29184	2.88065	2.83915	2.68065
ENSSSCG00000024176	2.19601	2.53843	2.60376	2.89299	2.43096	2.50671	3.25593	2.69451	3.14799	2.33589	2.35199	1.98745	2.72709	2.63543	2.70562	1.77298	2.18049	2.08029
ENSSSCG00000000583	1.27294	1.16672	1.24745	1.18859	1.39634	1.43979	1.50673	1.58169	1.73407	1.23387	1.23735	0.969559	1.69561	1.40238	1.54635	0.95042	1.45713	1.54573
ENSSSCG00000024172	1.67628	1.36426	1.38034	1.64536	1.78305	1.90582	2.13471	2.492	2.20945	2.74388	2.73726	2.59921	2.58309	2.4051	2.36898	2.07896	2.16216	2.12706
ENSSSCG00000000588	0.680361	0.57044	0.548408	0.982365	0.795846	1.19603	0.660862	0.990924	0.621716	0.774842	0.997336	0.658426	1.17775	1.1413	1.56109	1.62785	1.79229	2.58346
ENSSSCG00000024197	2.54083	2.61264	2.25182	2.6208	2.49774	2.34541	2.68491	2.60182	2.69881	2.26187	2.2452	2.15183	2.70032	2.64219	2.745	2.69635	3.18727	2.78849
ENSSSCG00000021343	3.55152	3.60364	3.46531	4.35047	4.25298	4.22309	3.89517	4.07605	3.97627	3.50164	3.28604	3.24759	4.16034	3.98559	4.56498	3.98483	4.15594	4.56264
ENSSSCG00000024193	3.62211	3.41809	3.28787	3.42359	3.28904	3.56219	3.50407	3.2878	3.65283	2.54756	2.71012	2.76517	3.2091	3.26166	3.21287	2.79393	2.81722	2.73723
ENSSSCG00000021347	1.43572	1.39114	1.56246	1.46958	1.46011	1.87503	2.1902	1.94275	1.25916	2.86636	2.85194	2.16198	2.71308	2.5691	1.65317	2.04861	1.96151	2.16445
ENSSSCG00000030882	3.51881	3.67758	3.72395	8.041	8.43663	8.28618	8.16875	8.56217	8.17553	8.56252	8.50196	8.53427	8.57524	8.36498	9.11422	9.27086	9.01051	9.05428
ENSSSCG00000030888	2.30398	1.8341	1.78013	1.30507	0.861524	0	1.72431	2.11548	1.13274	2.05281	2.55565	0.495715	2.30258	1.97342	1.34954	2.54609	1.5701	1.88717
ENSSSCG00000011501	4.41225	4.327	4.07795	4.58094	4.69784	4.57222	4.93117	5.18386	5.23683	4.5251	4.4391	4.4545	4.89082	4.42414	4.89949	4.23795	4.58177	4.87766
ENSSSCG00000009185	4.86152	4.61048	4.75773	4.80185	5.16559	5.06567	5.42177	5.53104	5.32686	5.63485	5.54311	5.60807	5.74403	5.14218	5.36133	5.51467	5.41264	5.6797
ENSSSCG00000009186	2.90592	2.67622	2.59575	2.9782	3.06494	3.67119	3.31791	3.33517	2.92784	3.15597	3.11475	3.05789	3.21669	3.10887	3.47402	2.75323	3.36534	3.79589
ENSSSCG00000007914	1.72311	1.58149	1.71856	1.40386	1.55854	1.64703	1.83586	1.67311	1.71302	1.80754	2.18176	1.61338	1.64642	1.63231	1.52991	1.09472	1.77448	2.06838
ENSSSCG00000015631	3.00966	2.54774	2.7095	2.16775	2.2776	2.85194	2.43586	1.41132	1.95271	1.42143	1.5382	1.61826	1.3779	1.51768	1.50235	2.03141	1.76984	2.13128
ENSSSCG00000004468	4.60261	4.68222	5.42519	5.64162	5.46928	5.07969	5.26403	5.08896	5.57004	3.67249	4.82813	4.5236	4.90322	4.31845	5.83634	4.16778	4.15435	5.75311
ENSSSCG00000004460	3.67856	3.39811	3.4216	3.455	3.50069	3.71026	3.7473	3.32633	3.8393	2.97686	2.79645	2.83617	3.46664	3.31519	3.41184	2.75501	3.08357	3.27036
ENSSSCG00000004464	1.76098	1.46555	1.73582	3.41481	3.4234	3.29388	2.76061	3.09899	3.05205	2.66236	2.65514	2.59673	2.84933	3.34853	3.42877	3.22049	3.00355	3.407
ENSSSCG00000004465	0.996935	0.868812	1.21289	0.69569	0.945592	1.22794	1.28531	1.4891	1.08004	2.05807	1.73094	1.71021	1.85078	1.72428	1.43818	1.82998	1.39505	1.08161
ENSSSCG00000004466	3.05744	2.99875	2.9812	2.4612	2.30419	1.38621	3.35354	2.3611	3.4205	1.30925	1.43044	1.81159	1.74243	1.16724	0.991091	0.41392	0.709548	0.5289
ENSSSCG00000023255	1.98263	2.07224	1.90563	1.30888	1.68364	1.2715	1.78228	1.60066	1.7989	1.35103	1.56901	1.3464	1.65529	1.59407	1.71617	1.38769	1.44379	1.51384
ENSSSCG00000023256	2.17782	2.02925	1.60793	1.98107	3.59487	3.56875	2.24552	2.43263	2.12903	2.20562	2.17787	2.09332	4.15311	1.84477	1.6518	1.73911	3.81314	3.8117
ENSSSCG00000023257	2.95702	2.98224	3.01283	2.95555	3.33484	3.3985	3.25501	3.265	3.24193	3.86749	3.83695	3.80711	3.28592	3.16353	3.45698	3.29923	3.52424	3.7152
ENSSSCG00000023251	3.036	3.09387	2.8217	2.57202	2.73906	2.06312	1.67511	1.32688	2.08353	1.33468	0.99394	0.90204	1.30906	1.54515	1.81787	1.44388	1.14675	1.66542
ENSSSCG00000023253	3.4476	3.39564	3.14252	2.76497	2.65081	2.26334	2.31613	2.29901	2.46553	1.75736	1.65159	1.58471	2.20837	2.26722	2.36107	1.39199	1.51804	1.60868
ENSSSCG00000023258	0	0	0.0229551	0.945141	0.144809	0.316328	4.14031	4.00597	3.09083	3.93956	3.29183	4.70526	3.82851	4.03049	4.31038	2.59932	3.47721	2.32568
ENSSSCG00000003111	4.45941	4.19844	4.11086	3.53057	3.86723	4.32816	4.16039	3.9793	3.9415	4.0658	3.90685	3.91136	4.03034	3.641	3.70239	3.89613	3.84711	4.0261
ENSSSCG00000003110	1.89903	1.95153	2.03125	2.09868	1.91314	1.77011	1.31824	2.04163	1.41916	2.21232	1.9371	2.06347	1.74491	1.93316	1.7462	1.66683	1.67433	2.23566
ENSSSCG00000003113	0.383114	0.0828155	0.220185	0.975682	1.32723	1.57487	0.781183	1.1066	0.692115	1.37516	1.23242	0.938862	0.959498	1.09129	1.05139	0.899872	1.34833	2.08692
ENSSSCG00000003112	0.542493	0.572031	0.470535	0.573721	0.50727	0.69586	0.65088	1.02846	0.751269	1.12357	1.66826	1.38171	0.775866	0.949932	0.711521	1.38212	1.53466	1.60864
ENSSSCG00000003115	1.72388	1.66335	1.5904	1.45745	1.36787	2.21552	1.03557	1.04361	0.733113	1.20103	1.12846	0.744552	0.732785	0.919864	0.843083	1.18749	0.835851	1.37195
ENSSSCG00000003114	2.36138	2.15831	2.23483	1.78455	1.59652	1.53118	1.33245	1.81515	1.40442	1.8472	2.22593	1.91642	1.75613	1.86195	1.63541	2.03175	1.91717	2.31198
ENSSSCG00000028254	3.99225	3.0542	3.98439	3.01026	3.4104	2.49708	2.19119	2.78696	2.94389	0.659676	0.661709	1.39914	3.10763	2.48695	2.98275	2.87127	2.2322	2.5521
ENSSSCG00000028256	1.44997	1.14263	1.24326	0.833321	0.863392	0.997047	0.327871	0.351867	0.337068	0.50404	0.574112	0.590607	0.27486	0.525107	0.586765	0.643318	0.581044	0.644373
ENSSSCG00000028253	2.27652	2.62928	3.35236	1.98852	1.89445	2.4448	1.17708	1.4211	0.853782	0.273783	0.461961	0.526543	0.123086	0.805988	0.281466	0.72763	0.478526	0.371912
ENSSSCG00000028258	1.99582	1.96448	1.7389	2.13272	2.00941	1.8392	1.93838	1.99203	2.15033	1.58247	1.52385	1.62865	1.78488	1.70018	1.98899	1.5163	1.94969	2.09574
ENSSSCG00000004671	1.88511	1.58974	1.61474	1.41081	1.48728	1.87699	1.19583	1.51998	1.2298	1.2975	1.24293	1.18859	1.4825	1.39144	1.34364	0.997421	1.54151	1.49936
OTTSUSG00000005879	0.255304	0.309295	0.275483	0.368112	0.232809	0.306757	0.281163	0.349369	0.292732	0.182838	0.239807	0.13373	0.284163	0.366558	0.486705	0.129296	0.190917	0.298183
ENSSSCG00000027423	0.186502	0.263519	0.473861	0.774696	0.435742	0.320603	0.609551	0.724242	0.395644	0.882231	1.14874	0.829492	0.688772	0.770101	0.921292	1.31121	1.23577	1.42238
ENSSSCG00000014227	4.04021	3.85453	3.66962	4.17685	4.70521	4.43224	5.13612	5.26495	4.99219	5.21974	5.20343	5.19488	5.66775	5.21757	5.57783	4.89629	4.73929	5.08705
ENSSSCG00000014224	1.99831	1.9172	1.97703	1.28384	1.14873	0.933307	0.491164	0.499227	0.65746	0.435912	0.379097	0.26171	0.417845	0.458046	0.413162	0.540933	0.305272	0.475136
ENSSSCG00000014223	3.76404	3.7137	3.62263	3.67366	3.81314	3.31902	3.54092	3.91156	3.66257	3.35559	3.33242	3.11375	3.67385	3.52807	3.97758	3.39586	3.353	3.70789
ENSSSCG00000014220	4.0508	3.88015	3.81589	4.32574	3.86901	3.58036	4.26354	4.09908	4.49687	3.76322	3.957	3.61722	4.44487	4.03773	4.10928	3.95979	4.44681	4.64888
OTTSUSG00000005138	2.81781	2.66257	3.03006	2.6312	2.54725	2.54176	2.63587	2.86598	2.59413	3.76151	3.48196	3.50349	3.22216	3.15151	3.14989	3.94689	3.80781	4.26933
ENSSSCG00000005471	1.95163	1.8001	2.04796	1.83253	1.71208	2.10879	1.8181	2.05571	1.93632	2.00785	2.30078	1.80964	2.4329	2.48568	2.51332	2.03055	2.67334	2.77924
ENSSSCG00000005472	0.995347	0.603865	0.553778	0.998606	1.71481	3.05356	1.50154	2.13421	1.8344	1.97851	1.5318	1.9526	1.45344	1.2705	1.28451	1.25666	2.10521	1.54402
ENSSSCG00000005475	0.723232	0.743476	0.581522	0.772805	0.864188	0.566347	0.406683	0.358672	0.443688	0.388148	0.249732	0.292325	0.412129	0.628275	0.904173	0.198898	0.777867	0.732059
ENSSSCG00000005477	1.91498	1.91003	1.82421	2.79661	2.69752	2.50197	2.54861	3.20761	2.66988	2.99764	2.9362	3.05451	3.02654	2.99427	2.84347	2.96296	2.91223	3.20046
ENSSSCG00000005478	4.63982	4.71717	4.62602	4.76522	5.06845	4.40282	5.81668	4.70039	5.35284	4.38405	4.47529	4.38993	4.77073	4.32457	4.63826	4.05899	4.41885	4.60856
ENSSSCG00000011471	3.32092	3.09271	3.2954	2.57517	2.66949	2.9762	2.44164	3.12728	2.38857	3.25236	3.29716	3.0159	2.8448	3.04177	2.75692	3.04098	3.09327	3.32728
ENSSSCG00000011470	1.12263	1.136	1.15785	1.34799	1.30119	1.0405	2.11393	2.60833	2.48687	2.66737	2.91262	2.30099	2.49482	2.32857	2.11714	2.36214	3.01262	2.94267
ENSSSCG00000011473	3.10204	2.93148	2.7736	2.94085	3.10762	3.4449	3.65965	3.2515	3.23794	3.26497	3.18153	3.19529	3.86343	3.57697	3.72291	3.07729	3.59307	3.92257
ENSSSCG00000011472	3.81235	3.1001	3.51328	2.83997	2.08542	2.23063	5.09466	5.85073	4.85276	6.95358	6.92855	5.69553	7.46808	6.17061	6.2259	5.40034	5.1272	4.55876
ENSSSCG00000011474	1.95038	2.0967	1.72341	2.61193	2.58314	2.88923	3.47089	3.2416	3.29101	3.22351	3.26026	2.99138	3.67258	3.41678	3.37564	2.9443	2.82121	3.29949
ENSSSCG00000011477	0.694441	0.648357	0.586168	0.776452	1.00946	0.930535	0.658689	0.694675	0.626455	0.546538	0.684635	0.583136	0.698092	0.86973	1.16537	1.31236	1.05946	1.04715
ENSSSCG00000015576	4.27521	4.15909	3.94395	4.44949	4.37898	4.57132	4.59441	4.37942	4.56202	3.57528	3.56892	3.57021	4.47521	4.25115	4.58506	3.10919	3.71969	3.97534
ENSSSCG00000015577	2.6909	2.53768	2.43436	2.97334	2.88932	3.05631	2.82569	2.77295	2.96773	2.35806	2.15576	2.17207	3.19826	2.89205	3.38565	2.04216	2.68043	2.69249
ENSSSCG00000015570	4.14568	4.26718	4.20366	4.48569	4.56111	4.26971	4.18241	4.60411	4.01614	4.10719	4.12833	3.75459	4.90222	4.56	4.829	3.90227	3.58524	3.5291
ENSSSCG00000015579	0.206466	0.189507	0.232893	0.786547	0.661668	3.03487	0.700717	0.88326	1.12602	0.52633	0.398434	0.611323	0.551112	0.639242	0.860688	0.98037	0.38736	0.282429
ENSSSCG00000004700	6.62781	6.39745	6.30615	6.36523	6.61889	7.53536	6.77198	7.20652	6.92422	6.42925	6.36477	6.69755	6.468	6.59994	6.81391	6.69973	7.01067	7.10661
ENSSSCG00000004705	1.29212	1.34672	1.12286	0.43084	0.561134	0.616139	0.350857	0.258502	0.348059	0.683946	0.580476	0.473294	0.551742	0.927696	0.672882	1.17542	0.667672	0.931217
ENSSSCG00000004704	0.750606	0.657249	0.713469	0.565647	0.664731	0.550714	0.633321	0.755012	0.598636	0.807476	0.858254	1.01568	0.963998	1.10479	1.04774	0.966032	0.808303	0.897302
ENSSSCG00000004709	1.78361	1.67572	1.52263	1.49587	1.52794	1.17241	1.30791	1.38524	1.35083	1.2213	1.40536	1.59874	1.60098	1.42215	1.79385	1.14136	1.72682	1.64438
ENSSSCG00000004708	1.87111	1.68671	1.61336	1.81806	1.80452	1.61074	1.94835	1.75855	1.65732	1.55311	1.56921	1.49659	1.85072	1.54761	1.72169	1.31646	1.4434	1.73632
ENSSSCG00000016174	4.95289	4.68365	4.86162	3.11076	3.45964	5.09448	4.03017	3.57767	3.74733	3.93507	3.7695	3.68036	3.92755	4.3295	3.5534	5.97053	3.68676	3.51116
ENSSSCG00000016177	3.03207	3.0165	2.92966	3.55423	3.77125	3.56644	3.24568	3.62686	3.46575	3.78872	3.79936	3.69506	4.08547	3.89699	4.08886	3.30997	3.72277	3.87601
ENSSSCG00000016170	3.00956	4.65785	2.88219	2.17981	2.21327	1.70947	2.73799	1.78559	2.49073	1.25874	1.12802	1.37214	1.43663	0.943085	0.943446	0.572428	0.605157	0.86182
ENSSSCG00000016173	3.62495	3.65798	3.49394	2.86024	3.24818	3.64653	2.43249	2.38915	2.5638	2.37945	2.31035	2.01236	2.43927	2.26209	2.24953	1.68795	1.97094	2.38729
ENSSSCG00000016573	2.09867	2.16223	2.15021	4.13075	3.59633	4.13741	3.72913	4.49563	3.66567	5.33554	5.56388	5.3172	4.82808	5.07701	4.85702	5.67239	5.87096	5.99933
ENSSSCG00000020712	3.94383	3.75575	3.47567	2.62646	2.94938	1.83982	3.29151	2.11974	3.25307	1.15584	1.5478	1.10997	1.52385	1.39339	1.25761	0.564924	0.780921	0.422723
ENSSSCG00000014833	3.91874	3.23316	3.11748	3.1021	3.74364	2.64389	3.75321	4.44688	3.76622	3.50959	3.36612	3.49756	4.49056	2.78799	1.97462	4.80887	4.44598	5.45305
ENSSSCG00000020716	3.44799	3.27408	3.34605	3.18869	3.48949	3.39269	3.43978	2.94802	3.14538	3.43208	3.39908	3.42046	3.31552	3.21326	3.38202	3.4267	3.56091	3.54035
ENSSSCG00000029399	2.24422	2.01374	2.00663	6.43988	5.94965	7.30613	5.95366	6.34145	5.8363	6.96406	7.07589	6.64113	8.17999	8.24863	8.74077	9.09511	8.3608	8.9744
ENSSSCG00000029393	1.89612	1.25502	1.3517	1.06976	1.30297	1.11032	1.33177	1.27623	1.44748	1.03586	1.17289	0.897333	1.08638	1.07672	1.3394	0.88807	0.741124	1.01734
ENSSSCG00000029391	1.50444	1.39759	1.31149	1.07474	1.04729	1.61946	1.14026	1.53351	1.22684	1.998	1.98183	1.65676	1.37847	1.22753	1.19464	1.52965	1.26448	1.52779
ENSSSCG00000029395	0.197015	0.267206	0.286781	0.109161	0.189364	0.151141	0.297117	0.493174	0.320775	0.564339	0.457999	0.542589	0.723657	0.578677	1.04316	0.32641	0.687938	0.718145
ENSSSCG00000024373	4.14226	4.05785	3.95543	4.45893	4.29289	4.69996	4.34764	4.6103	4.41951	4.29616	4.32099	4.37597	4.5462	4.35888	4.62913	4.26761	4.44542	4.95959
ENSSSCG00000024377	0.0867058	0.145448	0.142315	0.31849	0.247957	0.0601809	0.222641	0.225063	0.1831	0.218402	0.200998	0.108361	0.394666	0.368428	0.587138	0.224623	0.246421	0.518561
ENSSSCG00000020879	1.82941	1.66582	1.6586	1.96012	1.77536	2.22447	1.8392	1.98473	1.86975	1.7548	2.05691	2.01425	2.12098	2.02604	2.22893	1.64274	1.90993	1.86924
ENSSSCG00000008740	3.90728	3.84199	3.69995	4.62759	4.74029	4.93592	4.54416	4.64323	4.71404	4.67652	4.60709	4.56397	5.13792	4.81523	5.13759	4.61457	5.00274	5.2805
ENSSSCG00000020870	2.92073	2.80621	2.67339	2.4978	2.41958	2.22147	3.38329	2.5434	3.21205	1.84355	1.98798	2.04707	2.33975	1.96502	2.02536	1.15061	1.7666	1.95732
ENSSSCG00000020873	1.34529	1.15053	1.12467	0.990852	0.863361	0.553444	0.746298	0.541121	0.610563	1.51381	1.17829	0.769527	1.20932	1.51574	1.09958	1.77316	1.25396	1.4161
ENSSSCG00000020872	2.38748	2.33034	2.5552	1.20763	1.08689	1.4523	1.06773	1.50282	1.7993	0.868851	0.968097	0.688158	1.14157	0.8357	1.05655	1.85235	0.829918	1.12747
ENSSSCG00000008742	1.645	1.79534	1.77384	2.55391	2.81	2.62324	3.48296	4.54883	4.20863	4.537	4.46905	4.79444	4.0309	3.87502	3.65057	3.44621	3.00636	2.46307
ENSSSCG00000029649	2.28334	2.41336	2.34865	3.47798	3.48211	1.69108	3.04224	2.97938	3.21155	3.10636	3.00686	2.67145	3.20923	2.94788	3.38304	2.60988	2.65773	2.69414
ENSSSCG00000029648	1.74552	1.58765	1.68018	0.657699	0.597504	0.700192	0.750144	0.47645	0.817242	0.670308	0.710513	0.346318	0.633778	0.692533	0.774231	0.759704	0.346909	0.438965
ENSSSCG00000029645	3.15665	3.49987	3.53512	2.76128	3.06558	3.01572	3.43738	3.40669	3.70078	1.87404	2.36264	2.4742	1.27929	0.523306	0.22312	0.219805	0.11982	0.33785
ENSSSCG00000029643	3.46319	3.16041	3.03922	3.13363	3.55251	4.27469	3.79078	3.51769	3.64539	3.77326	3.77994	3.96672	3.92268	3.40312	3.66568	3.09148	3.89635	4.48672
ENSSSCG00000029642	9.63372	9.44522	9.46358	9.25909	9.47963	9.10548	9.82854	9.48598	9.94968	9.89089	10.119	9.77059	10.2035	9.66141	9.88673	9.68057	9.63516	9.62344
ENSSSCG00000016793	1.19951	1.04919	0.938658	2.13765	1.38459	2.09035	2.15631	1.19193	1.72576	1.95634	2.21952	2.13964	1.74335	1.97138	1.77842	1.5777	1.64198	1.80043
ENSSSCG00000016792	1.84591	1.6363	1.66101	1.85479	1.67228	1.21734	2.0037	2.08417	1.74575	1.6075	2.03435	1.75889	2.55816	2.10609	2.11189	1.75232	1.63426	2.1485
ENSSSCG00000016795	2.71482	2.60801	2.74115	3.00536	2.7705	3.12354	3.47325	4.16483	4.01296	3.82432	3.88262	3.95774	3.6526	3.86326	3.7381	3.06258	2.89533	2.88143
ENSSSCG00000016794	3.11378	3.01936	3.06171	1.93006	2.24474	3.39367	1.71382	1.86015	1.53525	2.11522	2.01963	1.92259	2.07872	2.24982	2.53234	2.58749	2.57021	2.37886
ENSSSCG00000021478	1.94411	1.74724	1.56752	2.28254	2.43729	2.44859	2.70132	2.73051	2.59822	2.26448	2.43572	2.21704	2.61308	2.35532	2.67386	1.99919	2.61383	2.44102
ENSSSCG00000021475	2.24246	2.00363	1.93598	2.09014	1.6972	2.38621	1.81732	1.70941	1.69942	2.25539	2.28808	1.8714	2.02758	2.05638	1.84538	2.40857	2.37233	2.95907
ENSSSCG00000021472	5.99551	5.79868	5.87578	5.69077	6.31591	6.19934	6.67699	6.098	6.34137	6.95588	6.79801	6.9204	6.50169	6.02148	5.99799	6.29534	6.13806	6.1185
ENSSSCG00000017226	0.418924	0.277306	0.543263	2.04487	2.39813	2.14081	1.65399	1.51301	1.24244	1.03616	1.28177	1.07062	1.72058	1.1134	1.46694	2.09782	1.09177	1.83133
ENSSSCG00000017227	1.58862	1.37034	1.41606	1.70116	1.58302	1.07947	1.56876	1.40516	1.37545	1.63932	1.75464	1.67459	1.56038	1.45459	1.14365	1.5452	1.06022	1.23259
ENSSSCG00000000573	2.90761	3.03818	2.95686	3.13487	3.73868	3.49053	2.85089	2.54672	2.56874	2.61632	2.51263	2.39661	2.65805	2.80725	3.0048	3.19448	2.75017	2.94036
ENSSSCG00000000570	3.97547	3.85097	3.88357	4.10178	3.84643	3.35165	3.90049	3.63893	4.15146	2.93525	2.8272	2.7604	3.43386	3.05554	3.53536	3.02239	3.11441	3.24547
ENSSSCG00000024166	0.574595	0.356271	0.489344	1.41483	1.1517	3.70297	1.48575	1.91426	1.83107	2.18277	2.1762	1.8873	2.04156	1.48523	1.47465	1.85316	1.42778	2.35616
ENSSSCG00000000574	3.72549	3.39052	3.24096	4.91753	5.05319	4.65219	3.36744	4.19414	3.67423	3.76354	3.73128	3.25182	4.07925	4.20328	5.12113	4.08377	3.79568	4.19238
ENSSSCG00000027139	3.8783	3.75225	3.67492	3.97346	3.83859	4.07956	3.87708	4.03503	4.12686	3.78788	3.69732	3.57912	4.29437	4.01383	4.56927	3.36975	3.58633	4.08881
ENSSSCG00000027135	4.1307	3.88371	3.92801	3.66989	4.02334	4.27226	4.18953	4.15786	3.94722	4.24858	4.28889	4.34652	4.08332	3.78571	3.89662	4.21416	4.21074	4.42681
ENSSSCG00000027131	0.545054	0.352391	0.387003	0.282086	0.395254	0.330776	0.394031	0.372674	0.339742	0.302843	0.416524	0.344717	0.336287	0.331901	0.354758	0.469386	0.42368	0.530018
ENSSSCG00000010799	2.17824	2.03802	2.31594	1.693	2.15947	1.64844	2.44288	1.9375	2.43707	2.17473	1.8153	1.9292	2.2405	1.95156	2.49758	2.46753	2.30622	2.35133
ENSSSCG00000010798	3.11359	3.16595	2.95183	3.67761	3.58817	3.03784	3.60367	4.12587	3.61167	4.75583	4.49633	4.27627	4.64582	4.38399	4.25358	5.17436	3.78054	4.10989
ENSSSCG00000010793	3.32476	3.46072	3.38562	4.29494	4.48727	4.55792	4.82957	4.87271	4.8647	4.53498	4.58544	4.66929	4.79995	4.28279	4.66209	3.99393	4.76978	5.01462
ENSSSCG00000010791	1.42071	1.19241	1.26282	1.63565	1.86941	1.58331	1.90944	2.14095	1.77001	2.99197	3.25922	2.8418	2.80142	2.49933	2.16959	2.32619	2.43376	2.87564
ENSSSCG00000010790	4.29702	4.03496	4.19757	4.40427	4.50409	4.66032	4.58814	4.64354	4.2782	4.99808	4.94543	4.87079	4.7958	4.30104	4.40726	4.94058	5.21358	5.34916
ENSSSCG00000010797	1.5802	1.34926	1.41736	1.27976	1.32415	1.71209	1.24502	1.19183	0.87354	1.99925	1.74743	1.69681	1.49562	1.34452	1.35687	1.40465	1.68418	1.99286
ENSSSCG00000010796	3.07991	2.855	2.83345	2.37795	2.67039	3.46279	3.16863	2.57406	2.90921	2.94915	3.01984	2.94154	2.93912	2.79013	2.7704	2.49168	3.1573	3.38736
ENSSSCG00000010795	5.06479	4.96873	5.29376	5.14005	5.62326	6.18194	6.14936	5.78078	5.74258	5.20265	5.38143	5.44556	5.32343	5.08241	5.48363	5.03947	5.41248	5.91485
ENSSSCG00000010794	2.00046	1.99778	1.82441	1.88286	1.96656	2.16006	1.99204	2.11695	2.00662	1.81379	1.76082	1.64044	1.97886	1.86754	2.18487	1.08587	1.78696	1.66874
ENSSSCG00000026847	1.42626	1.52811	1.36492	2.09593	1.72248	1.30359	1.86751	2.47156	1.53971	3.52885	3.14886	1.78382	3.4566	3.35247	3.36994	3.55394	2.62841	2.84889
ENSSSCG00000010248	2.72846	2.72997	2.54461	2.90294	3.0537	2.6945	3.14806	2.92334	3.18373	2.73598	2.75683	2.73226	3.12692	2.83257	3.36938	2.71452	3.2768	3.49784
ENSSSCG00000010247	4.70483	4.57402	4.57376	4.77696	5.02978	6.28311	5.09483	4.94334	4.91961	4.67972	4.5266	4.72624	4.91903	4.59397	5.12131	4.20188	4.99957	5.10585
ENSSSCG00000010246	2.9754	2.83785	2.75307	3.19815	3.19345	3.40419	3.46733	3.69756	3.69388	3.34105	3.23438	3.3379	3.77638	3.23825	3.61959	3.06118	3.35453	3.35685
ENSSSCG00000010240	2.90676	2.70322	2.51918	2.0672	2.17262	1.46855	2.43145	1.43449	2.55126	0.598983	0.729786	0.970544	0.906887	0.583302	0.932088	0.178676	0.504494	0.492585
ENSSSCG00000010243	3.49093	3.21853	3.25057	3.59175	3.5782	3.49117	3.99594	3.64751	4.02185	2.47172	2.40711	2.51893	3.77146	3.51569	4.09759	2.15451	2.78716	2.69227
ENSSSCG00000026262	0.811436	0.724057	0.857885	0.793145	0.800417	0.566185	0.58845	0.802699	0.765811	0.648896	0.786415	0.656192	1.11089	1.0336	1.21604	0.856469	0.912619	0.564119
ENSSSCG00000026263	4.2144	4.07226	3.62229	3.86906	4.10269	2.76045	3.99534	3.08577	4.21978	2.7678	2.83441	2.70404	3.1469	2.84398	3.87925	2.73948	3.08967	3.33172
ENSSSCG00000026264	1.40677	1.39669	1.41665	2.14378	2.11373	2.2675	2.13632	2.53455	2.71939	2.32294	2.07325	1.83285	2.65309	2.45345	2.93206	2.00025	2.4177	2.49455
ENSSSCG00000026268	3.15842	2.95989	2.88189	2.21938	2.0491	2.41526	1.28781	1.14056	1.27701	1.44156	1.15631	1.1007	1.07626	1.36057	1.02874	1.44369	1.47183	1.81002
ENSSSCG00000026269	1.72113	1.39621	1.29832	2.07866	2.34899	2.09104	2.55782	3.20006	2.86104	3.4449	3.4102	3.11039	3.36256	2.91086	3.15609	3.36845	2.88662	2.4954
OTTSUSG00000002654	5.00092	4.79126	4.90191	5.39891	6.00265	6.75381	6.3942	6.38347	6.75809	6.12483	5.86595	6.14542	5.81616	5.87602	5.681	5.59365	5.94073	5.98242
OTTSUSG00000002655	1.40279	1.34236	1.3353	1.16477	0.994254	1.31256	0.977694	0.933959	0.965122	1.37458	1.40939	1.09254	1.32571	1.57435	1.78946	1.64408	1.38372	2.03749
OTTSUSG00000002653	2.83736	2.88762	3.01106	3.60489	3.99173	3.65312	3.96839	3.93157	3.9629	4.04696	3.95396	3.93103	4.1511	3.67973	3.86484	3.76815	4.29506	4.27646
ENSSSCG00000030404	2.53134	2.55351	2.49056	3.28054	3.15544	2.97788	3.39798	3.58134	3.72657	2.9043	3.243	3.07307	3.45954	3.51533	3.81311	3.51349	3.52448	4.0388
ENSSSCG00000030402	2.33267	2.06566	2.05178	2.34292	2.21757	2.25377	2.43049	2.21164	2.58659	1.85366	1.82146	1.84403	2.16407	2.39303	3.25946	2.52255	2.74018	3.3759
ENSSSCG00000030408	1.2366	1.16089	1.04975	2.07248	1.82155	1.57778	2.554	3.21608	2.68587	2.86948	2.26604	2.68322	2.77345	2.57781	2.94178	2.056	2.00181	2.21181
ENSSSCG00000023724	3.48644	3.36259	3.2116	3.88671	3.73481	3.97215	4.0702	4.23865	4.0532	3.81511	3.88233	3.83063	4.63701	4.27928	4.54573	3.9777	3.75618	4.00624
ENSSSCG00000023727	4.6286	4.58466	4.39498	4.65756	4.69239	3.67838	5.15636	4.1059	5.00292	3.66278	3.53874	3.53122	4.15991	3.83444	4.042	3.09968	3.25797	3.14797
ENSSSCG00000023721	2.42893	2.41724	2.67105	3.41533	3.46746	3.18636	3.263	3.50479	2.99119	3.45504	3.29045	2.9703	4.22341	4.00005	4.15925	3.48125	3.08833	3.34993
ENSSSCG00000025765	4.47981	4.21739	4.25969	4.11329	4.64488	3.484	5.05683	3.63726	4.79537	3.85072	3.92737	3.95195	4.16751	3.76065	3.91025	3.52968	3.78367	4.04259
ENSSSCG00000025768	4.19809	4.13518	4.07752	4.48755	4.6322	5.29098	5.11303	5.13493	5.18755	5.14403	5.04394	5.08216	5.21206	4.72324	5.36616	5.46732	5.29828	5.63924
ENSSSCG00000025182	3.05803	3.04993	2.70533	3.13231	2.88456	3.3339	2.78199	3.04897	2.90375	2.80776	2.90254	2.72647	3.00844	3.02513	3.00526	3.00695	2.89959	3.42123
ENSSSCG00000025181	3.16329	2.95731	2.87799	3.32267	3.21851	3.55216	4.58127	4.66109	4.65383	4.2751	3.52977	3.69701	4.07757	4.06033	4.61871	3.17935	3.82538	3.89358
ENSSSCG00000025186	0.437613	0.473997	0.420867	0.511272	0.449052	0.258548	0.322121	0.422645	0.552184	0.218818	0.273363	0.213845	0.305716	0.347345	0.32263	0.217391	0.263449	0.539015
ENSSSCG00000025187	1.61054	1.49478	1.21108	1.05744	1.69046	1.88765	1.9089	1.09506	1.63424	1.56422	1.49851	1.41149	1.73709	1.40114	1.68139	1.29922	1.81862	1.81604
ENSSSCG00000025188	0.611871	0.618754	0.755179	2.10022	1.52804	1.71444	0.84633	0.966513	1.10502	0.61519	0.437397	0.742103	0.769945	0.957372	0.793969	0.792055	1.06217	0.718384
ENSSSCG00000007700	2.48224	2.47738	2.38548	2.9168	2.91626	2.75958	1.30344	1.45865	1.45061	1.86096	1.76713	1.97287	1.34567	1.39547	1.67139	1.76138	1.91352	2.32533
ENSSSCG00000002557	1.92009	1.68913	2.1393	1.58458	1.92571	2.05132	2.33068	2.4293	2.10037	2.39487	2.36828	2.12589	2.27134	1.57558	1.39857	2.11763	2.11231	2.1618
ENSSSCG00000007704	2.36248	2.15607	2.23974	2.43486	2.47372	3.17781	2.68756	2.59239	2.45	2.63286	2.74854	2.55367	2.56834	2.50351	2.31203	1.96838	2.76655	3.00163
ENSSSCG00000007705	1.38777	1.32922	1.07339	0.886033	0.50239	1.251	0.437355	0.346008	0.264485	0.507684	0.474962	0.233749	0.343077	0.548291	0.277666	0.346833	0.519397	0.649063
ENSSSCG00000002550	6.89684	6.61964	6.73586	6.22752	6.85105	6.83357	7.54435	7.06664	7.33198	7.77731	7.6724	7.94001	7.44107	6.60455	7.22354	7.09879	7.10579	7.69121
ENSSSCG00000007708	1.7723	1.61543	1.27853	1.92437	1.9337	2.31775	1.72802	1.9322	1.75451	2.25994	2.16923	2.06612	2.2289	2.26082	2.33645	2.63073	2.54585	2.86516
ENSSSCG00000007709	2.45261	2.27909	2.42501	2.66647	2.30944	3.74356	2.69426	2.68002	2.78356	2.83239	2.84764	2.63201	2.71532	3.09601	2.65994	3.62205	3.90349	4.54561
ENSSSCG00000002558	0.844048	0.707921	0.860432	0.605516	0.395865	0.554657	0.247607	0.160205	0.16206	0.634288	0.819282	0.410736	0.525697	0.482289	0.433649	1.01265	0.909986	1.23507
ENSSSCG00000002559	3.19263	2.80556	2.80349	2.54369	3.13644	2.511	3.97766	2.37757	3.37968	2.261	2.65313	2.26197	2.19957	2.06006	1.66446	1.84898	2.12457	2.60037
ENSSSCG00000006070	7.09953	7.23253	7.16142	7.80103	8.36397	8.12926	9.11366	8.90614	9.38444	8.57027	8.61966	8.74594	9.0025	8.16096	8.38665	8.48722	8.24838	8.16332
ENSSSCG00000006072	3.17561	3.14454	3.35011	3.95092	3.74679	3.75868	3.46055	4.13737	3.56178	2.77207	2.98984	2.73464	3.7689	3.78889	3.36161	2.86488	2.80723	3.04574
ENSSSCG00000006074	1.96728	1.80321	2.0019	2.45544	2.40761	3.39864	2.12555	1.81892	2.01451	1.72506	1.50172	1.49194	2.23286	2.03755	2.71687	1.83403	2.45446	2.60076
ENSSSCG00000006079	3.37046	3.2071	3.1517	3.00007	3.45714	3.65687	3.87212	3.70472	4.62042	4.272	3.91068	4.58209	4.52303	3.89542	3.74224	3.65938	3.71018	4.15905
ENSSSCG00000006078	0.899489	0.859807	0.916853	0.888126	0.986985	1.46619	0.982125	0.862872	0.890005	0.893587	0.858408	0.97469	0.924627	0.903041	0.838415	0.613585	0.532608	0.903434
ENSSSCG00000000958	2.89323	2.78227	2.83452	2.87036	2.76471	3.21027	2.46817	3.02188	2.57999	3.33911	3.37621	2.80349	3.60848	3.21043	3.24029	2.93847	2.44996	3.19988
ENSSSCG00000000959	1.50887	1.39385	1.54901	1.29065	1.41957	1.46588	0.929406	0.759363	0.661941	1.30828	0.758207	1.0221	1.01548	1.19198	1.37265	1.72606	1.60658	2.11314
OTTSUSG00000005441	4.18234	3.8908	4.23016	4.17164	4.32783	4.47566	4.98094	4.56737	4.67719	4.4128	4.64383	4.26291	4.62604	4.51551	4.5107	4.2482	4.41399	4.7635
OTTSUSG00000005446	3.91082	3.85765	3.66184	4.5393	4.75935	4.39299	5.53281	3.76403	5.31447	3.96087	3.86369	4.05428	4.61078	4.11587	4.38224	3.95561	4.7817	4.57666
ENSSSCG00000000951	3.75198	3.65135	3.80749	3.02691	3.32243	4.6392	4.25658	3.35419	3.56538	3.25449	3.06457	3.25475	3.23316	2.64467	3.05574	3.3737	3.53173	3.12649
ENSSSCG00000000952	2.21883	2.33176	2.23963	2.6499	2.40148	2.63974	2.38657	2.76885	2.66536	1.98957	1.87672	1.77973	2.74957	2.6891	3.06604	2.05463	2.22498	2.50123
ENSSSCG00000000955	2.93824	2.63647	2.74803	3.15619	3.19527	2.63857	3.24594	3.37533	3.05257	3.49035	3.39454	3.3173	3.62096	3.41512	3.39813	3.31791	3.59317	3.92947
ENSSSCG00000001398	1.10451	1.14923	1.21752	2.7802	2.84456	2.68672	3.56355	4.99466	3.83127	4.70483	4.09524	4.88042	4.50838	4.86666	4.3863	4.5264	4.43721	3.99276
ENSSSCG00000001391	1.79626	2.19579	2.56073	1.59082	1.38403	1.18036	2.12608	2.45774	1.57831	2.48661	2.24624	2.28398	2.46231	1.87639	1.5985	2.21128	1.81227	2.11836
ENSSSCG00000001392	3.91997	3.57554	3.78644	2.71183	2.91923	2.3417	4.03272	2.66589	3.55867	2.64976	2.53199	3.06464	2.32527	1.72118	1.55337	1.41	1.19932	1.14563
ENSSSCG00000001394	2.79234	2.58986	2.33929	2.46526	2.65574	2.84258	2.63068	3.21463	3.08397	3.55305	3.27331	3.14707	3.05446	2.57626	2.96685	3.55494	2.94087	3.15574
ENSSSCG00000030182	2.75526	2.43922	2.41885	2.4874	2.50546	2.6603	3.29731	2.57952	2.93671	3.34036	3.68606	2.94074	3.17327	3.11561	2.76427	4.31989	3.37069	3.48999
ENSSSCG00000030183	2.13934	2.15981	1.97591	2.92841	2.77575	3.39145	2.90109	3.36594	2.7957	3.42602	3.34775	3.10583	3.47514	3.40011	3.5477	3.39606	3.32884	3.77415
ENSSSCG00000030184	3.93655	3.75237	3.6102	4.25351	4.60103	4.66152	4.33971	4.18591	4.46016	4.00201	3.89067	3.94239	4.38028	4.12738	4.62209	4.30848	4.59671	4.75987
ENSSSCG00000030186	3.69447	3.61262	3.50673	2.96341	2.8796	3.21162	2.84131	3.04055	3.32626	2.38581	2.59309	2.48411	2.94173	2.8875	2.97186	2.05117	2.27812	2.42257
ENSSSCG00000030189	4.31214	4.22404	4.06083	3.86009	3.55937	3.42936	4.3939	3.59598	3.90501	3.11646	3.37172	3.44113	3.0506	2.95175	2.96225	3.17776	2.78969	3.46524
ENSSSCG00000027856	2.96624	2.34659	2.30481	2.7583	2.40627	3.262	2.53148	2.79031	2.04163	2.12091	1.88324	1.9388	2.35796	2.56149	3.53803	2.74788	2.14392	3.01863
ENSSSCG00000027857	3.4732	3.37522	3.2331	3.93581	3.58047	3.5467	3.96812	3.59525	3.95941	3.0636	3.09764	2.83428	3.95301	3.73183	4.02155	3.13514	3.54013	3.78474
ENSSSCG00000027855	0.800678	1.08884	0.810127	1.32276	1.27838	1.73674	0.882412	1.06888	1.11202	0.806773	1.01024	0.954387	0.877736	0.409521	0.303223	1.4821	0.798004	1.32786
ENSSSCG00000027852	0.786184	0.508333	0.69685	0.750826	0.905723	0.60496	0.318387	0.378902	0.214371	0.582042	0.226584	0.157098	0.44266	0.448749	0.339436	0.941398	0.56583	0.67546
ENSSSCG00000027853	3.27614	2.89044	2.99604	2.4956	3.01832	3.05875	3.44279	3.15966	3.02478	2.91586	2.76151	3.20467	3.09044	2.01191	2.34779	2.02784	2.17557	2.83387
ENSSSCG00000014024	0.785058	1.08636	0.825311	1.04373	1.12735	0.661053	0.71353	0.950327	0.830898	0.586266	0.364261	0.546772	0.956298	1.06707	1.53823	0.366826	0.867283	0.975271
ENSSSCG00000008549	2.73601	2.59493	2.6006	2.92699	2.87957	3.01175	2.7178	2.76435	2.69422	2.99534	2.86529	3.17324	2.94035	2.89025	3.1881	3.01522	3.11034	3.43774
ENSSSCG00000008548	2.24418	2.2761	2.09845	2.14061	2.05659	2.22465	1.94768	2.0638	2.06582	1.62671	1.69081	1.82691	1.89579	1.94768	2.09273	1.31785	1.94075	2.19196
ENSSSCG00000014020	5.95049	5.7143	5.57773	6.20419	6.50867	7.00369	6.80016	6.54783	6.79136	6.31412	6.20042	6.39869	6.53573	6.53632	6.99472	6.70668	6.99747	7.27389
ENSSSCG00000014023	1.6362	1.65158	1.4578	2.29835	2.29597	2.37649	2.50772	2.9946	2.48462	2.91582	2.9481	2.53419	3.10521	2.93655	2.98556	2.82739	2.82389	3.1707
ENSSSCG00000014022	6.11214	6.1219	5.97934	6.8328	6.93123	7.22391	6.88504	6.71916	6.92598	6.05071	5.83373	5.78106	6.83662	6.53582	7.01278	5.55608	5.7344	5.97608
ENSSSCG00000008543	2.5806	2.80528	2.833	3.54308	3.16351	3.2581	4.32372	4.35502	4.51566	4.29113	4.38224	4.25481	4.76769	4.24332	5.36933	4.55452	4.58582	5.22774
ENSSSCG00000008540	6.6567	6.39273	6.38258	6.63113	6.6551	6.72578	6.52524	6.24552	6.66203	5.92378	5.8729	5.90101	6.32707	6.25046	6.79913	6.29129	6.30954	6.50106
ENSSSCG00000008547	0.771938	0.701425	0.738786	0.69169	0.765581	0.517246	0.645093	0.375335	0.646806	0.509347	0.229113	0.183414	0.27106	0.260442	0.37775	0.0567324	0.366487	0.424307
ENSSSCG00000014028	3.26434	3.11852	3.12451	3.79832	3.79491	3.41376	4.20699	3.53349	4.18908	2.76371	2.74924	2.4292	3.95187	3.5821	3.84162	3.20967	3.1837	3.07573
ENSSSCG00000008545	1.87477	2.02482	2.16524	2.14388	2.1691	2.03129	1.77051	2.12989	1.97374	1.84538	1.70746	1.62008	2.58273	2.41775	2.56857	1.52001	1.72108	1.80178
ENSSSCG00000000042	1.5911	1.43969	1.26978	1.92527	2.37738	1.89717	2.66934	2.60607	2.08374	3.07857	2.52566	2.94774	2.90112	2.30105	2.22895	2.98277	2.71111	2.89954
ENSSSCG00000005672	4.82175	4.61046	4.65788	4.81978	5.25671	4.79692	5.74701	4.62868	5.4886	5.23509	5.17181	5.19572	4.95344	4.64309	4.5342	5.28305	4.97883	5.28663
ENSSSCG00000005673	1.62874	1.61694	1.48486	1.43707	1.85843	1.73715	1.43272	1.90281	1.5693	1.70244	1.85506	1.33552	1.76071	1.36629	1.0197	1.68232	1.65654	2.14046
ENSSSCG00000005670	1.81338	1.6787	1.67242	1.60427	1.8244	2.16601	1.65006	1.76711	1.59558	2.00409	1.97896	1.91992	1.75753	1.62379	1.75492	1.40807	1.8147	2.09479
ENSSSCG00000005671	4.1128	3.93943	3.79	3.41976	3.63013	3.45915	3.8615	2.5646	3.55994	3.26427	3.46961	3.00379	2.68174	2.26635	2.87666	3.83141	3.73558	4.17877
ENSSSCG00000014794	3.56543	3.40726	3.24557	3.14785	2.91838	3.4551	2.81434	3.0927	2.79935	3.15659	3.10167	3.05306	3.01719	2.99043	2.7442	2.92846	3.24647	3.37539
ENSSSCG00000014792	2.23574	1.96478	1.79536	2.08448	1.67098	1.80151	1.87865	2.15512	2.13432	2.75342	2.98155	2.48017	2.13175	2.33306	1.94206	2.80285	2.47897	2.76967
ENSSSCG00000005678	2.04809	1.9636	1.80538	2.12121	2.29068	3.56708	1.93355	2.25432	2.15297	2.79523	2.94487	2.72419	2.18043	1.86745	2.11542	2.64091	2.9239	3.16445
ENSSSCG00000003638	3.65825	3.53923	3.5894	3.55033	3.66355	3.55308	2.93682	3.62616	2.99384	3.82991	3.76205	3.62876	3.74443	3.11949	3.94488	3.71067	3.15204	3.93119
ENSSSCG00000003639	0.678831	0.630588	0.229449	0.724142	0.48744	1.0924	1.08526	0.852736	0.594646	0.57777	0.221391	0.477045	0.778314	0.838187	0.633052	0.424811	0.582748	0.637749
ENSSSCG00000003630	2.66947	2.59036	2.57899	1.9329	1.66586	1.76738	1.36278	1.74345	1.47532	2.10675	2.34626	2.07727	1.87947	1.73779	1.86993	2.17765	1.86057	2.03966
ENSSSCG00000003631	2.57762	3.11844	3.19382	3.07536	2.6974	3.63543	2.31168	2.54755	2.27259	2.59682	2.36044	2.36804	3.11264	2.8793	3.14941	2.65999	2.72186	3.22605
ENSSSCG00000003634	2.54175	2.2898	2.26051	2.26763	2.41396	3.022	2.23777	2.52986	2.24589	3.21751	3.48373	3.14202	2.69412	2.52662	2.69187	2.44724	3.19468	3.5366
ENSSSCG00000003636	5.50554	5.55479	5.5171	5.37148	5.47159	5.25546	5.36882	5.69649	5.32318	4.92574	5.14174	5.19521	5.52337	5.17027	5.58939	4.74416	5.27579	5.71424
ENSSSCG00000003637	1.38509	1.35164	1.48193	1.3653	1.51005	1.93524	1.22177	1.548	1.15291	1.94923	1.93913	1.78808	1.49265	1.70926	1.46695	2.23872	1.77635	2.07996
ENSSSCG00000015779	3.22006	3.1647	2.78373	3.5478	3.67375	3.25342	3.83923	3.57849	3.75565	3.12133	3.25034	3.13003	3.81042	3.4162	3.58025	3.16986	3.36161	3.4766
ENSSSCG00000015772	2.15154	2.25244	2.21939	2.8955	2.89148	2.41318	2.93894	3.1059	3.20423	3.25712	3.10539	3.09014	3.5453	3.3814	3.68265	3.41775	3.23762	3.69597
ENSSSCG00000015773	1.61233	1.59289	2.25843	0.662305	1.1931	2.14358	0.430826	0.500261	0.286653	0.422792	0.507401	0.252652	0.462825	0.644314	0.570989	0.45255	0.639691	0.63786
ENSSSCG00000015770	2.44986	2.617	2.18978	2.6171	2.54545	3.07515	1.56526	1.43626	1.76762	1.14409	0.955062	0.798206	1.15033	1.20991	1.25292	1.39216	1.00687	1.55862
ENSSSCG00000015776	2.26058	2.25785	2.04988	1.99081	2.01576	2.45485	2.23092	2.28084	2.29303	2.01225	1.96567	2.07235	1.89631	2.05645	2.40179	1.86791	2.33717	2.42198
ENSSSCG00000015777	2.63833	2.64164	2.54843	3.03833	3.00956	2.92353	2.94394	3.06795	2.99261	2.85653	2.92279	2.65851	3.32757	3.07856	3.43363	2.71251	2.99824	3.1428
ENSSSCG00000015774	2.46106	2.28531	2.35772	0.567352	0.820979	1.23617	0.471031	0.371795	0.36986	0.331608	0.334498	0.193957	0.3371	0.604125	0.66218	1.02367	0.556521	0.432628
ENSSSCG00000015775	2.64425	2.70175	2.46949	2.14286	2.06209	2.4583	2.23969	2.4175	2.10467	2.66545	2.66608	2.59496	2.74007	2.4409	2.8481	2.33765	2.37843	2.82089
ENSSSCG00000009391	4.12691	3.84851	3.71163	3.34788	3.17507	3.91057	2.99032	3.22063	3.24178	2.67415	2.73504	2.76894	2.79622	3.17649	3.12374	2.47507	2.90836	2.72501
ENSSSCG00000009390	2.08798	2.25146	2.40373	2.59279	2.61252	2.47107	2.42551	2.45624	2.48452	2.32319	2.3399	2.14459	2.29188	2.47045	2.64936	2.3029	2.83401	2.74298
ENSSSCG00000009393	1.64457	1.21458	1.56247	0.476535	2.05436	2.32055	2.01803	2.67262	1.60535	2.10412	1.76394	2.31374	1.94739	2.00163	2.10108	2.13034	1.14328	1.90242
ENSSSCG00000009395	1.77775	1.7425	1.5901	1.78201	1.3634	1.54131	1.94145	2.33033	2.21237	2.11221	2.03157	1.88875	2.53914	2.24071	2.46816	1.12815	1.66999	1.51317
ENSSSCG00000009394	1.34024	1.15083	1.13308	2.82585	3.20155	2.88779	3.28463	3.60148	3.109	4.08434	4.17455	4.00221	3.66231	3.73791	3.62346	3.12356	2.85096	2.7415
ENSSSCG00000009397	2.47516	2.15663	2.01206	2.25996	2.09348	1.93608	2.90605	2.74458	3.04683	2.32823	2.54065	2.28381	2.71525	2.4109	2.65326	1.84265	2.15835	2.01522
ENSSSCG00000009396	2.7984	2.92835	2.61403	3.49968	3.10055	4.39603	3.44898	4.21583	3.7622	4.0004	3.76181	3.93957	3.92701	4.043	4.22349	3.82439	4.01855	4.07159
ENSSSCG00000009399	1.38049	1.52106	1.58097	1.28784	0.954432	1.26747	1.90228	1.80657	2.63097	1.7002	1.27018	1.07294	1.78545	1.46512	2.05592	1.7624	1.10341	1.32172
ENSSSCG00000018075	11.1083	10.9521	10.9765	11.0301	10.8933	10.9484	11.619	11.398	11.8068	10.5607	10.76	10.7859	11.4011	11.2661	12.2496	10.7953	10.7127	11.2594
ENSSSCG00000003090	3.06168	2.94777	3.07727	2.37837	2.40392	2.67147	1.75333	2.02228	1.76519	2.79026	2.73374	2.45375	1.76399	1.73576	1.81318	3.44064	2.7872	3.25482
ENSSSCG00000003091	3.21305	2.98519	3.32665	3.09614	3.10039	2.95796	3.33682	2.92196	2.93741	3.41498	3.55582	3.19987	3.47826	3.21504	3.07141	3.57684	3.28627	3.56608
ENSSSCG00000003093	2.50476	2.37644	2.34011	1.51196	1.42182	1.66642	1.52617	1.24533	1.3728	1.69004	1.59365	1.69349	1.35428	1.34969	1.24	1.50932	1.53764	1.74359
ENSSSCG00000003098	3.22028	3.06243	3.12359	2.96594	3.01882	3.66788	3.24258	3.26881	3.11078	3.65901	3.61705	3.46536	3.29671	3.12093	3.35522	3.25855	3.15103	3.55332
ENSSSCG00000016628	0.0749263	0.0836431	0.0398803	0.430054	0.538045	0.425644	0.322911	0.359483	0.302656	0.484926	0.301215	0.311425	0.582685	0.35194	0.387026	0.312467	0.420261	0.914215
ENSSSCG00000013322	4.05562	3.67551	3.8097	4.1061	4.44883	4.10382	4.66955	4.10398	4.77635	4.06499	4.13161	4.23989	4.75216	3.72757	4.44229	3.7499	4.17805	4.36948
ENSSSCG00000013321	2.631	2.19182	2.15579	2.51446	2.64223	2.5913	3.01537	2.38306	2.82129	2.6453	2.47796	2.63354	2.99114	2.47804	2.77802	2.11562	2.36713	2.49815
ENSSSCG00000013327	0.708416	0.664684	0.719685	0.70016	0.825284	0.407	0.292756	0.29089	0.266884	0.301735	0.327479	0.142178	0.265271	0.308095	0.370441	0.711654	0.068985	0.373237
ENSSSCG00000014806	2.69964	2.68742	2.60146	2.54793	2.78306	2.56966	2.85691	2.90913	3.02397	3.04124	2.91387	2.87593	2.60591	2.53679	2.9793	2.82798	2.89137	3.14294
ENSSSCG00000014804	2.69289	2.62593	2.72797	3.45955	4.06417	4.46462	3.75848	4.01292	3.65179	4.35928	4.38328	4.23582	4.16126	4.24238	4.21576	4.60654	4.73638	5.21946
ENSSSCG00000014802	4.02744	3.88466	3.97427	4.05273	3.8893	3.49349	3.54733	3.97057	3.53036	4.27451	4.3161	4.03537	4.05253	4.06763	3.66056	4.54257	4.08974	4.25738
ENSSSCG00000014800	2.09251	1.84843	2.12327	2.06706	2.19028	2.67193	2.50052	2.33225	2.22917	2.38569	2.54489	2.29855	2.55623	2.29132	2.16998	2.03871	2.5303	2.38323
ENSSSCG00000029403	2.58202	2.42113	2.89974	2.35294	2.61738	3.3342	2.81722	2.93316	2.65687	2.68135	2.67677	2.59448	2.49929	2.24605	2.6868	2.36313	2.6322	3.55116
ENSSSCG00000029402	2.22326	2.4359	2.27171	2.3362	2.64215	2.77764	1.80493	2.34499	1.85866	1.41191	1.63069	1.47874	2.1897	2.28218	2.60462	2.16224	2.21599	2.37007
ENSSSCG00000029406	1.32033	0.458104	0.952817	0.815766	0.622079	1.21868	0.680468	0.502709	0.919606	1.29633	1.13967	1.56201	1.55551	1.20338	1.31015	1.26928	0.671538	1.43507
ENSSSCG00000029408	3.00262	2.90552	2.75665	3.27426	2.83495	3.31401	2.97513	3.29726	2.70489	2.43972	2.49046	2.45677	3.40465	3.6266	3.49508	1.93645	2.27715	2.67059
OTTSUSG00000001038	4.37625	4.07592	3.96612	5.5249	5.32247	4.95003	4.87164	5.46879	5.03926	4.81201	4.70372	4.803	5.14503	5.17821	5.67583	5.25299	5.71372	6.12857
OTTSUSG00000001033	0.162451	0.232184	0.339541	0.608934	0.933249	3.17339	0.61201	0.947592	0.617735	0.367776	0.534354	0.632731	1.28379	1.10615	1.12498	1.43275	1.38241	1.86012
OTTSUSG00000001030	0.590858	0.618061	0.340871	0.654378	0.517936	0.346569	0.335269	0.300304	0.30853	0.399769	0.275373	0.341069	0.499545	0.280372	0.41751	0.343241	0.638281	0.491192
ENSSSCG00000010003	0.419704	0.452591	0.612031	0.48839	0.324342	0.337021	0.348385	0.466637	0.336804	0.636913	0.639136	0.319475	0.658551	0.628928	0.637516	0.396615	0.596704	0.555478
ENSSSCG00000010002	2.08426	1.95863	1.99123	1.69992	1.58733	1.90789	1.12205	1.29213	1.05865	1.35222	1.50545	1.36952	1.23264	1.47961	1.19986	1.2385	1.3369	1.58444
ENSSSCG00000010007	2.29648	1.83733	1.9361	1.87258	2.5434	2.79879	2.99111	2.44111	2.56938	3.23279	3.27793	3.20535	2.66316	2.48535	2.60368	2.03335	2.92402	3.00981
ENSSSCG00000010005	0.592672	0.579795	0.518285	1.08373	0.835942	0.741227	1.24394	1.22926	0.807553	1.65573	1.61041	1.53928	1.77182	1.5642	1.32121	2.10698	1.81251	1.84328
ENSSSCG00000006337	1.40765	1.03295	1.08492	2.25069	2.13178	2.95094	2.31666	2.0273	2.05355	2.50188	2.16835	2.21897	2.7499	2.03226	2.27598	1.91372	2.38034	2.58367
ENSSSCG00000003395	1.54678	1.36772	1.59523	2.8176	2.60923	2.77971	2.3935	3.34127	2.81311	3.33491	3.4658	3.21625	3.0856	3.00734	2.75411	2.90691	2.50215	2.86408
ENSSSCG00000029988	1.67007	1.51717	1.59725	1.99426	2.00081	2.57076	1.39564	1.91554	1.26607	2.42758	2.45179	2.54713	2.13997	1.92381	2.06145	3.02608	2.91788	3.4508
ENSSSCG00000029989	4.42098	3.99326	4.27381	4.02196	4.05727	4.22211	4.24954	4.20388	3.87812	4.2687	4.18502	3.921	4.52318	4.06501	4.48318	4.13471	4.64385	4.70835
ENSSSCG00000029985	3.01172	2.95385	2.97133	2.14564	1.59511	2.06344	2.48118	1.82198	2.13309	2.10758	2.05721	1.72057	1.49145	1.2389	2.12595	2.03221	2.02611	1.96024
ENSSSCG00000029983	1.52722	1.6853	1.61573	1.66368	1.54201	1.62168	1.48018	1.70882	1.45378	1.60596	1.81537	1.23077	1.74003	1.69157	2.11864	1.83501	1.39232	1.88558
ENSSSCG00000029981	0.437103	0.525717	0.615845	0.521943	0.738922	0.454687	0.51776	0.633181	0.468963	0.429414	0.851181	0.926371	0.893803	0.967329	1.21003	0.48236	0.481526	0.743505
ENSSSCG00000010911	3.13982	2.96326	2.86078	3.38189	3.0872	3.31373	2.95721	3.42293	2.93309	2.67358	2.94241	2.72755	2.84249	3.15783	3.08338	2.85052	3.00777	3.58347
ENSSSCG00000010913	1.76925	1.56222	2.27656	0.93754	0.696321	1.74436	0.422473	0.54128	0.374752	0.260092	0.41213	0.421411	0.425712	0.40035	0.536075	0.276618	1.0853	0.928952
ENSSSCG00000010912	2.51828	2.41329	2.35532	1.04358	1.34849	0.47846	1.66972	1.40239	1.60872	0.639183	0.774109	1.02604	0.667125	0.423166	0.279997	0.174085	0.279081	0.186583
ENSSSCG00000010914	1.30315	1.26611	1.37506	0.766792	0.663663	1.59164	0.416611	0.497151	0.605106	0.27925	0.283087	0.359468	0.273731	0.583209	0.343735	0.298408	0.338211	0.404451
ENSSSCG00000025115	2.27651	2.13629	2.17517	1.45104	1.54915	1.99997	1.13661	1.38747	1.08427	1.93088	2.21659	1.98872	1.91407	1.73945	1.70016	2.01137	2.1115	2.47961
ENSSSCG00000025114	2.06257	2.02434	1.98708	1.84612	1.73683	2.0958	1.3769	1.41029	1.03209	1.96697	2.22841	1.9748	1.79243	1.71665	1.65904	1.95038	1.67054	1.77861
OTTSUSG00000005055	0.383462	0.477688	0.32499	0.251811	0.266312	0.34571	0.173825	0.218963	0.20171	0.385614	0.261822	0.194857	0.36056	0.267843	0.496366	0.299015	0.244473	0.531755
OTTSUSG00000005057	1.15153	1.16794	1.13066	1.35303	1.41349	1.46798	0.912986	1.33167	1.00362	1.02146	0.803739	0.990028	0.839877	1.07886	0.730465	1.29011	1.465	1.65566
OTTSUSG00000005056	1.67712	1.72312	1.76954	1.99845	1.99613	2.76594	1.34588	2.15133	1.85354	1.57491	2.08562	1.61866	1.61827	1.90476	1.4444	2.02352	2.66346	2.57457
ENSSSCG00000024658	6.00725	4.90198	5.28259	4.12024	3.84487	3.9101	4.04023	3.88815	3.61407	3.60609	3.28079	3.65445	5.34062	3.06132	4.67733	4.19031	3.2456	3.61838
ENSSSCG00000024655	5.55829	5.19737	5.45583	4.56587	5.16914	5.29089	5.42514	5.05494	5.20091	5.42721	5.51423	5.56731	5.23037	4.83475	4.86667	5.02227	5.10779	5.59071
ENSSSCG00000024651	1.48923	1.75466	1.44562	1.60399	1.6563	2.42348	0.470816	0.558018	0.670653	0.813869	0.726511	0.664964	0.666649	0.647882	0.659717	0.693249	0.681232	0.829462
ENSSSCG00000025116	2.61741	2.48233	2.55091	1.61907	1.70337	1.40227	2.50822	1.74048	2.14177	1.57792	1.73511	1.43679	1.39587	1.26575	0.90378	1.02746	1.00301	1.23451
ENSSSCG00000017079	5.55262	5.26541	5.24928	5.45146	5.80081	6.64409	6.17169	5.74804	5.95743	5.68759	5.53375	5.81051	5.76051	5.42206	5.29226	5.26666	5.6128	5.80659
ENSSSCG00000017073	3.65219	3.38898	3.27622	3.56301	3.74003	3.86732	4.01411	3.74911	4.03279	3.94111	3.78251	3.88685	4.10739	3.56062	3.78975	3.52322	3.96884	3.86186
ENSSSCG00000017072	2.54514	2.46772	2.37126	2.19113	2.33758	2.76518	2.14689	2.75915	2.06397	3.05198	2.94446	2.62534	2.41967	2.18189	2.34257	2.73326	2.45409	2.73721
ENSSSCG00000017071	3.08092	2.77329	2.84391	3.61824	3.11598	2.7998	3.62758	4.16942	3.71329	3.65979	3.51256	3.87798	4.34586	4.21975	4.43988	4.24978	4.08633	4.57722
ENSSSCG00000017075	2.79276	2.84924	2.98832	3.58966	3.35561	3.4534	3.48713	3.41651	3.39321	2.9862	3.01198	2.68305	3.50551	3.27538	3.48803	2.87934	3.244	3.57065
ENSSSCG00000023027	1.83899	1.97436	1.75453	2.12294	1.71191	2.13754	2.08117	2.14318	2.03592	2.23415	2.22674	2.00417	2.63581	2.48295	2.92591	1.60627	2.43225	2.6793
ENSSSCG00000027300	2.02156	1.4083	1.58106	2.2552	2.50543	1.67346	2.61082	1.47314	1.86315	1.93915	2.17083	2.01986	1.47772	1.74231	1.77189	1.31924	0.823925	1.38409
ENSSSCG00000027307	3.83071	3.86187	3.91956	4.26585	4.63637	4.73257	5.29949	4.53844	5.09822	4.60952	4.50137	4.45779	4.49057	3.83266	3.9421	4.41132	4.75693	4.97241
ENSSSCG00000027308	1.50464	1.3049	1.54036	1.61145	1.47094	1.31982	1.06364	1.30083	0.993993	1.6086	1.95829	1.74016	1.69484	1.61085	1.51914	1.9065	1.12679	1.18681
ENSSSCG00000026655	4.00284	4.00225	3.85125	3.26409	3.5042	2.75388	2.8726	2.90203	2.99995	2.11796	2.08006	1.864	2.19017	2.47103	2.98005	2.80088	3.38032	3.61339
ENSSSCG00000026653	0.166754	0.159596	0.174299	2.11197	2.1076	1.9855	2.18298	3.07432	2.23596	2.50181	2.2813	2.1541	2.32782	3.14546	3.21522	1.93347	2.17793	2.5533
ENSSSCG00000026652	3.51177	3.17694	3.20071	2.56361	2.63779	2.9288	2.69782	2.72101	2.58562	2.92965	3.08549	2.84225	2.78952	2.997	2.62305	2.73501	2.93904	3.37134
ENSSSCG00000024070	1.64977	1.48241	1.44572	1.23769	1.65641	1.67899	2.10522	2.08839	1.81272	2.827	2.65027	2.9088	2.42725	1.9564	2.2023	2.40883	1.74437	2.20685
ENSSSCG00000026658	2.12489	2.12734	1.99767	0.938147	0.874329	0.639775	1.38458	0.940537	1.08436	0.551846	0.6553	0.685499	0.586494	0.508939	0.293456	0.162122	0.357724	0.365882
ENSSSCG00000023683	1.85926	2.03659	2.1882	2.28023	2.90742	2.38563	2.25314	1.985	2.58754	1.76124	1.19357	0.763342	2.23793	2.42853	2.91078	2.31284	2.43632	2.40624
ENSSSCG00000009808	0.705753	0.581149	0.650649	1.10333	1.14662	1.34154	1.46874	1.44755	1.06021	1.4849	1.4849	1.25886	1.89127	1.53594	1.89796	1.21799	1.48975	1.51306
ENSSSCG00000004834	3.69209	3.80117	3.82224	3.093	3.70298	3.08299	2.84364	2.25247	2.60482	2.31724	2.21223	2.34946	2.03413	1.71428	2.26946	2.70698	1.93454	2.54598
ENSSSCG00000009804	4.09567	3.9335	3.848	3.74511	3.64229	3.25042	4.06612	3.24312	3.82495	3.79727	3.85287	3.59994	3.27841	3.11411	3.31001	3.37716	3.82673	3.85346
ENSSSCG00000009806	1.5396	1.38604	1.56614	0.866953	0.719353	1.35123	0.509005	0.754941	0.433793	0.671553	0.927953	0.530705	0.665822	1.14016	0.635695	0.859744	0.671465	0.863399
ENSSSCG00000022370	0.142322	0.167832	0.435927	1.6937	1.63988	1.85593	1.52659	2.18645	1.88209	2.6128	2.76558	2.63226	2.4581	2.07829	2.03128	2.03105	2.379	2.43003
ENSSSCG00000022373	2.33885	2.15417	2.23438	2.2049	2.51492	3.29164	2.89742	2.78077	2.88889	2.88587	2.97792	2.9487	3.0122	2.73217	2.90835	3.23777	2.98643	3.06734
ENSSSCG00000022082	1.59947	1.18944	1.40214	2.21753	1.07506	1.0395	1.5379	1.97058	2.13868	1.08658	1.51106	1.64949	2.15954	1.44849	2.55415	0.795366	1.23956	2.10458
ENSSSCG00000022080	6.5054	6.35629	6.29947	6.22144	6.22411	6.72697	6.09759	6.22416	6.28171	5.6486	5.68681	5.98488	5.69256	5.75874	5.74346	5.85864	6.27607	6.22323
ENSSSCG00000022081	3.31927	3.34967	3.33255	3.34387	3.5239	3.22844	2.39665	2.33191	2.36561	2.54454	2.64051	2.30588	2.9732	2.96261	3.19622	3.36506	3.16951	3.25683
ENSSSCG00000023978	1.88466	1.59816	1.77185	1.46374	1.37395	1.03124	1.72614	1.61928	1.67601	1.79356	1.82775	1.77114	1.7476	1.48496	1.63729	1.55538	1.57081	1.93374
ENSSSCG00000023975	0.283098	0.341979	0.22152	1.64754	1.35208	0.989401	0.871692	1.22081	0.824787	1.8773	1.58694	1.27332	1.72058	1.71651	1.87914	2.46922	1.5538	2.27281
ENSSSCG00000023974	1.0283	1.03999	1.07318	0.879394	0.774198	0.491919	0.722835	0.972579	0.807966	0.992053	1.01613	0.814684	1.12585	1.17715	0.943669	0.894675	0.775019	0.852717
ENSSSCG00000023971	1.10927	0.707395	0.679742	0.935787	1.03406	1.13948	1.2624	0.82381	0.953834	0.643878	1.51525	0.998111	0.666687	0.48138	0.659117	0.833424	1.00022	1.08353
ENSSSCG00000023973	2.63351	2.45165	2.63815	2.51558	2.85187	3.59216	2.92219	2.70433	2.65202	3.02283	2.85404	3.01106	2.8651	2.50577	2.65345	2.52345	2.6627	2.99001
ENSSSCG00000023972	1.50491	1.57286	1.4055	1.83524	1.89481	3.86846	2.12316	2.73872	2.50956	2.28392	2.17898	2.52078	2.05363	2.22247	2.40486	2.52793	2.71946	2.46223
ENSSSCG00000025689	2.07893	1.89479	1.98716	1.43377	1.277	1.21412	1.42461	1.20279	1.3207	1.80492	1.6581	1.20677	1.31383	1.45332	1.29516	1.91258	1.44008	2.05771
ENSSSCG00000025688	1.58193	1.27926	1.25334	1.28331	1.19284	1.26163	0.985205	1.23559	0.833856	0.918951	2.04055	1.36325	1.3104	1.85182	1.92017	1.06586	1.54987	1.27171
ENSSSCG00000025686	1.21478	1.57503	1.58075	3.17761	2.66619	2.6416	3.32351	3.92086	3.7362	4.05662	3.84099	3.71266	4.60395	4.4284	4.95429	4.46181	3.41015	3.22462
ENSSSCG00000025682	2.37369	2.25696	2.06733	2.712	2.48823	2.19342	2.87038	2.84498	3.19558	2.36105	2.69084	2.50408	3.25764	2.66867	3.19387	2.05098	2.61615	2.60906
ENSSSCG00000002299	2.79121	2.50338	2.47229	2.19649	2.12797	1.88154	1.94421	2.50082	2.37384	2.19534	2.09718	2.32349	2.58003	2.55143	1.95362	1.61852	1.71631	1.8924
ENSSSCG00000002298	1.78017	1.62256	1.54485	1.42854	1.22318	1.10998	1.09501	1.58577	1.28046	1.52017	1.50439	1.49693	1.44934	1.66637	1.22393	1.4958	1.66526	1.65992
ENSSSCG00000002295	3.16761	3.06552	3.23101	3.80342	3.67364	4.40713	4.28391	4.53646	4.25622	4.32879	4.50566	4.36838	4.80327	4.30021	5.05831	4.85386	5.16643	5.28379
ENSSSCG00000002294	1.20581	1.5941	1.07174	0.574562	1.12775	2.40239	0.818862	0.803382	0.72671	1.08703	0.507192	1.40536	0.771115	0.861339	0.804263	0.944839	1.47661	0.660828
ENSSSCG00000002296	2.60305	2.37518	2.40386	2.74743	3.01362	3.11875	3.42059	3.15984	3.14736	3.47022	3.57807	3.17484	3.53533	3.08687	3.13818	3.04156	2.88382	3.76238
ENSSSCG00000002292	0.24498	0.270668	0.251526	0.572474	0.651328	0.840004	0.326819	0.395929	0.376763	0.411925	0.474928	0.504535	0.351322	0.406533	0.375177	0.865897	1.09837	1.32292
ENSSSCG00000008860	2.91453	2.96599	2.82176	2.84045	2.834	2.7353	3.43397	2.77452	3.27818	2.69674	2.51728	2.54507	2.35147	2.11267	2.56477	2.41959	2.79212	2.58192
ENSSSCG00000008464	2.78229	2.67106	2.84329	1.86392	2.25683	2.11255	2.14554	2.75513	2.91116	2.74954	2.7054	2.76363	3.33271	2.54874	3.4247	3.34621	2.99267	3.21505
ENSSSCG00000008866	2.8303	2.96432	2.80747	2.67951	2.77568	2.65556	2.53214	2.09692	2.43016	1.81879	1.63327	1.51614	1.59101	1.8064	1.95508	1.7007	1.70509	1.70042
ENSSSCG00000008867	1.9428	1.7907	1.99946	2.14574	2.06873	1.48386	2.41638	2.40688	2.55825	2.58126	2.65928	2.36676	2.64018	2.46282	2.44451	1.50088	1.37334	1.9761
ENSSSCG00000024505	0.859665	0.90547	0.983619	0.873025	0.530971	0.6816	0.28633	0.351705	0.377113	0.289107	0.181965	0	1.17698	0.966854	1.51253	1.08722	0.301056	0.373153
ENSSSCG00000025537	3.11962	3.19402	3.24051	5.24153	4.89803	5.12977	5.43352	5.94742	5.50266	6.45871	6.46503	6.2957	6.11139	6.02534	6.07975	6.3727	5.88202	6.26809
ENSSSCG00000001927	3.0319	2.92426	2.9594	3.5093	3.85481	3.62151	4.35526	4.43507	4.40313	4.9934	4.69962	4.77024	4.7412	4.6322	4.49821	5.1103	5.41055	5.34664
ENSSSCG00000001924	2.35952	2.30523	2.18016	3.1321	3.00802	2.25355	2.66503	3.02418	2.79907	2.92126	2.9724	2.7462	3.58272	2.81783	3.69946	2.84159	2.98062	3.24344
ENSSSCG00000008467	3.3886	3.23089	3.21057	2.97799	2.89503	3.12758	2.7364	3.38811	3.08595	3.11511	3.05713	2.84365	3.7577	3.04696	3.4596	2.57566	2.59782	2.89982
ENSSSCG00000025533	3.7572	3.60064	4.26152	5.17444	5.60455	5.81468	5.98733	5.96857	5.57945	6.61974	6.38641	6.60963	6.49783	6.15069	6.57527	6.71669	6.60014	6.91664
ENSSSCG00000025531	2.47023	2.48192	2.46039	3.20787	2.96406	2.60982	2.80717	2.75517	2.71511	2.86979	2.58701	2.26775	3.20208	3.01463	3.53679	3.62561	3.28972	3.54194
ENSSSCG00000001921	2.85035	2.77763	2.54803	1.81285	1.90646	1.82268	1.10109	1.2367	1.12166	1.46384	1.37024	1.24332	1.35806	1.53753	1.69373	2.0684	1.4094	1.29314
ENSSSCG00000008461	4.44983	4.25637	4.46508	4.78847	4.2378	5.01467	4.12581	4.72611	4.29168	4.80698	5.5265	4.74848	4.95389	4.81412	4.58213	5.79555	4.8094	5.89417
ENSSSCG00000007513	2.20591	2.12833	2.09993	1.66429	1.73256	1.6354	1.46884	1.9833	1.59674	2.3295	2.38943	2.12787	2.00723	1.99742	2.12831	2.43699	2.31502	2.58692
ENSSSCG00000007512	2.27623	2.1978	2.24014	2.25715	1.86656	1.52498	1.73572	2.23002	1.82379	2.3986	2.56503	2.10343	2.39729	2.17046	2.27119	2.44029	1.83051	2.05669
ENSSSCG00000007514	4.04321	3.65796	3.68267	3.63493	3.44248	3.69436	3.49491	3.69595	3.63319	4.03394	4.22158	3.61463	3.5374	3.63416	3.95277	4.19039	3.96834	4.57592
ENSSSCG00000007517	2.58374	2.3629	2.51159	2.34922	1.8151	1.73714	1.85857	3.00553	2.37157	3.13089	3.24108	2.82237	3.37117	2.85754	3.01365	3.26976	3.09075	3.4211
ENSSSCG00000007516	3.91352	3.80494	3.8747	3.63228	3.63316	3.27163	3.73135	3.71756	3.60628	3.39216	3.4722	3.18337	3.69443	3.89214	3.80774	3.53171	3.42769	3.46479
ENSSSCG00000002749	1.15335	0.99802	0.990054	0.552587	1.31345	8.2535	2.00288	1.30149	1.95965	1.8196	1.07294	1.51809	1.4929	1.85716	1.0225	2.994	4.76684	5.08194
ENSSSCG00000002748	1.94507	1.93919	1.88074	1.88604	1.8739	2.09939	1.49989	1.73414	1.48566	2.31536	2.43639	2.33778	2.06088	1.75754	2.00232	1.73613	2.10339	2.42891
ENSSSCG00000001219	3.32962	3.2387	3.11327	3.34406	3.28983	3.78416	3.18511	3.35723	2.98552	3.74149	3.82309	3.5364	3.83844	3.75639	3.67807	3.89369	3.99491	4.20452
ENSSSCG00000009029	2.77819	2.40586	2.48863	2.25002	2.33939	2.14374	2.45912	2.12175	2.5657	2.28943	2.20054	2.21257	2.62212	2.87883	2.7756	3.41556	2.86026	2.75291
ENSSSCG00000009028	1.40665	1.21096	1.27362	0.988495	0.902619	0.744031	1.05315	0.838327	0.944023	0.817022	1.05816	0.72528	0.96944	1.15667	1.5652	1.45407	1.26297	1.43063
ENSSSCG00000009021	2.81814	2.70653	2.83198	2.97005	2.70929	2.45082	3.15194	3.23205	3.01522	2.66946	2.86609	2.39952	3.41848	3.3183	3.33124	2.53666	2.42312	2.46738
ENSSSCG00000009020	3.60103	3.11777	3.80888	4.50426	4.23061	3.48491	4.58366	4.64507	4.28373	3.6083	3.97473	3.22235	5.26892	4.02139	3.71047	3.65996	3.08217	4.03861
ENSSSCG00000030390	3.06908	3.00255	2.8944	2.61807	2.9467	2.79584	3.4174	2.8142	3.27737	2.55676	2.615	2.65113	2.75521	2.20542	2.79062	2.0366	2.67261	2.85213
ENSSSCG00000030393	3.48912	3.4813	3.67884	4.01005	3.81979	3.9189	3.72792	3.88689	3.55078	3.33369	3.29193	3.26711	3.71046	3.66356	3.8309	3.5607	3.54381	3.60832
ENSSSCG00000030397	3.46976	3.03683	3.11616	2.74313	3.24551	2.63158	3.28494	2.77269	2.77313	2.44847	2.65242	2.37115	2.81855	2.48363	2.20977	2.35869	2.75394	3.34497
ENSSSCG00000030396	2.36725	2.11028	2.10092	2.9154	2.84147	2.55665	2.76974	2.87126	2.87952	2.73555	2.5545	2.70535	2.97374	3.16244	3.31156	3.21399	2.97513	3.25316
ENSSSCG00000004199	3.31485	3.18176	2.90547	3.21079	2.51775	3.48774	2.49402	2.93668	2.66936	2.60921	2.48175	2.44427	2.75842	3.52301	3.34981	3.58228	3.63898	4.0154
ENSSSCG00000004190	3.15851	3.27039	3.1692	4.49129	4.48418	3.81014	4.87164	5.29797	5.28283	5.1049	5.21334	5.0174	5.53428	5.11068	5.68799	5.03861	4.8818	5.17369
ENSSSCG00000004192	3.34585	3.03499	2.89181	3.12094	2.79492	3.21832	3.60793	2.00739	3.42295	2.33164	2.69626	2.873	2.40565	1.94515	3.172	4.87478	4.28948	4.43112
ENSSSCG00000004193	1.26739	1.16407	1.19632	2.76213	2.30094	1.7666	1.93474	1.70881	1.9299	1.77722	1.86269	1.14871	1.99353	1.90496	1.86974	2.27034	1.57105	2.11717
ENSSSCG00000004196	1.96731	2.11075	2.00072	2.19967	2.19035	2.21755	2.28551	2.06149	2.25276	2.02341	1.89253	1.7305	2.6205	2.29478	2.55964	1.68239	2.19682	2.18789
ENSSSCG00000011229	5.02293	4.91849	4.84664	5.08918	5.22323	5.57682	5.40047	5.27886	5.62643	4.79576	4.70692	4.90736	5.23899	5.08096	5.53538	4.71158	5.17223	5.4105
ENSSSCG00000014618	1.17584	1.44821	1.16376	2.99919	4.02133	3.82851	5.37811	5.59541	5.48519	5.13865	4.12579	5.14098	4.97533	4.7282	5.33417	3.59344	4.81411	6.1854
ENSSSCG00000011222	2.84397	2.69055	2.97603	3.11501	3.23724	2.95251	2.36047	2.44255	2.09785	2.05169	1.90653	1.81087	2.41272	2.61468	3.20558	2.30354	2.21166	2.86511
ENSSSCG00000011226	4.59043	4.4829	4.42913	4.95627	4.6518	4.69533	4.30848	4.6049	4.24117	5.04063	5.22612	5.07159	5.04133	5.28086	5.19992	5.41963	5.83803	6.14816
ENSSSCG00000005826	4.68356	4.59572	4.57236	4.9171	5.62676	5.64288	4.93271	5.26059	4.44002	4.62466	5.08981	4.52104	4.64651	4.38733	4.81482	4.95406	4.9001	5.63061
ENSSSCG00000005828	3.54419	3.31497	3.4622	3.47564	3.38146	3.13655	3.06665	3.34745	2.68293	4.11435	3.65814	3.43349	3.01374	3.41628	3.09782	3.98342	3.70634	4.22374
ENSSSCG00000015256	3.59443	3.62095	3.45969	4.37004	4.29434	3.43127	4.33743	3.44356	4.19103	3.88899	3.81187	3.54629	4.00144	3.58191	4.26598	4.09887	4.09316	4.48628
ENSSSCG00000015250	1.12943	0.896348	1.00771	0.30944	0.531123	0.537947	0.38205	0.45916	0.367575	0.611798	0.927693	0.499561	0.718612	0.67553	0.583223	1.15586	0.574954	1.07466
ENSSSCG00000015252	2.14286	2.03196	1.90252	2.20377	2.04433	2.59989	1.84023	2.16489	1.62071	1.93082	2.01536	1.85373	2.01284	2.03704	2.12145	1.77779	2.01159	2.45108
ENSSSCG00000013489	1.53513	1.40279	1.31468	1.41405	1.71434	2.12577	1.39215	1.50549	1.64563	2.17556	2.10771	2.17501	1.77949	1.56152	1.71548	1.84516	1.80982	2.46137
ENSSSCG00000013481	2.33847	2.06839	2.26272	2.29009	2.50241	1.83875	2.28767	1.81357	1.91804	2.14077	2.26853	1.91461	1.95334	1.9486	1.87797	1.81357	1.77369	2.30007
ENSSSCG00000013155	4.22261	4.18354	3.86037	4.10944	4.00149	4.11854	4.45067	3.97224	4.1804	3.78944	3.86341	3.59945	3.97762	3.89187	4.12362	3.74595	3.87111	4.36945
ENSSSCG00000016509	4.7279	4.59313	4.25995	4.97511	5.04803	4.83299	5.26432	4.80768	5.13158	4.38218	4.38708	4.24831	4.78351	4.48217	4.74958	4.27674	4.29818	4.46651
ENSSSCG00000016501	2.8369	2.63117	2.24002	3.74146	3.67969	3.87828	3.75345	3.66075	3.59053	2.97261	3.14822	2.85493	3.68272	3.68031	3.59932	3.41333	3.39098	3.7821
ENSSSCG00000016504	0.296368	0	0.234395	0.392331	0.709281	1.14873	1.41033	1.59226	1.55768	1.60276	1.54169	1.35191	1.48496	1.35528	0.938136	1.18927	0.560837	0.708682
ENSSSCG00000017678	4.2461	4.21959	4.20853	4.12014	4.19027	4.04038	4.02766	3.75416	3.99842	3.46664	3.40282	3.47554	3.923	3.70375	4.19969	3.58148	3.73016	3.98947
ENSSSCG00000017671	3.01344	2.47572	2.74247	2.8789	3.27159	2.97017	3.35602	3.35624	3.38687	3.26805	3.03985	3.14992	3.57003	3.4376	3.46409	2.68494	3.40137	3.31867
ENSSSCG00000017670	3.03828	2.94903	2.81592	3.3323	3.28213	3.33604	3.31473	3.45654	3.53406	2.95463	2.89976	2.91617	3.39134	3.2021	3.60367	2.46853	2.98124	3.15742
ENSSSCG00000017673	2.89965	2.824	2.76049	2.67536	2.87261	3.19948	3.55596	2.90638	3.37068	3.07819	2.92706	3.33442	3.51256	3.07701	3.37534	2.2584	2.67311	2.59533
ENSSSCG00000017672	4.01745	4.00442	3.84353	4.5128	4.25757	4.50559	4.11848	4.42789	4.32353	3.79921	3.79485	3.72314	4.53353	4.39697	4.71066	3.80808	3.94565	4.25111
ENSSSCG00000017675	2.26355	2.13592	2.30613	1.37608	1.80909	0.800181	2.11763	1.83291	1.62014	1.18651	1.37838	1.31649	1.42049	1.42626	0.986777	0.430857	0.455687	0.500191
ENSSSCG00000017674	4.04851	3.92331	4.01879	4.83723	4.59399	4.6725	4.40013	4.64091	4.76009	3.85482	3.7573	3.79112	4.46195	4.26092	4.5939	3.75121	3.91035	4.07846
ENSSSCG00000017676	3.21725	3.01669	3.17697	3.26816	2.90521	2.22878	2.89058	2.43305	2.78728	2.10127	2.28104	1.88409	2.46677	2.27957	2.40966	1.90223	1.7999	2.08613
ENSSSCG00000026414	5.61375	4.6935	4.75549	4.59392	5.78439	5.11048	6.01307	5.42536	5.68705	6.46331	6.0646	7.08503	5.90274	5.47158	5.1957	6.48254	6.82651	6.58677
ENSSSCG00000026419	3.40075	3.59424	3.66873	4.21343	4.0301	3.43413	2.70687	3.33911	3.2661	1.69473	2.23869	2.09467	3.0622	3.28256	3.30656	2.83693	2.79757	2.71735
ENSSSCG00000026418	2.78893	2.71559	2.60065	3.05817	2.90854	3.80822	3.65972	4.16325	3.44012	4.7628	4.39054	4.65904	3.95461	4.40024	4.07846	5.3996	6.36293	6.33085
ENSSSCG00000011145	1.38611	1.32993	1.38821	1.21537	1.4862	1.22685	1.66001	1.68192	1.53444	2.10294	1.98034	1.62864	1.9668	1.52036	1.82511	2.10004	1.44057	2.22019
ENSSSCG00000020972	2.50273	2.36125	2.46867	2.29139	2.75756	2.44399	2.88434	2.6896	2.79272	3.03804	3.11048	2.83601	2.59692	2.26066	2.39852	2.81704	2.80944	3.05432
ENSSSCG00000020975	4.7721	4.15923	4.50645	4.50132	4.48365	3.98556	4.36783	4.57486	4.62953	3.28159	3.56842	3.47757	4.77057	4.50577	5.58438	3.09773	4.13	4.48285
ENSSSCG00000020976	4.22092	3.93117	4.18952	5.17295	5.12118	5.03061	4.8754	4.89367	4.79281	6.14569	5.82919	5.26237	6.06796	6.32246	6.31564	6.73528	6.17452	6.48676
ENSSSCG00000020978	0.235619	0.300918	0.26731	3.78925	3.29764	4.32531	3.25403	3.61079	3.17223	4.13967	4.11641	3.64834	5.15064	5.31124	6.07999	5.90357	5.14545	5.83615
ENSSSCG00000020979	4.14011	4.19668	4.13708	3.69965	3.53487	2.82283	4.05212	3.0001	3.71848	2.39224	2.84122	2.14359	2.96223	2.88273	3.16678	2.49513	2.60621	3.29539
ENSSSCG00000025335	1.46237	1.35964	1.31896	1.27178	1.22745	0.851965	0.852636	1.02479	0.919956	1.28756	1.22335	0.815558	1.35114	1.39339	1.81345	0.770545	1.52788	1.6008
ENSSSCG00000006628	5.05446	4.94622	5.11769	5.53603	5.76313	5.72748	6.39205	5.98268	6.22292	6.15825	6.30755	6.32548	6.08932	5.62081	5.9707	6.01411	6.22851	6.42835
ENSSSCG00000006620	0.553946	0.408853	0.348581	0.234418	0.194551	0.406099	0.173947	0.293108	0.262672	0.315301	0.337181	0.325474	0.394957	0.459289	0.457197	1.59506	0.401266	0.546179
ENSSSCG00000006622	2.59217	2.50487	2.44263	2.01241	1.9085	2.05221	1.44027	1.65828	1.62212	1.83537	1.78101	1.5645	1.82492	1.96405	1.70541	1.81549	1.72447	1.96477
ENSSSCG00000006623	6.30367	6.14051	6.31619	6.31626	6.8075	7.02605	7.24148	6.94693	7.20019	7.23919	7.17586	7.28266	7.19821	6.60425	6.68906	6.96608	7.09048	7.30302
ENSSSCG00000006624	3.32778	3.28163	3.30873	3.25809	3.35777	2.22543	3.01949	2.66577	2.99705	3.93846	3.1483	2.68275	3.74687	3.66896	3.36147	4.28385	3.4543	3.03666
ENSSSCG00000006625	1.91349	1.78978	1.58713	2.4418	2.26139	2.48393	2.8055	3.51928	3.11568	3.12827	3.03875	3.12161	3.02995	3.2357	2.94678	2.47086	2.76757	2.64201
ENSSSCG00000006626	2.0563	1.98621	2.01235	2.38926	2.27811	2.47913	2.37672	2.602	2.20627	2.47732	2.41219	2.38208	2.54357	2.57378	2.50243	2.72088	2.51477	2.9308
ENSSSCG00000006627	1.62314	1.56592	1.48673	1.44403	1.31164	1.23584	1.20205	1.49028	1.18963	1.76088	1.92678	1.55182	1.5359	1.64208	1.42963	2.048	1.65661	2.14283
ENSSSCG00000025802	3.38718	3.27402	3.56085	3.29803	3.57837	3.77865	3.65942	3.77741	4.06196	3.29447	3.0944	3.3001	3.94395	3.70058	3.8446	2.92494	3.25956	3.46216
ENSSSCG00000025800	3.18746	2.42164	3.24155	3.83988	3.55663	3.59895	3.42457	3.44482	3.00718	2.60628	3.09466	2.90032	3.44905	3.31532	3.08168	2.6505	1.79039	2.33439
ENSSSCG00000025806	1.17717	0.997916	1.27439	1.07093	1.38266	1.74225	1.75611	1.98741	1.96501	2.03672	1.69812	1.82278	2.14329	1.56026	1.92179	1.94295	1.99489	2.00419
ENSSSCG00000025805	1.5022	1.81546	2.23938	2.07293	2.80478	1.62194	3.76741	4.28845	3.33103	3.49994	4.27815	3.78187	3.51989	4.14771	4.66684	4.62257	5.52587	5.95951
ENSSSCG00000017955	2.95332	2.66886	2.72062	2.64356	2.89965	3.35107	3.35999	3.48087	3.05219	3.27695	3.59848	3.55216	3.85345	3.5159	3.13619	3.08048	3.09738	3.48459
ENSSSCG00000017956	1.71121	1.55722	1.53723	4.13197	3.61153	3.38672	3.82481	4.57838	3.80106	4.67162	4.80904	3.93126	4.62863	5.27762	5.3079	5.01365	5.0696	5.62511
ENSSSCG00000016261	0.632733	0.67542	0.550248	1.16177	1.01527	0.861047	1.27834	1.82153	1.61161	1.82599	1.85646	1.83385	1.74832	1.70977	1.81157	1.33232	1.39588	1.35797
ENSSSCG00000016263	1.69708	1.82805	1.80868	3.32127	3.10201	3.17663	4.02828	4.58097	4.28191	4.07637	3.97118	4.10435	4.60803	4.14226	4.16052	3.10895	3.09913	3.14293
ENSSSCG00000017957	6.19983	5.81127	5.92017	5.70936	6.36918	7.26665	6.42109	6.23187	6.25068	6.47841	6.47087	6.60832	6.31563	5.82853	5.94716	6.60484	6.57348	7.04578
ENSSSCG00000016265	0.424686	0.601573	0.645399	1.7688	1.38172	1.38058	1.35896	2.12399	1.89226	1.80604	1.73492	1.80224	2.48892	2.14133	2.26539	1.0746	1.649	1.54781
ENSSSCG00000016267	4.73354	4.5482	4.88024	4.73191	5.03534	4.88407	5.75506	6.27081	5.93182	7.07734	7.24422	6.91172	6.62441	6.36974	6.17683	6.27404	6.34895	6.11922
ENSSSCG00000016268	0.0666423	0.308283	0.0824136	0.441387	0.89286	0.668043	1.75087	2.81794	1.81732	3.58476	3.5303	3.04582	3.02663	2.49291	2.49221	1.96037	1.97175	2.21521
ENSSSCG00000000504	2.36136	2.3094	2.27963	3.85756	3.78706	3.5129	2.83388	2.79963	2.85847	2.36795	2.56448	2.36529	2.70997	2.57847	2.72325	2.86063	3.10901	3.63989
ENSSSCG00000000502	3.41515	3.39997	3.24768	3.72741	3.76264	3.8079	4.09303	4.21804	4.1511	3.96782	3.78591	4.05891	4.53116	3.99273	4.68873	3.55609	3.84541	4.06504
ENSSSCG00000000500	1.49394	1.32304	1.22149	1.36175	1.37682	1.36439	1.82426	1.83946	1.58127	1.87857	1.96482	2.13692	2.67219	1.82225	1.82386	1.35804	1.39109	1.32077
ENSSSCG00000017952	1.46948	1.14186	1.29916	1.73255	1.26494	0.711124	1.84381	2.62163	2.11913	2.49316	2.80117	2.89938	2.48764	2.65624	2.19602	2.83427	3.16194	3.1362
ENSSSCG00000017953	2.19411	2.05343	2.08622	2.28421	2.53455	2.57731	3.1577	2.88327	2.89111	3.17164	3.14067	2.88683	3.22823	2.95127	2.97418	3.47449	3.23277	3.44308
ENSSSCG00000027409	0.850383	0.966504	0.791828	1.26511	0.892014	0.648407	0.443326	0.611267	0.744389	0.998728	0.961298	0.422238	1.01843	1.04299	1.03291	1.90562	1.28118	1.62998
ENSSSCG00000027405	12.6693	12.2049	12.2531	12.698	13.7703	13.0375	12.8385	13.5504	13.1232	15.4383	15.2103	15.1427	15.2888	13.2249	11.9254	13.5911	12.7642	12.1919
ENSSSCG00000027403	2.44619	2.2022	2.24387	2.09915	2.08497	1.80878	2.19502	2.04087	1.9778	1.94005	1.78934	1.70098	2.10602	1.96535	1.9925	1.60638	1.58869	1.75956
ENSSSCG00000027402	3.08018	2.88262	3.13109	2.5291	1.87951	3.00236	1.32144	1.11657	1.40275	1.32842	1.62751	1.35059	1.08665	1.90279	1.84881	1.79902	1.92745	2.30577
ENSSSCG00000009101	1.60868	1.52916	1.65812	1.12614	0.819603	0.868405	0.575232	0.480328	0.525362	0.198743	0.231849	0.172202	0.331063	0.410539	0.660983	0.476269	0.427867	0.538673
ENSSSCG00000009104	4.89285	4.71957	4.64646	4.23133	4.29155	3.41737	5.50536	4.0426	5.29503	3.43263	3.30464	3.8278	3.66044	3.02322	2.83877	1.6618	2.72266	2.35323
ENSSSCG00000009106	2.32454	2.31532	2.40231	2.51005	2.32356	2.30167	2.68093	2.44764	3.38321	1.78774	1.96503	1.1414	2.08017	2.13097	2.62054	1.94892	1.85724	2.22541
ENSSSCG00000007995	1.81126	1.53716	1.35858	1.38798	1.34508	2.39779	2.35716	2.15856	1.96333	1.85172	2.07658	1.90452	1.75716	1.46136	1.64049	1.41933	1.22815	1.92627
ENSSSCG00000007994	2.33958	2.43431	2.36939	1.77302	2.06735	1.83971	1.25289	1.50503	1.28761	1.80382	1.96373	1.81836	1.29617	1.47415	1.25384	2.19501	1.83253	2.0118
ENSSSCG00000007997	2.09484	1.95071	2.19055	2.278	2.35963	2.25085	2.19642	2.79362	2.30152	2.50219	2.58959	2.39069	2.49737	2.26823	2.48351	2.30251	2.37821	2.9226
ENSSSCG00000007993	2.2983	2.08021	2.15062	1.68275	1.44435	2.1422	1.63619	1.96084	1.54828	2.04333	2.25455	2.1688	1.67012	1.86702	1.47315	2.12567	2.25226	2.29156
ENSSSCG00000007999	2.54173	2.20352	1.8581	2.46142	2.85521	1.68764	2.65823	3.05332	2.53646	2.15433	2.57897	2.37151	2.32678	1.72432	2.06293	1.90761	1.76835	2.44059
ENSSSCG00000007998	0.649611	0.801328	0.423369	0.778328	0.281221	0.288969	0.696481	0.937305	0.896489	0.592368	0.534944	0.677515	0.677968	0.901248	1.07511	1.23057	0.46419	0.902955
ENSSSCG00000030801	0.0875578	0.186976	0.152437	0.940849	0.628693	1.51243	1.86629	2.74551	2.12673	2.68429	2.13918	2.7978	2.78492	1.75714	2.545	2.08888	2.78713	1.82549
ENSSSCG00000026752	6.50156	5.8776	6.66835	4.77882	5.18835	5.21963	5.93137	5.88156	5.13127	5.66604	6.19216	5.97478	6.34031	5.92482	5.82005	5.60219	5.51568	6.33984
ENSSSCG00000026753	2.91112	2.72126	2.54173	4.06803	3.79676	3.9121	3.65078	4.05683	3.85044	3.80497	3.53468	3.5281	3.91195	3.79933	4.3282	4.15654	4.91075	5.31569
ENSSSCG00000026755	0.722455	0.353289	0.408617	0.797659	0.675001	0.858487	0.89652	0.954774	0.567139	1.55997	1.28216	1.10493	1.22128	1.56881	1.58378	1.52075	2.17911	3.46784
ENSSSCG00000026759	4.14651	4.0692	4.17605	6.16509	6.21496	7.57451	5.0723	5.72661	5.06212	6.52497	6.21088	6.16885	6.36096	6.11869	6.4128	7.8176	7.17394	8.24479
ENSSSCG00000004979	2.70674	2.84347	2.67978	3.05779	2.65793	2.78248	2.55167	2.75997	2.85281	2.3084	2.49726	2.0697	3.20533	3.29629	3.50861	3.50158	3.18554	3.75925
ENSSSCG00000004973	2.24599	2.2804	2.03049	1.92531	1.91632	1.52722	1.14973	0.955418	1.20975	0.709786	0.698743	0.590764	1.21471	1.28255	1.62968	1.30156	1.14538	1.15447
ENSSSCG00000004970	8.38322	8.5359	8.53545	9.41251	10.1273	9.45476	9.93783	9.5589	10.5724	10.0024	9.80331	9.73477	9.31784	9.20795	9.11128	9.22642	9.58147	9.60284
ENSSSCG00000004974	1.44724	1.15292	1.32132	1.44389	1.82664	1.2857	0.969068	1.07847	0.974085	0.772144	1.12673	1.01995	0.982459	1.13123	1.24776	1.6045	1.42051	1.50131
ENSSSCG00000024133	3.49042	3.33675	3.37271	4.04651	3.96839	3.85028	4.30261	4.51593	4.41221	3.53507	3.49298	3.65639	4.13967	4.17065	4.24871	3.31291	3.91973	4.06166
ENSSSCG00000008270	1.75934	1.57501	1.51213	1.67472	1.59352	1.73871	2.07463	1.87675	1.81798	2.38087	2.16681	1.99415	2.08996	1.57995	1.73966	1.88615	2.2767	2.50184
ENSSSCG00000008273	2.3828	2.1578	2.21127	2.2174	1.89466	1.50773	2.24097	2.74604	2.48403	3.38444	3.69203	3.16888	3.12853	2.7105	2.7241	2.7926	2.54422	3.09915
ENSSSCG00000008275	0.617768	0.68966	0.570271	1.00026	0.828767	1.07237	1.03971	1.37865	1.11142	1.1557	1.31044	1.35307	1.13966	1.37673	1.1106	1.0093	1.21343	1.51544
ENSSSCG00000008274	3.07447	3.02803	2.95373	3.25022	3.2536	3.13548	3.02296	3.16479	2.88865	3.45189	3.3539	3.35024	3.28185	3.35931	3.50759	3.58197	3.40048	3.78015
ENSSSCG00000024137	4.40968	4.27871	4.403	4.93317	5.03284	4.81838	5.39296	5.15952	4.72032	5.08015	4.82441	4.73887	5.68124	4.97236	5.26505	4.92475	5.07212	5.49035
ENSSSCG00000022125	3.38178	3.23118	3.34005	3.9805	3.85572	4.06362	3.50815	3.74629	3.80919	3.28944	3.28293	3.4025	3.69409	3.70687	3.9583	3.47142	3.69407	3.98572
ENSSSCG00000022124	2.10759	1.91061	1.79559	1.67577	1.42793	2.23868	1.54255	1.37818	1.83704	1.4486	1.41949	1.23208	1.18672	1.3062	1.63208	0.840058	1.34175	1.44829
ENSSSCG00000022127	4.22639	3.81188	4.11057	2.9	3.17348	3.35053	2.99156	3.05362	2.68357	2.47225	2.89068	2.91494	3.51801	2.64812	3.28218	3.19235	2.86611	3.8011
ENSSSCG00000022126	1.26962	1.17924	1.25481	1.23926	1.10135	2.43475	0.514954	0.49879	0.48542	0.962996	1.03674	0.773399	0.781526	1.02152	0.77289	1.65093	1.18594	1.42112
ENSSSCG00000022123	2.34759	1.75555	1.99234	2.18258	1.88689	2.18021	1.47946	2.01148	1.74413	2.20164	2.5158	2.30638	2.50411	2.74364	1.94258	2.8386	2.60042	3.00548
ENSSSCG00000007232	1.59861	1.59599	1.88199	1.17103	1.33465	1.50709	0.848007	0.786461	0.803108	1.40971	1.78436	1.033	1.50311	1.20463	0.853996	1.66175	1.34122	1.45381
ENSSSCG00000007235	5.2924	5.12009	4.91967	4.19701	4.27874	3.21419	5.5474	3.6662	5.16708	2.6571	2.72041	3.28047	2.8331	2.18371	2.09524	1.22437	1.80873	1.50982
ENSSSCG00000007237	0.734624	0.743705	0.74718	0.754841	0.748817	1.17809	1.40343	1.10919	0.89636	1.51354	1.62353	1.39217	1.44468	1.17757	1.47337	1.25263	1.94426	1.90588
ENSSSCG00000007239	1.4243	1.31858	1.44775	1.76493	1.79939	1.3527	1.29148	1.45968	1.23173	1.31622	1.3764	1.085	1.29116	1.08642	1.03553	1.54807	1.07529	1.5733
ENSSSCG00000025472	0.663781	0.835893	0.625228	0.728071	0.546887	0.71514	0.769365	0.724172	0.717445	0.486888	0.610116	0.502603	0.736469	0.575013	0.663977	0.488385	0.691431	0.664425
ENSSSCG00000025473	2.18571	2.18526	2.27663	3.19251	2.75216	3.12131	2.96598	2.98961	2.99495	2.64724	2.73661	2.46432	3.15819	2.63795	3.29009	1.95723	2.6396	3.1318
ENSSSCG00000025475	1.24977	1.63497	1.83101	1.62658	1.13907	1.88897	0.587027	0.806936	1.01039	0.601174	0.673039	0.825766	0.865703	0.654548	0.458289	1.25754	1.51405	1.95522
ENSSSCG00000025478	4.69824	4.55391	4.54575	4.54965	4.74258	4.68864	4.51082	4.70131	4.56879	4.67622	4.61541	4.73677	5.07075	4.84006	5.00391	4.63247	4.60799	4.74536
ENSSSCG00000030023	9.87933	9.7926	9.55374	8.87006	8.96209	7.75584	10.2006	7.65507	9.50203	7.16329	7.40415	8.01173	6.99432	6.00741	5.36208	4.72238	5.64065	5.20584
ENSSSCG00000030022	2.07271	1.32962	1.91748	1.93887	2.35444	2.46756	2.48898	2.63451	2.21409	1.90058	1.81284	1.82718	2.31551	1.99434	2.21102	1.54796	2.31387	2.3441
ENSSSCG00000030025	4.78017	4.42785	5.10663	3.98805	4.41227	4.99918	4.68893	4.92374	4.72295	4.36006	3.69137	4.33572	5.11111	4.69094	5.09973	3.79551	3.79228	4.71256
ENSSSCG00000030024	2.69572	2.55619	2.53708	2.88835	3.2387	3.75098	2.96494	3.20539	3.24642	3.06634	3.17781	3.07052	3.10331	3.08384	3.15971	3.07071	3.04548	3.00762
ENSSSCG00000002460	4.22497	3.93362	3.78009	3.70589	3.93584	3.34189	4.14775	3.45001	3.85605	3.54246	3.66845	3.6279	3.54682	3.22062	3.36884	3.2004	3.25409	3.56249
ENSSSCG00000002461	3.2308	3.08616	2.9625	3.18474	3.07132	2.95638	2.64133	2.86761	2.81092	2.31765	2.33684	2.17864	2.77346	2.82796	2.98373	2.54676	2.52398	2.88072
ENSSSCG00000002467	0.170945	0.0489247	0.17657	0.515158	0.417467	0.355463	0.643816	0.759498	0.640733	0.48581	0.436758	0.744714	0.618382	0.756299	0.691328	0.889178	0.676576	0.91067
ENSSSCG00000002469	0.895786	0.828104	0.784846	0.540511	0.607606	0.512043	0.361379	0.516313	0.29695	0.617605	0.41897	0.408864	0.426708	0.483092	0.342702	0.552153	0.507909	0.605401
ENSSSCG00000025039	3.92721	3.66941	3.57029	3.82066	3.79965	3.87383	3.6982	3.48112	3.82203	2.75213	2.74967	2.7442	3.17987	3.27358	3.47716	2.84299	3.07815	3.12501
ENSSSCG00000006540	3.11682	2.98448	3.02941	2.5183	2.51131	2.5585	2.69615	2.77849	2.50505	2.96839	3.13274	2.86464	3.0623	2.9642	2.92278	2.92531	3.09827	3.35939
ENSSSCG00000006543	2.88001	2.86309	2.8633	2.58236	2.50533	2.79447	2.47758	3.2142	2.51973	3.57273	3.21584	3.26685	2.82705	2.89497	2.63214	2.80341	3.06508	3.33042
ENSSSCG00000006542	0.774118	0.523781	0.492255	0.630595	0.140974	0.291675	0.27943	0.18854	0.293554	0.423871	0.548719	0.213763	0.393012	0.509221	0.42089	0.479361	0.419708	0.489761
ENSSSCG00000006544	3.91542	3.74928	3.74109	4.29093	4.31868	4.63469	4.60453	4.88776	4.56133	5.30822	5.18714	5.24902	4.9217	4.71766	4.88821	5.14125	5.33678	5.55147
ENSSSCG00000006547	1.68917	1.54941	1.6078	1.61832	1.45909	1.80754	1.51252	1.0963	1.2205	1.78028	1.62512	1.44647	1.99829	1.63661	2.39436	2.6385	2.53362	3.26349
ENSSSCG00000006546	0.779209	0.807794	1.01263	0.425773	0.67588	0.88813	0.657681	0.456232	0.470258	1.99014	1.50951	0.88064	2.1209	1.71989	1.74981	2.67931	2.0966	2.5381
ENSSSCG00000006549	2.79882	2.26983	2.52784	2.88942	2.84411	3.22454	1.92358	3.46681	2.73269	4.01248	4.09254	3.87936	3.74167	3.81707	3.39943	3.63133	3.94158	4.13007
ENSSSCG00000005166	1.84677	1.56387	1.35965	1.05399	1.00224	0.74381	1.49186	0.881634	1.22862	1.21408	0.889234	0.779625	1.25079	1.19163	1.58465	0.901813	0.877242	1.07666
ENSSSCG00000005164	4.06316	3.70319	3.65964	3.29606	3.55898	2.49848	3.60101	2.67825	4.03524	2.20011	1.43825	1.85673	0.899917	1.62273	1.50948	1.12771	1.31112	1.71519
ENSSSCG00000005165	1.87986	1.61851	1.78724	1.51134	1.58898	1.90254	1.98811	2.042	1.7572	2.08776	1.99851	2.00366	2.50086	2.10288	1.95729	1.7087	1.62814	2.12362
ENSSSCG00000005169	9.31938	9.19041	9.34836	9.26111	9.61381	9.26901	9.98846	9.56519	9.93215	9.07814	9.36002	9.11453	9.65049	9.29358	9.58265	8.72631	9.02627	9.28039
ENSSSCG00000011382	3.16765	3.18913	3.16245	3.5034	3.54557	3.54389	3.92625	4.00982	3.9429	3.99159	4.00268	3.86651	4.24341	3.89644	4.11393	3.82713	3.95894	4.03531
ENSSSCG00000014924	4.3958	4.36661	4.36492	5.08018	4.7237	5.22763	5.59036	6.11985	5.82999	6.24896	6.15523	6.14028	6.25437	6.34967	6.45631	5.9936	6.85667	6.82274
ENSSSCG00000011389	2.55903	2.44507	2.47961	2.31108	2.63042	3.53304	3.15425	2.89901	2.99646	3.55786	3.48668	3.69949	3.35798	3.07823	3.06431	2.93738	3.47988	3.73289
ENSSSCG00000011388	1.15817	1.08705	1.13242	1.12502	0.524041	1.0608	1.15719	1.05759	1.25983	1.94084	1.73962	1.61507	1.59616	1.72764	1.5855	1.73752	1.64796	2.23417
ENSSSCG00000015868	5.00361	4.77502	4.78122	4.38593	4.43137	3.97495	4.88612	4.04858	4.70913	3.57967	3.5399	3.94232	3.72139	3.61066	3.66532	3.04191	3.79548	4.0941
ENSSSCG00000015862	2.12645	2.26107	2.23024	2.47886	2.76117	2.77836	2.09806	1.90933	1.79703	3.63607	3.69925	3.38604	3.22041	3.35293	3.42485	4.49239	3.57397	3.87551
ENSSSCG00000015861	3.04039	2.79249	2.85343	3.17827	3.19432	3.33245	3.39223	3.43106	3.20497	3.3758	3.34306	3.47022	3.74376	3.53258	3.70617	3.22367	3.45728	3.46426
ENSSSCG00000015866	1.78682	1.74774	1.70375	1.72804	2.22747	1.46316	1.2991	2.07432	1.43518	1.38127	1.42246	1.23546	1.7711	1.99474	1.68863	2.29982	2.07236	2.8381
ENSSSCG00000015867	4.22106	4.04432	4.01593	4.23985	4.18613	4.39248	4.47739	4.12035	4.6043	3.37202	3.3574	3.32222	4.06358	3.80209	4.37827	2.94849	3.53559	3.67687
ENSSSCG00000028978	1.84885	1.54207	1.79992	1.05353	1.47218	1.92421	0.830942	1.05205	0.939788	1.23459	1.35092	1.09121	1.05226	1.03274	0.911349	0.9866	1.02176	1.24601
ENSSSCG00000028979	2.55179	2.43983	2.11637	3.0237	3.06371	2.9748	3.04711	3.2716	3.07243	3.45824	3.12517	3.18005	3.48616	3.22799	3.19223	2.99028	3.29908	3.55273
ENSSSCG00000028970	2.81546	0.946735	3.32498	1.38084	0.900099	0.876693	4.48718	5.79627	4.30937	6.11712	6.89374	6.10464	8.42676	6.17122	6.08088	5.74034	4.48846	5.01496
ENSSSCG00000028971	4.49958	4.53632	4.21839	4.51185	5.24802	5.01859	5.07906	5.03984	4.95575	5.91069	5.91086	5.88608	5.00324	5.17824	5.13673	5.68301	5.45794	5.7462
ENSSSCG00000028973	2.70337	2.53873	2.52323	2.80455	2.91381	3.03484	3.26733	2.94064	3.22741	3.25502	3.58714	3.08582	3.26242	2.99026	3.31352	2.59401	3.3608	3.58716
ENSSSCG00000028974	1.70479	1.56499	1.50286	3.38594	2.53413	2.50329	2.89124	3.64404	3.01051	3.19218	3.23765	2.88706	3.3642	3.56434	3.83359	4.72559	5.26903	5.54934
ENSSSCG00000028975	3.67665	3.723	3.45491	3.7021	3.58146	3.94786	3.68761	3.85101	3.92601	4.18534	3.67276	4.06379	4.18445	3.80864	3.99787	3.16707	4.21451	4.08125
ENSSSCG00000005782	2.26992	2.25813	2.15402	2.89978	3.04113	2.53898	3.22218	3.03465	3.13485	3.17771	2.948	2.88156	3.24328	3.00461	2.62507	2.92642	3.17373	3.34188
ENSSSCG00000005786	4.09147	3.8525	3.89137	3.78738	4.02517	4.8612	4.30738	4.06037	4.27871	3.68834	3.60293	3.97361	3.91999	3.71673	3.88055	3.12299	3.72813	3.67395
ENSSSCG00000005787	2.29725	1.94116	1.96156	2.24277	2.18423	2.67672	2.21203	2.43586	2.28567	3.00129	2.98157	2.90498	2.46007	2.53593	2.59094	2.66143	2.80275	3.02123
ENSSSCG00000014406	1.69415	1.31729	1.28236	2.356	2.58534	1.32324	2.19431	2.20176	2.1335	3.35508	2.47865	1.99113	3.00159	2.9108	2.70343	2.52718	2.70064	2.71662
ENSSSCG00000004789	4.72132	4.6863	4.46605	4.84507	4.73554	6.43663	5.34266	4.52933	5.65259	3.6949	4.36131	3.84531	3.7683	3.65885	3.68979	5.96261	5.46558	5.77521
ENSSSCG00000004782	4.17934	4.19958	3.86846	3.56212	3.57085	2.61696	4.29642	3.39063	4.19506	2.19393	2.37242	3.11336	2.62215	2.07379	1.77628	0.50931	1.15854	1.00774
ENSSSCG00000004785	1.92233	1.85051	2.14658	2.5266	2.76376	2.99339	2.93549	2.67459	2.91014	2.57558	2.27883	2.79946	3.29459	2.73097	3.26168	2.28464	2.75301	3.21551
ENSSSCG00000003784	2.16756	1.85625	1.58419	1.16798	1.07266	1.0249	1.16599	1.36288	1.09706	1.60774	1.85497	1.34492	1.93092	1.76683	2.03925	1.40155	2.63426	2.07753
ENSSSCG00000003787	4.66724	4.50919	4.58442	5.5824	5.62258	5.33654	5.94216	5.5991	5.9347	4.32272	4.41396	4.36094	5.81572	5.6043	5.68522	4.03421	4.35778	4.28435
ENSSSCG00000003780	2.00409	2.08959	1.70543	2.15494	1.98627	2.44907	2.20371	2.53843	2.37614	2.58687	2.51797	2.45479	2.91219	2.51723	2.23959	2.49495	2.14134	2.43202
ENSSSCG00000003783	2.41072	2.10299	1.89642	2.78574	2.52478	1.80701	2.88055	3.18934	3.09439	2.59017	2.48091	2.80633	3.97921	3.2294	3.78128	2.41944	2.6782	2.48334
ENSSSCG00000003788	0.524402	0.394314	0.646689	0.411946	1.30822	0.69959	0.886981	0.883656	1.06128	0.187893	0.398409	0.539196	0.346382	0.413216	0.476579	0.544178	0.431044	0.847425
ENSSSCG00000003789	1.21755	1.30146	1.34556	1.89518	1.48352	2.94405	1.34613	0.89526	1.41024	1.23335	1.32672	1.03869	1.87171	1.73387	1.99884	1.56377	1.7081	2.08645
ENSSSCG00000013830	1.88258	1.77402	1.76968	2.13838	2.42018	2.46934	2.16049	2.46126	1.93477	3.10566	2.99558	2.71875	3.01519	2.75829	2.68758	3.20279	2.93462	3.33484
ENSSSCG00000013837	2.94973	3.00601	2.90391	3.2403	3.35287	3.36869	3.38725	3.25563	3.13587	3.25361	3.02765	3.07638	3.62282	3.34797	3.48939	2.96332	3.39453	3.45025
ENSSSCG00000013836	1.55497	1.48841	1.30213	0.99703	0.853244	1.34347	0.484571	0.828565	0.606773	0.959815	0.889054	0.723927	0.731555	0.923723	0.781196	0.787144	0.943545	1.10079
ENSSSCG00000013838	3.05614	2.89827	2.86666	3.20255	3.36319	3.43246	3.79193	3.44778	3.6637	3.59423	3.33965	3.20276	3.66084	3.39841	3.44555	3.57987	3.5528	3.70299
ENSSSCG00000001731	2.65553	2.39231	2.34851	2.40729	2.36677	2.11596	3.04457	2.16872	2.88666	1.74711	1.70645	1.69248	2.09503	1.75699	2.06818	1.05798	1.79876	1.83446
ENSSSCG00000003253	2.5641	2.47021	2.36945	3.68164	3.25762	4.23831	2.60495	3.75984	2.58753	3.22249	3.74466	3.39919	2.94195	3.65234	3.00036	4.49033	4.25285	4.97748
ENSSSCG00000029313	2.71883	2.51079	2.13914	2.9663	2.94824	2.93162	3.4151	2.93411	3.29158	3.17244	3.29108	3.16175	3.35829	3.00021	3.24719	3.53076	3.36239	3.56879
ENSSSCG00000029310	2.31003	2.26599	2.22979	1.6002	1.84017	2.34445	1.40463	1.8975	1.49589	2.13104	2.17638	2.20345	2.02988	2.26514	1.86922	2.81857	2.15632	2.67161
ENSSSCG00000021165	0.367669	0.499901	0.705073	0.454922	0.433125	0.360376	0.462218	0.66054	0.523592	0.562817	1.11243	0.708612	0.549605	0.807531	0.749636	2.58004	0.878316	1.34461
ENSSSCG00000021161	3.79903	3.63693	3.37941	3.49904	3.64153	3.18649	5.32567	3.23174	5.13181	3.30763	3.20024	3.62005	3.19834	2.46104	1.87903	2.703	2.26386	2.03078
ENSSSCG00000020699	2.16004	2.25091	2.14533	3.21605	2.71112	3.10002	2.38915	1.95212	2.55447	1.4345	1.00902	0.865243	1.5446	2.0595	1.84134	1.59748	1.29595	1.64843
ENSSSCG00000020698	1.71981	1.45541	1.53163	2.31895	2.30123	2.93093	2.69849	2.87485	2.42843	2.73964	2.79909	2.63024	2.8139	2.5531	2.50796	2.90081	2.89434	3.07928
ENSSSCG00000020696	2.65538	2.72521	2.70855	3.60806	3.64182	3.12776	4.20925	4.35473	4.31823	4.45371	4.45604	4.13476	4.80725	4.24948	4.59509	4.40569	4.5283	4.70022
ENSSSCG00000020691	2.62413	2.71796	2.97297	3.0752	2.93601	2.67443	2.82692	2.94979	2.79601	2.61761	2.70754	2.42199	2.40913	2.71791	2.98782	2.45435	2.31784	3.38858
ENSSSCG00000020690	3.20613	3.19125	3.46586	2.61834	3.32227	3.19112	3.07113	2.42919	2.67372	2.24457	2.44885	2.14863	2.28232	2.12855	2.48382	2.16759	2.08488	2.47553
ENSSSCG00000020692	4.62988	4.3024	4.02799	4.3069	4.20459	4.43497	4.32062	4.374	4.32767	3.67995	3.78148	3.89466	4.36258	4.03363	4.34686	3.67397	3.92303	4.29261
ENSSSCG00000016711	6.49563	6.26526	6.17524	6.02512	6.11593	5.4592	6.6649	6.13263	6.66517	5.31661	5.15171	5.40222	5.96166	5.32167	5.75406	4.5093	4.93577	4.8694
ENSSSCG00000016715	1.52682	1.09603	1.01619	1.30866	0.762452	0.933385	0.834312	1.35682	0.998624	1.21714	1.48156	1.59518	1.83634	1.47522	1.34328	1.00618	0.915052	1.0037
ENSSSCG00000016714	4.7671	4.54173	4.19521	4.82703	5.50042	6.71321	5.83426	5.57803	5.82235	5.34884	5.13432	5.64947	5.62302	4.88715	5.47837	5.55102	5.0231	5.91082
ENSSSCG00000016717	2.56859	2.23294	2.3724	1.30223	1.19346	1.51151	1.38758	1.52965	1.38866	1.30195	1.09845	1.28348	1.34376	1.05583	1.62762	1.22559	1.70837	1.35564
ENSSSCG00000010719	1.26797	1.24766	1.03553	1.31609	1.2588	1.64158	1.29092	1.32172	1.33886	1.38555	1.55163	1.27984	1.68012	1.32351	1.232	1.42956	1.34887	1.39024
ENSSSCG00000028192	1.17186	0.965296	1.18084	0.890833	0.68942	0.455654	0.698234	0.923076	0.973762	0.579255	0.592756	0.473321	1.21585	1.27731	1.321	0.4262	0.830712	0.63478
ENSSSCG00000028190	1.78503	1.55831	1.53145	2.16232	2.11357	2.10205	1.82557	2.25393	2.03625	2.44683	2.40488	2.3097	2.63388	2.60019	2.92806	2.2605	2.59515	2.78946
ENSSSCG00000028197	2.86046	2.77736	2.74381	2.95704	3.03578	3.04773	2.66672	3.01578	2.3172	3.28873	3.28827	3.07995	2.84659	2.66105	2.68943	3.22997	3.14406	3.73796
ENSSSCG00000028195	1.38585	1.47292	1.45295	1.9982	2.00929	1.626	1.80455	2.17627	2.02977	2.24275	2.11881	2.52808	2.20555	2.07386	2.44296	2.1421	2.43393	2.78533
ENSSSCG00000027642	4.21891	3.59408	4.13521	4.39751	5.30372	4.42001	5.2844	6.01136	5.13873	6.12669	5.92642	6.16173	6.50828	5.22471	5.74356	5.72045	5.99806	6.56219
ENSSSCG00000027647	3.80474	3.43704	3.70054	3.39431	3.78581	3.69079	3.81215	3.84709	3.53278	3.55828	3.46674	3.43989	4.24684	3.70762	3.88786	2.74107	2.95376	3.58443
ENSSSCG00000027646	1.95218	1.84656	1.59742	3.73583	3.06856	3.12025	3.30762	3.81117	3.2644	3.40312	3.58215	3.58963	3.7343	3.66385	4.02072	4.51603	4.04403	4.66178
ENSSSCG00000027644	0.248497	0.511489	0.281783	0.542951	0.37482	0.337785	0.72772	0.554822	0.430529	0.44005	0.769628	0.893479	0.839344	0.984315	0.925082	0.58249	0.404188	0.637326
ENSSSCG00000008617	1.74697	1.67529	1.75026	2.81948	2.87121	3.13813	2.80089	3.87702	3.45073	3.24911	3.03629	3.39386	3.38357	3.43199	3.26493	3.02713	3.44241	4.27469
ENSSSCG00000026592	1.79918	1.70324	1.61728	1.89101	1.86937	1.46049	2.31462	2.57695	2.67066	2.40136	1.89793	2.07525	3.0075	3.01401	3.00697	1.92361	1.75709	1.58363
ENSSSCG00000026593	1.62726	1.72163	1.57756	1.81457	1.78012	1.58304	1.5574	1.55255	1.63414	1.89716	1.80993	1.90805	2.19038	2.17455	2.34485	1.59854	1.4219	1.58298
ENSSSCG00000026596	2.57774	2.20733	2.06776	2.48813	2.32647	2.35495	2.22139	2.36141	2.28074	2.27378	2.39961	2.24303	2.53358	2.63947	2.81989	2.23748	2.26271	2.6638
ENSSSCG00000000466	4.7756	4.57821	4.55165	4.72138	4.88061	5.199	4.9938	4.7047	5.13966	4.24051	4.37141	4.47002	4.85872	4.48694	5.22793	4.4357	4.56155	5.14334
ENSSSCG00000000462	2.82912	2.75655	2.34007	3.33592	2.90535	3.87581	3.2705	2.76465	3.2444	3.37017	2.95486	3.12679	4.53506	3.06013	4.30372	4.66136	5.37921	5.60815
OTTSUSG00000003166	3.00412	2.67359	2.74525	2.92928	3.21079	3.51443	3.53795	3.11718	3.22206	2.77896	2.86602	2.9647	3.15388	2.99876	3.08081	2.36761	2.81288	3.24753
ENSSSCG00000022457	0.207502	0.231624	0.28421	0.23535	0.208139	0.328322	0.181139	0.202033	0.151291	0.329947	0.367137	0.137751	0.262588	0.295949	0.251044	0.346269	0.411204	0.54927
ENSSSCG00000007032	1.72191	1.55144	1.66682	2.86103	2.91146	3.86327	1.5936	1.66172	1.144	1.77469	1.89947	1.92054	1.42076	1.33941	1.20296	2.16959	2.15723	2.90401
ENSSSCG00000022453	3.4674	3.31573	3.16866	3.77048	3.4124	2.97469	3.4169	3.63481	3.13897	3.46117	3.29382	3.22577	3.51672	2.86203	3.56804	3.10362	3.26106	3.83535
ENSSSCG00000007031	2.56507	2.56115	2.36836	3.39255	3.33555	3.49848	3.4507	3.54388	3.49581	2.77686	3.00958	3.17406	3.31101	3.02726	3.61063	2.99472	3.93304	4.03172
ENSSSCG00000022459	4.25326	4.22144	3.95778	4.17075	4.05824	2.90584	5.04305	3.75591	4.69389	1.66916	1.94547	2.48646	1.94076	1.44774	1.19981	0.752083	1.30416	1.47001
ENSSSCG00000007039	3.26259	3.17848	3.33357	4.19717	4.24623	4.82998	3.73639	3.37139	3.27594	3.36981	3.41841	3.00285	3.74358	3.71253	4.66875	4.67044	4.55797	4.22656
ENSSSCG00000024859	2.44966	2.04178	2.33066	1.50757	1.43857	1.71412	0.996315	0.960601	1.18019	1.06645	1.08135	0.693246	0.922534	1.27281	1.18471	1.26302	1.00948	1.51161
ENSSSCG00000007788	2.04744	1.91326	2.01574	2.23971	2.48339	2.70726	2.61822	2.8628	2.63383	2.73204	2.98015	2.68321	2.96809	2.79423	2.75753	2.4653	2.37601	2.97444
ENSSSCG00000007789	2.69248	2.4864	2.41116	1.92521	1.57747	2.25656	1.25039	1.55903	1.21902	1.49288	1.61564	1.46239	1.48657	1.842	1.19924	1.52416	1.6983	1.66373
ENSSSCG00000007780	1.91447	1.78517	1.88723	1.56868	1.49399	1.75651	0.931065	1.18377	0.96497	1.39294	1.19708	1.07033	1.07945	1.28007	1.28031	1.3869	1.36356	1.70062
ENSSSCG00000007782	1.74351	1.51441	1.50971	0.943911	0.84098	1.41114	0.641714	0.743255	0.656497	0.867557	0.863011	0.804059	0.747399	0.863433	0.516855	0.852629	0.891503	0.952777
ENSSSCG00000007785	1.59405	1.47113	1.52385	1.53847	1.83357	1.28753	1.54128	1.69413	1.60078	2.09558	1.99379	1.197	1.58967	1.57154	1.39515	1.42708	1.8165	2.16316
ENSSSCG00000007786	3.19359	3.04202	3.06317	3.01608	3.15897	3.27796	3.20313	2.95973	2.88429	3.19047	3.30016	3.05114	3.09917	3.06758	2.78519	2.91686	3.18311	3.5674
ENSSSCG00000012000	3.35231	3.32926	3.5907	3.98337	4.32568	4.63836	3.62236	3.81446	3.80904	3.31144	3.34439	3.0986	4.05601	3.92276	4.17106	3.50925	4.60312	4.95124
ENSSSCG00000006785	4.23625	4.24994	3.84766	4.75749	4.84662	5.49732	5.28579	5.44307	5.5489	4.15217	4.28297	4.26277	4.39975	5.05742	5.453	4.73662	4.89009	4.95025
ENSSSCG00000006784	1.01993	0.77268	0.804444	0.810249	0.979062	1.13986	1.40672	1.35224	1.46102	1.53164	1.99884	1.91387	1.75241	1.92812	1.82482	3.47639	1.98186	2.30825
ENSSSCG00000006783	3.12428	2.86439	2.93062	3.35606	3.25951	3.54121	3.31798	3.1973	3.20988	2.87411	3.00257	2.95003	3.15631	3.0497	3.33982	2.5785	3.24812	3.50404
ENSSSCG00000006781	2.12538	2.21427	1.98463	3.39532	2.5465	3.9566	3.16059	4.01499	3.44223	3.46238	3.37235	3.36651	3.41177	3.85926	3.95973	4.31438	4.35919	4.38768
ENSSSCG00000025107	2.00622	1.91502	1.90887	2.23047	2.6235	3.0688	2.35924	1.97453	2.72997	1.87611	1.75734	1.82102	2.22438	1.89181	1.94494	1.59118	1.90087	2.01463
ENSSSCG00000025104	5.08326	4.6559	4.77104	4.62824	4.76804	4.65857	5.44882	4.76238	5.79235	5.74899	5.48575	5.90016	5.67898	4.87245	5.03072	5.3477	5.67979	5.31764
ENSSSCG00000006788	2.40017	2.56904	2.58295	5.55848	4.69258	4.80116	5.91907	6.13059	4.78677	6.05268	6.66312	6.43587	6.12905	6.81907	6.57593	8.3327	7.74327	7.94816
ENSSSCG00000030108	0.703503	0.73023	0.748936	1.09401	1.02787	1.43959	1.36218	2.20172	1.3832	2.48288	1.73734	1.86452	1.70881	1.65259	1.62073	1.68812	2.00366	1.81164
ENSSSCG00000030109	1.62778	1.6953	1.62477	1.55636	1.46084	2.28605	1.84025	2.47379	1.75109	2.18234	2.80948	2.53559	2.58938	2.19092	2.09784	1.95359	2.40688	2.40413
ENSSSCG00000030106	2.43661	1.85263	2.22364	1.24222	1.0781	1.66237	1.12444	0.925406	0.676746	1.25148	1.45755	1.4432	1.13532	1.40229	1.09643	1.32486	1.48886	1.73218
ENSSSCG00000030107	2.76855	2.90065	3.02699	3.20272	3.54215	3.54662	3.35141	3.75325	2.9146	3.21809	2.92052	3.40419	4.25777	3.97873	4.18689	3.58246	3.25892	3.25078
ENSSSCG00000001066	0.191871	0.170903	0.19051	0.4778	0.338934	0.257031	0.200655	0.165774	0.138679	0.202263	0.327771	0.156125	0.404914	0.419508	0.416828	0.575358	0.163579	0.303727
ENSSSCG00000001064	3.61271	3.49977	3.79342	5.12689	4.68403	4.62586	5.11699	5.34172	4.82199	6.05998	6.19484	5.46036	6.28155	5.68313	6.67769	6.89296	7.66079	8.38235
ENSSSCG00000001063	2.85623	2.82022	2.84455	4.29412	4.25638	3.89109	4.11874	4.28568	3.90456	4.22358	4.3095	4.00975	4.39612	4.53771	4.71172	5.01622	4.76781	5.22836
ENSSSCG00000001062	2.34008	2.09452	2.22204	2.60124	2.62762	2.17607	3.23278	3.36447	3.1785	3.711	3.70804	3.75121	3.99522	3.32905	3.44175	3.55756	3.31841	3.89237
ENSSSCG00000001061	2.52722	2.43109	2.38121	2.35968	2.14191	1.99013	2.19113	2.54192	2.40247	2.38226	2.55886	2.31021	2.30465	2.22366	2.30411	1.89945	1.65454	2.02478
ENSSSCG00000001727	2.958	2.73061	2.74514	4.87943	3.91109	3.99139	3.78568	4.8338	3.53116	5.69022	5.7512	5.42023	4.80804	5.52744	5.4383	6.37682	6.73897	6.10823
ENSSSCG00000007811	2.66229	2.73707	2.79094	3.51116	2.9877	3.83924	3.85019	4.42361	4.10349	4.46495	4.6707	4.32951	4.02469	3.82016	3.73939	3.581	3.64592	3.50701
ENSSSCG00000007812	3.56251	3.47104	3.42229	3.96078	3.70173	4.30662	3.20346	4.34126	3.38051	4.33635	4.14748	4.05003	3.91881	3.99791	3.82068	4.35263	4.41986	4.83937
ENSSSCG00000007814	1.76214	1.58322	1.92013	1.70655	1.3302	1.51461	1.24841	1.84174	1.07999	2.15401	2.25459	1.89242	2.17071	2.12541	1.85413	2.59971	2.16363	2.81583
ENSSSCG00000007815	2.73297	2.60025	2.75459	2.36865	1.98461	2.50826	1.71895	2.2332	1.70773	3.19775	3.29393	2.94289	2.54119	2.54486	2.24311	3.20506	2.91253	3.44153
ENSSSCG00000007816	0.428692	0.252907	0.428841	1.21936	1.3099	2.37414	1.78996	2.29722	1.50501	2.93333	3.03955	2.86588	2.31774	2.0789	1.79368	1.46178	1.63686	1.56442
ENSSSCG00000007817	2.74875	2.69474	2.57853	3.66116	3.4907	4.84257	2.91744	3.95912	3.08371	4.42161	4.57431	4.42116	3.84739	3.88699	3.36217	4.88655	5.58592	5.60938
ENSSSCG00000007818	2.06881	1.82321	1.74018	1.73799	2.02857	1.96708	1.879	2.14081	1.66652	2.45915	2.69937	2.19695	2.36904	2.02778	1.7871	2.28169	2.15084	2.6829
ENSSSCG00000009319	3.5154	3.45739	3.39578	3.67723	3.4403	3.36813	3.03751	3.37307	3.44611	3.51842	3.52346	3.02793	3.44556	3.25866	3.20836	3.15904	3.44848	3.22254
ENSSSCG00000004548	1.76246	1.65646	1.52275	1.21594	0.989891	0.587345	2.01121	1.14596	1.74701	0.75114	0.914818	0.889005	0.644269	0.517938	0.317097	0.056442	0.280482	0.202335
ENSSSCG00000004547	2.58411	2.16821	2.24143	2.67948	2.5491	3.51952	2.75084	4.00877	3.28545	4.38113	4.28264	4.26442	4.27452	3.68103	3.92644	4.24227	4.43554	4.94686
ENSSSCG00000009310	3.84817	4.36666	3.59838	4.46843	4.5737	4.11195	4.84298	5.18049	5.07219	5.09622	5.54651	5.45536	5.65416	5.01634	5.16069	5.70578	5.39825	5.62025
ENSSSCG00000004543	1.9051	1.94064	1.96269	2.55772	2.39858	2.18551	3.19549	2.64427	3.10104	2.52035	2.33903	2.49378	2.98632	2.51451	2.89142	2.32777	2.61564	2.43446
ENSSSCG00000009314	0.675993	0.564529	0.780002	0.772028	1.00218	0.751824	1.72932	2.19806	1.88161	1.59454	1.53529	1.68066	1.90302	1.69728	1.95441	1.34394	2.12988	2.10856
ENSSSCG00000027525	3.07603	2.83738	3.0135	2.18181	2.71233	3.06567	2.13673	2.12781	1.91593	2.88895	2.57733	2.78296	2.58848	2.74816	2.4088	3.24113	3.4705	2.46579
ENSSSCG00000023198	2.77987	2.37376	2.84863	2.82677	2.63355	2.5512	2.41772	2.63634	2.51292	2.92965	2.93071	2.89988	3.14622	2.86452	2.71416	2.24649	2.04834	2.21629
ENSSSCG00000023193	2.88239	2.88355	3.05215	3.83039	3.48211	3.56982	3.84887	4.00036	3.87071	3.12878	3.29312	3.04677	3.93739	3.76443	3.83818	3.29835	3.43352	3.64192
ENSSSCG00000023192	0.996442	1.43484	1.32029	1.47722	1.31973	0.793538	0.800503	0.626041	0.440121	0.50921	0.60502	1.21067	0.942401	1.22357	0.971175	1.92716	1.24426	1.75183
ENSSSCG00000023191	2.33615	1.87657	2.19914	2.49018	2.52513	3.33821	2.36779	2.92293	2.64968	3.08655	3.08762	2.9595	2.79653	2.79771	2.74018	2.91538	2.69812	2.92872
ENSSSCG00000023190	4.96276	4.80266	5.00405	4.61996	4.84807	4.36864	4.30654	4.19917	4.42956	4.33077	4.36072	4.5816	4.86393	4.92029	5.19093	4.89083	4.60893	4.9657
ENSSSCG00000023197	2.61531	2.43904	2.51254	2.88625	2.89672	2.77412	2.83831	3.2833	2.80797	3.01818	3.01841	2.85685	3.21132	3.02153	3.33582	2.76689	3.24927	3.55084
ENSSSCG00000023195	2.23236	2.08655	1.97506	1.93792	1.75528	1.79344	1.40992	1.3441	1.33917	1.01118	0.876263	0.728266	1.38323	1.37803	1.69521	1.26922	1.56203	1.63177
ENSSSCG00000023194	2.98059	2.59305	2.51536	1.62723	1.81437	2.7912	1.50605	1.96826	1.21669	1.20744	1.29345	1.35123	1.57043	1.78842	1.71835	1.64026	1.69741	1.85114
ENSSSCG00000003018	1.25394	1.19528	1.24753	1.00918	1.1624	1.0621	1.39929	1.58292	1.23846	2.08249	1.78489	1.43146	1.62132	1.37711	1.14718	0.978995	1.4027	1.43987
ENSSSCG00000023448	0.89287	0.868684	1.15722	1.84719	1.46493	1.64778	1.52271	2.4321	1.69775	2.55836	2.69341	2.46181	2.00522	1.90777	2.04258	2.33491	1.86045	1.79551
ENSSSCG00000003014	0.178086	0.397219	0.30951	1.30906	1.00797	1.08842	1.39986	1.72693	1.31195	2.84399	2.84088	2.48551	2.29941	1.82271	1.90796	2.24621	2.02425	2.32689
ENSSSCG00000023444	4.23979	3.34006	3.76681	3.05039	3.93796	3.59099	4.48025	4.32322	4.24683	4.58783	4.19106	4.58821	5.24924	4.23281	4.09102	4.65685	3.30747	4.21089
ENSSSCG00000003017	2.95876	2.87773	2.7795	4.0917	3.27524	4.98384	3.63129	4.20397	3.64092	4.78117	4.83478	4.66903	4.00844	4.26238	4.04329	5.02101	4.74065	5.22609
ENSSSCG00000003013	1.50559	1.22688	1.224	1.68331	1.81403	1.60139	2.25864	2.06303	1.81626	2.46109	2.71788	2.37648	2.01575	1.89596	1.86507	2.36337	2.20816	2.3751
ENSSSCG00000014889	3.26922	2.59739	3.09082	2.35508	3.34018	3.44436	3.7505	3.45323	3.75787	4.17445	4.42968	4.64536	4.37081	4.09346	3.29288	4.5459	4.53385	3.13995
ENSSSCG00000014887	1.63372	1.63617	1.31828	1.48472	1.69794	1.68033	2.16286	1.71936	2.19779	1.56278	1.9198	1.79809	1.83757	1.90017	1.91578	1.24014	1.49212	2.10316
ENSSSCG00000014884	2.88277	2.68487	2.55679	2.23625	2.13021	2.66039	2.27468	2.48288	2.2468	2.4107	2.47696	2.37726	2.67069	2.49171	2.60035	2.12693	2.31986	2.2374
ENSSSCG00000014883	2.29646	2.48718	2.09166	2.24353	2.98422	2.00837	3.18973	2.72984	2.58699	4.03482	3.87005	4.0964	4.59474	3.82114	3.30699	4.19544	3.72858	3.49326
ENSSSCG00000014882	3.06913	2.90844	2.69889	3.38757	3.31393	3.12165	3.21482	3.27143	3.29234	2.73309	2.8418	2.7773	3.62646	3.33145	3.69052	2.90276	3.1002	3.22129
ENSSSCG00000014881	4.65751	4.52969	4.47944	4.76019	5.01837	5.06842	5.13666	4.9535	5.04109	4.99581	4.91401	5.16244	5.02468	4.63164	5.21658	4.50264	4.78082	5.01697
ENSSSCG00000014880	1.14122	0.975925	1.16107	1.12061	0.971029	0.966044	1.39227	2.11339	1.5886	1.76313	1.80671	1.65108	1.61195	1.36837	1.18093	1.23623	1.28261	1.73273
ENSSSCG00000022710	2.25704	1.81444	1.96874	1.68171	1.59695	1.749	1.00176	1.79618	1.55934	2.06089	2.38396	2.24688	2.46568	1.80309	2.24845	2.18772	2.22609	2.02828
ENSSSCG00000022711	2.63318	2.40208	2.95243	3.84445	3.72971	3.11015	3.55456	4.40314	3.94672	3.74077	4.04029	3.58058	4.11684	4.18752	4.02822	4.49745	4.56193	4.62301
ENSSSCG00000022714	3.03279	3.04211	2.68564	3.35676	3.51862	3.56398	4.07476	3.38135	3.75311	3.71118	3.6733	3.6917	3.9928	3.50025	3.7253	3.53088	3.83405	4.04756
ENSSSCG00000022719	0.9036	0.956444	0.999646	3.15362	1.91778	2.68282	3.2032	3.35879	2.76894	3.56287	4.29683	3.95513	3.32894	3.82795	3.3246	4.93947	4.97162	5.82896
ENSSSCG00000003902	1.93307	1.94547	1.7258	2.05442	1.90548	2.40994	1.9967	1.98692	1.7569	2.22401	2.07422	1.92374	2.31779	2.1133	2.12234	2.14669	2.39923	2.58075
ENSSSCG00000003903	6.22445	6.3933	6.35526	6.70302	7.21392	7.04249	7.83594	7.54835	7.92001	8.10701	7.63499	8.23313	7.94341	6.91067	7.41137	7.0484	7.26771	6.87913
ENSSSCG00000003904	2.38508	2.40726	2.33634	2.23171	2.04417	2.80284	1.83811	2.1925	1.81146	2.86696	2.80785	2.466	2.14581	2.08883	2.1015	2.64003	2.88541	3.38589
ENSSSCG00000003905	2.44544	2.29944	2.1771	1.19537	1.09851	1.28233	1.77783	1.36383	1.40427	0.830293	0.852655	1.05021	0.71725	0.551227	0.379909	0.129109	0.277018	0.182725
ENSSSCG00000003909	1.58003	1.44197	1.41623	1.17567	1.39105	2.05776	1.41061	1.08593	1.18357	1.28172	1.35416	1.11783	1.6079	1.03863	0.95269	1.2271	0.698926	0.989957
ENSSSCG00000028351	4.85294	4.70723	4.66756	4.31107	4.3841	3.89368	5.21934	4.41756	5.09462	3.65815	3.67815	3.87705	4.40864	3.94493	4.31221	3.65685	3.3575	3.67247
ENSSSCG00000028354	4.32162	4.37716	4.02529	4.37855	4.46908	3.62902	5.58011	3.03035	5.20409	2.34969	3.00978	2.52227	2.18202	2.29179	2.32858	2.49994	2.95266	3.47536
ENSSSCG00000028355	8.58813	8.32664	8.44982	7.50522	7.02272	8.7703	6.76788	7.75148	7.68134	8.09078	8.05067	7.87951	7.00142	7.04083	7.13052	8.18952	7.61218	7.92977
ENSSSCG00000028357	3.4654	2.74999	3.78279	3.86419	3.805	3.70045	3.24639	3.60287	3.33368	3.64272	3.93413	4.09743	4.18505	3.64913	3.81589	2.41368	3.86844	3.80497
ENSSSCG00000002050	6.00504	6.04548	5.85712	5.94248	6.14261	6.39163	6.74565	6.1701	6.36139	6.60039	6.38857	6.83768	6.75654	6.49024	6.36251	6.23066	6.53059	6.85981
ENSSSCG00000001504	2.66023	2.46178	2.47243	2.60219	2.95908	4.01738	3.09738	3.26386	2.87829	3.54197	3.58159	3.40276	3.40568	2.93948	3.10455	3.03892	3.51976	3.84414
ENSSSCG00000001505	4.523	4.57185	4.78883	4.5091	5.08952	5.31092	5.82597	4.90888	5.42516	5.68951	5.49281	5.73712	5.60766	4.94406	5.40451	5.34924	5.44198	5.68787
ENSSSCG00000001506	3.54531	3.22631	3.36065	3.36033	3.53313	3.51689	3.28899	3.79782	3.18523	4.25897	4.28278	3.74169	4.31563	3.90225	3.69414	4.06971	3.86476	4.17667
ENSSSCG00000001507	2.14977	2.1362	2.25854	2.91259	2.42346	3.47966	2.68904	3.43932	2.88481	3.82491	3.78506	3.72987	3.15935	3.52002	3.09618	3.31058	3.45744	3.94227
ENSSSCG00000001500	4.88587	4.97653	5.00423	4.52167	4.43959	3.80609	2.91849	2.97483	2.38294	2.38401	1.57674	1.24694	2.19478	1.89587	2.2985	2.84793	2.61522	2.54748
ENSSSCG00000001501	2.67473	2.5517	2.62854	2.62561	2.85286	2.9267	2.69069	3.15725	2.78959	3.19351	3.30767	3.14681	2.94614	3.06398	2.97146	2.93494	3.07103	3.22424
ENSSSCG00000001502	9.96805	9.80271	9.80488	9.4614	10.1018	9.72406	10.5228	10.1493	10.4872	10.5112	10.5392	10.4855	10.7017	9.94034	10.4995	9.98265	10.0663	10.204
ENSSSCG00000001503	1.58516	1.38336	1.56833	1.75419	1.69403	0.72857	1.51352	1.71905	1.47858	1.96065	1.94413	1.49863	2.1214	1.96639	1.73462	2.03384	2.07376	2.21854
ENSSSCG00000001508	1.83036	1.91785	1.86991	2.03597	2.07675	1.75363	2.20556	2.1361	2.09448	2.36504	2.5758	2.35149	2.2336	2.08408	2.27613	2.35203	2.32367	2.64857
ENSSSCG00000001509	2.26103	2.21854	2.30249	2.25683	1.85712	2.79819	2.0246	2.7217	2.02286	3.4958	3.23065	3.19765	2.6909	2.60478	2.62966	3.4307	3.34937	3.51647
ENSSSCG00000029900	1.46265	1.31039	1.42128	1.52974	1.36138	1.18629	1.0119	1.15634	1.11745	2.39534	2.17267	1.84301	2.3403	2.41953	2.75161	3.77669	2.75191	3.37543
ENSSSCG00000005084	4.36818	4.23583	3.95465	4.27776	4.50569	4.11384	4.56591	4.73446	4.61814	3.9876	4.24907	4.02773	4.74263	4.51319	4.51238	4.30076	4.1453	4.50321
ENSSSCG00000005083	2.87412	2.79683	2.92592	2.60611	2.80626	1.92268	2.69351	2.57034	2.90947	2.87284	3.14556	3.09628	3.63311	3.46869	3.7693	3.80145	3.02867	3.56399
ENSSSCG00000005082	2.70722	2.70105	2.61774	2.33495	2.18352	1.9285	1.95418	1.7806	1.95138	1.51035	1.56672	1.51536	2.07769	2.04915	2.26264	1.82251	1.55574	1.80475
ENSSSCG00000010999	3.64063	3.46403	3.43387	3.85477	4.14633	4.14904	4.31034	4.18908	4.26389	4.46603	4.39118	4.39901	4.6684	4.05511	4.35299	3.79269	4.1288	4.35119
ENSSSCG00000010998	4.19656	4.59395	4.49327	3.73864	3.4884	3.95839	3.02591	3.59339	3.26415	3.92211	3.95961	3.75341	3.42633	3.70264	3.53295	4.21125	4.55582	4.61032
ENSSSCG00000010991	0.547086	1.13077	1.27125	3.936	1.34464	3.74458	5.53014	4.87548	5.00828	5.43364	6.24444	6.0996	5.31582	5.29906	7.18814	7.77415	9.03301	10.0209
ENSSSCG00000010990	2.18823	1.90097	1.89345	1.98643	1.94871	3.09398	1.76344	1.91226	1.59507	2.33124	2.51365	2.44735	1.79018	2.14537	1.8682	2.65637	2.80926	3.09147
ENSSSCG00000010993	2.79257	2.60301	2.49109	2.77937	2.59194	2.5821	2.80561	2.38116	2.55184	2.812	2.76028	2.65225	2.79093	2.56012	2.65284	2.32854	2.57302	2.90086
ENSSSCG00000010995	3.01497	3.24712	3.12972	3.76252	3.86065	3.67652	4.58658	4.27832	4.52229	4.11681	3.83168	3.8755	4.55762	4.0156	4.65998	3.95679	4.14283	4.50479
ENSSSCG00000010994	3.26551	3.14223	3.08323	3.35788	3.23366	3.31528	3.48015	3.13257	3.22194	2.97516	2.86377	2.75056	3.08911	3.01238	3.2121	2.73923	2.8409	3.17347
ENSSSCG00000010996	3.8925	4.09173	3.99699	3.89556	4.00508	3.96916	4.37807	3.86779	4.05126	4.66709	4.49662	4.30211	4.10393	3.97055	4.14326	4.82633	5.08588	5.28025
ENSSSCG00000005339	1.60484	1.59618	1.59798	1.52026	1.82361	2.48152	2.35057	2.81706	2.62822	2.63475	2.55207	2.8847	2.90609	2.59747	2.68044	2.70726	2.4177	2.33974
ENSSSCG00000005338	2.27319	2.20887	2.19285	3.04959	3.25094	2.5192	2.02744	1.96295	1.82539	2.26308	1.94684	2.03243	2.43658	2.69165	2.41454	2.70661	2.65681	2.50159
ENSSSCG00000009223	3.95136	3.89265	4.03236	4.83297	4.64361	4.4516	5.57206	4.90802	5.46389	4.61502	4.62152	4.83993	5.21868	4.88775	5.19695	4.62307	4.76061	4.98278
ENSSSCG00000009222	3.10495	2.81774	3.04394	2.39515	2.28334	2.04513	2.20489	1.87097	1.92702	1.76995	2.74139	2.70152	2.95036	3.17093	4.58725	3.53056	3.90444	3.99172
ENSSSCG00000009224	2.05797	1.96776	1.7794	1.42272	1.12625	0.808575	1.31158	1.13843	1.08216	0.795829	0.794132	0.973253	0.957738	1.39243	1.09563	1.02093	1.22345	1.42839
ENSSSCG00000009226	1.63122	1.53324	1.28108	2.05373	2.05563	1.93502	1.35681	2.11858	1.58872	1.40227	1.39209	1.6719	1.52547	1.47007	2.11503	1.38507	1.08344	1.25222
ENSSSCG00000011648	2.03552	1.87543	1.83375	2.72271	1.99469	2.62207	2.55292	2.83238	2.20983	2.99607	3.24201	2.50026	4.109	3.08565	3.94035	4.25076	4.61146	6.19842
ENSSSCG00000011649	1.51543	1.27443	1.42378	2.50593	1.6437	2.2726	2.13251	2.38357	1.76902	1.93713	2.31076	1.42958	2.93767	2.71987	3.69161	3.04881	3.79335	5.14747
ENSSSCG00000011645	2.14514	2.2235	1.76394	2.82141	2.786	2.60815	2.99045	3.09233	3.24435	3.18313	3.09644	2.89809	4.02299	3.18573	3.90742	2.62924	3.06323	3.2055
ENSSSCG00000011642	3.46814	3.40622	3.38482	3.39415	3.39284	3.5	2.96493	2.9483	2.85283	3.01064	2.83737	2.64702	3.4244	3.16799	3.75545	3.09589	3.39059	3.6854
ENSSSCG00000011643	1.98804	1.75462	1.87475	0.968951	1.08182	0.924966	0.556961	0.521656	0.492458	1.25432	1.04722	1.03087	0.980677	0.831037	1.3097	2.48725	1.84099	2.00587
ENSSSCG00000011640	3.40205	2.00361	2.87315	0.672754	0.651089	7.42913	1.23646	1.20617	1.45321	2.26883	1.82707	1.00205	1.62967	2.37618	1.38565	2.69333	1.20622	3.09462
ENSSSCG00000004064	2.67984	2.65922	2.70741	2.3136	1.98894	2.08451	1.58764	2.00969	1.76329	1.62906	1.69044	1.61554	1.54694	1.81576	1.48929	1.75118	2.14997	2.11617
ENSSSCG00000004066	2.58697	2.11537	2.44951	1.66944	2.3627	1.65703	2.22123	2.17956	2.20361	1.95098	2.0754	2.29508	2.28501	2.22116	1.84582	1.76048	1.7531	1.46633
ENSSSCG00000004063	2.42536	2.31456	2.11855	2.48244	2.62615	2.05139	2.76895	2.449	2.72289	2.30605	2.47917	2.55244	2.68949	2.38352	2.70904	2.03071	2.67191	2.76942
ENSSSCG00000016031	4.84463	4.96283	4.77646	4.98962	5.22464	4.76152	4.42921	4.11472	3.8801	2.7667	3.10847	3.15277	3.53108	3.9801	4.2733	2.84762	4.77698	4.73606
ENSSSCG00000016033	2.11097	1.76764	2.02652	2.25812	1.95024	1.16332	1.11001	1.00384	1.29936	0.809832	0.803413	0.794469	1.40574	1.21481	1.67583	1.87286	1.66414	1.4279
ENSSSCG00000016034	8.28638	7.90291	8.23562	7.09248	7.32635	7.00597	7.60386	6.64103	7.22271	6.64276	6.57919	6.30836	6.08967	6.11206	5.93186	7.11634	6.21676	6.26868
ENSSSCG00000016035	5.20764	5.18533	5.49655	5.03913	5.07282	4.55712	4.78685	3.97038	4.40663	3.20667	2.98967	3.16605	3.4699	3.47619	3.41753	3.85118	3.21398	3.72515
ENSSSCG00000016036	3.09083	2.87659	2.68785	3.40234	3.32953	4.21026	3.18344	2.88111	3.27097	2.82528	2.63954	2.72559	3.20674	2.7639	3.23705	2.28235	2.97664	3.19218
ENSSSCG00000029290	1.30985	1.61978	0.930011	1.39488	1.28097	1.36046	1.43839	1.60038	1.10539	1.89835	2.07823	1.70315	2.11416	1.77202	2.06694	2.24773	1.78404	2.06424
ENSSSCG00000013643	3.93514	3.88655	3.71019	3.80906	3.82528	3.02309	5.28105	3.09579	4.91597	3.25917	3.47111	3.21138	3.22571	2.61636	2.48611	2.9702	2.26355	2.429
ENSSSCG00000013644	0.978068	0.871258	0.885196	1.22253	1.09756	1.54009	1.16481	1.30247	1.37537	1.4921	1.35649	1.35818	1.44564	1.22957	1.55774	1.1145	1.46543	1.53246
ENSSSCG00000013647	4.10276	3.96442	4.16081	4.46919	5.00699	5.17333	4.92541	4.88534	4.80888	5.13977	5.20063	5.22901	4.72841	4.6228	4.56492	5.19106	5.36249	5.5334
ENSSSCG00000013648	3.54873	3.3999	3.38786	3.12989	2.80355	2.90836	2.72793	3.49819	2.95196	3.93845	3.77495	3.60437	3.51903	3.7062	3.45768	3.87279	3.57811	3.87499
ENSSSCG00000013649	3.53265	3.133	3.45039	4.72589	5.08277	4.31219	5.11941	6.07349	5.25932	5.38866	5.62404	5.3775	5.45939	5.34371	4.5648	5.38061	5.64133	4.9213
ENSSSCG00000029123	2.96485	2.81848	2.83155	2.24652	2.30332	2.76958	2.38405	2.24893	2.18815	2.24528	2.64461	2.41755	2.69048	2.54214	2.76997	2.36466	2.48368	2.54914
ENSSSCG00000016691	2.64475	2.50765	2.69407	2.81798	3.1468	1.65678	2.22132	1.9909	2.15515	2.1647	2.34715	1.8411	2.57483	2.46672	2.87664	2.39704	2.55371	3.20807
ENSSSCG00000016692	5.13067	5.02285	4.91587	5.48172	5.6986	5.26435	5.93862	5.59407	6.23656	4.72996	4.90291	4.91038	6.02624	5.12932	6.0166	4.82509	5.42268	5.79334
ENSSSCG00000029129	1.13048	0.912437	0.800258	0.766967	0.789873	0.39884	0.63622	0.734662	0.672328	0.953103	0.856911	0.700313	0.855423	0.891277	1.06873	0.447123	0.73196	0.941043
ENSSSCG00000021731	2.72202	2.42953	2.60193	2.1254	2.22389	2.18671	1.45861	1.51864	1.58321	1.55475	1.55845	1.29749	1.44646	1.48137	1.54567	2.13031	1.77308	2.28668
ENSSSCG00000021732	2.45878	2.74302	2.31054	4.55959	4.20275	4.17858	3.99839	4.37274	3.58046	2.64665	2.8764	2.94172	3.57356	4.02393	3.94365	3.04839	3.74828	4.27357
ENSSSCG00000007381	5.595	5.4782	5.35228	5.7161	5.72105	6.19966	5.79745	5.88468	5.78691	5.78411	5.71078	5.69485	5.86666	5.70247	5.90317	5.50158	5.75903	6.11977
ENSSSCG00000017340	1.67381	1.46558	1.69106	1.25453	1.04021	0.906466	0.566299	0.880048	0.806361	1.07075	0.997585	1.17126	1.05205	0.694287	0.807358	1.1316	1.0243	1.0565
ENSSSCG00000017346	4.33979	4.10088	4.13826	3.96009	4.28958	4.36829	4.03363	4.02007	3.75175	4.35422	4.37551	4.2507	4.16305	3.87857	4.13693	3.8482	4.17982	4.44647
ENSSSCG00000016968	3.26688	3.13415	2.92514	3.19275	3.06738	3.32128	3.16785	3.07184	3.21636	2.28118	2.32096	2.33386	3.1714	2.91223	3.32124	2.1743	2.67379	2.81421
ENSSSCG00000016969	1.55106	1.75152	1.6649	1.152	1.49547	0.860172	1.54256	1.22358	1.84707	1.62627	1.07676	1.63315	1.97954	1.56168	1.34014	1.4615	1.17369	1.6098
ENSSSCG00000016962	1.74899	1.55096	1.6614	1.58445	1.86902	2.19562	2.63659	1.85965	2.5005	1.96697	2.08693	1.46952	2.11127	2.02582	2.0436	1.62704	1.74066	2.03931
ENSSSCG00000016960	1.27448	1.26028	1.19946	1.39937	1.47272	1.43676	2.03342	1.46381	1.75258	1.42555	1.42106	1.40824	1.87998	1.4877	1.8189	0.937806	1.20701	1.24763
ENSSSCG00000016961	2.42495	2.25072	2.25719	2.82527	2.68262	2.73168	2.73416	2.7818	2.85898	2.51704	2.59279	2.49131	3.06882	2.82991	3.12686	2.1843	2.53183	2.64064
ENSSSCG00000024523	0.609207	0.570441	0.938854	1.21269	1.08142	1.21333	1.20787	1.01168	0.83739	0.894448	0.950354	0.508863	1.01002	0.912585	1.22489	0.902476	1.30679	1.58176
ENSSSCG00000024527	0.173186	0.181012	0.105838	0.719468	0.474279	0.760116	0.814343	0.576566	0.571195	0.47766	0.400084	0.298797	0.590542	0.555712	0.713409	1.63469	0.590655	0.720136
ENSSSCG00000024526	3.30897	3.0068	2.76199	2.71965	2.50062	4.00908	2.72529	2.69713	2.47828	3.19357	2.91982	2.90517	3.22334	3.07724	3.10321	4.87085	4.91868	4.85897
ENSSSCG00000024529	2.32695	2.28371	2.1637	1.93721	2.37581	2.31747	2.1925	2.24394	2.31126	2.00168	2.06836	2.01159	2.42315	2.25704	2.68776	1.63887	2.39153	2.40666
ENSSSCG00000024528	1.35943	1.45472	1.17621	1.10866	1.22551	0.88831	0.987906	0.821798	1.10193	1.17912	0.953395	0.834809	1.15212	1.0058	1.3002	1.30704	2.02778	2.27499
ENSSSCG00000028651	1.25064	0.501891	0	1.50756	1.1467	3.20044	2.45849	1.93282	2.16642	1.71818	1.66785	1.93067	2.73281	2.40909	1.60964	1.498	1.00002	1.46757
ENSSSCG00000028655	3.66769	3.47772	3.413	4.05583	4.03065	4.03223	4.03076	3.82569	4.1935	3.62952	3.52986	3.34177	3.86897	3.74332	4.01083	3.6066	3.64074	3.7227
ENSSSCG00000028657	4.48715	4.2357	4.21031	4.06198	4.56316	4.62282	4.49617	4.2698	4.55407	4.79272	4.64761	4.93492	4.90697	4.45151	4.37719	4.38807	4.62872	4.91139
ENSSSCG00000028656	1.66502	1.49919	1.5962	1.63285	1.73072	1.82035	1.57724	1.52494	1.53719	1.56488	1.50922	1.4574	1.59845	1.37516	1.52084	1.43477	1.64623	1.92649
ENSSSCG00000028658	0.718615	0.915946	0.840671	0.725609	0.567821	0.828094	0.862155	0.837416	0.692166	1.37395	1.4007	1.01119	1.48252	1.45048	1.18411	0.993963	1.10883	1.55823
ENSSSCG00000010698	1.17046	1.236	1.57366	2.03977	2.4503	2.85059	0.911587	0.763346	0.949353	0.982983	1.44248	0.809154	1.09351	0.662172	0.785887	0.783093	0.748361	0.938134
ENSSSCG00000010699	3.89318	3.68115	3.52679	3.36906	3.35891	3.40834	3.40936	3.72516	3.38491	3.07666	3.52853	3.48927	3.54016	3.43668	3.76569	3.28449	3.46104	3.55347
ENSSSCG00000010692	2.05692	1.97656	1.96733	2.72375	2.51923	2.13837	2.32851	2.8154	2.37341	2.52555	2.48414	2.52079	2.75586	2.70317	2.86104	2.75672	2.77128	3.17847
ENSSSCG00000010690	2.73314	2.73466	2.63298	2.9744	3.0374	3.50265	3.10264	3.33797	3.10656	3.34393	3.24795	3.45628	3.3261	3.35018	3.58286	3.08856	3.40068	3.5875
ENSSSCG00000026964	0.28715	0.401199	0.277015	0.189163	0.140372	0.10847	0.113924	0.18547	0.166683	0.104851	0.206364	0.159305	0.181601	0.18697	0.20542	0.241301	0.331855	0.345277
ENSSSCG00000026967	1.04044	1.00457	0.815838	1.02787	0.863482	1.25212	0.811872	1.11403	0.646065	0.852281	0.941853	0.882392	1.06366	0.916666	1.25047	0.703101	0.940565	1.25052
ENSSSCG00000026966	3.19768	3.00942	2.63018	2.62291	3.96421	2.69862	4.40822	3.02163	3.68375	3.08085	2.36061	3.09445	2.83942	2.79388	2.24139	3.62996	2.27504	3.09796
ENSSSCG00000026961	1.17739	0.935894	0.548437	1.15945	0.893459	0.98412	0.598258	0.828689	0.751487	0.485192	0.486377	0.723987	0.830052	0.699161	1.17392	0.497306	0.421027	0.615143
ENSSSCG00000026960	2.33653	2.35497	2.33425	3.09211	2.75573	2.59679	2.43725	2.87323	2.72094	2.2525	2.34959	1.99454	3.01045	3.01337	3.26131	1.77889	1.9899	2.23043
ENSSSCG00000026962	3.6513	3.17627	3.61177	3.83494	3.91855	4.51264	4.75071	2.6982	4.80012	3.37963	3.60103	3.30765	3.01634	2.88766	3.36865	4.13142	3.66316	3.99182
ENSSSCG00000026969	3.64964	3.42915	3.39238	3.61307	3.30999	3.87866	3.48184	3.5166	3.99053	2.63235	2.5905	2.78202	3.17452	3.03172	3.22886	2.49357	2.84128	3.25599
ENSSSCG00000026968	1.48096	1.26586	1.50299	1.47153	1.57925	1.55662	0.841303	0.832586	1.05624	0.849006	0.987779	0.944093	0.938051	1.00352	1.19556	0.967335	1.18728	1.95555
ENSSSCG00000027389	2.94992	2.91339	2.8353	3.07185	2.98973	2.42124	3.31321	2.37815	3.32214	1.98265	2.0716	2.28475	2.56476	2.26703	3.34587	2.52837	2.25517	2.8475
ENSSSCG00000027383	3.73018	3.7822	3.67699	3.0714	2.78827	2.28093	3.18747	2.57212	2.75844	1.78378	1.56948	1.53733	2.58924	2.33301	2.73633	1.5783	1.56312	2.02797
ENSSSCG00000027381	2.53179	2.36521	2.48848	3.06431	2.75177	2.63989	2.19436	2.60463	2.26729	2.53625	2.46689	2.80447	2.79066	2.80451	2.98135	2.75957	2.49019	2.9165
ENSSSCG00000027386	0.847795	0	0.941252	1.97411	1.73759	1.46847	1.33073	1.20496	1.18344	1.20023	1.02175	1.03138	1.66416	2.39216	1.76267	1.73404	1.19244	1.66672
ENSSSCG00000027385	3.84297	3.51097	3.49351	3.39368	3.44953	3.73493	3.71476	3.729	3.5713	3.24913	2.94285	3.33601	3.593	3.24107	3.61655	2.90015	3.08278	3.38839
ENSSSCG00000010520	2.5243	2.43612	2.39523	2.62063	2.65814	2.73955	2.75916	2.93755	2.69372	2.93416	2.91287	2.80497	2.99221	3.10592	2.65938	2.41105	2.48199	2.64594
ENSSSCG00000010521	1.49787	1.33011	1.71318	1.35937	1.35511	1.70411	1.71477	1.58739	1.7398	2.12912	1.98831	1.63427	1.99059	1.76406	1.5887	2.70191	2.3006	2.53883
ENSSSCG00000010525	2.09143	2.06486	1.97368	2.56713	2.49951	2.52671	2.49324	2.95419	2.39626	3.13645	3.16226	2.93755	2.716	2.83019	2.94769	3.33105	3.22779	3.579
ENSSSCG00000010526	1.68053	1.59716	1.75898	1.93833	1.87282	2.58654	2.83051	2.2917	2.25446	3.3232	3.1349	2.9994	3.23494	3.18456	3.21133	4.5219	4.67808	4.86449
ENSSSCG00000010527	3.34642	3.64761	3.79865	3.33818	3.31071	3.50924	3.07827	2.60922	2.67309	2.77466	2.69481	2.64259	3.35067	2.37605	3.33194	3.32855	3.73536	4.37586
ENSSSCG00000010528	1.87204	1.63029	1.72418	2.14107	2.27676	2.61508	2.51498	2.50858	2.30681	2.67162	2.71965	2.82014	3.02031	2.75366	2.70764	2.28504	2.63812	2.5495
ENSSSCG00000026383	2.65199	2.6844	2.65787	2.33114	2.66756	3.65182	2.28784	2.67737	1.84485	2.83554	2.89154	2.77302	3.02935	3.42476	3.22951	4.18173	3.66957	3.45509
ENSSSCG00000026382	3.55895	3.35655	3.36215	3.52482	3.39153	3.86367	3.21411	3.23028	3.54608	2.69983	2.66197	2.69435	2.9445	2.90841	2.96773	2.59523	2.89843	3.03156
ENSSSCG00000026385	1.72154	1.67194	1.29314	1.73409	1.30873	1.07316	0.733697	1.0296	0.640378	1.03844	0.802682	0.852967	1.32895	1.36932	1.77473	1.1272	0.556898	0.956845
ENSSSCG00000026389	3.27125	3.09128	3.0786	3.23997	3.54913	3.46625	3.7777	3.44377	3.66022	3.68244	3.4745	3.45706	3.80011	3.49894	3.95729	3.4825	3.67918	4.09474
ENSSSCG00000025507	7.46446	7.19132	7.37744	8.21741	8.58387	8.63145	9.11996	8.93901	9.26811	8.7799	8.54038	8.68733	9.08445	8.48325	8.45795	8.34969	8.72808	8.98804
ENSSSCG00000001973	3.52175	3.43988	3.05209	3.54526	3.54258	3.90981	3.40934	3.65213	3.61495	3.03421	3.19001	3.31399	3.84457	3.53275	3.87961	2.92979	3.15577	3.20363
ENSSSCG00000026038	2.35262	2.03497	1.88359	1.95461	2.32634	2.33299	2.59955	2.01756	2.15753	2.36313	2.39261	2.41451	2.35781	1.8905	2.08553	1.31823	2.43015	2.68787
ENSSSCG00000026034	4.15091	4.06814	3.90362	4.11726	3.89391	4.11233	4.5096	3.63312	4.2927	3.53885	3.66429	3.51245	3.90517	3.71114	3.73749	3.44767	3.53157	3.75345
ENSSSCG00000023603	2.33911	2.11537	2.18665	1.83297	1.84062	1.7903	1.86248	1.79588	1.8471	1.24777	1.61955	1.30166	1.73218	1.51649	1.56676	1.6817	1.49019	1.55727
ENSSSCG00000023600	4.0571	3.66363	3.60096	3.99002	4.34341	3.87271	5.23444	4.48387	4.90959	3.83215	4.17019	4.00369	4.02294	3.63438	3.72323	3.29825	3.97029	4.19196
ENSSSCG00000023605	8.61169	8.35819	8.52193	8.5068	8.62424	8.30061	9.471	8.59675	9.11098	9.90654	9.88274	9.69285	9.36158	8.5676	8.92577	9.68574	9.99008	9.8805
ENSSSCG00000023604	3.87791	3.86026	3.91352	4.84069	5.05063	6.27469	6.48278	6.25558	6.34394	6.1952	6.02364	6.29745	6.19012	5.95381	6.14828	6.62307	7.33928	8.10584
ENSSSCG00000023609	2.69717	2.76697	2.65167	5.53851	4.70025	4.40447	5.42513	6.28986	5.20511	4.87971	5.47806	5.45633	5.30267	5.98747	5.99934	5.05742	7.25337	8.11233
ENSSSCG00000023608	1.31458	0.783527	0.584017	1.27031	1.60177	2.08044	1.70793	2.11929	2.03043	2.36616	2.36526	1.07467	2.28577	1.47628	2.27286	0	0.0519795	0.0267991
ENSSSCG00000025606	3.19978	3.05961	2.94664	3.12477	3.10724	3.25274	3.05971	2.98979	3.0979	2.10126	2.46119	2.39181	3.05484	3.14229	3.04862	2.05319	2.55032	2.85154
ENSSSCG00000025600	1.36285	1.02401	1.15607	1.10948	1.14315	1.58878	1.05719	0.921786	1.03058	1.20516	1.17805	1.17393	0.950696	0.790078	0.945539	0.845956	1.26176	1.66763
ENSSSCG00000025602	2.20067	2.17834	2.08844	3.54625	3.0096	2.10655	2.5535	3.43743	2.74549	2.35039	2.71233	2.34854	2.95964	3.20925	3.35106	3.23217	3.27924	3.66772
ENSSSCG00000003348	2.586	2.57151	2.40486	3.19197	3.0622	3.0854	3.58035	3.67134	3.53738	4.22069	4.40701	3.92667	3.79277	3.75656	3.46424	3.76501	3.86917	4.21037
ENSSSCG00000003344	1.8189	1.74009	2.07705	2.20881	2.06433	2.39363	1.89044	1.63206	1.23168	2.40001	1.99413	1.80866	2.34941	2.35198	2.39915	3.37391	2.59948	3.13779
ENSSSCG00000003340	0.716786	0.83829	0.549746	1.15055	1.26023	0.827412	1.06281	1.3777	0.857565	1.75592	1.35739	1.44981	1.46797	1.28347	1.56278	1.50802	1.36437	1.60369
ENSSSCG00000003342	2.5366	2.28539	2.60383	3.14822	3.14752	3.22087	3.07834	3.12445	2.80857	2.52304	2.92329	1.99615	3.17221	3.05813	3.10969	3.18319	3.01245	3.50795
ENSSSCG00000024959	2.62209	2.52203	2.56801	2.32141	2.13008	2.66306	2.41027	2.54312	2.24189	2.87412	3.06222	2.66776	2.57557	2.46713	2.58048	2.80337	3.02266	3.13878
ENSSSCG00000024952	2.00101	1.45343	1.92966	1.49317	1.67643	1.80007	1.24774	1.50634	0.991146	2.01795	1.93184	1.46148	1.82047	1.59742	1.18661	2.04161	1.64299	2.21251
ENSSSCG00000024950	0.880714	0.669978	0.705259	0.917939	0.830918	0.348458	0.662649	0.985745	0.79075	1.19588	1.05753	0.953569	1.0457	1.20819	1.37841	1.77429	1.65674	1.87541
ENSSSCG00000024951	3.51949	3.40842	2.9354	4.15345	3.37281	3.73747	2.5657	4.29255	3.17026	3.03069	3.25334	3.46262	3.54628	3.81998	3.35744	3.71566	3.55693	4.43964
ENSSSCG00000024954	0.284556	0.288366	0.390357	0.791949	0.777602	0.39092	0.293312	0.357542	0.283585	0.531287	0.549938	0.640882	0.58474	0.658788	0.580174	0.700754	0.461131	0.485255
ENSSSCG00000024955	1.221	1.12443	1.10429	1.65083	1.15717	0.624734	1.34569	1.61735	1.55111	1.70087	1.73144	1.94068	1.71403	1.95053	2.3974	3.01893	2.46612	2.85479
ENSSSCG00000009532	1.96278	1.60695	1.67607	1.53884	1.60112	1.42853	1.69846	1.23907	1.41707	1.56212	1.47351	1.44364	1.48525	1.32603	1.46568	1.03374	1.31319	0.914209
ENSSSCG00000009535	2.7873	2.83817	2.81341	3.02273	3.03776	2.83021	1.75414	1.66627	1.61169	1.9003	2.18662	1.60982	1.4248	1.91866	1.78722	2.64032	1.71519	2.75735
ENSSSCG00000009536	4.01926	4.05524	4.00444	5.00705	4.88333	4.6503	4.87191	4.5738	4.71974	3.43069	3.59733	3.38312	4.56869	4.47455	4.85971	3.64991	3.88684	4.10584
ENSSSCG00000029679	3.44412	3.24092	3.36489	3.54179	3.58017	3.12635	3.97225	3.97793	3.92477	3.84255	3.96493	3.95634	3.9357	3.94084	3.99014	3.72833	3.54155	3.92977
ENSSSCG00000007599	1.40509	1.29545	1.17317	1.15795	1.14804	1.34445	0.983252	1.56829	1.07291	2.23796	2.27691	2.1857	1.93138	1.77593	1.47871	1.85475	1.74761	2.10676
OTTSUSG00000005565	0.599231	0.586449	0.378325	1.83639	2.21068	2.75079	1.55244	2.56323	2.38764	2.18258	2.54758	2.20644	1.83282	2.09996	2.25752	1.52357	2.57262	2.27778
OTTSUSG00000005566	2.06795	1.94442	1.78288	2.0956	2.22371	1.73741	2.19393	2.916	2.32059	2.64758	2.39101	2.74231	2.99172	2.22446	2.58589	3.67967	3.72888	3.63329
ENSSSCG00000008358	5.53917	5.36175	5.30605	6.45695	6.51117	6.8474	6.68752	7.21826	7.11754	6.39463	6.34081	6.52526	6.86168	6.72586	7.04835	6.28435	6.55944	6.6834
ENSSSCG00000014670	0.718381	0.78462	0.866235	1.75443	1.49121	1.63086	2.81687	3.09122	2.71487	3.15233	2.72938	2.68869	3.06786	2.74564	2.58758	1.97363	2.01876	1.89202
ENSSSCG00000008357	1.54022	1.44929	1.51707	1.50729	1.1825	1.205	0.47203	0.778442	0.670689	0.835652	0.765248	0.719088	0.852212	0.755149	0.561133	0.765422	0.749338	1.03525
ENSSSCG00000006242	3.61351	3.49013	3.49511	3.71931	3.88067	4.22173	3.25665	3.55197	3.25088	3.52164	3.70204	3.50055	3.63426	3.62013	3.92905	3.8539	4.07275	4.57074
ENSSSCG00000006240	2.21977	2.24428	1.8065	1.298	1.35124	1.3473	1.35679	1.0523	1.08518	0.774131	0.923142	0.539228	0.956808	0.75247	0.719693	0.828775	0.390903	0.902043
ENSSSCG00000008352	2.36172	2.12998	1.94114	2.68428	2.68206	3.69731	2.7688	2.55905	2.74141	2.79527	2.73338	2.86177	2.50329	2.27845	2.64484	2.18844	3.38244	3.32616
ENSSSCG00000030318	4.18199	4.18116	3.96258	4.21626	4.78351	4.39958	4.91942	4.80035	5.01127	5.27447	5.21083	5.2899	5.13072	4.70603	4.99703	5.07233	4.8711	5.15152
ENSSSCG00000030314	3.75431	3.64529	3.13107	3.46254	3.76387	4.29877	4.26799	3.48714	3.89271	3.84046	3.75187	3.78653	3.8195	3.3764	3.73911	3.69736	3.92302	4.07942
ENSSSCG00000030317	3.50345	3.62832	3.5816	3.48691	3.5443	3.48069	3.96669	3.57408	3.87754	3.08932	3.42201	3.48333	4.12328	3.88799	3.9092	2.9854	2.91236	3.55507
ENSSSCG00000008372	1.47533	1.38565	1.51164	1.55369	1.30025	1.24584	1.04685	1.32706	1.26527	1.38396	1.31775	1.35471	1.69434	1.6386	1.70435	1.466	1.40332	1.42339
ENSSSCG00000008376	3.36037	3.44404	3.13739	3.16509	3.08221	3.55899	4.13972	3.7825	4.36732	4.02256	4.04887	3.62686	4.1233	3.71194	3.98713	4.23963	4.22487	4.20552
ENSSSCG00000008377	6.22507	5.9573	5.89385	5.41634	5.90081	6.92569	6.44833	5.90383	6.17711	5.83377	5.75596	6.103	5.83762	5.62692	5.65878	5.61437	6.06097	6.02563
ENSSSCG00000008378	0.649071	0.683312	0.486982	1.01996	0.665022	0.605526	0.461048	0.535072	0.661109	0.349811	0.681768	0.501529	0.976162	1.05572	1.07154	0.767829	0.954625	1.01662
ENSSSCG00000000164	2.72581	2.61229	2.65055	2.52916	2.86639	3.29958	2.86017	2.49484	2.74207	2.45357	2.54954	2.42607	2.39296	2.31384	2.34636	2.09434	2.31422	3.08737
ENSSSCG00000000167	2.16042	2.13757	2.1069	2.76541	2.56983	2.81469	2.51011	2.66254	2.52981	2.15935	2.3409	1.99642	2.81502	2.72296	2.8619	2.522	2.77198	3.04987
ENSSSCG00000000166	4.47501	4.30282	4.02867	3.86334	3.97387	4.06442	4.55483	4.28593	4.41313	4.01852	4.20399	4.35497	4.56823	4.26058	4.2541	4.31904	3.60208	3.84604
ENSSSCG00000000161	3.59577	3.45277	3.17646	3.2027	3.47324	3.92389	3.67096	3.36664	3.53934	3.33181	3.21856	3.43918	3.17082	2.99336	3.22241	3.04024	3.33458	3.55598
ENSSSCG00000000160	1.415	1.28124	1.30325	1.22495	1.19572	1.24055	1.09748	1.23363	1.03322	1.51435	1.30057	1.15626	1.34702	1.59963	1.35146	1.49372	1.46881	1.49767
ENSSSCG00000005530	0.479968	0.589353	0.529892	0.337941	0.279059	0.591705	0.21326	0.322865	0.337451	0.157032	0.365703	0.232631	0.503899	0.22585	0.19049	0.311744	0.456298	0.486595
ENSSSCG00000005533	2.30839	2.33988	2.34849	3.84252	3.42878	3.66537	3.09903	3.9286	2.59099	3.83503	3.84855	3.55675	3.25428	3.55257	3.39825	3.54662	2.57623	2.48785
ENSSSCG00000005532	2.42553	2.27237	2.14643	2.6573	2.52411	2.67521	3.06877	3.28175	3.17323	3.3639	3.24419	3.21884	3.32714	2.88649	2.89103	2.82234	3.18414	3.27109
ENSSSCG00000004668	1.29409	1.53766	1.45181	1.44874	1.82053	2.13108	1.41542	1.39543	1.75065	1.45002	1.42022	1.41416	1.83217	1.57454	1.4756	1.2981	1.55642	1.77381
ENSSSCG00000009290	1.77466	1.13092	1.87543	1.01012	1.03891	1.3359	0.832564	0.842015	1.08383	1.25005	1.20047	1.02698	0.873198	1.05703	1.08107	0.74957	1.49015	1.39681
ENSSSCG00000009293	1.39329	1.32111	1.4968	2.0594	1.93666	2.52826	1.92917	3.1178	2.36117	3.10311	3.10779	2.94128	3.11632	2.81618	2.64995	2.63343	2.59791	3.05176
ENSSSCG00000004663	1.65977	1.72205	1.6814	1.91936	1.88789	1.67545	1.03778	1.52084	1.05805	0.710637	0.869595	0.795173	1.12233	1.23422	1.31359	0.851027	0.811496	0.767826
ENSSSCG00000004661	2.69062	2.53556	2.56113	2.30755	2.26168	1.48938	1.48695	1.61256	1.95729	0.980128	0.979788	0.94105	1.38239	1.29281	1.74341	0.835859	0.87458	0.597009
ENSSSCG00000009298	3.74933	3.01387	3.30755	2.62999	2.92361	3.08813	2.79158	2.95393	2.63821	3.88885	3.72789	3.9832	3.97809	3.10273	3.39791	3.76855	3.30132	4.00842
ENSSSCG00000015122	2.34408	2.34912	2.50663	6.98548	6.3185	5.91857	5.43663	6.63689	5.39062	6.95956	7.14811	6.76094	6.63828	6.82066	7.37579	7.01152	6.63758	7.12036
ENSSSCG00000015129	4.11533	3.99456	3.81897	4.28105	4.23625	3.86592	4.15976	3.33383	4.03439	2.90424	2.9466	2.84143	3.03154	3.35563	3.46083	3.49357	3.55884	4.02017
ENSSSCG00000013406	3.33272	3.27977	3.23556	3.61783	3.57302	3.73103	3.78918	3.77439	3.74473	3.41113	3.4659	3.48262	3.66453	3.44822	3.74755	3.10123	3.58787	3.87846
ENSSSCG00000013404	4.81078	4.89225	4.698	5.13852	4.90295	3.89255	4.76472	4.71081	4.75094	3.4479	3.46273	3.48943	4.71848	4.42076	4.73382	2.78249	3.57262	3.7293
ENSSSCG00000013405	6.7645	6.68867	6.53766	6.78742	6.69723	7.29776	6.80857	6.59967	6.79207	6.46905	6.36563	6.37013	6.76463	6.57843	6.82916	6.49547	6.59653	6.74451
ENSSSCG00000013402	3.12538	3.1093	3.0454	3.72422	3.71599	3.52321	3.51451	3.96177	3.87654	3.12999	3.2701	3.0931	4.08104	3.78655	4.44152	2.9873	3.71147	4.14148
ENSSSCG00000013403	1.26834	1.1265	1.3492	1.2426	1.32504	1.61292	0.901442	0.926688	0.897033	0.895083	1.29581	1.00026	1.10192	0.784541	0.788577	0.621475	1.09413	1.84007
ENSSSCG00000013400	3.15838	2.54927	2.44086	2.28127	1.94964	1.9994	1.77814	1.57107	1.86811	1.47342	1.28075	1.34368	1.22013	1.264	1.25076	1.76648	1.51925	2.26921
ENSSSCG00000013401	1.87326	1.90951	1.85879	2.39625	2.55255	1.84726	1.18561	1.62459	1.71884	2.50833	2.24639	2.07529	2.83869	2.85808	2.94352	3.35215	3.07473	3.16125
ENSSSCG00000013408	2.05383	1.83588	1.6902	3.16485	3.51665	5.1947	3.18623	3.14058	3.0071	2.37034	2.84664	3.14305	2.21952	2.83179	2.95212	4.1901	4.79737	5.16563
ENSSSCG00000013409	2.71994	2.74173	2.74079	3.62287	3.26557	2.67224	3.23915	3.57639	3.40669	3.19546	3.21846	3.06689	3.78999	3.72757	4.23659	3.86323	3.83785	4.35363
ENSSSCG00000029726	2.30156	2.06689	2.44994	2.72251	2.75522	2.5569	2.59065	3.1125	2.6301	2.64398	2.57009	2.7951	3.12442	2.90131	2.89103	2.84883	2.83041	2.67106
ENSSSCG00000029724	9.53214	9.3842	9.41721	9.14677	9.35381	9.25319	9.96036	9.5765	9.63529	9.80976	10.0006	9.83486	10.0484	9.5423	9.91462	9.36238	9.40821	9.9626
ENSSSCG00000029723	2.33495	1.98445	2.1998	1.95344	1.69728	2.16266	1.89872	2.00724	1.66992	2.18522	2.31592	1.92414	1.72923	1.72511	1.53321	2.08704	2.16879	2.5206
ENSSSCG00000029729	2.8004	2.74043	2.70981	2.77554	2.80848	2.6033	2.4304	2.6997	2.47173	2.32198	2.17216	2.38315	2.81483	2.66565	2.46406	2.5223	2.43173	2.61814
ENSSSCG00000028097	4.42068	4.2434	4.29555	4.16551	4.02271	4.02295	4.46318	4.36481	4.33364	4.22402	4.34497	4.20296	4.5887	4.3799	4.33893	4.2535	4.37136	4.53638
ENSSSCG00000028096	0.597553	0.933531	0.546763	0.946068	0.847533	0.643137	0.909788	1.07291	1.03785	1.22005	1.13342	1.09739	1.70354	0.9275	1.1796	0.896105	0.800668	0.896576
ENSSSCG00000028092	3.57302	3.20281	3.03082	4.78523	4.71696	6.24471	4.7443	4.79787	4.69706	4.94353	4.69535	4.60944	5.25994	5.01908	5.40536	5.04222	5.09797	5.6725
ENSSSCG00000028090	0.880892	1.09404	1.06041	0.892791	1.45995	0.682198	1.51322	1.33404	1.10371	1.52561	1.20996	1.75048	1.52192	1.30641	1.18087	0.776442	1.32971	1.99667
ENSSSCG00000028099	0.237406	0.52309	0.39582	0.831821	0.475439	0.64022	0.555141	0.888313	0.790375	1.36381	0.91604	1.08683	0.816229	0.870358	1.01613	1.88976	1.22408	1.50566
ENSSSCG00000017895	3.44756	3.53334	3.54015	3.95064	3.64466	4.21338	3.95838	3.93323	3.71448	3.42094	3.54263	3.4206	4.2385	3.65081	4.50844	3.53618	3.60868	4.07596
ENSSSCG00000017894	1.01481	0.896495	0.844157	1.28617	1.25945	1.24965	1.29933	1.46243	1.27771	1.1974	1.51278	0.987545	0.88142	0.806137	0.606508	0.993485	1.16255	1.58814
ENSSSCG00000017896	0.409782	0.354636	0.34812	0.814605	1.12027	1.48358	2.08685	2.39949	1.66487	3.16505	3.70219	3.11197	3.4266	3.18214	2.82027	2.98946	2.47632	2.54722
ENSSSCG00000017891	5.72606	5.35061	5.40313	5.75714	6.2862	6.49189	6.86192	6.24041	6.68135	6.30934	6.39184	6.6246	6.33523	5.83654	6.20348	6.26569	6.73614	6.66112
ENSSSCG00000017890	1.76881	1.55795	1.63568	1.55842	1.49789	1.548	1.29211	1.26704	1.34394	1.19387	1.16615	1.14099	1.35188	1.4078	1.4673	0.938606	1.30363	1.26836
ENSSSCG00000017893	2.50742	2.15385	2.09493	0.807396	1.55696	0.66583	1.33924	1.65441	1.78097	1.37484	1.33792	1.54224	0.978314	0.663556	0.578636	0.324278	0.50134	0.495198
ENSSSCG00000017892	0.202055	0.209763	0.159674	0.610431	0.423168	0.6451	0.27126	0.262356	0.236425	0.412294	0.726471	0.331895	0.515736	0.541922	0.469395	0.651183	0.494709	0.761356
ENSSSCG00000010327	1.47593	1.47655	1.36505	1.49753	1.42174	2.1153	1.26195	1.36216	1.23145	1.26487	1.29683	1.18685	1.43504	1.26747	1.39748	1.01423	1.23137	1.48563
ENSSSCG00000010325	0.30941	0.202872	0.355466	0.630542	0.748366	0.615249	0.554022	0.462957	0.520635	0.332134	0.284485	0.170652	0.562365	0.77225	0.624977	0.76852	0.749398	0.806464
ENSSSCG00000015949	2.58939	2.45142	2.26474	2.62995	3.12405	2.92651	2.86316	3.36041	3.0045	3.01918	3.1493	2.9587	3.62889	3.15875	3.52074	3.02881	2.73049	3.12077
ENSSSCG00000015948	4.39169	4.27778	4.08565	4.29905	4.46961	4.15061	4.63455	4.31292	4.62877	4.20653	4.10494	4.14578	4.64707	4.252	4.86228	4.49466	4.41758	4.71051
ENSSSCG00000010320	5.46591	5.13277	5.0915	4.71847	5.12559	5.68264	5.20472	5.21289	4.96661	5.19049	5.14555	5.30693	5.25461	5.09291	5.26784	5.30305	5.27328	5.78039
ENSSSCG00000015944	3.61757	3.50811	3.42388	3.31408	3.31268	3.03497	3.18834	3.45865	3.56939	3.12285	3.35529	3.15813	3.6581	3.37047	3.5065	2.73269	3.41786	3.17874
ENSSSCG00000015947	1.6968	1.67693	1.61204	1.66052	1.75073	1.47133	1.62153	1.73478	1.61372	1.46411	1.42736	1.40747	1.48183	1.69015	1.80344	1.3384	1.49563	1.91153
ENSSSCG00000015940	3.059	2.97465	2.67169	3.40956	3.25878	3.21681	3.07357	3.15094	3.23792	2.72857	2.56462	2.49802	3.09897	3.171	3.48047	2.84416	2.90729	3.33871
ENSSSCG00000010328	10.2607	10.1309	10.2078	10.3869	10.8221	10.3636	11.2545	11.0785	11.1107	10.7971	11.0912	10.9128	11.6056	10.899	11.5545	10.4474	10.6356	10.9948
ENSSSCG00000000737	2.75472	2.43189	2.45785	1.8519	2.00244	1.38169	1.91226	1.38553	1.35406	1.53602	1.50301	1.43555	1.60182	1.48997	2.12958	1.82271	2.13788	2.83231
ENSSSCG00000010817	1.76604	2.04849	1.61495	1.80754	1.80069	1.85391	2.42223	2.4866	2.24654	2.3178	2.45188	2.51448	2.34366	2.37753	2.5397	2.50647	2.50993	2.55741
ENSSSCG00000007541	1.11956	1.06357	1.01413	0.825858	0.759936	2.01655	0.609945	0.797337	0.517075	0.605546	0.989463	0.635987	0.887979	1.04432	0.939192	1.22753	1.01692	1.23492
ENSSSCG00000005273	3.87427	3.83206	3.62603	5.13645	5.26541	5.17662	5.80941	6.33419	6.18573	6.25181	6.20726	6.31961	6.51539	6.0875	6.38428	6.57636	6.44261	6.59338
ENSSSCG00000014319	2.04251	2.14905	2.15683	2.07274	2.24653	2.14626	1.75487	1.82823	1.99491	1.49027	1.14486	1.33	1.90563	1.71829	2.51983	1.56115	1.52407	1.82242
ENSSSCG00000005276	3.20208	2.90701	2.79053	2.66316	2.46376	3.19725	3.06895	2.57424	3.00162	1.89192	1.82583	1.96812	2.2976	2.01141	2.13892	2.23859	2.6199	2.31627
ENSSSCG00000005277	1.71577	1.74624	1.55508	1.74914	1.96599	1.71374	2.05732	2.5024	2.89482	2.26139	2.17913	2.3068	2.72902	2.56906	2.44564	2.52081	2.07731	2.07454
ENSSSCG00000005278	0.0904288	0.0728703	0.129415	0.533094	0.483334	0.799876	0.681552	0.491362	0.690745	0.935274	0.969347	0.679745	1.50553	2.3233	2.4245	2.2295	1.94106	2.04159
ENSSSCG00000014316	5.52125	5.38938	5.36484	6.3087	6.08094	5.22731	5.80407	6.65633	5.79362	7.33101	6.6881	6.54617	6.89418	7.20659	6.97983	8.05	7.76009	7.96287
OTTSUSG00000003080	1.64257	1.55845	1.44934	1.61565	1.02207	1.28502	1.64078	1.5237	1.37725	1.1737	1.23001	1.03228	1.45209	1.65564	1.81779	1.13952	1.41269	1.2969
ENSSSCG00000002127	3.09913	2.99954	2.97116	3.31087	3.20155	3.42048	3.18655	3.47946	3.11894	3.16031	3.14582	3.06373	3.61205	3.56641	3.61346	2.88035	3.0796	3.34062
OTTSUSG00000003083	3.10758	2.99473	2.93467	2.37267	2.52325	2.19636	2.65558	2.13625	2.4678	1.84157	1.69546	1.84452	1.83266	1.70182	2.08449	1.28147	1.29943	1.43026
OTTSUSG00000003084	2.21183	2.04974	1.76271	1.88423	1.46819	1.60432	1.76939	1.72578	1.83559	1.06245	1.1085	1.02739	1.63045	1.76412	1.70081	0.960283	0.913893	1.17235
ENSSSCG00000022828	3.71632	3.62771	3.58918	4.24245	4.35414	4.30736	4.53918	4.30534	4.39555	3.48566	3.39017	3.39601	4.76542	4.64097	5.00469	3.41532	3.62658	3.7459
ENSSSCG00000028846	6.26191	5.5771	5.93627	5.4643	5.18591	5.81016	4.54123	4.76634	4.37017	4.80528	4.9453	4.14797	4.09082	3.98889	3.64989	5.27814	5.41943	5.96521
ENSSSCG00000028840	4.05422	3.7636	3.74198	2.79501	2.86389	2.13425	3.61708	2.45512	3.3526	1.98087	2.11557	2.27886	2.05758	1.53564	1.359	0.988818	1.08464	1.04397
ENSSSCG00000022820	4.68649	4.61221	4.39821	5.81599	5.89176	5.6776	6.7618	6.816	6.70645	7.54833	7.53931	7.29786	7.49818	7.18647	7.21619	7.77288	7.71505	7.5749
ENSSSCG00000022823	2.71636	2.33086	2.30787	1.26404	2.08734	1.49236	2.10495	1.36365	2.26543	1.74452	2.31959	1.89209	1.28148	1.14663	1.20392	0.800928	1.22151	1.36557
ENSSSCG00000022827	3.60427	3.32231	3.36333	3.3251	3.55141	2.8444	2.84305	3.19523	2.9988	3.30604	3.23871	3.21525	3.31719	3.26458	3.09664	3.54372	3.18691	3.41857
OTTSUSG00000002584	5.25405	4.87886	4.98982	4.54235	4.65758	5.09641	5.21001	4.8971	5.17516	5.10154	5.07753	5.25282	5.10003	4.93455	4.95155	4.89735	4.85466	4.82508
ENSSSCG00000024285	0.532831	0.416389	0.604552	0.374952	0.253579	0.560411	0.373224	0.353323	0.207093	0.376124	0.446632	0.175979	0.211881	0.337515	0.377325	0.34709	0.240135	0.309119
ENSSSCG00000025883	7.87617	8.15203	8.05074	8.93002	8.99597	8.7338	9.71353	9.28714	9.94659	9.21838	9.37108	9.04963	9.395	8.7919	9.33044	8.8164	9.3875	9.48713
ENSSSCG00000025881	4.92223	4.76969	4.67909	4.59185	4.90991	4.77817	5.58312	4.98184	5.43104	5.26474	5.10964	5.1854	5.31296	4.61664	5.00149	5.05229	5.52373	5.64054
ENSSSCG00000025887	4.24154	3.24042	5.00968	4.42013	4.65191	5.43606	5.1889	5.61224	4.45788	5.77781	5.96518	5.95456	6.06655	5.49177	5.34486	5.6388	5.84997	5.77201
ENSSSCG00000025889	0.669859	1.01961	0.867004	2.97218	2.88816	2.03183	2.96694	3.69351	3.37835	3.07965	3.30511	2.86403	3.95648	3.02342	3.85861	2.48129	3.06382	3.37295
ENSSSCG00000027952	1.90189	1.83069	1.60646	1.65443	0.877652	0.681414	0.570667	0.359478	0.648254	0.979036	0.851788	0.574842	0.843641	1.22798	1.04412	1.66075	1.71796	1.47385
ENSSSCG00000027951	4.7718	4.48122	4.81884	4.45738	4.55995	4.49438	4.77281	4.36579	4.47845	4.79288	4.56329	4.35554	5.06831	4.95178	5.46661	5.27202	4.78345	6.27028
ENSSSCG00000027957	2.00269	1.87703	1.80071	1.50301	1.44792	1.51704	1.32357	1.49337	1.31113	1.44648	1.42844	1.07016	1.58884	1.57058	1.72788	1.45279	1.20788	1.80182
ENSSSCG00000027956	1.89633	1.78354	1.82429	2.51109	1.9138	1.82807	2.73108	2.98657	3.02107	2.48353	2.93049	2.49215	2.20782	2.18587	2.42063	2.93229	2.66528	3.04853
ENSSSCG00000027955	0.409463	0.31492	0.326633	0.662059	0.652612	0.536254	0.481422	0.447999	0.301737	0.361821	0.567989	0.434235	0.363879	0.549083	0.551111	0.255924	0.315361	0.453025
ENSSSCG00000027959	3.63702	3.60179	3.59011	4.21189	3.89959	3.74231	3.37864	3.96074	3.71728	2.68449	2.67939	2.61801	3.99335	3.83021	4.35101	2.15216	2.57506	3.13253
OTTSUSG00000005151	3.16868	3.09595	3.03222	2.13782	1.85646	1.70907	1.3944	1.26557	1.1572	1.00768	0.674109	0.525283	0.75409	0.941375	1.02744	1.49962	1.2766	1.5624
OTTSUSG00000005152	2.83431	2.7432	2.69856	3.20663	3.41881	4.13822	3.35034	3.53564	3.26229	3.87908	3.56599	3.54251	3.40658	2.93096	3.28594	3.29524	3.48024	3.79907
ENSSSCG00000021502	1.89127	1.68547	1.5763	1.99147	1.7844	1.97221	2.26585	2.01947	2.26553	1.83204	1.76129	1.48705	1.94232	1.91302	1.99186	1.49102	2.28073	2.3355
ENSSSCG00000021503	2.83637	2.77882	2.517	1.91156	1.7898	1.71405	2.37625	2.08704	3.43978	2.21435	1.62794	1.67574	2.06622	1.85711	2.82769	3.60071	2.5246	2.74701
ENSSSCG00000024752	1.80495	1.57549	1.86074	1.78953	2.01288	2.65361	2.5012	2.85877	2.70194	3.20987	3.18323	3.2481	2.9477	2.90325	2.80054	3.27578	2.44226	2.74266
ENSSSCG00000021509	1.98689	2.26229	1.81831	1.6083	1.71781	1.77376	1.57729	1.50029	1.03498	0.993357	1.29795	0.558131	0.945439	0.893511	1.1213	0.929746	0.955787	1.4275
ENSSSCG00000017139	1.80319	1.50955	1.36125	1.08081	0.981004	1.39754	0.713874	0.847141	0.714445	1.16871	1.25275	0.98022	1.02332	1.25303	0.961451	1.26388	1.03844	1.47291
ENSSSCG00000017136	3.75126	3.47037	3.58052	3.21311	3.35263	3.25169	3.33902	3.02523	2.91997	3.39725	3.06909	2.91069	3.20179	2.78569	2.47066	3.61219	3.39864	3.56535
ENSSSCG00000017137	2.9023	2.07516	2.20252	2.12253	2.55417	3.04724	2.17122	3.36645	2.31263	3.69784	3.76367	3.22653	3.37117	2.95265	3.11838	4.20708	3.82579	4.04686
ENSSSCG00000017134	4.07133	3.70798	3.85159	3.42456	3.57423	2.71378	4.26403	2.65321	3.88296	3.3154	3.18736	2.76892	2.75332	2.4475	2.26772	3.29455	2.7849	3.15414
ENSSSCG00000017133	3.21354	3.01483	3.02956	3.38536	3.23701	3.63099	2.85119	3.35666	2.88971	3.61088	3.44363	3.17192	3.44407	3.07856	3.33719	3.7117	3.57405	4.24306
ENSSSCG00000017131	2.44671	2.8413	2.4636	1.69167	2.03541	0.497171	1.7808	1.09324	1.32119	1.77538	1.29814	1.18019	1.67594	1.33696	1.41839	2.26524	1.27649	1.62661
ENSSSCG00000027489	2.06073	1.25179	1.35451	1.56848	1.83167	1.35279	1.73828	1.76309	1.72237	2.18105	2.09892	2.04424	1.99785	1.62916	1.72165	1.8243	1.7698	1.87212
ENSSSCG00000027223	2.08815	2.01168	1.80274	2.22375	2.31069	2.37787	2.70293	2.54262	2.71213	2.29717	2.2628	2.31128	2.76766	2.39664	2.93909	1.8488	1.91944	2.25855
ENSSSCG00000027225	1.41735	1.18041	1.29903	1.01764	0.9496	0.794522	1.09727	0.851075	1.0474	0.417768	0.912497	0.707836	0.5056	0.453253	1.612	0.216002	0.813324	0.811906
ENSSSCG00000027224	5.79136	5.6055	5.24672	4.43121	4.38257	5.40626	4.28358	4.45183	4.33193	3.80175	4.18871	3.56524	3.77479	4.14762	3.46821	3.86588	3.99635	3.92407
ENSSSCG00000027229	1.60359	1.53472	1.91519	1.8151	1.75662	1.5606	1.56775	2.19022	1.72964	2.01088	2.0524	1.90489	1.95237	1.74673	1.73479	1.98875	2.08572	2.05251
ENSSSCG00000024445	2.19644	2.07755	2.02382	2.30104	2.0856	2.47497	2.73156	2.29027	2.56727	2.55471	2.44694	2.32487	2.77983	2.49788	2.7206	2.22453	2.64699	2.69818
ENSSSCG00000030530	3.06271	2.44836	3.09979	2.44936	2.41693	2.67549	2.8908	3.19136	2.83807	3.06901	2.17449	2.37187	3.32246	2.84347	3.03898	3.00957	3.12172	3.19595
ENSSSCG00000030535	3.6228	3.50083	3.37931	3.80154	3.7416	4.06117	3.21884	3.61698	3.2435	3.38953	3.26318	3.24955	3.30525	3.65488	3.67999	4.24528	4.74436	4.81518
ENSSSCG00000030534	2.50989	2.21274	2.1967	1.01579	1.11226	0.720377	1.40602	1.4796	1.20872	1.54727	1.84033	1.92019	1.3083	0.847197	0.902033	0.946179	0.612433	0.962813
ENSSSCG00000023835	3.94752	3.65492	3.67724	3.58047	3.59837	4.01284	3.67189	3.56501	3.93154	2.99989	3.08852	3.24103	3.54918	3.48122	3.52339	2.98408	3.151	3.80577
ENSSSCG00000023837	0.31666	0.267141	0.271353	0.869415	0.980511	1.30135	1.08607	0.853759	1.33093	0.946927	1.39269	0.89471	0.69933	0.4265	0.730578	1.07451	1.37186	2.14752
ENSSSCG00000023839	3.05677	2.96487	3.16218	3.46062	3.73692	3.30382	3.24275	3.73877	3.38821	3.48689	3.58949	3.80788	4.33433	3.85653	3.81326	4.01638	3.99419	4.63771
ENSSSCG00000002390	1.98042	1.83627	1.87756	1.94298	1.53402	0.934064	1.15521	1.66234	1.07111	2.28976	2.13814	1.80246	2.00209	1.88564	1.60179	2.3216	1.97662	2.39133
ENSSSCG00000002392	2.23404	2.09825	2.14898	1.71168	1.30733	2.29931	0.980737	1.29618	0.998065	2.48955	2.48669	1.96296	1.52656	1.82467	1.6144	2.46987	2.69256	3.21104
ENSSSCG00000002395	2.2216	2.27395	2.07057	2.18676	2.1224	2.38391	2.31048	1.98194	2.33471	2.05568	1.85514	2.30879	2.20414	2.38112	2.27394	2.1578	2.64678	2.95961
ENSSSCG00000002396	1.29476	2.64411	1.94927	2.31119	2.32803	2.15802	2.35213	2.74959	2.57889	3.26662	3.24836	3.47233	2.95535	3.03936	3.08526	3.58526	2.46118	3.55347
ENSSSCG00000008947	1.83316	2.14703	1.80569	1.52255	1.80199	2.22415	2.19073	2.01786	1.76574	2.34547	2.30502	2.12025	2.48705	2.02882	1.81562	1.91381	2.12387	2.58812
ENSSSCG00000008943	1.06678	1.27349	0.992872	0.883945	0.732466	1.0272	0.483354	0.483898	0.515241	0.469354	0.480989	0.269784	0.476362	0.430563	0.690977	0.678061	0.592323	0.664669
ENSSSCG00000008942	5.32532	4.59156	4.94767	4.57509	4.59399	3.58992	5.71242	3.47212	5.29479	2.7644	3.07773	3.14372	3.14354	2.60639	2.35561	1.51565	1.85887	1.87258
ENSSSCG00000008941	3.60726	3.35463	3.51379	3.38741	3.15607	2.63183	3.0437	1.91736	3.43539	1.32606	1.30008	1.44763	1.65935	1.62348	1.68367	1.41898	2.09076	1.71854
ENSSSCG00000008940	3.95657	3.72645	3.80934	4.02459	3.92881	4.52863	3.77163	3.78687	3.80106	3.37899	3.42803	3.41844	3.39032	3.54641	3.81927	3.40823	3.75011	3.98987
ENSSSCG00000006897	1.63066	1.66207	1.41726	1.47822	1.46603	1.1231	1.6288	1.31136	1.88981	0.859818	0.731082	0.633066	1.64535	1.56044	1.71726	0.624869	0.872687	0.845829
ENSSSCG00000006896	3.8505	3.7195	3.37836	4.24783	4.49313	5.23782	4.40102	4.82758	4.70118	4.42008	4.579	4.75613	4.5185	4.84556	4.94258	4.84658	5.42184	5.69384
ENSSSCG00000006894	2.70256	2.78852	2.66334	2.31142	2.3697	2.29334	2.03125	1.72633	2.12337	1.21851	1.15526	1.26399	1.45681	1.6867	1.99657	1.30584	1.26174	1.62334
ENSSSCG00000006893	0.762295	0.833201	0.90504	1.14022	1.15228	1.48136	1.04285	1.19753	1.03512	1.68779	1.68239	1.64544	1.75197	1.47018	1.34737	1.52144	0.897774	1.22656
ENSSSCG00000006892	3.71449	3.49434	3.33698	3.6504	3.61058	4.27288	3.88286	3.57359	3.84231	2.94808	3.03529	3.16563	3.70746	3.46155	4.12203	3.18212	3.60719	3.95061
ENSSSCG00000006899	9.63023	9.46898	9.18546	9.75174	9.88297	9.39114	10.0401	9.80686	9.93468	10.0001	10.0932	9.89013	10.3699	9.98694	10.7169	9.78776	9.88669	10.0283
ENSSSCG00000006898	3.73283	3.6014	3.38166	3.77786	3.95383	3.67568	4.50462	4.03949	4.28523	3.70686	3.69528	3.53772	4.61728	4.16527	4.08245	3.46229	4.08431	4.59298
ENSSSCG00000007410	2.87422	3.02365	2.71161	0.382892	0.672099	0.240654	1.39122	1.48237	1.69049	0.848378	0.823125	1.00172	1.0817	1.79557	1.71856	0.0748141	0.242039	0.555411
ENSSSCG00000001156	3.13884	3.08278	3.06694	3.47563	3.4094	3.33426	3.45396	3.72857	3.55977	3.3364	3.29669	3.25635	3.75748	3.49412	3.93555	2.60698	3.42364	3.62266
ENSSSCG00000025124	3.10471	2.66145	2.28084	3.49279	2.51134	1.6145	2.33636	1.96016	2.64377	3.7986	3.57141	3.07334	2.61355	2.60415	3.63967	3.46188	4.00331	4.48427
ENSSSCG00000009705	2.74026	2.55737	2.61629	2.39042	2.17952	2.16662	2.67545	2.82733	2.87845	2.1397	2.39871	2.31073	2.79464	2.78861	2.83811	2.04915	2.6637	2.27708
ENSSSCG00000009702	2.89045	2.79985	2.85619	3.63167	3.4623	3.20919	4.32607	3.66627	4.02555	3.34729	3.54871	3.34076	3.74776	3.51847	3.98634	3.41796	3.99833	4.20944
ENSSSCG00000009703	1.20699	1.31493	1.22733	3.4027	3.22426	2.22433	2.4433	2.0481	1.75787	1.89254	2.16216	1.87655	2.26303	2.06776	2.9373	3.88744	2.69563	3.47457
ENSSSCG00000009701	3.55713	2.85828	2.35724	3.06175	2.99971	3.1968	4.0181	3.7651	3.53809	4.08533	3.50032	4.52423	4.26362	4.14307	3.59419	3.46665	3.28693	3.31181
ENSSSCG00000006762	1.94743	1.69862	1.79474	2.01643	2.21859	2.06491	2.54681	2.11673	2.45405	1.88462	1.83103	1.85517	2.27715	1.79395	2.00911	1.53972	1.92321	1.9708
ENSSSCG00000025121	1.8858	1.47036	1.37148	1.43729	1.47822	1.21314	1.21338	1.48783	1.11624	1.37655	1.44731	1.76488	1.59725	1.64604	1.67482	1.6331	1.42385	1.79369
ENSSSCG00000006766	0.778838	0.843678	0.852967	1.46348	1.44751	1.13063	1.46275	2.02382	1.5768	1.47572	1.5265	1.44195	1.87611	1.87738	1.71856	1.56047	1.47313	1.38557
ENSSSCG00000030294	1.63523	1.53021	1.55325	1.40197	1.3406	1.06423	0.894138	1.52372	1.06463	1.48974	1.80542	1.47559	1.42175	1.56203	1.30097	1.19173	1.3821	1.6604
ENSSSCG00000030295	3.02851	2.92841	2.98147	2.66636	2.76989	3.2694	3.25169	2.89151	3.12295	3.00781	2.94476	3.05363	2.20121	2.24958	2.36409	2.51077	2.65941	3.30653
ENSSSCG00000030296	3.76793	3.72033	3.55325	3.83458	3.62534	3.53677	3.84262	3.7655	3.88578	2.95392	3.06434	3.1886	3.92247	3.71312	3.9631	3.03048	3.44627	3.61917
ENSSSCG00000030291	2.50102	2.51178	2.25213	2.20048	1.92181	2.08285	1.87891	2.11254	1.95135	1.8115	2.0313	1.75947	2.17687	2.39131	2.10346	1.90831	2.11606	2.044
ENSSSCG00000004254	1.66074	1.43477	1.43322	2.16403	1.26952	2.20054	1.09415	1.97061	1.51378	1.62566	1.6998	1.69263	1.31891	1.80012	1.54033	2.06606	2.62115	2.54794
ENSSSCG00000004253	2.88781	2.81911	2.65353	3.35411	3.42194	3.55154	3.46724	3.59633	3.58289	3.4632	3.39544	3.42687	3.75677	3.55361	3.86587	2.90646	3.32462	3.29832
ENSSSCG00000014159	2.08052	1.75447	2.07567	3.10102	2.76507	2.80127	2.73788	3.17589	2.72802	2.40182	2.72572	2.10739	3.10144	3.23154	3.33206	2.63235	2.2768	3.01287
ENSSSCG00000011309	3.73997	3.49858	3.42376	2.85166	2.69874	1.93976	3.80196	2.57378	3.75404	1.29524	1.46007	1.89817	1.80417	1.16713	1.12829	0.392863	0.691345	0.475528
ENSSSCG00000011308	1.70835	1.85798	1.62715	2.15518	1.95647	1.95482	2.52028	2.09195	2.38132	2.02117	1.78708	1.72427	2.23131	1.76155	2.36246	1.2797	2.14534	1.99701
ENSSSCG00000011307	1.52884	1.14085	1.13181	1.5214	1.44885	1.75157	1.42361	1.89131	1.44153	1.33209	1.06727	1.05617	1.6401	1.64718	2.03284	0.654922	1.50893	1.11683
ENSSSCG00000011306	1.28401	1.31409	1.10623	0.946294	0.735925	0.883361	0.668853	0.921736	0.611492	1.01698	0.749182	0.635096	1.27463	1.00586	1.50588	0.347596	0.910093	0.660587
ENSSSCG00000011305	2.35828	2.16081	2.42871	1.98198	2.12081	2.70463	2.02603	2.28577	1.921	2.15533	1.5025	1.72947	2.18882	2.36465	2.22778	1.38885	1.91652	2.55505
ENSSSCG00000011302	3.17216	2.95586	2.71271	2.95712	3.00817	2.30574	3.4981	3.01711	3.10598	3.33314	3.44175	3.04116	3.47184	3.11907	3.29368	2.94353	3.00048	3.45851
ENSSSCG00000011301	3.88982	3.51377	3.66002	3.64112	3.41073	3.70371	3.70368	3.48539	3.76101	3.85182	3.77794	3.75909	4.01527	3.94483	4.59116	4.18249	4.38069	5.13524
ENSSSCG00000014156	4.20114	4.21727	4.06347	5.42188	5.21992	4.79569	5.18692	5.714	5.59254	4.59138	4.97398	5.10804	5.36985	5.58611	6.01583	5.29242	5.46114	5.36818
ENSSSCG00000015688	4.09949	4.17642	4.09497	5.34947	5.57924	5.02414	5.80187	5.88586	5.62556	6.0468	7.05512	7.22963	6.17562	6.31561	6.19784	7.54222	6.61165	7.23256
ENSSSCG00000015689	4.81744	4.58388	4.53786	5.0578	5.45662	5.38319	5.21912	5.29405	5.45454	5.19688	5.14195	5.34074	5.68337	5.22643	5.59645	5.02024	5.38736	5.54859
ENSSSCG00000015683	2.3746	2.24585	2.06164	3.01246	2.79486	2.37094	2.72463	2.99491	3.1345	2.34974	2.27963	2.22626	2.9482	3.00136	3.40925	2.62779	2.78248	2.93555
ENSSSCG00000005702	3.22396	2.70199	2.96283	3.23446	3.5381	3.27021	2.85665	3.1049	2.81334	2.99094	2.98606	2.98493	3.1635	3.01214	2.94995	3.01931	2.96178	3.45983
ENSSSCG00000005701	1.71901	1.52889	1.39536	2.01722	2.78655	4.39523	2.00696	2.11164	1.76514	2.44783	2.65718	2.03098	2.71291	1.91434	2.07871	3.16867	2.05085	3.0101
ENSSSCG00000005706	3.40705	3.13145	3.24774	2.31363	2.35712	2.5558	1.68524	1.63989	1.77118	2.07341	2.30212	1.85964	1.45222	1.90606	1.69425	2.76238	2.53778	2.87125
ENSSSCG00000005704	3.18877	2.86428	2.8389	2.42072	2.92356	3.08894	3.44672	2.72122	2.83492	2.96888	3.05011	3.11475	2.89579	2.61027	2.81087	2.08148	2.62446	2.93082
ENSSSCG00000003708	1.62554	1.52381	1.54612	1.6913	1.5968	2.05005	1.59656	1.47827	1.17139	1.93753	1.71024	1.42275	1.86604	1.5999	1.71628	1.47022	1.08268	1.54076
ENSSSCG00000003709	0.628317	0.479417	0.61174	0.427889	0.426745	0.283161	0.269951	0.350179	0.300845	0.252717	0.164494	0.155069	0.266849	0.221458	0.404996	0.647317	0.2118	0.200779
ENSSSCG00000003705	0.34194	0.378334	0.423468	0.909307	0.825787	0.445052	0.888659	0.702798	0.676006	0.865644	0.969893	0.693154	1.14719	0.762695	1.16351	1.00873	0.734076	1.01008
ENSSSCG00000003707	1.3351	1.33469	1.23214	1.59082	1.86901	2.13958	1.49497	1.88685	1.6363	1.7062	1.77091	1.79715	1.84432	1.98942	1.8635	1.95119	2.1357	2.80243
ENSSSCG00000003700	2.92444	2.76951	2.56867	3.25882	3.3142	3.34204	3.27398	3.46094	3.4696	2.62277	2.68373	2.57598	3.6847	3.23328	3.63121	2.35478	3.03428	2.84336
ENSSSCG00000003701	5.15043	5.02365	4.90257	4.39535	4.81853	5.41994	5.52181	4.98749	5.43192	4.10818	4.16721	4.53064	4.54921	3.8685	4.27104	3.46764	4.01536	4.27103
ENSSSCG00000003702	2.20152	1.88347	1.97817	1.94853	1.59973	2.03655	1.24793	1.26201	1.27188	1.07134	1.26661	1.02955	1.00477	1.22358	1.09845	2.22234	1.57926	1.93906
ENSSSCG00000015350	1.55607	1.51634	1.55485	2.62419	2.06238	1.53848	1.41338	1.4479	1.30166	0.806708	0.565671	0.698177	1.03496	1.14243	1.30902	0.948555	0.87999	1.14513
ENSSSCG00000015351	4.22458	4.10132	3.9933	4.86564	4.69153	3.81727	4.30884	4.41139	4.42846	3.85644	3.91153	3.82539	4.53331	4.41614	4.69787	3.84381	4.16021	4.55378
ENSSSCG00000015353	1.36394	0.976774	0.920322	2.52971	1.48977	1.36971	2.82237	3.33784	3.35965	3.4939	3.40175	3.528	4.16664	3.28004	3.62375	2.30041	2.05708	3.24328
ENSSSCG00000015357	1.83445	1.85376	1.88191	1.41338	1.2667	1.54608	1.42499	0.851706	1.05668	1.09292	0.850752	0.687939	1.52506	1.37354	1.44311	1.00468	0.727388	0.858392
ENSSSCG00000028448	4.65179	3.87509	4.55099	4.64633	5.01961	6.25741	6.14978	6.59711	6.15575	6.26305	6.15732	6.45591	5.84167	6.06499	6.32218	6.76705	7.37241	7.76995
ENSSSCG00000028441	0.42874	0.64998	0.70208	1.14824	0.956188	0.897239	0.632753	0.740974	0.993024	0.619342	0.508892	0.327563	0.455018	0.872467	1.13471	0.965737	0.574699	0.641346
ENSSSCG00000028445	2.00732	1.62546	1.73452	1.59558	1.27647	1.62073	1.28944	1.8001	1.46002	1.69234	1.92545	1.22734	1.60127	1.71177	1.78729	1.34192	1.71739	1.57002
ENSSSCG00000028446	1.10345	1.3569	1.12206	1.60092	1.31018	1.42112	1.55673	1.88842	1.59931	2.50983	2.12581	1.7298	2.53521	1.95171	2.38527	2.08373	1.83485	2.02113
ENSSSCG00000014972	2.7779	2.95004	2.71599	3.08598	2.91205	2.47103	2.92851	2.87812	3.00311	1.80168	2.02073	1.97245	3.07622	2.91858	3.41627	1.73554	1.96397	2.18455
ENSSSCG00000014971	1.96096	2.11338	1.69723	1.95843	1.51473	1.38754	0.947226	1.26748	1.03432	1.49437	1.28905	1.28938	1.44178	1.76847	1.63996	1.15251	1.08592	1.17433
ENSSSCG00000014970	3.20326	3.07043	2.96163	3.0743	3.10892	3.5338	2.47969	2.48776	2.75669	2.26029	2.13997	2.21797	2.35932	2.3147	2.39032	2.36725	2.46117	2.67467
ENSSSCG00000014976	2.93884	3.03086	2.74795	3.35716	3.53631	4.33038	2.51911	2.33773	2.37144	2.05553	1.98153	1.72426	2.54205	2.62357	2.6519	2.52364	2.29917	2.38554
ENSSSCG00000014974	3.45177	3.22137	2.82155	3.58352	4.09678	3.58381	4.14984	3.64395	4.30937	3.26059	3.01204	3.2974	3.49838	2.58184	3.33394	2.15239	3.53238	3.2393
ENSSSCG00000001834	3.77351	3.66081	3.78462	3.66429	4.14884	3.89303	4.26159	4.36445	3.69966	5.65172	5.21548	5.01092	5.04743	5.18859	5.02994	5.86897	5.07737	5.46501
ENSSSCG00000001835	3.02951	2.86906	3.11169	3.71432	3.98639	4.03329	3.48309	3.85387	3.50311	3.54249	3.69686	3.58045	3.61542	3.60353	3.65283	3.65102	3.53859	4.2422
ENSSSCG00000001837	3.01257	2.8878	3.02115	2.19794	2.43366	1.70436	2.54804	1.9532	2.4774	1.35903	1.33186	1.74995	1.76683	1.34327	1.22217	0.899662	0.846874	1.03184
ENSSSCG00000001838	2.99925	2.76642	2.80975	2.94794	2.86228	3.03544	2.4752	2.85649	2.54271	3.54205	3.6669	3.34426	3.16218	2.85434	2.7951	3.38543	3.41181	3.92533
ENSSSCG00000011849	2.41572	2.04888	2.11456	1.34036	1.30427	1.51463	1.55693	1.78823	1.48186	2.31876	2.2186	1.96849	1.70923	1.60033	1.49933	2.31716	1.97921	2.06667
ENSSSCG00000011841	2.11867	2.08589	1.8812	2.14419	1.94969	2.23767	2.07629	2.20619	2.21095	1.75328	1.80231	1.764	2.28945	1.87829	2.22347	1.5825	1.94787	2.18439
ENSSSCG00000011842	7.77308	7.00947	7.36406	7.43236	7.14231	7.82256	7.0688	7.74575	6.87182	5.69955	5.65999	6.1499	7.23955	6.77481	6.90633	6.1383	6.63495	7.92416
ENSSSCG00000011843	3.83255	3.59897	3.46771	3.9146	3.70204	4.32517	3.33538	3.82133	3.45159	3.30745	3.5672	3.48818	3.80497	3.77218	3.79979	3.3631	3.78361	4.0102
ENSSSCG00000011845	3.63357	3.56046	3.37323	3.435	3.33086	3.61785	3.60675	2.98203	3.50066	2.87002	2.77613	2.69554	3.03653	3.14583	3.56359	3.32877	3.37713	3.75702
ENSSSCG00000026518	3.79454	3.86178	3.54239	4.31269	4.20723	4.03969	3.99883	4.56109	3.81716	3.71906	4.20124	4.3193	4.41115	4.1318	4.57731	3.63014	4.87654	5.24679
ENSSSCG00000014388	2.78931	3.00714	2.68336	2.80178	2.89057	3.16221	3.03145	3.27839	2.95187	3.09647	3.03833	2.87054	3.26316	3.09373	3.1181	2.53456	2.84885	3.4609
ENSSSCG00000021984	1.60801	1.69473	1.35454	1.4174	1.49457	1.31075	1.86342	1.46596	1.53329	0.718765	1.29022	0.952782	1.59321	1.90293	1.76042	2.16514	1.56141	1.62067
ENSSSCG00000021980	5.53397	5.161	5.52196	6.01677	5.38277	5.8997	5.07874	4.15774	4.6367	3.59143	2.459	2.75839	5.07418	4.44811	5.39657	4.67453	3.82709	4.929
ENSSSCG00000021981	1.65072	1.70611	1.5837	1.07676	1.10654	1.20835	0.991258	1.27165	0.990035	1.10234	1.00335	1.00146	1.68032	1.5977	1.36373	1.19558	1.11251	0.891373
ENSSSCG00000021988	3.08865	2.98042	2.79635	2.55761	2.28294	2.46869	1.44388	1.81714	1.55925	1.3716	1.15777	1.14515	1.45986	1.50784	1.8961	2.31068	1.40153	2.1425
ENSSSCG00000021989	1.25987	1.26406	1.09599	2.06538	1.99007	2.45512	2.19859	2.4343	1.8228	2.30456	2.72967	1.83191	3.1691	3.17401	2.67654	2.90165	2.64249	3.05277
OTTSUSG00000003470	2.35945	2.26605	2.3602	2.54875	2.63797	1.64025	1.75003	1.76479	2.03716	1.80669	1.3999	1.50935	1.78975	1.75005	1.94072	1.85962	1.68547	1.71416
ENSSSCG00000022986	2.0398	2.30249	2.09452	2.0535	2.14145	1.84671	2.10067	1.99512	1.93766	0.790289	0.830866	0.574407	1.61892	1.80391	1.69585	1.09146	1.24373	1.02101
ENSSSCG00000022982	0.690316	0.602514	0.477821	0.688504	0.641896	0.751378	0.913598	0.745171	0.657937	0.502595	0.442494	0.592878	0.972677	0.735934	1.10974	0.415914	0.63724	0.875142
ENSSSCG00000006709	4.45027	4.41467	4.44028	3.88497	3.6362	4.47028	3.19804	3.92635	3.3011	3.88327	3.76873	3.77226	4.04313	4.48702	4.17232	4.16964	4.50105	4.78286
ENSSSCG00000006707	0.541736	0.50816	0.394689	0.665424	0.651417	0.856069	0.703997	0.688965	0.606363	0.691629	0.702008	0.681766	1.09041	1.1019	1.31161	1.13862	0.798225	0.954917
ENSSSCG00000006703	2.17137	1.93384	1.74128	1.73571	1.86024	2.27579	1.9283	2.08323	2.09727	2.38535	2.0463	2.0059	2.69021	2.66996	2.70847	2.30153	2.4285	2.32749
ENSSSCG00000006701	2.48978	2.4538	2.18012	1.94958	1.73391	1.74122	2.23529	1.75726	2.05024	1.27983	1.34646	1.40097	1.31671	1.22582	1.22693	1.05435	1.25703	1.24723
ENSSSCG00000016185	6.153	5.92845	5.65845	6.60232	6.35798	6.68726	6.51478	7.44788	6.76445	7.29787	7.37223	7.41612	7.41383	7.08959	7.51364	7.35659	6.97673	7.44788
ENSSSCG00000016186	2.84365	2.86119	2.88748	2.85295	3.26679	2.93056	3.33908	2.88096	2.90309	4.07943	3.99996	3.96211	3.99685	3.64136	3.6012	4.64096	4.61999	5.11108
ENSSSCG00000021208	6.0507	5.82361	5.40752	8.17293	8.23326	6.62115	8.12271	8.59337	8.42093	8.46604	8.34256	8.40976	8.80804	8.53458	9.35027	8.94972	8.97056	8.98552
ENSSSCG00000016183	1.271	1.45703	1.31269	3.69024	3.59711	3.21792	4.01496	4.60045	3.96296	4.61663	4.63516	4.51087	5.15705	4.77088	5.15479	5.34093	5.51247	6.14271
ENSSSCG00000021206	0.672411	0.699156	0.530771	1.6393	2.22643	2.74034	1.31881	1.50597	1.09687	0.688613	0.604001	0.627357	0.982042	1.29207	1.3518	0.936485	1.39579	2.2217
ENSSSCG00000021201	1.93564	1.53195	1.53163	0.519033	3.01326	1.90133	2.74306	2.90406	2.82328	3.64056	2.53105	4.27691	3.73944	2.85812	3.20158	1.93057	3.09051	0.917182
ENSSSCG00000016189	2.71204	2.53397	2.84968	2.89214	3.02894	3.60617	3.34212	3.49343	2.97132	4.1258	4.15799	3.95411	3.75479	3.50928	3.6311	4.08662	4.11548	4.48817
ENSSSCG00000021203	3.29573	3.25487	3.07943	3.06674	2.87242	2.43998	2.9843	2.82768	3.10352	2.03443	2.10721	2.10029	2.37915	2.41809	2.54796	2.55324	2.66685	2.84058
ENSSSCG00000016459	0.142411	0.117851	0.0672456	0.170588	0.109756	0.408913	0.264367	0.334878	0.301702	0.694668	0.59903	0.640592	0.579269	0.413327	0.555962	0.302148	0.324639	0.193085
ENSSSCG00000016452	1.4752	1.30413	1.35566	2.77504	2.99475	3.55676	3.27547	4.17467	3.67659	4.23714	4.27624	4.00722	4.28211	4.04972	4.52686	4.2611	4.53945	3.99598
ENSSSCG00000016453	2.91063	2.84084	3.03922	2.3001	2.56673	1.59641	1.41161	1.7908	1.39245	1.76971	1.32238	1.28159	1.85493	1.90161	1.72192	2.28786	1.48481	1.77946
ENSSSCG00000016450	1.6886	1.62393	1.74349	1.87256	2.26435	2.44768	1.73197	1.31376	1.29578	1.59803	1.99675	1.62418	1.51033	1.47458	1.02437	1.85683	2.4251	3.49243
ENSSSCG00000016451	3.61029	3.55607	3.89211	5.15742	5.38874	5.80992	5.5551	6.72618	5.78633	7.31723	7.38006	7.25083	7.36704	6.85575	6.87335	7.30592	7.69183	7.98442
ENSSSCG00000007895	3.24739	3.13261	2.9998	3.67067	3.73079	3.57543	3.13801	3.74882	3.34901	3.55273	3.50316	3.54013	3.86339	3.7183	3.91514	3.36098	3.39028	3.60237
ENSSSCG00000007896	1.43696	1.23191	1.28285	1.81117	1.65366	2.49366	1.44823	1.64529	1.17905	2.46721	2.28607	2.193	2.59722	2.41873	2.37438	2.05956	2.17311	2.23675
ENSSSCG00000002545	2.07084	1.4266	1.82567	2.64292	2.26721	1.78099	2.02706	2.22587	1.91254	2.49277	2.56819	1.85942	2.44387	2.26799	2.80069	2.88538	2.97832	3.5153
ENSSSCG00000007715	2.75323	2.63182	2.48734	2.22353	2.74471	2.52145	3.15676	2.33189	2.59601	3.02614	2.93061	2.93259	2.36852	2.2483	1.90179	1.93568	2.46993	2.481
ENSSSCG00000026890	1.8568	1.91698	1.77519	1.16833	1.55446	0.66022	1.48837	1.63161	1.0504	1.80463	2.27068	1.90233	1.81153	1.55641	1.3815	1.64075	1.6045	2.66586
ENSSSCG00000026893	2.98672	2.91245	2.90118	3.55339	3.67545	3.53396	4.73686	4.44276	4.63503	3.88693	4.05699	3.95897	4.66546	3.874	4.23292	3.25682	3.86014	3.98355
ENSSSCG00000026892	2.84623	2.45135	2.29138	2.90382	3.06892	3.01711	3.19929	2.91692	2.82028	2.5587	2.34414	2.67339	3.53149	2.63339	3.41734	3.08586	2.70263	2.87602
ENSSSCG00000026894	1.042	0.885631	0.828954	0.594501	0.692701	0.90185	1.0189	1.26053	1.10415	1.10509	0.933626	1.21998	1.21905	0.983961	1.07948	0.424544	0.5876	0.705587
ENSSSCG00000026897	2.6898	2.75172	2.50693	2.79731	3.18942	4.06456	2.95309	3.38842	2.95157	2.39498	2.9266	2.92807	3.5555	2.85943	3.5589	1.86302	2.99859	3.37434
ENSSSCG00000007712	1.34219	1.44448	1.49832	1.44828	1.4114	1.20252	1.88669	1.55978	1.82816	1.39562	1.55743	1.77173	1.77219	1.42385	1.58258	1.08995	1.10705	1.7318
ENSSSCG00000023112	4.7298	4.58488	4.55273	4.69631	4.60633	4.63725	4.70077	4.51035	4.72818	3.74497	3.94713	3.78629	4.39547	4.23495	4.62908	3.54301	3.92058	4.13029
ENSSSCG00000023110	4.58956	4.23724	4.31396	5.10792	5.31018	4.67578	5.53247	5.66498	5.37864	5.99168	6.24536	5.84873	5.93679	5.50873	5.77528	6.02468	5.97402	6.3333
ENSSSCG00000023114	2.5039	2.05204	2.00356	1.8602	1.89406	1.96888	1.75895	1.81639	1.57446	2.1814	2.02312	1.80007	2.12561	2.14332	2.1985	1.71765	1.89984	1.82635
ENSSSCG00000023118	4.31622	3.9906	4.06993	3.52946	3.61871	4.53318	3.64738	3.70558	3.56728	3.69619	3.62863	4.02354	3.61259	3.34035	3.09055	3.12525	4.22842	4.55216
ENSSSCG00000021678	1.76379	1.68941	1.65223	1.58247	1.46878	1.38843	1.44961	1.41426	1.47882	1.21455	1.30313	1.17133	1.36822	1.3996	1.69447	0.903315	1.04791	1.24584
ENSSSCG00000008046	2.77784	2.9562	2.57099	2.47728	2.70451	2.71617	3.28209	2.88463	3.08986	2.37877	2.85913	2.22797	2.23448	1.82972	2.27108	1.92292	2.23752	2.84995
ENSSSCG00000008047	1.85081	1.82963	1.77443	2.35663	2.42851	2.34419	2.74064	2.34913	2.30553	2.32929	2.19763	1.81669	2.38937	2.49158	2.43941	2.25439	2.23342	2.71077
ENSSSCG00000008044	0.885604	0.863311	0.846041	0.974551	1.05784	1.27582	0.70854	1.02921	0.751861	0.985899	0.956838	0.854819	0.878502	0.881422	0.786621	0.764784	0.96452	1.30389
ENSSSCG00000008043	0.687578	0.541472	0.69266	0.767533	0.765216	1.50903	0.845296	1.019	0.665669	0.982286	0.977632	0.837382	1.07556	0.987002	0.919649	0.743478	0.750269	1.25669
ENSSSCG00000008040	2.0635	1.98312	1.94248	1.52905	1.41295	1.78613	1.12032	1.4559	1.07593	1.8182	1.84515	1.59147	1.4135	1.5918	1.42663	1.87521	1.76838	2.11535
ENSSSCG00000008041	2.14699	1.97239	2.21356	2.55685	2.1307	2.38258	1.44399	1.85018	1.35478	2.36778	2.54436	1.88597	2.03599	2.4352	2.09223	3.11494	2.80439	3.33686
ENSSSCG00000008048	4.83151	4.7147	4.76735	4.79279	5.02511	5.21857	5.31964	4.88758	5.0014	4.79513	4.91594	4.6149	4.57051	4.26977	4.72844	4.63442	4.96776	5.47724
ENSSSCG00000009938	4.06391	3.84636	3.79368	3.05593	3.42	3.0088	4.19733	3.20049	3.59481	3.20876	3.13087	2.99882	3.05149	2.61314	2.45351	2.32678	2.39272	2.61853
ENSSSCG00000009934	3.26403	3.17136	3.12935	3.1321	3.037	3.44886	2.74692	3.18824	2.90723	3.38536	3.22055	3.09891	3.30117	3.33383	3.67688	3.88716	3.6317	3.8102
ENSSSCG00000009937	0.316649	0.373388	0.238476	0.674741	0.437162	0.243714	0.365121	0.445559	0.35391	0.547996	0.495701	0.407178	0.462216	0.602022	0.75947	0.702379	0.529171	0.633858
ENSSSCG00000009931	0.779582	0.802837	0.788731	0.93449	1.14034	1.06709	0.895142	1.30008	0.941666	1.90234	1.59876	1.72897	1.53185	1.30282	1.31554	1.26945	1.27066	1.45917
ENSSSCG00000009930	2.19747	2.17594	2.29923	2.03112	2.00759	2.22384	1.84881	2.11419	1.90304	2.95803	2.84788	2.67915	2.56192	2.53532	2.97113	2.79979	2.81255	3.06183
ENSSSCG00000009933	2.45141	2.37221	2.1956	2.21627	2.15509	1.92208	1.82712	2.06541	1.93915	2.14736	2.20468	1.8883	2.09554	2.21392	2.16866	2.04299	1.87285	2.25831
ENSSSCG00000009932	1.04204	1.04714	1.1613	1.05963	1.15194	1.24584	1.08289	1.01391	1.23044	1.37385	1.44321	1.31984	1.40139	1.33219	1.55929	0.925953	1.3955	1.30341
ENSSSCG00000022798	1.00897	0.941356	0.985317	1.90015	1.72586	1.85111	1.75436	2.0687	1.70034	2.36719	2.67061	2.01006	2.08939	2.51675	2.72918	3.0222	2.42726	2.34193
ENSSSCG00000022790	4.10284	4.02215	3.90309	4.70985	4.54932	4.60774	5.03415	4.83882	5.328	4.56865	4.53592	4.64231	5.26285	4.82724	5.45203	4.61281	4.93354	5.33033
ENSSSCG00000022796	0.907281	1.12548	1.00489	0.616056	0.56092	0.491062	1.55135	1.38188	1.57557	2.24978	1.92551	1.12547	1.99089	0.824457	0.921559	0.694943	1.8327	0.723594
ENSSSCG00000022797	2.1894	2.00457	2.15386	2.39949	2.60453	1.7905	1.53109	1.89712	1.07477	1.96603	1.48796	1.92039	1.96267	2.135	2.01735	2.1378	2.27557	2.60291
ENSSSCG00000022794	1.10205	0.838619	1.00902	0.850787	0.888564	0.446381	0.508235	0.531435	0.429072	0.589115	1.16003	0.366496	0.172709	0.436498	0.563824	0.869776	0.666838	0.908821
ENSSSCG00000022795	3.54435	3.37625	3.44361	3.34197	3.46313	3.18978	3.95991	4.20426	3.81234	3.79041	3.86065	3.3631	4.28749	4.31198	4.2955	4.18111	4.18787	4.38185
ENSSSCG00000008355	5.66872	5.89709	6.42747	5.99452	6.50228	4.82576	5.7034	5.35895	5.50065	4.71799	3.48285	3.87672	4.91161	4.1998	6.47997	5.03823	4.66327	4.39364
ENSSSCG00000003988	1.78677	2.04421	1.7856	2.23116	1.90715	1.8262	1.58422	1.73744	1.6644	1.75547	2.06404	1.47727	2.19235	2.22793	2.69753	1.64603	1.66068	2.26881
ENSSSCG00000003989	1.38199	1.48947	1.06552	1.49524	1.03486	0.910688	0.912985	1.30437	1.15297	0.827201	0.810871	0.559836	1.14988	1.14681	1.55113	0.584396	0.886801	0.997005
ENSSSCG00000003982	1.42501	1.31637	1.3283	1.45078	1.29065	1.15596	1.30065	1.4797	1.36563	1.61317	1.34809	1.59798	2.0077	1.93119	1.94379	0.996502	1.56684	1.74609
ENSSSCG00000003983	3.86605	3.76599	3.45064	4.67991	4.44653	4.94968	4.11025	4.91956	4.18813	4.77222	4.77039	4.85226	4.08786	4.3309	4.20881	4.67938	5.22012	6.28526
ENSSSCG00000003981	0.863325	0.716878	0.821276	0.955944	0.805109	0.888876	0.672694	0.957138	0.795063	0.67986	0.695264	0.751707	0.839164	0.885872	1.0388	0.789406	0.990723	1.27797
ENSSSCG00000003986	1.6923	1.81753	1.63273	1.63793	1.30816	1.56579	1.24931	1.27752	0.961612	1.76832	1.5952	1.23266	1.75235	1.39925	1.90368	1.16862	1.65531	2.04039
ENSSSCG00000003987	1.06263	1.12402	0.974761	0.582821	0.479995	0.496132	0.338302	0.377118	0.261078	0.250327	0.181318	0.290053	0.385064	0.415832	0.414983	0.328111	0.362636	0.450781
ENSSSCG00000003984	2.58445	2.60552	2.10334	2.75865	2.78609	3.03387	2.51461	2.85069	2.30403	3.08698	3.03608	2.40445	3.28792	2.8731	3.72745	2.59718	3.28621	3.47972
ENSSSCG00000003985	3.79741	3.75862	3.52424	3.8929	3.57634	3.60913	3.35698	3.76469	3.29202	3.40377	3.58023	3.17736	4.17078	4.12352	4.3447	3.4283	3.62113	3.73118
ENSSSCG00000006048	3.71219	3.57998	3.3566	3.66519	3.63907	4.10396	3.955	3.65334	4.00793	3.63597	3.56074	3.75284	3.70282	3.34064	3.97128	3.71811	4.16696	4.45406
ENSSSCG00000030708	1.07666	0.93789	0.976574	0.778868	0.61898	1.13159	0.456105	0.403635	0.319317	0.648674	0.557742	0.345202	0.597188	0.845023	0.559966	0.856759	0.615458	1.0405
ENSSSCG00000030707	0.69567	0.590634	0.726191	1.15327	1.04941	0.392712	1.24053	1.04402	1.18532	1.16292	1.25517	0.922236	1.16473	1.22567	1.15513	0.925787	0.992684	1.28236
ENSSSCG00000030703	2.60415	2.59596	2.40823	2.2154	2.6979	3.08162	3.40107	2.84465	2.55622	3.49704	3.29206	3.45467	3.42279	3.06379	2.71973	2.95707	3.39859	3.31636
ENSSSCG00000030700	3.5626	3.21537	3.12681	1.79323	2.22235	1.99043	2.30079	1.82618	1.73854	1.59968	1.52809	1.80469	2.02027	1.8402	2.21966	2.20098	0.857292	1.24803
ENSSSCG00000025229	2.58947	2.08386	2.19629	2.50382	2.50478	1.12881	1.40217	1.62279	1.66305	1.16881	0.985441	1.29018	2.18482	1.88964	1.76372	1.70652	0.990325	2.34155
ENSSSCG00000025228	2.30074	2.18061	1.89451	1.83497	2.01507	1.78597	2.26727	1.51161	1.68961	1.88549	1.88414	1.57137	2.10594	1.72547	1.62815	1.82562	1.78772	2.09943
ENSSSCG00000025223	3.33107	3.36266	3.55401	2.82386	3.59499	3.41905	3.2491	3.10756	2.48982	4.13573	4.19182	4.22196	3.5937	2.87963	3.43598	4.1879	4.36749	5.017
ENSSSCG00000025221	1.90461	1.7352	1.67215	1.22176	1.02487	1.36258	1.22188	1.00434	1.22713	0.861095	1.11273	0.83449	0.840723	0.990254	0.943336	0.728454	0.820334	0.825755
ENSSSCG00000002633	0.881729	0.808319	0.743049	1.03094	1.14061	0.82032	0.59001	0.649733	0.70826	1.12952	1.26491	0.589533	1.26343	1.16223	1.09381	0.98367	0.886051	1.04264
ENSSSCG00000002636	3.67146	3.48077	3.55413	3.51008	3.83891	3.48014	3.79467	4.16203	3.75505	4.49822	4.48034	4.35802	4.18119	3.73603	3.79842	4.58957	4.39084	4.88727
ENSSSCG00000002635	0.452543	0.404208	0.435426	0.375023	0.261776	0.25172	0.310385	0.344114	0.360189	0.325021	0.341488	0.144959	0.173854	0.320676	0.21297	0.545116	0.372082	0.46366
ENSSSCG00000000981	2.21832	2.03899	2.1029	2.55864	2.83258	4.87603	3.2458	3.45352	2.87301	4.98761	4.81949	5.15772	4.38583	4.38379	3.54786	3.37286	3.83137	4.42854
ENSSSCG00000000980	1.65144	1.32559	1.69273	1.61515	1.60684	2.0706	1.95356	1.97067	1.82917	2.58457	2.93778	2.1732	2.45026	2.55082	2.07872	2.08809	2.13628	2.75618
ENSSSCG00000000985	3.76414	3.69704	3.59703	3.82601	3.87864	3.85754	3.49507	4.24408	3.66704	4.32074	4.37668	4.02132	4.35135	4.22409	4.32511	3.95572	3.92923	4.19823
ENSSSCG00000001584	3.06157	3.47362	2.9698	3.19442	2.55774	3.22731	2.68929	3.42378	3.32136	3.6831	3.50211	3.51923	3.31173	3.12995	3.40462	3.38959	3.84118	4.50006
ENSSSCG00000005005	6.7603	6.70088	6.67637	7.42324	7.60726	7.63298	8.15893	8.1409	8.45367	8.12538	8.2671	8.09967	8.73702	8.01839	8.49858	7.84239	7.92456	7.93405
ENSSSCG00000005004	3.01944	2.92966	2.73493	2.43438	2.61398	2.18991	2.93826	2.61378	2.95105	2.25225	2.20353	2.08628	2.48059	1.9901	2.06635	1.07884	2.00457	2.08765
ENSSSCG00000005007	1.61777	1.47394	1.46207	1.31143	1.13923	1.27051	0.941847	1.15277	1.17395	1.20085	1.33661	1.2198	1.24027	1.04304	1.43278	0.761145	1.37378	1.14788
ENSSSCG00000005006	3.68786	3.45018	3.40691	4.17733	4.37294	5.12947	4.45028	4.39691	4.10052	5.01762	4.83033	4.67181	5.07392	4.70692	4.84809	5.07571	4.96782	5.35173
ENSSSCG00000005000	2.52234	2.44528	2.1988	1.72084	1.72211	1.19672	2.39688	1.53022	2.36053	0.790073	0.903762	1.18753	1.23146	0.895849	1.14645	0.427988	0.68856	0.793961
ENSSSCG00000005003	9.88808	10.47	10.1996	11.05	11.3739	10.7347	11.928	11.4688	12.3369	11.8815	11.8752	11.7755	11.1305	11.0037	11.073	11.5751	11.6417	11.1855
ENSSSCG00000005009	2.9665	3.04896	2.77826	3.15663	3.64962	2.92464	3.37494	3.06128	3.3772	3.41427	3.47111	3.26233	4.04635	3.65463	3.584	3.40574	3.63123	3.61913
ENSSSCG00000005008	3.53882	3.29482	3.30021	2.61696	2.73469	2.02212	3.46819	2.1023	3.2262	1.61147	1.45558	1.94092	1.72433	1.0977	1.63301	0.540681	0.78314	0.702286
ENSSSCG00000000675	1.88696	1.93439	1.91892	4.94702	5.21227	5.33054	6.04361	6.70696	5.89135	6.42244	6.09048	6.28201	6.11807	6.45483	6.0933	6.74919	6.3461	6.6363
ENSSSCG00000000672	1.19754	1.1284	1.52381	0.837688	0.623165	1.06864	0.491994	0.313318	0.430923	0.73061	0.284872	0.290003	0.238669	0.313095	0.184469	0.25944	0.1777	0.264087
ENSSSCG00000011538	2.21139	2.126	2.25785	2.20566	2.28659	2.93948	2.3012	1.68345	2.1706	2.55717	2.48875	1.98636	2.06399	2.1578	2.30047	3.74593	3.12108	3.78414
ENSSSCG00000011532	3.19248	3.13594	3.10927	3.5337	3.73563	3.36285	3.77232	3.94985	3.76739	4.51294	4.28101	4.16233	4.55791	4.05088	4.21258	4.39763	4.29101	4.4514
ENSSSCG00000011533	2.46101	2.36228	2.57	3.67963	3.43104	3.48358	3.35347	3.51508	3.33037	3.19767	3.02753	2.98742	4.08659	4.00239	4.57907	3.98717	3.37232	3.40131
ENSSSCG00000004358	3.06625	3.03579	2.74171	3.01759	3.02358	3.13671	3.17369	2.78178	3.2134	2.88772	3.06042	3.10642	3.24243	2.92197	3.30204	2.17815	2.5684	2.86526
ENSSSCG00000004359	2.40691	2.11497	2.18033	2.00144	2.10317	2.46501	2.29139	2.0586	2.21739	2.05708	2.09217	2.03062	2.49969	2.43468	2.20768	1.5524	1.89468	2.07989
ENSSSCG00000004353	4.93494	4.66687	4.62137	4.34931	4.77031	4.72243	5.24596	3.98917	5.11758	3.66455	3.72949	3.65262	4.37138	3.90358	4.35788	3.58345	3.80298	3.89517
ENSSSCG00000004350	3.47481	3.46358	3.15946	3.83136	3.79865	3.5465	4.00169	3.94036	3.89676	2.60111	2.96862	2.74294	4.32601	4.0594	4.32748	2.51772	2.80039	3.11472
ENSSSCG00000004351	1.7639	1.9373	1.75915	1.59254	1.70786	1.79957	2.02501	2.09536	2.17997	1.7698	1.8769	1.93459	2.28669	2.19286	2.29566	1.57863	1.89016	1.83888
ENSSSCG00000004355	0.675713	0.465683	0.481176	0.752983	0.462784	1.00369	0.599054	0.46066	0.432637	0.567864	0.518559	0.514795	0.308066	0.449107	0.539594	0.712624	0.939941	0.692573
ENSSSCG00000005918	1.10506	1.1293	1.08122	0.917743	1.2006	1.19008	1.13801	1.27505	1.38789	1.34823	1.28159	1.1874	1.26736	1.25049	1.09717	1.54187	1.29413	1.83589
ENSSSCG00000005912	2.24101	2.33143	2.18535	1.94375	1.8512	2.07084	1.98068	2.26188	2.10028	2.88403	2.92856	2.27435	2.02996	2.00533	1.98317	2.90703	2.46825	3.05182
ENSSSCG00000005917	2.37336	1.7743	1.92425	1.50948	1.44818	1.99462	1.17233	1.38064	1.31505	1.77601	1.84307	1.49149	1.14382	1.48205	1.44114	1.73026	1.77661	2.14787
ENSSSCG00000005916	0.365137	0.311766	0.221211	0.235312	0.251467	0.294288	0.29158	0.180863	0.30941	0.0858687	0.308892	0.058972	0.283508	0.325848	0.316813	0.1777	0.123697	0.263132
ENSSSCG00000005915	3.91884	3.72268	3.71856	4.39142	4.35535	3.93912	4.55964	4.34624	4.317	4.5942	4.71142	4.29115	4.24534	4.06835	4.20159	4.7375	4.6441	4.98375
ENSSSCG00000005914	1.00252	1.08745	0.834824	1.3396	1.58981	1.29215	1.68457	1.45883	1.47402	1.29099	1.51087	1.39545	1.51872	1.39467	1.1248	1.35769	1.54029	1.80415
ENSSSCG00000017688	3.1456	3.02817	2.90636	3.72986	3.55925	3.51123	3.68217	3.74376	3.77673	2.95332	3.17346	2.86098	3.75228	3.52238	3.82173	2.86337	3.33654	3.45919
ENSSSCG00000013978	1.96822	1.83299	1.83058	2.30018	2.05608	1.90635	1.87967	2.27615	1.87753	2.19765	2.05485	1.50268	2.09491	2.42626	2.1735	1.76942	2.06732	2.24667
ENSSSCG00000027733	1.73776	1.5466	1.50839	1.60219	1.61316	2.69073	1.60098	1.99589	1.66764	1.78611	1.45847	1.45331	1.87574	1.3612	1.55933	1.12986	1.30091	1.47438
ENSSSCG00000027731	0.910409	0.93991	1.13441	1.35597	0.91246	1.38346	1.25792	1.46836	1.15418	1.30383	1.40387	1.6011	1.22716	1.63452	1.70223	1.10713	1.18689	1.16129
ENSSSCG00000003514	4.21258	4.18055	4.26568	2.87763	2.92353	4.165	1.71933	1.66949	1.67388	2.30985	2.3431	1.86535	1.81425	2.91453	2.11649	2.83374	2.73	2.96113
ENSSSCG00000003517	4.78326	4.28425	4.4872	3.5555	3.73181	4.62453	2.37692	2.33311	1.98759	3.30886	2.95087	2.99603	2.83446	3.50818	2.30436	3.36967	4.09392	3.919
ENSSSCG00000003516	1.59904	1.20735	1.46199	1.47118	1.2522	1.23112	1.28579	1.45994	1.23361	0.932671	1.10041	1.12744	1.59947	1.32445	1.21049	1.25693	1.75328	2.01153
ENSSSCG00000003511	4.65162	4.41504	4.19785	4.44839	4.38156	3.76746	4.74253	4.35712	4.63838	3.82661	3.88266	3.92472	4.12305	4.06441	4.22769	3.75524	3.7811	4.25946
ENSSSCG00000003513	4.0247	4.00291	4.00212	3.62624	3.47687	4.02124	2.07748	2.93573	2.34182	2.63822	2.9149	2.84317	2.31265	2.58294	2.09938	3.13282	3.84601	5.0781
ENSSSCG00000003512	3.46767	3.37911	3.41734	3.77204	3.55069	4.05658	3.73294	3.93739	3.71709	3.51177	3.42582	3.50818	3.95345	3.96867	3.91186	3.63963	3.80115	4.35955
ENSSSCG00000013392	4.62783	4.56324	4.56484	4.87823	5.1069	5.3881	5.22268	5.32432	5.32526	5.346	5.25232	5.37012	5.53957	5.24216	5.5497	5.16074	5.35119	5.59784
ENSSSCG00000013393	1.75246	1.26444	1.41437	1.14989	1.15605	0.950011	0.572855	0.742912	0.497839	1.12598	2.1069	1.57862	2.26138	1.46753	2.01182	2.60289	2.38535	2.35577
ENSSSCG00000013391	5.08373	5.05985	4.91766	5.28262	5.87143	6.25202	6.27974	6.36583	6.67802	6.23657	5.9324	6.25338	6.33167	5.63295	5.872	5.75862	5.97823	6.15664
ENSSSCG00000013396	0.559566	0.487372	0.465961	1.48621	1.93265	1.46202	1.79787	1.79025	1.82908	1.44729	1.93807	1.9168	1.58052	1.84049	1.90082	1.51216	2.26281	2.83124
ENSSSCG00000013397	0.956139	0.674283	0.903666	2.06019	2.36316	1.60956	1.99932	2.3769	2.04519	1.98812	2.711	2.60358	2.39789	2.38899	2.50701	2.27959	2.60102	3.32651
ENSSSCG00000013395	2.92453	2.93656	2.78909	2.91199	3.0513	3.00549	3.5435	3.12777	3.51144	2.89102	2.98082	3.08635	3.30117	2.99487	3.24535	2.92195	3.09381	3.14113
ENSSSCG00000013399	2.56361	2.32132	2.62002	1.32365	1.3559	1.61469	1.20907	1.1757	1.35766	1.35917	1.35065	0.885	1.8943	1.70318	1.95911	2.23575	1.34051	1.87549
ENSSSCG00000029212	2.31393	2.09355	2.27716	2.44832	2.33044	2.58866	1.87068	2.35816	2.08132	2.27418	2.50692	2.24438	2.40205	2.05016	2.20942	2.30929	3.41045	3.59648
ENSSSCG00000029219	1.56297	1.53277	1.53553	1.60417	1.76445	1.34888	1.77794	1.42244	2.35607	2.6188	2.28096	1.90302	2.86548	2.55059	3.51768	3.99971	3.26817	3.53949
ENSSSCG00000021042	3.24094	3.16556	2.95697	3.45269	3.0975	3.40416	3.53533	3.37054	3.51186	2.49755	2.76047	2.63047	3.51335	3.3553	3.30313	2.31791	2.45979	2.59523
ENSSSCG00000021041	0.776363	0.478989	0.636472	0.94048	0.916403	0.596153	0.807239	1.12397	1.08281	1.13249	1.48249	0.988199	1.51935	1.10592	1.38625	1.66625	1.37681	1.85043
ENSSSCG00000021044	1.61854	1.63878	1.47703	2.11669	1.93315	3.24024	1.40845	1.56838	1.06537	1.3393	1.22694	1.16199	1.21895	1.26335	1.50483	1.44327	1.3734	2.17702
ENSSSCG00000013020	2.30838	1.99446	2.20584	1.78947	1.61342	1.32167	2.20275	1.76767	1.71746	1.96519	1.91844	1.62524	1.69125	1.59504	1.47375	1.87203	1.28703	1.51153
ENSSSCG00000013021	3.9534	3.7414	3.67738	3.01844	2.61905	3.79174	2.24401	2.46329	2.07872	2.564	2.60389	2.29514	2.37607	2.86777	2.37643	2.91525	2.74832	3.10698
ENSSSCG00000013022	0.623696	0.645287	0.646188	0.898442	0.547356	1.8153	0.502807	0.812161	0.606266	1.43509	1.54502	1.30668	1.51091	2.10208	2.12587	2.546	1.90551	1.91459
ENSSSCG00000013023	2.68848	2.65032	2.69254	4.27176	3.62225	4.39283	4.7565	4.9155	4.77618	5.59696	5.73782	4.97706	5.50704	5.11648	5.19795	5.99477	4.91674	5.2693
ENSSSCG00000013028	1.76173	1.55293	1.46696	2.96617	2.90481	3.37874	3.17809	3.45059	3.06569	3.89055	4.21518	3.81247	3.67202	3.26301	3.39845	4.03532	4.17655	4.21715
ENSSSCG00000013029	5.52962	5.27239	5.56655	4.99504	5.6381	5.59368	5.66865	5.23856	5.34929	5.68967	6.05958	5.85903	5.88319	5.54257	5.62264	6.13242	6.15399	6.2997
ENSSSCG00000016618	3.3591	3.20542	3.14838	3.88419	3.3607	2.42383	2.85968	3.17708	2.95976	2.83765	2.5574	2.23833	3.04724	3.15914	3.35593	2.76758	2.90423	3.23826
ENSSSCG00000016619	2.15534	2.14343	2.13876	2.37018	2.24627	2.00873	2.4638	1.99354	2.29446	1.57356	1.54094	1.60849	1.96291	1.74803	2.12865	1.05494	1.71534	1.86844
ENSSSCG00000016616	4.60236	4.52936	4.34469	4.90364	4.66797	4.6666	4.8728	4.07048	4.73026	3.65595	3.72197	3.93938	4.10476	4.06229	4.27779	3.49626	3.55996	3.79557
ENSSSCG00000016611	0.892746	0.870789	0.880764	2.5914	2.09213	2.12622	2.07656	1.84215	2.42374	2.4349	2.0278	2.35891	3.1365	2.9594	3.6663	2.60603	3.04081	2.83073
ENSSSCG00000016613	2.06033	1.87997	1.92008	2.06314	2.27562	2.04139	1.3679	1.15984	1.39583	1.39556	1.38071	1.1825	1.72295	1.35552	1.91546	1.23411	1.02596	0.933619
ENSSSCG00000010613	3.64173	3.41336	3.05524	2.16368	2.34851	2.50158	2.67154	2.40086	2.336	2.44302	2.76266	2.3605	2.85129	2.71238	2.2672	2.3585	2.24812	2.7107
ENSSSCG00000014335	1.7842	2.17651	1.91518	1.9085	1.57072	1.74254	2.90103	2.26743	3.05418	1.15471	1.91407	0.941602	0.958229	0.839095	1.09203	1.45981	1.32073	1.69629
ENSSSCG00000020790	4.82146	4.43783	4.91356	4.95562	5.56474	5.48019	5.67603	5.63404	6.2395	6.89609	7.01129	6.95021	6.67255	5.80977	6.20842	6.52306	6.21488	6.03706
ENSSSCG00000020792	0.982869	0.879534	0.845546	0.297974	0.591208	0.691941	0.243923	0.251964	0.299238	0.319145	0.351666	0.430411	0.446801	0.40148	0.367153	0.218336	0.500487	0.37262
ENSSSCG00000020796	1.86714	2.08142	2.04045	2.65875	2.78965	2.59449	3.11973	3.15398	3.12148	2.69748	2.70666	2.97698	3.16043	2.79216	3.4966	2.60527	2.93056	3.17363
ENSSSCG00000020797	3.2134	3.11135	2.96108	3.79911	3.81627	3.23911	3.97777	3.8471	3.85162	3.57792	3.75042	3.68227	4.25616	3.91849	4.04768	3.39001	3.84341	3.81874
ENSSSCG00000020798	2.37773	1.16541	0	1.5559	1.58084	2.97538	2.46743	3.83804	3.10816	5.44069	5.23841	5.32056	5.61099	4.59113	4.19796	4.02814	4.52868	4.89733
ENSSSCG00000020799	3.19269	2.89397	3.01164	3.47007	3.58265	3.17096	3.81143	3.73287	3.82851	3.48379	3.51759	3.47779	3.62127	3.26708	3.75489	2.99868	2.79307	3.27715
ENSSSCG00000014336	1.59484	1.51118	1.36314	1.45474	1.73288	3.49936	0.983767	1.32355	1.21091	1.18856	1.23124	1.32867	1.08103	1.71705	0.994484	3.82411	1.8736	1.61844
ENSSSCG00000027078	4.83446	4.32618	4.47695	4.5161	4.57903	3.98875	4.72224	4.67373	4.64058	4.4695	4.41295	4.28294	4.8156	4.40658	4.34137	4.60382	4.12422	4.54572
ENSSSCG00000027070	1.96931	1.86081	1.8486	1.53096	1.65204	1.90988	1.588	1.93802	1.52765	2.31914	2.45138	2.28808	2.07508	1.88472	1.7237	1.72972	1.52404	1.85304
ENSSSCG00000027072	7.71182	7.75477	7.65153	7.39654	7.90735	6.77981	8.83885	6.61392	8.53682	6.47398	7.00226	6.79568	6.71225	5.77871	6.74623	6.46644	7.36932	7.55693
ENSSSCG00000027074	2.34988	2.25576	2.213	2.48409	1.94229	2.12207	2.69273	2.36209	2.90401	2.43134	2.48836	2.13192	3.33652	3.12554	3.78478	2.98187	3.01416	4.54623
ENSSSCG00000027076	1.7485	1.63679	1.65124	1.54042	1.36693	1.32617	1.85803	1.81468	1.86156	2.15175	2.2863	1.74167	1.91998	1.91414	1.62135	2.1042	2.01067	2.20934
ENSSSCG00000026308	2.01453	1.97639	1.99468	2.08286	2.15533	2.60447	1.87469	2.3314	1.95487	2.22445	2.7208	2.08534	2.3254	2.13494	2.22015	2.03756	2.37954	3.04938
ENSSSCG00000026303	3.74015	3.49723	3.48656	2.64366	2.57993	3.07597	2.54908	2.63345	1.71461	2.06718	1.02882	2.50934	2.69572	3.06825	1.71535	0.857373	1.22982	1.91198
ENSSSCG00000026302	4.9688	4.65926	4.34643	2.82505	2.365	2.21962	2.75392	1.69378	2.73281	1.23833	1.47632	1.74384	1.00293	1.00039	0.581109	0.467152	0.732657	0.572571
ENSSSCG00000026305	0.131212	0.0280716	0.0567145	0.448816	0.38749	0.532169	1.18133	1.70602	1.44333	1.66822	1.40865	1.96091	2.10813	1.78644	1.29652	1.19099	1.08968	0.384576
OTTSUSG00000001088	2.84391	2.88963	3.0159	3.67565	3.63127	3.65344	3.84157	4.482	3.84974	4.83354	4.70484	4.5947	4.82516	4.74238	4.95177	5.78904	5.89607	6.06126
OTTSUSG00000001086	2.3043	2.36922	2.28379	4.32264	3.86802	3.4416	3.45937	3.624	3.54781	3.90053	3.78163	3.51959	3.7718	3.88852	3.79353	4.226	4.16737	4.4781
OTTSUSG00000001085	3.01393	2.99252	3.32256	3.97634	4.23144	4.03942	4.74262	4.69027	4.56185	5.24283	5.41246	5.3207	5.18847	4.77948	5.09684	5.30747	5.35406	5.66739
OTTSUSG00000001083	1.19171	1.88882	1.28264	1.97728	1.36574	1.42528	1.87352	2.59956	2.34236	1.67059	1.7427	1.62767	2.38565	2.16013	1.91992	1.26255	1.78585	2.47692
ENSSSCG00000014010	3.65354	3.50011	3.65504	3.13801	3.09712	3.07262	3.13601	3.15846	3.11458	3.20243	2.79454	3.01116	3.01397	2.90214	3.39466	2.81794	3.15681	3.41517
ENSSSCG00000014012	0.939524	0.653139	0.524621	0.557059	0.517442	1.50591	0.226246	0.215844	0.229202	0.362001	0.258659	0.281753	0.397238	0.459661	0.332055	0.767952	0.634822	0.762917
ENSSSCG00000014013	4.2751	4.32177	4.3093	5.22956	5.02704	4.60093	5.40574	5.62017	5.43554	5.72109	5.68146	5.65295	6.0969	5.8127	6.29371	6.32804	6.34738	6.6948
ENSSSCG00000014015	2.11785	2.19985	1.83195	1.87465	2.20029	1.18164	2.46137	2.12267	1.92753	2.21616	2.12658	2.60865	2.42859	1.91695	2.32932	2.91803	2.14241	3.2944
ENSSSCG00000021829	3.26249	3.22652	3.34485	4.07998	3.7057	3.93773	2.93387	2.36437	3.40621	2.20743	2.08466	2.04332	2.34382	2.80152	2.89257	2.76619	2.26059	2.28355
ENSSSCG00000021828	2.0245	1.82708	1.66979	2.22114	2.21159	2.37438	2.04488	2.45588	2.02115	1.50358	1.81066	1.58965	1.86202	1.93776	2.20716	2.19943	2.55698	2.8012
OTTSUSG00000001556	3.48114	3.46269	3.46434	4.30689	3.8348	4.02467	3.56046	4.14356	3.89904	3.13376	3.17171	3.01134	4.25967	4.33456	4.47339	3.741	3.90863	4.06268
OTTSUSG00000001557	0.790447	0.875665	0.873722	0.340739	0.310213	0.712253	0.254688	0.338366	0.259219	0.0547244	0.20201	0.0593052	0.146976	0.292811	0.237684	0.34761	0.260253	0.69108
ENSSSCG00000021827	3.27038	3.15985	3.15276	3.19203	3.77065	4.17265	3.77813	3.9	4.06624	3.66046	3.5843	4.06951	4.05816	3.4257	3.89012	3.11369	3.6165	3.72726
ENSSSCG00000021821	2.91053	2.73149	2.77983	2.9577	2.7735	4.32182	2.65389	3.11381	2.53329	2.91599	3.09315	2.79819	2.62405	2.95012	2.78807	3.06177	2.77276	2.94458
ENSSSCG00000021820	1.86227	1.69258	1.81905	1.34065	1.58659	1.63437	1.34597	1.33644	1.5796	1.70065	1.72375	1.62687	1.82792	1.87561	1.95373	1.45931	1.55812	1.56881
ENSSSCG00000021823	0.434929	0.296556	0.181136	0.583979	0.54103	0.370268	0.465915	0.653998	0.65289	0.431057	0.360128	0.415204	0.686151	0.676103	0.73031	0.35745	0.571033	0.620243
ENSSSCG00000021822	0.485543	0.4614	0.408426	1.1309	1.01635	0.673562	0.891608	1.1349	1.09641	0.917108	1.13896	0.84074	1.10687	1.21352	1.2166	1.13102	1.05545	1.17877
ENSSSCG00000015324	5.48571	5.47379	5.24124	6.80571	7.11324	5.98452	6.7801	6.66634	6.95839	6.81679	6.63077	6.43439	6.95336	6.26841	7.06146	7.25719	7.033	7.48552
ENSSSCG00000022559	4.85109	4.66168	4.59258	4.20421	4.16993	4.1457	4.42799	3.57634	4.42842	2.79897	2.74373	3.05352	3.03602	3.27052	3.5631	3.04554	3.46671	3.55168
ENSSSCG00000022550	0.376928	0.41226	0.360598	0.5825	1.07613	0.454011	0.31329	0.3969	0.358289	0.577353	0.395958	0.328307	0.749097	0.529861	1.30378	1.0161	0.868592	2.01169
ENSSSCG00000007667	1.93881	1.932	2.05245	3.40717	3.03642	3.09507	3.7202	4.24608	3.62747	4.10992	4.30339	3.70524	4.08735	3.77607	3.72792	3.83259	3.89012	3.83681
ENSSSCG00000007664	3.36091	2.93964	3.16829	2.31114	2.64751	2.00486	3.02716	2.52123	2.98784	2.10326	1.98108	1.81888	1.82625	1.51539	1.59004	1.32601	1.48367	1.76413
ENSSSCG00000025029	5.10286	5.07304	4.91024	4.38625	4.59888	4.30488	4.94783	3.93631	4.7134	4.02465	3.73789	4.02646	4.20423	3.71853	4.78036	4.6492	4.56429	5.0815
ENSSSCG00000025021	0.200123	0.260967	0.0900735	0.691676	0.633587	0.387751	0.882232	0.878348	0.708536	1.27	1.09599	0.640435	1.04826	0.921135	1.45398	0.341837	0.730023	1.16423
ENSSSCG00000025025	4.29558	4.11686	4.0805	4.61799	4.51956	4.22651	4.9914	4.41712	4.94629	4.01354	4.1537	4.0477	4.79232	4.30681	4.71612	3.9514	4.1645	4.12428
ENSSSCG00000025027	2.11015	2.09817	2.12128	2.55017	2.71782	4.31872	2.65804	2.84071	2.50141	2.8143	2.48811	2.87498	2.84956	2.51828	2.82276	2.38848	2.5879	3.42095
ENSSSCG00000003072	2.9032	2.88241	2.79874	2.98561	2.85154	2.74219	2.74367	2.89794	3.07253	2.72941	2.93973	2.66353	3.2058	3.00077	3.2894	2.36105	3.11203	3.23625
ENSSSCG00000003071	0.657525	0.710585	0.826577	0.78423	0.458077	0.439799	0.379368	0.306354	0.48134	0.463215	0.678001	0.580705	0.741111	0.647607	0.913344	0.334624	0.786156	0.82855
ENSSSCG00000006135	3.98629	3.80049	3.75065	3.88382	3.91212	3.82653	4.06025	3.91286	4.31092	3.625	3.57788	3.48419	4.19492	3.81807	4.03523	3.57387	3.39622	3.67734
ENSSSCG00000006136	3.9426	3.79572	3.77686	3.8758	3.68859	3.45222	4.38413	3.67428	4.48959	3.26462	3.36396	3.18855	3.77657	3.37935	3.55583	2.79345	2.93951	3.19816
ENSSSCG00000006137	2.65601	2.64705	2.56111	3.04224	2.73873	3.64151	3.20303	2.90267	3.17972	3.09312	3.05105	2.91774	3.3656	3.17933	3.38851	2.9045	3.05844	3.20297
ENSSSCG00000008668	2.32384	2.36431	2.20797	2.63615	2.4198	2.52728	2.30236	2.51695	2.41202	2.08035	2.19094	1.98492	2.5625	2.49822	3.05353	1.7663	2.23163	2.52757
ENSSSCG00000000472	2.69244	2.49743	2.39691	3.19504	3.33051	3.94873	3.68194	3.29129	3.86291	2.72893	2.89711	2.79143	3.72066	2.99813	3.78424	2.27163	3.58843	3.44776
ENSSSCG00000024043	2.68727	2.55131	2.49626	2.05009	2.12542	2.45582	1.59941	1.64884	1.58542	1.89057	1.48859	1.39311	0.762955	1.04922	1.002	1.98004	1.23811	1.5468
ENSSSCG00000000477	2.14438	1.96449	2.02258	2.27023	2.16258	2.39454	2.03663	2.21708	1.98962	2.08641	1.93389	2.00132	2.19564	2.26094	2.45942	1.79895	2.17859	2.23612
ENSSSCG00000000475	2.75405	2.01837	2.46648	3.5955	2.69823	3.5969	2.4908	3.37594	3.14586	2.12209	2.32682	2.01661	2.7765	2.70583	2.55361	1.92804	2.44914	2.94737
ENSSSCG00000024048	2.63419	0.51176	2.46947	2.33745	3.23749	2.17775	3.06687	2.14468	2.66226	2.39086	2.58763	1.21182	2.95448	2.52946	1.41243	2.6779	3.02139	3.29555
ENSSSCG00000027530	2.62986	2.56484	2.42386	3.22526	3.20531	3.43826	4.00568	3.89282	4.20074	4.06238	4.03244	3.91779	4.13806	3.58736	3.63457	3.03424	3.79354	3.69364
ENSSSCG00000027532	1.98671	1.75883	1.61931	1.44198	1.51039	1.58762	0.835621	1.21394	1.00317	0.734863	0.845342	0.934374	0.938915	1.20775	1.08228	0.948008	1.14077	1.05975
ENSSSCG00000027537	1.40287	1.48148	1.23028	1.49063	1.77477	0.687045	2.15384	1.4868	2.18059	1.95732	1.62833	1.73304	2.09415	1.71775	1.79239	2.26725	1.7042	2.6934
ENSSSCG00000027536	2.54772	2.35211	2.41943	2.88515	2.61875	2.20597	1.1737	1.27019	1.19598	1.49548	1.38716	1.30588	1.2398	1.68707	1.54956	1.91273	1.47038	2.04838
ENSSSCG00000027538	5.46162	5.48845	5.3599	5.33891	6.27005	6.23749	6.84133	6.38981	6.4273	7.29504	7.21523	7.21346	7.0783	6.20947	6.19709	6.15582	6.50875	6.96962
ENSSSCG00000007830	2.88177	2.78232	2.63958	2.75283	2.32544	2.72173	2.36638	2.51029	2.53626	1.40224	1.50392	1.41532	2.24138	2.39726	2.4805	1.3959	1.64747	1.91468
ENSSSCG00000022806	4.60952	4.42728	4.24625	4.84678	4.78422	4.76553	5.11464	4.61603	5.2459	4.22847	4.10231	4.18711	4.88226	4.45815	5.01436	3.84673	4.24333	4.51684
ENSSSCG00000022801	3.76069	3.48782	3.26587	3.4678	3.6012	3.19292	3.67533	3.85708	3.67599	4.01359	4.04652	4.04361	4.12235	3.61625	4.29186	3.4982	3.74504	3.70437
ENSSSCG00000009216	3.72129	3.18249	3.84428	1.56466	1.6568	1.86399	0.861146	0.798117	1.21111	1.32562	1.12182	1.30393	1.6159	0.906278	1.20749	1.40866	1.9353	1.20645
ENSSSCG00000009217	2.87106	2.79323	2.98094	2.86808	2.58047	2.92026	1.83246	1.6928	1.98308	2.60695	2.62523	2.16002	2.3699	2.35584	2.55142	3.37712	2.7523	2.95028
ENSSSCG00000009211	3.05755	2.95749	2.96464	3.48666	3.83751	3.91298	3.92274	4.03186	3.80679	3.91548	4.51221	4.01287	4.63957	3.85772	4.42531	4.55658	5.06181	5.25575
ENSSSCG00000023099	2.59343	2.87007	2.81522	1.93104	2.40179	2.39328	2.1265	1.91585	1.78864	2.79556	2.80466	3.04666	3.04833	2.84428	2.06517	2.38622	2.94851	3.4419
ENSSSCG00000023096	0.203537	0.193956	0.30188	0.194139	0.228274	0.0698006	0.204939	0.148682	0.143319	0.365991	0.096922	0.140989	0.295601	0.300623	0.252056	0.327664	0.30287	0.171618
ENSSSCG00000023097	1.16451	1.12418	1.2726	1.63583	1.52056	1.79356	1.25303	1.85798	1.53807	2.31431	2.14537	2.01684	1.80426	1.68238	1.84157	2.09172	2.01284	2.38712
ENSSSCG00000023095	0.897365	0.80059	0.663185	0.499114	0.631435	0.532005	0.941744	0.525931	0.862699	0.26773	0.191665	0.269913	0.423007	0.202989	0.453689	0.118374	0.227347	0.11224
ENSSSCG00000023091	4.19955	4.05066	4.05468	3.90679	4.3008	3.98986	4.25598	4.04845	4.06553	4.41309	4.05873	4.27569	4.42508	4.0449	4.36452	4.78039	4.77377	5.23788
ENSSSCG00000004888	0.879706	0.636749	0.669173	1.42072	1.05546	1.27458	0.897179	1.51462	1.41836	1.39154	1.07396	1.27379	1.32549	1.21215	1.8099	0.960361	1.73872	2.27095
ENSSSCG00000004889	1.55461	1.60723	1.19651	2.24792	2.25287	2.75014	3.53341	3.15507	4.62674	2.4047	3.26272	1.73677	2.11994	2.05463	2.00408	1.42095	1.58422	1.5163
ENSSSCG00000004886	2.23535	2.29668	2.0891	1.12893	1.28575	1.35491	0.265834	0.304442	0.37973	0.451312	0.313826	0.170431	0.330498	0.457987	0.817882	1.21715	0.38017	0.686805
ENSSSCG00000004884	3.05519	3.03174	3.01766	3.76344	3.81557	4.49103	3.90472	3.92665	4.0899	3.26992	3.48058	3.41849	3.97808	3.79434	4.21209	3.27337	3.7821	4.20717
ENSSSCG00000004885	0.136391	0.0353262	0.0896505	0.396222	0.622653	0.531904	0.371605	0.293678	0.439728	0.434369	0.324619	0.234542	0.714518	0.610199	1.07828	0.716211	0.545125	0.511762
ENSSSCG00000004880	1.43002	1.43849	1.16808	2.3737	2.04928	2.53083	3.13736	4.14802	3.93913	2.62077	3.17559	2.94365	3.69997	2.66896	2.79234	2.13058	1.5095	2.08872
ENSSSCG00000003353	2.05589	1.9205	2.20865	1.52601	1.7439	1.76627	1.17623	1.51149	1.08117	1.83351	1.98933	1.33105	1.71808	1.5627	1.70191	2.07124	1.67954	2.55431
ENSSSCG00000003352	1.88413	1.63026	1.72621	1.70571	1.73368	2.35436	1.62077	1.7777	1.35362	1.73695	1.77483	1.70504	1.63378	1.66886	1.64304	1.51687	1.47392	1.96037
ENSSSCG00000003350	2.59074	2.5381	2.62137	2.7082	2.71164	2.69314	2.99021	2.88663	2.86708	3.13486	3.41691	2.82132	3.17736	2.89157	2.71961	3.30899	2.87966	3.40762
ENSSSCG00000023325	1.34611	1.77958	1.48564	4.13144	3.59462	4.35964	4.48905	4.6263	3.49885	6.27225	6.18256	5.01863	6.19544	5.6591	5.64064	7.08334	6.35941	6.32054
ENSSSCG00000003354	4.28096	4.14313	4.24298	4.71768	4.86358	5.2029	4.93385	5.14313	4.41925	4.87326	4.88027	4.40394	5.02156	4.71917	5.05318	4.56589	4.67444	5.06936
ENSSSCG00000006956	1.82086	1.4091	1.98455	1.49626	0.907747	1.44477	0.967563	1.52879	0.953687	0.983827	1.74336	1.17722	1.52081	1.4264	1.14289	1.51464	1.64657	1.82226
ENSSSCG00000003359	2.56262	2.5845	2.31126	2.9267	2.75571	3.05244	2.49643	2.8436	2.78892	3.62487	3.65153	3.35004	3.42915	3.0194	2.88522	3.64857	3.44617	3.72885
ENSSSCG00000006955	2.43159	2.19878	2.32228	3.33029	3.93927	4.27049	4.06125	4.8203	3.93546	4.10252	4.52915	4.35209	3.85631	4.01924	3.56907	4.01312	3.76524	3.91193
ENSSSCG00000022058	3.34265	3.49211	3.35361	3.98821	4.37306	3.82439	4.29645	4.39061	4.02198	4.76718	4.60372	4.72986	4.74415	4.44767	4.4697	4.88729	4.60404	4.80403
ENSSSCG00000003820	5.50926	5.35368	5.09676	4.98881	4.92378	4.59351	5.47562	4.53061	5.28775	3.88088	4.0157	4.13023	4.35709	3.9565	4.31057	3.24025	3.83475	3.91715
ENSSSCG00000003825	0.334487	0.43422	0.435556	0.841196	1.05721	0.57441	0.827604	1.4309	1.1866	1.16636	1.51747	1.56975	0.763771	1.10818	1.0299	0.832781	1.03255	0.918806
ENSSSCG00000003827	1.2136	0.860822	0.756079	1.43873	1.08636	0.841619	1.51227	1.92202	1.11341	1.86509	1.593	1.88346	2.07182	1.77262	1.8224	2.67953	2.43157	2.90449
ENSSSCG00000028019	4.30083	4.13636	4.10137	3.37791	3.78346	4.85941	3.48342	3.32815	3.52168	4.15722	3.98466	4.13702	3.42874	3.39509	3.45155	3.44279	3.81426	4.04607
ENSSSCG00000028018	2.27051	2.07694	2.061	1.71346	1.32459	1.95355	0.80304	1.2209	0.959501	1.03204	1.27178	1.084	1.19854	1.44554	1.0313	1.12451	1.29193	1.53332
ENSSSCG00000028015	0.717717	0.390574	0.487058	0.503731	0.646536	0.394592	0.725336	1.05474	0.834293	0.787073	1.27791	1.13715	0.514559	0.98564	0.724626	1.78829	1.55652	0.816838
ENSSSCG00000028011	4.03897	3.76753	4.29983	2.76347	2.98989	2.83748	2.52878	3.00369	2.27759	2.61802	2.81407	3.24679	3.10897	2.44529	2.18213	3.1251	2.65118	2.95525
ENSSSCG00000028010	1.42313	1.04431	1.24206	2.20603	2.02577	2.64895	3.28078	2.94809	3.02161	3.23555	3.13036	3.17526	3.44025	3.19761	3.06626	3.14405	3.02442	3.34184
ENSSSCG00000007306	3.5882	3.50895	3.58309	3.39177	3.53117	2.95733	3.95964	3.8445	3.70829	3.76304	4.19028	3.95411	4.08079	3.78605	3.89019	3.6881	3.92249	4.47516
ENSSSCG00000007307	2.139	1.98342	2.01255	2.41556	2.37303	2.05226	2.31685	2.43153	2.56996	2.70433	2.9586	2.75841	2.65075	2.49877	2.79875	2.81754	3.14759	3.15742
ENSSSCG00000007308	4.43407	4.21495	4.28187	4.2472	5.18559	4.84013	5.88458	5.05282	5.53745	6.34282	6.33133	6.16919	6.57523	5.61279	5.26775	6.2238	6.23302	5.96344
ENSSSCG00000007309	5.45079	5.389	5.11721	5.8995	6.13685	6.0855	6.3086	6.05073	6.3042	5.50159	5.5828	5.4463	6.57507	6.07973	6.34658	5.63056	5.82025	5.76234
ENSSSCG00000001469	3.2852	3.09018	3.05795	5.31515	5.05855	4.21117	6.26864	7.19078	6.67179	7.85126	7.62846	7.66132	7.4914	7.17198	6.98878	7.80309	7.33413	7.31109
ENSSSCG00000001465	0.396963	0.165347	0.239722	0.141955	0.515602	0.172284	0.578295	0.56585	0.567154	0.468221	1.44111	1.23532	0.984627	1.81495	1.31725	1.09378	1.0055	0.747906
ENSSSCG00000017817	4.44093	4.37693	4.2802	4.16916	3.94872	4.31607	3.42096	3.8549	3.46332	3.28903	3.3154	3.08011	3.52233	3.87457	3.40944	3.28566	3.33506	3.78534
ENSSSCG00000017816	1.00564	0.794508	1.22675	1.78842	1.56634	1.11195	1.03152	1.45232	0.891694	1.50001	1.96168	1.19363	1.79396	1.63138	1.7874	2.18479	1.76184	2.00281
ENSSSCG00000017810	1.20726	1.01514	1.0583	1.26574	1.09153	2.06064	0.669735	0.89341	0.762068	1.03967	0.995805	0.679287	1.15244	1.03015	1.15422	1.1732	0.866184	1.53766
ENSSSCG00000017812	1.83522	1.61444	1.69946	1.81055	1.38464	1.95038	1.19988	1.61275	1.4037	1.57621	1.66023	1.54546	1.52464	1.6301	1.50208	1.46108	1.45025	1.85236
ENSSSCG00000017819	2.00309	1.84847	1.81077	1.27719	1.23824	1.02574	1.52642	1.18979	1.19563	1.4678	1.51113	1.29757	1.40362	1.41429	1.58052	1.38901	1.50319	1.53354
ENSSSCG00000017818	2.9076	2.99526	2.84556	2.91413	2.42974	3.17572	3.08869	3.15828	3.10415	2.74035	3.16559	2.92761	3.32588	2.93727	3.89342	5.49605	3.57548	4.09113
ENSSSCG00000029825	2.92153	2.66429	2.48044	2.91907	2.62199	2.24449	2.43883	3.06528	3.14222	2.64057	2.90854	2.19289	3.34484	2.9286	3.75188	2.5502	2.91455	2.75559
ENSSSCG00000029824	7.19423	5.86695	6.15653	4.36783	4.54058	5.32721	5.39017	5.37169	5.72217	5.14084	5.67703	5.84639	7.45586	6.86235	5.56135	4.85206	4.898	6.40623
ENSSSCG00000029828	4.13304	4.08144	3.77723	3.80313	3.76008	3.70582	3.74626	3.70561	3.67777	3.63882	3.54638	3.63563	3.94272	4.18377	4.11247	3.86245	3.83039	4.11433
ENSSSCG00000018065	6.59149	6.54487	6.22703	5.37237	4.71387	5.60935	4.18657	5.14301	5.44777	4.67197	4.19344	4.34148	5.0052	5.74576	6.06721	4.85692	5.02395	4.85836
ENSSSCG00000014393	2.79767	2.74123	2.82382	3.21682	3.15455	2.57791	2.9857	3.51876	3.25178	3.98718	3.95737	3.53654	3.43777	3.26216	3.53879	3.35952	3.22963	4.04826
ENSSSCG00000014391	2.31835	2.18188	2.2171	2.35198	1.86335	2.13667	1.3549	2.07814	1.56754	1.94694	1.89955	1.77227	1.8731	2.00457	1.58495	2.69187	1.97018	2.42547
ENSSSCG00000014390	0.685348	0.672567	0.594414	0.993466	0.781039	0.485347	0.872842	1.26836	0.871266	1.18253	1.6713	1.26906	1.67809	1.4803	1.30603	1.1596	0.984034	1.32404
ENSSSCG00000014396	3.15008	3.21055	3.21741	2.80734	2.9298	3.62593	2.82118	2.9484	2.60503	3.52489	3.39134	3.36212	3.02724	2.91541	2.96113	3.45154	3.32303	4.49641
ENSSSCG00000014395	2.5451	2.33709	2.36683	1.34302	1.17425	1.54993	1.151	0.886969	0.777853	1.12186	1.22568	1.01318	0.578372	0.953631	0.504617	0.836357	0.403671	0.901065
ENSSSCG00000014394	4.47488	4.45456	4.23047	4.1065	4.22366	3.87434	4.78505	3.47615	4.09565	3.9938	3.76241	3.40911	3.73991	3.46601	3.89751	4.04186	3.78705	4.29699
ENSSSCG00000014399	1.26277	1.30757	1.29248	1.53446	1.43742	1.91908	1.43752	2.11802	1.36194	1.93861	1.82779	1.72899	1.89399	1.99105	1.69236	2.14247	1.84729	2.34277
ENSSSCG00000010894	1.68938	1.73377	1.79654	1.61704	1.49041	1.33866	0.903913	0.994814	0.807925	1.08301	1.41094	1.05181	1.25351	1.30688	1.38166	1.8632	1.65114	1.84909
ENSSSCG00000010896	3.94471	3.89605	3.58577	3.24251	3.11367	2.0294	3.91325	2.30773	3.64192	1.08359	1.1294	1.51746	1.36489	0.982542	0.722421	0.354794	0.527666	0.386595
ENSSSCG00000010897	1.8831	1.97357	1.86424	2.15169	2.11177	2.18839	2.4354	2.9533	2.16707	2.04496	3.04718	2.00144	2.90954	2.56737	3.07676	2.13542	2.78989	2.66354
ENSSSCG00000010891	0.284374	0.579311	0.702206	0.708277	0.342695	0.231859	0.404258	0.329245	0.496435	0.286801	0.585228	0.416351	0.23576	0.359228	0.442864	0.127144	0.144292	0.406025
ENSSSCG00000010893	0.942126	0.904068	1.11457	2.67323	2.71019	3.75611	3.2121	3.44481	2.90321	4.20667	3.66251	3.75887	4.11654	4.28267	4.76145	5.15684	4.68012	5.3791
ENSSSCG00000012944	1.29833	1.03733	0.978911	0.956835	0.699494	0.194047	0.541294	0.357151	0.591051	0.540959	0.900965	0.946353	1.17644	0.636529	1.0491	1.23121	1.15446	1.26945
ENSSSCG00000012940	2.88107	2.80221	2.75835	2.42962	3.03193	1.68234	2.37463	2.29644	2.00707	2.79596	2.6874	2.3519	2.47665	2.24283	2.53724	3.11065	2.68522	2.94925
ENSSSCG00000012943	3.64943	3.74258	3.59097	2.61528	3.27855	3.3638	3.91091	3.26164	3.3012	2.96453	2.91376	3.40818	2.68548	2.73579	2.59176	2.57374	3.28101	3.58048
ENSSSCG00000011769	4.53512	4.51982	4.48317	4.79703	4.87786	4.66151	5.41258	4.67373	5.36744	4.15577	4.17162	4.22906	4.79172	4.50043	5.03077	4.07832	4.63522	4.55138
ENSSSCG00000011765	1.03827	1.18217	1.09609	0.880983	0.942833	0.745403	0.577139	0.320315	0.476112	0.248638	0.19108	0.232949	0.313459	0.494302	0.532028	0.345549	0.250838	0.439335
ENSSSCG00000011764	4.7677	4.50654	4.71301	4.43099	5.01749	5.03687	5.52349	5.03132	5.567	5.48635	5.39652	5.65943	5.33356	4.90046	4.57178	5.2194	5.14324	4.88592
ENSSSCG00000011767	3.19742	3.42266	3.35015	4.71271	4.44318	4.38142	4.45646	4.5815	4.38421	3.07925	3.11046	3.10982	4.95294	4.70185	4.99666	2.80434	3.4021	3.57023
ENSSSCG00000011760	2.06032	2.01402	1.84553	2.18427	2.13699	1.8645	2.27261	2.45051	2.49146	2.20229	1.93658	2.19749	2.47789	2.13627	2.25467	1.75238	2.01642	2.01306
ENSSSCG00000011763	2.61488	2.22972	2.25546	2.37054	2.58681	2.67185	2.99391	2.5515	2.93866	2.14157	2.53563	2.69145	2.59578	2.33387	2.73144	2.17172	2.56211	2.43437
ENSSSCG00000011762	3.22068	3.07637	2.97964	2.96554	3.0842	3.39611	3.3556	3.02867	3.48921	2.92991	2.64966	3.0292	3.09701	2.54388	2.87337	2.26681	3.05039	3.3365
ENSSSCG00000004148	3.22257	3.3319	3.17678	4.02141	3.80917	2.44057	4.55413	3.54044	4.28248	3.31464	3.704	3.62382	3.69363	3.25438	3.56813	3.16224	3.55342	3.72625
ENSSSCG00000004143	0.417661	0.37734	0.283481	0.579298	0.269869	0.0537208	0.372926	0.53608	0.416706	0.65942	0.525015	0.318954	0.809337	0.696392	0.740488	0.555792	0.293064	0.548548
ENSSSCG00000004142	3.12259	3.08355	3.10646	3.74657	3.41195	3.01148	2.83854	3.05321	2.98042	2.61899	3.2416	2.60559	2.8751	3.08479	3.69465	3.66285	3.43492	4.52766
ENSSSCG00000004140	2.66334	2.80398	2.5888	3.18592	3.01417	3.25924	3.53699	3.43112	3.39691	3.1236	3.00575	3.01958	3.26806	2.98275	3.71408	2.77059	3.28106	3.47998
ENSSSCG00000004146	3.69678	3.55456	3.39254	3.78624	3.5992	3.46117	3.59516	3.55784	3.71701	3.50433	3.54824	3.46708	3.78616	3.51924	3.75572	3.30506	3.28442	3.69565
ENSSSCG00000004145	4.29787	3.78584	3.77817	5.04991	5.21714	5.46697	5.73836	6.16774	6.28567	5.69057	5.95036	5.21077	6.15249	5.76846	6.11813	4.63835	4.64934	4.74602
ENSSSCG00000004144	3.11078	2.96358	3.05108	4.59147	4.40464	3.59229	4.42242	4.83337	4.42047	4.23328	4.43461	4.19554	4.85297	4.94812	4.98067	4.54037	4.34871	4.62698
ENSSSCG00000015441	1.30526	0.844504	1.42848	1.28764	1.73579	1.37606	1.56679	2.23471	1.42947	1.63348	1.65859	1.55489	2.05921	1.8962	1.96214	1.81754	1.91973	1.85279
ENSSSCG00000015443	4.70424	4.43203	4.62716	4.74453	5.07986	4.88463	4.99142	4.37626	4.96996	4.00032	3.82135	3.98301	4.63548	4.29203	4.89809	3.77604	4.23373	4.38162
ENSSSCG00000015444	3.68004	3.56787	3.79799	2.64009	2.5741	3.78079	2.20332	1.95474	1.95922	1.81479	1.42151	1.35476	1.67567	1.84766	1.98978	2.43252	2.33968	2.84099
ENSSSCG00000015446	3.88363	3.57681	3.29274	3.85015	3.98435	2.85681	4.60232	3.02458	4.39328	2.44616	2.58883	2.47217	2.9371	2.67845	3.13944	2.60059	2.90913	3.13803
OTTSUSG00000002836	2.06874	2.00026	2.44722	2.29088	2.60884	1.96311	1.6354	1.59225	1.70175	2.08379	1.9878	1.71874	2.09753	1.96767	2.28477	2.04531	1.7583	2.06274
OTTSUSG00000002833	5.31805	5.36916	5.38563	4.54452	4.83727	4.27239	4.40535	4.39321	4.48351	4.97088	4.5055	4.52947	5.10415	4.60866	4.66589	5.01974	4.18861	4.35902
OTTSUSG00000002831	5.66914	5.49082	5.63532	5.47317	5.27727	5.63724	4.90327	5.19719	4.959	4.4998	4.57886	4.64207	5.08261	5.27594	4.91472	4.59286	4.96968	4.99774
ENSSSCG00000013727	4.40947	4.32734	4.44068	5.02187	5.22253	5.27703	5.901	5.54088	5.60364	5.51072	5.65395	5.52095	5.66296	5.31196	5.46554	5.37448	5.64337	5.78158
ENSSSCG00000013726	3.13675	3.05477	3.01835	3.08139	3.32896	3.55236	3.58603	3.28443	3.14884	3.73278	3.74625	3.63454	3.57399	3.27881	3.36712	3.36513	3.4157	3.78094
ENSSSCG00000013725	1.0602	0.961197	0.823502	0.656084	0.583972	0.31955	0.684898	0.706431	0.453353	0.88907	0.745687	0.802665	0.634129	0.60362	0.712453	0.713624	0.946282	0.87083
ENSSSCG00000013723	2.56467	2.41335	2.58065	3.31121	3.40169	3.76595	3.49994	3.73639	3.14235	3.90736	4.15476	3.60168	3.69821	3.48818	3.76988	4.15873	3.71506	4.35093
ENSSSCG00000013722	0.594437	0.680241	0.601597	1.25311	1.17617	1.44175	0.945672	1.40874	1.16641	2.09316	1.9226	1.60993	1.27292	1.3849	1.38491	1.2286	1.35666	1.24405
ENSSSCG00000013721	5.38772	5.29001	5.3781	5.48011	5.81234	5.69036	6.48839	6.12195	6.16909	6.27269	6.23188	6.54893	6.29011	5.77242	6.12605	5.91857	6.25064	6.75726
ENSSSCG00000013720	3.85877	3.78767	3.75509	5.52067	5.45132	5.13884	5.35815	6.07691	5.2217	6.19576	6.27703	5.84014	6.14766	6.37435	6.16272	7.02307	6.85468	7.23339
ENSSSCG00000013729	1.00635	0.880505	0.777887	0.815544	0.811293	0.538688	0.875531	0.748391	0.51375	1.22177	1.13933	1.17901	1.28338	0.722428	1.23909	0.957574	1.08528	1.18817
ENSSSCG00000013728	2.53262	2.40706	2.29662	2.47967	2.71971	2.5571	3.13457	2.73679	2.95301	3.49375	3.44846	3.35068	3.26333	2.8665	3.28104	3.27429	3.41322	3.56546
ENSSSCG00000029006	1.97604	1.39264	1.84885	1.70071	1.91644	1.64702	1.73573	2.39847	1.84975	1.25767	1.52942	2.03182	1.77762	1.4045	1.95165	1.41273	0.87293	3.76992
ENSSSCG00000029005	5.58216	5.3927	5.35373	4.54298	5.05142	5.59948	5.98114	5.63391	5.8994	5.10935	4.9609	5.53763	5.22117	4.58788	4.88103	4.29431	4.75958	4.71786
ENSSSCG00000029003	5.3227	5.58975	5.15338	6.18504	6.55947	6.18758	7.00787	6.36666	7.23351	6.83818	6.42106	6.43638	5.96677	5.75435	6.06622	6.12272	6.45727	5.81438
ENSSSCG00000029002	1.03637	1.17077	1.19947	1.59312	1.36131	3.09626	1.17937	1.74543	1.27339	2.65377	2.00023	1.67694	2.35819	2.7015	2.53892	2.99046	3.3786	4.49545
ENSSSCG00000016208	2.64967	2.76082	2.43736	2.73116	2.75728	2.96291	3.38109	3.02007	3.08141	3.42791	3.44065	2.99662	3.6006	3.1554	3.19014	3.30563	3.39274	3.5162
ENSSSCG00000016809	2.43208	2.23056	2.09615	1.93414	1.86944	2.06424	1.49805	1.66	1.64622	1.52762	1.34867	1.42599	1.56811	1.56309	1.51535	1.54774	1.50449	1.38959
ENSSSCG00000016808	1.96035	1.58906	1.63655	2.29065	2.32985	2.57938	2.76718	2.6349	3.01206	2.06061	2.33548	2.13492	2.60772	1.99497	2.73258	1.31593	2.52799	2.12105
ENSSSCG00000024206	1.05653	0.835249	0.883747	0.770523	0.889528	0.924595	1.21343	1.10548	1.38111	1.56674	1.68386	1.41645	1.38747	1.07701	1.39405	0.946495	1.33852	1.42161
ENSSSCG00000024200	3.41061	3.55452	3.62117	3.73385	3.73263	3.74327	3.16756	3.75523	3.45238	3.28401	3.49187	3.47696	4.08656	4.08662	3.86411	3.27264	3.35526	3.44996
ENSSSCG00000024201	3.84816	3.72158	3.52778	4.17134	4.09595	4.05079	4.06873	4.1958	4.3468	3.48637	3.62106	3.36112	4.27747	3.97002	4.21948	3.161	3.5205	3.81182
ENSSSCG00000028755	3.17394	2.63209	2.63667	2.39217	2.87023	3.2634	3.11932	2.89278	3.10127	3.5153	3.53206	3.19305	2.77722	2.56801	2.68053	2.99306	2.91113	3.35295
ENSSSCG00000028756	1.36483	1.48267	1.14447	1.40655	1.19969	1.39313	1.22487	1.37364	1.31012	1.05948	1.39008	1.44966	1.30617	1.19666	1.31076	0.53794	0.790802	0.671862
ENSSSCG00000028757	2.80971	2.55545	2.52564	2.77273	2.48132	2.74837	2.62361	2.42251	2.62744	2.58411	2.73422	2.46298	3.2177	2.8698	3.62909	2.52971	2.9987	3.4384
ENSSSCG00000028751	1.72321	1.24631	1.32627	1.17818	1.04511	0.938532	1.15347	1.23721	1.31954	1.71461	1.61174	1.44226	1.36577	1.11259	1.2941	1.72827	1.09884	1.37187
ENSSSCG00000028752	2.99419	2.82305	3.02674	0.891515	1.27235	0.853129	0.922849	0.805113	0.856708	1.05171	1.04074	0.216166	0.676281	0.763748	1.30286	0.878558	0.792346	1.19847
ENSSSCG00000028759	2.50732	2.37358	2.35618	2.1679	1.72608	2.42347	1.57797	2.00255	1.83806	1.586	1.89323	1.48032	1.54273	1.93908	1.34134	1.39771	1.66732	1.69397
ENSSSCG00000021588	0.528056	0.497481	0.595931	1.15364	0.97002	0.71911	0.957363	1.58554	1.01873	1.24874	1.36309	1.26477	1.78258	1.27439	1.40589	1.21453	1.485	0.853832
ENSSSCG00000021586	0.850063	0.680921	0.733263	0.815254	0.868368	1.15856	0.718224	0.685148	0.732455	0.96754	1.05047	0.806505	0.899156	1.28846	0.941644	0.864725	1.20965	1.48672
ENSSSCG00000021587	2.68218	2.69336	2.6064	2.99979	3.36581	3.77319	2.93658	3.26923	3.06784	3.6646	3.59864	3.55715	3.22626	3.00793	3.70369	3.5427	3.93872	4.31856
ENSSSCG00000010404	0.653638	0.505923	0.837968	3.4784	3.92234	3.56627	1.64251	2.50701	2.12843	1.93217	1.91182	2.06342	2.49636	2.44147	2.42912	2.09119	1.73727	2.34185
ENSSSCG00000010402	0.653765	0.723036	0.722623	0.476076	0.656081	0.341551	0.815654	0.620045	0.986768	0.504233	0.583063	0.50596	0.858417	0.70276	0.833798	0.431021	0.709927	0.594352
ENSSSCG00000010401	3.12612	3.06487	2.97971	3.69686	3.51836	3.14654	4.13801	4.02568	3.97844	3.89922	3.8717	3.99295	4.38627	4.43217	4.63591	4.7962	4.43948	5.02801
ENSSSCG00000010400	5.31388	5.04357	4.93151	8.61798	9.69171	8.30018	8.28635	8.15634	8.42958	7.68344	8.16677	8.56295	8.24882	7.40276	7.91274	8.40817	8.50754	10.1452
ENSSSCG00000027973	3.02605	3.01218	2.85691	3.00766	2.82941	2.43601	3.65935	3.40034	3.42478	3.65859	3.33728	3.6295	3.75862	3.37572	3.32651	3.1961	3.49754	3.55061
ENSSSCG00000026177	3.25467	3.32391	2.95023	3.08718	2.95669	2.1272	3.78295	2.8174	3.59455	2.49755	2.57867	2.49458	3.10093	2.92377	3.149	2.26922	2.57526	2.30113
ENSSSCG00000026173	3.8435	3.58616	3.56999	5.19242	4.61554	3.62246	5.0364	5.32957	5.20727	3.93243	4.14533	4.09606	4.71553	5.22785	4.8305	4.93584	4.98507	5.44126
ENSSSCG00000023526	0.862768	0.781635	0.836411	1.32541	1.24852	1.41468	0.891259	0.78797	0.513648	0.922859	1.23884	0.906603	1.17945	1.17845	0.90447	0.768656	1.02137	1.36536
ENSSSCG00000023527	1.80185	1.84713	1.99114	2.73168	2.65669	3.10037	3.06177	4.04754	3.133	4.37624	4.44743	4.07222	4.32198	3.88198	3.82693	4.07858	3.71109	4.08801
ENSSSCG00000023525	2.47676	2.55252	2.16907	2.31572	2.06376	3.65265	2.69347	2.65366	3.00481	2.39542	1.9956	2.28382	2.42775	2.51831	2.84999	2.23871	2.82689	3.61307
ENSSSCG00000023522	3.45233	3.36726	3.16695	2.54007	2.3807	3.87137	2.58159	2.67285	2.42026	3.4655	3.70635	3.61869	3.0069	3.05588	3.077	4.47928	4.43159	4.06096
ENSSSCG00000023520	2.05301	1.96543	1.97128	2.74999	2.86861	2.20507	1.49572	1.82894	1.27942	1.29625	1.66855	1.27209	1.7164	1.40041	1.87424	2.25055	2.20144	1.78432
ENSSSCG00000006816	2.3271	2.20017	2.1512	2.72587	2.74434	2.95639	2.52029	2.91164	2.5895	2.74219	2.54325	2.5063	2.77707	2.7756	3.17171	2.79345	2.86622	3.15021
ENSSSCG00000006813	2.05581	2.05367	2.04346	2.24951	2.12494	2.26591	2.34828	2.33447	2.26853	2.52247	2.45853	2.4171	2.49791	1.95956	2.21582	2.23791	2.1628	2.33232
ENSSSCG00000022697	6.14602	5.31314	5.74433	3.98151	4.69561	4.84501	5.94131	5.17714	4.11443	5.11196	4.65527	5.74015	6.99208	6.18765	6.33617	5.29116	4.18766	6.57316
ENSSSCG00000022696	4.06938	3.92664	3.72113	4.01167	4.02676	4.24188	3.83063	3.6977	4.15859	3.2571	3.21415	3.10938	3.32256	3.31567	3.66777	3.40264	3.47472	4.142
ENSSSCG00000022692	0.484059	0.424561	0.490803	1.04748	0.99348	0.951336	1.30746	2.29747	1.72796	2.2955	1.9544	2.07607	2.27725	1.7486	1.67728	1.63029	1.73902	1.82213
ENSSSCG00000007148	6.49659	5.83659	5.4131	4.66045	4.56691	3.59985	5.39905	4.98551	4.97732	4.72445	5.4626	5.94044	6.43822	5.53309	5.91476	5.62664	5.24858	6.38445
ENSSSCG00000002311	2.29651	2.00133	2.08136	3.95937	3.07692	3.72451	2.6392	3.63888	2.68995	3.81746	3.9769	3.60896	3.2984	3.60222	3.35022	4.37005	4.53287	4.87391
ENSSSCG00000002314	1.42529	0.761158	0.747277	2.25287	0.957769	1.26522	1.5615	1.50149	1.24405	3.38449	3.72174	3.00348	2.99934	3.17287	3.63506	5.47221	4.88931	5.35495
ENSSSCG00000002316	2.33563	2.31704	2.23349	3.5066	3.34191	3.12781	3.78942	2.66028	4.081	3.18639	2.92867	3.00841	2.92378	2.57048	2.48523	2.76911	3.78845	3.4353
ENSSSCG00000009479	3.14773	3.08806	2.99265	3.3472	3.27677	3.53441	3.38628	3.51882	3.37449	3.14424	3.12466	3.10586	3.79746	3.70554	3.89245	2.82412	3.17432	3.30594
ENSSSCG00000009475	1.00931	1.21472	1.02655	1.0629	0.766249	0.98089	1.1676	0.961749	1.51295	1.19848	1.11717	0.962351	1.41573	1.1743	1.01152	0.83738	0.510277	0.903396
ENSSSCG00000009477	2.46814	2.15242	2.64015	2.44373	2.90683	2.30697	1.74834	1.91345	1.48963	1.44299	1.40492	1.53128	1.51012	1.69787	1.64412	1.77222	1.77245	2.44795
ENSSSCG00000009471	3.73802	3.50721	3.46439	4.02704	3.88951	3.65988	4.26593	4.62028	4.33355	4.6552	4.70508	4.3735	4.80552	4.64758	4.93498	4.70142	4.63933	4.81234
ENSSSCG00000009472	4.26086	4.22478	4.02723	4.76989	4.9845	4.26452	4.75023	4.79819	4.80441	4.6875	4.66128	4.62472	5.33685	5.00037	5.38338	4.51001	4.82442	5.37785
ENSSSCG00000009473	2.6443	2.62712	2.65708	3.31422	3.04891	3.54518	3.15787	3.89123	3.48558	3.01734	3.16442	3.09357	3.86904	3.74508	3.5786	2.56814	2.72445	2.93992
ENSSSCG00000001661	2.48754	2.30258	2.18643	2.86173	2.55313	3.4567	2.46979	2.81268	2.49386	3.20858	3.09262	2.71621	2.86112	2.82488	2.88447	3.55705	3.04056	3.32943
ENSSSCG00000001660	4.39934	4.25264	4.22467	3.15609	3.5826	2.9152	2.33283	2.56605	2.2831	3.13411	2.70636	2.43379	2.76966	2.99912	2.32799	3.20803	2.36301	2.60847
ENSSSCG00000001667	2.02231	1.9482	1.78732	1.75666	1.50457	1.81472	1.77415	1.89979	1.51202	1.61399	1.91552	1.62645	1.95869	2.08327	2.0519	1.36389	1.39341	1.615
ENSSSCG00000007494	3.82347	3.43134	3.56851	3.65951	3.61037	3.71609	3.96987	3.98808	3.65614	3.78985	3.96068	3.99892	3.87433	3.66948	3.77592	3.18198	3.73944	4.11485
ENSSSCG00000007495	0.945427	0.666288	0.579498	0.706316	0.635742	0.755297	0.722742	0.908357	0.983472	0.983349	0.958205	0.694151	0.665295	0.908466	0.614979	0.559075	0.673622	0.65684
ENSSSCG00000007496	3.4483	3.30685	3.42322	3.84221	4.21966	4.02425	4.55838	4.65879	4.25963	4.59181	4.79943	4.84274	4.93185	4.48595	4.39416	4.6842	4.6878	4.999
ENSSSCG00000007492	3.81623	3.64391	3.61538	3.27701	3.60811	2.91091	4.62746	3.56479	3.90762	3.70077	3.93828	4.19342	4.26971	3.75443	3.82109	3.81843	3.57966	3.86532
ENSSSCG00000007493	4.03747	3.97324	3.9107	3.53967	3.65998	2.63866	4.9572	3.22566	4.54011	2.66645	2.58107	3.26953	2.62224	1.95302	1.89803	1.29745	1.97414	1.80388
ENSSSCG00000009786	1.37473	1.2961	1.50358	1.72616	1.79273	1.75662	2.18447	2.78516	1.91392	3.22507	3.42853	3.11731	3.2701	2.88495	2.41704	2.02443	2.13335	2.2369
ENSSSCG00000009787	2.68653	2.52991	2.35351	2.56544	2.36454	2.14356	1.70421	1.78675	2.18179	1.61616	1.36046	1.22258	2.1972	1.60341	1.97224	1.58914	1.4877	2.04578
ENSSSCG00000009784	0.338535	0.362409	0.387634	0.287717	0.161723	0.170689	0.242887	0.301303	0.183921	0.518607	0.695108	0.477379	0.502293	0.352979	0.213159	0.1402	0.165289	0.260261
ENSSSCG00000009782	2.49527	2.58396	2.57543	2.76519	2.87337	2.71422	3.30135	2.94037	3.25136	3.31017	3.43793	3.18877	3.17896	2.96148	2.96791	2.73128	2.56936	2.89269
ENSSSCG00000009783	1.37159	1.25104	1.31475	1.68641	1.80083	1.09997	1.88216	1.88389	1.70471	2.04907	2.11147	1.83406	1.90663	1.70735	1.92537	1.37656	1.73169	1.92914
ENSSSCG00000006365	1.54622	1.29221	1.20834	1.18271	1.18988	0.968725	1.61436	1.39465	1.56762	1.71299	1.50902	1.64041	1.42705	1.33534	1.32784	1.4028	1.40608	1.59194
ENSSSCG00000006364	2.24197	2.37857	1.66627	2.08918	2.16714	2.63314	1.8131	2.26677	2.01626	2.79992	2.68344	2.67052	2.42947	2.38303	2.61568	2.98234	2.96793	3.16396
ENSSSCG00000006366	4.21298	4.26541	4.5846	4.73155	5.3356	5.58048	5.75345	5.47437	5.57091	5.61636	5.3874	5.58201	5.66728	5.20452	5.87877	5.62639	5.54278	5.96329
ENSSSCG00000006360	0.698923	0.622189	0.547496	0.769717	0.713309	0.757141	0.670505	0.946881	0.619634	1.37927	1.28979	1.32829	1.09898	1.20792	1.23402	1.32492	1.20596	1.45099
ENSSSCG00000006363	4.18941	3.98656	4.07911	4.39495	4.92771	4.71818	5.26074	5.17815	5.42726	5.38948	5.44379	5.4735	5.77176	5.31667	5.69045	5.21703	5.2783	5.26176
ENSSSCG00000029475	2.28238	2.25793	2.25707	2.807	2.72634	3.23452	3.42887	4.08771	3.1475	4.13747	3.79433	3.93149	3.42129	3.29149	3.03611	3.86015	4.33034	4.06998
OTTSUSG00000005354	1.74938	1.46572	1.15619	1.6166	1.0872	2.00146	1.55473	2.30872	1.73945	1.46283	1.02833	1.79628	2.08872	1.34382	1.71805	1.90173	2.20077	2.39554
ENSSSCG00000008789	1.69443	1.56237	1.53741	1.70496	1.40353	0.824076	1.4781	1.10987	1.19549	0.810393	1.00829	0.58248	1.35335	0.82975	1.50926	1.02018	1.05331	1.2511
ENSSSCG00000008788	3.5324	3.43942	3.35059	3.33248	3.55288	3.15767	3.82368	3.40206	3.7014	3.05674	3.01554	3.23274	3.70583	3.30233	3.71532	2.64301	2.9931	3.17055
ENSSSCG00000008785	2.71336	2.61758	2.55315	2.00819	2.17718	1.98606	2.03063	1.7017	1.98906	1.92486	1.32111	1.64278	1.71423	1.79306	2.20252	2.35501	1.85308	2.23914
ENSSSCG00000008787	3.32938	3.16451	3.00185	2.84039	2.73537	2.92654	2.76542	3.21069	2.83674	2.69151	2.57643	2.80972	3.11634	2.95913	3.28651	2.66236	2.44272	2.93563
ENSSSCG00000008786	0.670613	0.598583	0.559252	1.49069	1.20294	1.59608	2.33463	3.08288	2.61728	2.89121	3.08106	3.39825	3.88402	2.94709	3.12512	1.9799	2.04311	1.8723
ENSSSCG00000030211	4.034	4.11542	3.87874	4.94236	4.8939	3.04288	4.78104	4.64776	4.74144	4.51799	4.53346	4.38028	4.72137	4.69195	4.89323	4.92524	4.78573	5.11688
ENSSSCG00000008437	2.89891	2.74854	2.53039	2.94762	2.88743	3.06985	2.73455	2.88036	3.13518	2.81005	2.76318	2.40825	3.3095	3.17473	3.53074	2.86211	2.83285	3.19277
ENSSSCG00000008434	0.897512	0.832047	0.918795	0.763019	0.574642	0.78077	1.09792	1.46995	0.986029	1.74882	1.97444	1.84223	1.50573	1.27644	0.951322	1.2961	1.74087	1.48082
ENSSSCG00000008433	7.85527	7.70923	7.59623	8.0386	8.46985	7.98265	9.05061	8.9694	9.20106	8.46247	8.60196	8.79891	8.68542	8.23201	8.64142	8.77857	8.71343	8.76588
ENSSSCG00000008439	3.5361	3.34816	3.54766	4.99004	4.5416	5.11912	4.5704	5.23975	4.94167	4.25359	4.81111	4.26915	5.21005	5.32618	6.04501	5.22178	5.44874	6.48022
ENSSSCG00000000202	3.64212	3.40677	3.20277	3.33629	3.51482	3.40403	3.22442	3.2885	3.06895	3.65999	3.41633	3.38202	3.47051	3.07224	3.28338	3.05515	3.51845	4.11507
ENSSSCG00000000204	1.01457	0.845248	0.855328	0.600458	0.759841	0.556479	0.446983	0.470725	0.320404	0.49622	0.683165	0.475712	0.634441	0.648779	0.797068	0.764035	0.752384	0.795686
ENSSSCG00000000207	8.22336	7.72593	7.94008	7.29664	7.50153	7.26204	8.07381	8.07753	7.30061	8.43702	8.69971	8.89278	9.67528	9.04303	9.22382	8.54879	8.26007	8.84319
ENSSSCG00000015607	1.37685	1.3463	1.41059	0.422572	0.430952	0.548054	0.398416	0.235823	0.416731	0.449647	0.335322	0.137893	0.288018	0.350673	0.34436	0.55946	0.262909	0.330842
ENSSSCG00000015604	3.18702	3.04763	2.8532	2.5185	2.41145	1.72721	2.97321	2.09872	2.59158	1.08955	1.13331	1.6689	1.17592	0.827437	0.685711	0.343371	0.691531	0.473308
ENSSSCG00000007967	0.963774	0.713614	0.760597	0.92187	0.881179	0.93735	1.04721	1.01537	0.756342	1.30779	1.24152	1.12738	1.19692	0.992364	0.932667	1.0194	1.24911	1.30826
ENSSSCG00000015602	3.73091	3.48282	3.46579	2.94308	3.20942	3.43125	3.70652	3.21728	3.46821	3.10183	2.8124	3.10699	3.12726	2.97943	2.80678	2.53114	2.82197	3.47549
ENSSSCG00000015600	3.16335	2.92428	2.85232	1.53574	1.88022	1.25073	2.40921	1.41134	2.19883	0.715746	0.712555	1.04711	0.812036	0.579872	0.440208	0.225873	0.31623	0.186152
ENSSSCG00000015601	3.43601	3.22469	3.36324	2.94939	2.77519	2.91215	3.20436	2.62048	3.01763	2.6395	2.60268	2.79127	2.50886	2.42872	2.70235	2.39863	2.66603	2.96518
ENSSSCG00000007968	2.45115	2.55329	2.59572	1.8583	2.04797	2.44296	1.30135	1.62547	1.24064	1.83398	1.75867	1.53978	1.73954	1.88451	1.80049	2.19552	1.75342	2.26336
ENSSSCG00000004432	4.89142	4.74249	4.67602	4.42295	4.51823	4.89314	4.78508	4.30666	4.74963	3.69085	3.64863	3.73829	4.06399	3.69338	4.15458	3.24958	3.51697	3.68397
ENSSSCG00000004435	2.30736	1.718	1.70262	1.86842	2.45145	2.02945	2.3142	2.47951	2.66679	2.21614	2.05179	2.24121	2.30574	2.10499	2.25872	1.62347	1.84231	1.92104
ENSSSCG00000004439	1.48268	1.66269	1.92584	2.27529	2.60856	1.48617	1.38484	1.55257	1.57408	2.26087	1.87539	1.47442	2.25363	2.00904	2.26383	1.76119	1.17483	1.49381
ENSSSCG00000004438	3.20009	3.3638	3.47481	3.81793	4.13017	3.41832	3.97733	4.07114	3.77832	4.01806	4.29696	4.07174	4.35251	4.00329	4.30165	4.40889	4.38339	4.6714
ENSSSCG00000002875	1.57035	1.29877	1.6427	1.93084	1.67616	2.4338	1.61207	2.31197	1.82338	1.75991	2.00096	1.71243	1.86708	1.56675	1.85602	1.2653	1.84387	2.02805
ENSSSCG00000002877	2.22065	2.14484	2.0218	2.371	2.12639	2.37721	2.62802	2.27736	2.45684	2.03118	2.00772	1.72942	2.67881	2.22458	3.08512	1.38353	2.29077	2.28063
ENSSSCG00000002876	5.01014	5.06603	5.10315	4.92696	5.12087	5.43926	5.6633	5.36647	5.50759	4.52038	4.67696	4.62793	5.03968	4.62058	5.0212	4.01538	4.7475	5.12499
ENSSSCG00000002873	4.53045	4.15584	4.23126	4.52195	4.52703	4.61807	4.28595	4.84903	4.41674	5.11539	5.0599	4.83851	4.6698	4.71987	4.7988	5.19653	5.30885	5.9575
ENSSSCG00000002872	3.07791	2.96755	2.77113	2.6934	2.62086	2.24953	2.40229	1.91489	2.29223	1.85853	1.93443	1.76717	1.99115	2.10115	2.02616	1.94317	2.08171	2.33773
ENSSSCG00000002879	2.68991	2.47022	2.48105	2.56681	2.32609	2.40454	2.43061	2.73026	2.15103	3.15954	3.29491	2.71566	2.57912	2.47457	2.61669	3.18135	3.32687	3.87799
ENSSSCG00000013524	4.01846	3.81094	3.92552	4.309	4.69427	4.97016	5.37422	5.09859	5.10348	5.43197	5.42333	5.4779	5.41461	4.75282	4.74011	5.28518	5.52067	5.60713
ENSSSCG00000013526	1.54623	1.52861	1.53163	1.39275	1.44578	1.63813	1.63547	1.40191	1.33393	1.49357	1.53971	1.35424	1.06682	1.22297	1.24197	1.24809	1.40203	1.70666
ENSSSCG00000013523	2.49265	2.42644	2.17672	2.87067	2.56093	2.67839	2.86471	2.72759	2.81165	2.42719	2.3922	2.22293	2.85841	2.85736	2.90277	2.31386	2.90481	3.31593
ENSSSCG00000013522	3.43833	3.26035	3.28154	3.40132	3.28353	3.51076	3.60674	3.56401	3.43243	3.34401	3.42565	3.30074	3.5041	3.57364	3.67409	3.53936	3.47807	3.76063
ENSSSCG00000013299	4.1003	3.58471	3.75869	3.70429	3.91241	3.72978	4.50752	3.76982	4.44035	3.90813	3.92688	3.91333	4.01257	3.47667	3.73442	3.37695	3.45383	3.99338
ENSSSCG00000013298	2.44899	2.11938	2.32326	2.53272	2.63417	2.62634	2.68509	2.44144	2.71116	2.29916	2.18032	2.23742	2.36376	2.16803	2.57596	1.85778	1.95351	2.25126
ENSSSCG00000013297	3.39218	2.67575	3.19127	3.42443	3.84451	4.62817	3.96559	4.9602	3.62404	5.0669	5.27075	5.20283	5.18659	5.15677	4.65889	4.4386	4.9589	4.9851
ENSSSCG00000013296	0.384736	0.136082	0.251964	0.15685	0.0988289	0.16806	0.463518	0.611837	0.478416	1.26477	1.14475	1.33394	1.69257	1.52536	0.834408	0.500568	0.601765	0.738533
ENSSSCG00000013295	2.20285	2.28764	2.34062	2.85029	2.93771	3.18817	2.04826	2.75086	2.16447	2.68881	2.69587	2.47382	3.04761	2.8825	3.30806	3.11553	3.02211	3.42451
ENSSSCG00000013293	2.84552	2.88761	2.66497	3.0783	3.23016	3.02782	3.86891	3.89708	3.62679	4.40372	4.13835	4.12893	4.11276	3.67958	3.53998	3.7807	4.36424	4.63937
ENSSSCG00000013291	2.67356	2.66924	2.80234	2.66288	2.41796	2.61452	2.06353	2.28638	1.93242	2.31944	2.123	2.30328	2.38114	2.44736	2.48813	2.42931	2.75122	2.82626
ENSSSCG00000006800	3.59891	3.83743	3.65192	6.2868	6.36054	6.88998	7.09471	7.78426	7.3022	7.91222	8.04283	8.0947	8.17856	7.77337	8.0273	8.45146	9.20289	9.19154
ENSSSCG00000006802	1.30539	1.28313	1.59703	2.74618	1.28102	2.81374	2.58196	3.36638	2.89904	3.44212	3.65842	2.98588	3.85875	3.87729	3.80738	3.63113	3.34221	3.84199
ENSSSCG00000029578	3.29584	3.1393	2.96475	3.08563	2.64543	2.59574	2.8652	2.8485	2.84033	2.60271	2.56189	2.22946	3.11966	3.00667	3.07566	2.22185	1.86884	2.18053
ENSSSCG00000029577	3.35775	3.19404	3.18823	3.57492	4.03545	4.91087	4.35373	4.27263	4.13306	4.42706	4.18773	4.64443	4.66124	4.08342	4.54648	4.51123	4.73315	4.80422
ENSSSCG00000029576	2.10952	2.02445	1.92856	2.42468	2.3759	2.42496	1.8035	2.06799	1.68728	2.427	2.20424	1.94824	2.98421	2.87066	2.91264	2.36	2.33112	3.06503
ENSSSCG00000029575	2.83455	2.69774	2.75474	2.95903	2.78784	2.87144	2.88868	2.97867	2.72308	2.2291	2.72562	2.18957	3.22576	2.93419	3.3131	1.99804	2.48648	2.8436
ENSSSCG00000006807	3.77801	3.7938	3.66726	4.3435	4.57837	4.6828	5.39003	5.36778	5.32325	5.86726	5.28306	5.22177	5.52768	5.26729	5.38069	4.99212	5.3157	5.492
ENSSSCG00000029573	4.37592	4.22246	4.11914	3.51329	4.00987	3.69814	4.14298	3.24748	3.80877	3.05247	3.01944	3.06225	3.11422	2.59433	2.7279	2.56131	2.63906	2.88386
ENSSSCG00000029571	1.83829	1.91673	1.50421	1.88329	1.9895	1.78359	2.95224	2.33959	3.69466	1.45163	2.39043	0.899738	1.31375	0.994826	0.940415	1.03553	0.526525	0.942229
ENSSSCG00000029570	2.48011	2.29544	2.45705	1.50986	1.28348	1.7551	0.745017	0.819156	0.810408	0.56195	0.694364	0.508773	0.340204	0.412178	0.145942	0.510064	0.490753	0.690247
ENSSSCG00000028228	6.09521	5.96125	5.77233	5.30787	5.36574	5.31572	5.98302	5.49725	6.01365	4.56599	4.56738	4.72205	5.4026	5.19868	5.48064	4.30106	4.78056	4.51086
ENSSSCG00000028225	3.24585	3.16813	3.07401	3.18526	3.0008	3.33626	2.27759	2.75674	2.37845	2.36745	2.39087	2.46772	2.66949	2.83912	2.84545	2.4032	2.72913	2.94407
ENSSSCG00000028227	5.37313	5.24123	5.11834	5.19941	5.41742	5.80267	5.77346	5.89747	5.62656	6.12219	6.01612	6.08869	6.05612	5.79095	6.06762	5.77107	5.98009	6.42194
ENSSSCG00000028220	0.305874	0.211624	0.334763	0.431436	0.152443	0.339706	0.288583	0.422993	0.316449	0.62897	1.03514	0.421924	0.168817	0.299299	0.378762	0.784094	0.944858	1.48719
ENSSSCG00000017990	0.780064	0.628428	0.703845	1.16857	0.862789	0.372664	0.967294	1.13042	1.04845	1.10854	1.42235	0.645027	1.17207	1.41978	1.19096	1.31322	0.837842	0.650459
ENSSSCG00000010179	2.38552	2.40531	2.24208	3.46878	3.14193	2.88977	3.56804	3.6811	3.70648	4.04329	4.24929	4.19842	4.75347	4.45261	4.91128	4.82799	5.33517	5.99753
ENSSSCG00000010176	2.54109	2.04022	2.00621	2.36152	2.5193	3.23437	2.45885	2.51183	2.46931	2.15436	2.27349	2.47168	2.17501	2.06023	2.61925	1.77489	2.21535	2.47025
ENSSSCG00000010175	3.60683	3.36296	3.35122	2.88005	3.02665	3.29632	3.53415	3.00183	3.3171	2.93088	3.04827	3.18365	3.19101	2.87725	2.96745	2.67302	2.92988	2.96029
ENSSSCG00000010174	2.43258	2.20629	2.37439	2.66051	2.71414	2.60795	2.9503	2.96834	2.82511	3.13846	3.21192	2.92369	3.25869	3.14511	3.13105	2.58821	2.97945	3.39472
ENSSSCG00000010173	1.78113	1.65295	1.61947	1.9727	1.97903	1.90613	2.03416	2.10758	2.0651	1.94692	1.88503	2.01962	2.1244	1.86655	2.16162	1.16703	1.95378	2.01195
ENSSSCG00000010172	3.32521	3.13762	3.03734	2.99429	3.23241	2.67993	3.00302	2.67321	2.92405	2.64964	2.83827	2.52982	2.95447	3.01694	3.08953	2.67463	2.55362	2.82635
ENSSSCG00000010171	3.50888	3.36185	3.38064	3.90095	4.09154	3.89091	3.94914	3.74437	4.01457	3.30744	3.38865	3.36628	3.85557	3.50951	3.88084	2.97746	3.53473	3.7603
ENSSSCG00000010170	1.19991	1.39568	1.43585	2.59629	2.02803	1.93396	2.16852	2.30361	1.91054	2.90204	2.69709	2.27879	3.02781	2.85709	2.69848	3.56129	3.44606	3.60281
OTTSUSG00000002563	1.00049	0.827261	1.04021	0.260134	0.249945	0.248062	0.321892	0.306991	0.382429	0.326662	0.218777	0.359097	0.310434	0.389024	0.398483	0.36814	0.114091	0.455428
OTTSUSG00000002564	2.24513	2.05558	1.95845	2.32476	2.61367	2.52151	2.41949	3.34781	3.03089	3.33445	3.17709	3.61121	3.50348	3.1861	2.87338	2.54986	2.39368	2.36728
OTTSUSG00000002565	1.50813	1.68907	2.40554	3.03879	3.24907	3.36812	1.82592	2.64281	2.37449	1.3438	1.84484	0.778101	1.68232	1.62012	2.08817	2.10966	2.13556	3.20347
ENSSSCG00000014218	4.68555	4.59677	4.49219	5.07017	5.25732	5.53713	5.52121	5.24216	5.44474	5.4127	5.39682	5.28213	5.7955	5.41339	5.70672	5.13078	5.40393	5.83432
ENSSSCG00000014216	1.17294	1.091	1.04945	1.16091	1.25981	1.59683	1.76773	2.20384	2.17362	2.09647	1.8152	1.95149	2.43149	2.28159	2.47077	2.231	2.06679	2.46253
ENSSSCG00000014217	3.93748	3.78067	3.45683	4.13142	3.8955	3.53461	4.04742	3.40154	4.05327	2.78034	2.67002	2.80133	3.33506	3.31882	3.60153	2.68053	3.03637	3.3793
ENSSSCG00000014215	2.54684	2.24782	2.43838	3.19211	2.98853	3.42675	2.84659	3.21934	3.10687	2.62164	2.39116	2.6411	2.78037	2.96991	3.47702	2.65117	3.13508	3.55997
ENSSSCG00000014211	2.59671	2.64151	2.51895	2.93985	2.77372	3.2307	2.80868	2.99959	2.99092	2.3175	2.30781	2.07648	3.10487	2.93693	3.20979	2.07515	2.32111	2.28237
ENSSSCG00000000536	3.46805	3.39697	3.21495	3.52752	3.62304	3.72949	3.91619	3.67385	4.19658	3.28834	3.16355	3.29527	3.77345	3.47823	4.1274	3.06833	3.52104	3.63613
ENSSSCG00000024126	5.75133	5.35904	5.57779	5.26783	5.53032	6.31803	6.03305	5.60204	5.60669	5.63798	5.57938	5.68329	5.32828	5.05922	5.30018	5.2956	5.44197	6.14341
ENSSSCG00000024125	3.44277	3.33612	3.13079	3.36804	3.06156	3.82738	3.00906	2.96654	3.23609	2.32147	2.38809	2.24977	2.41395	2.69461	2.71084	2.19873	2.26042	2.45787
ENSSSCG00000024123	2.08341	2.02116	1.94748	2.67385	2.65786	2.50724	3.51567	2.8653	3.59009	3.24192	3.13488	3.18237	3.54138	2.89766	3.52071	3.43447	3.62074	3.70311
ENSSSCG00000005429	2.02903	1.87255	1.68634	1.43443	1.80413	2.34763	2.09856	1.88907	1.94526	3.37178	2.75093	3.68183	3.17752	2.87839	2.87614	2.20996	3.03855	2.48563
ENSSSCG00000005423	3.26966	3.3115	3.02971	4.72756	4.14228	3.34066	4.55802	4.9877	4.58209	3.96365	4.33038	4.09078	4.60038	5.03193	4.49273	4.92603	4.76198	5.3072
ENSSSCG00000005422	3.52251	3.35078	3.60916	2.89983	2.96149	2.09486	3.39993	3.25577	3.82986	3.51981	3.38081	3.67839	3.77933	2.85257	3.05485	3.47576	3.11132	3.6704
ENSSSCG00000005427	2.06895	1.91854	1.72449	2.3408	2.44795	2.11001	1.93477	2.09067	2.0729	1.90007	1.77884	1.9806	2.42052	2.07262	2.44355	1.98135	1.95076	2.13389
ENSSSCG00000005426	0.705678	0.422435	0.387886	0.397633	0.671794	0.307468	0.368947	0.32067	0.524806	0.179038	0.333776	0.167082	0.53794	0.356689	0.500638	0.334077	0.421183	0.409545
ENSSSCG00000005425	4.09358	3.95574	4.03546	3.75651	3.62557	3.63477	4.04214	4.00888	4.52484	3.68559	3.74462	3.61328	3.90297	3.73368	3.76354	3.75233	3.52955	3.88001
ENSSSCG00000005424	1.81845	1.40653	1.92469	1.75914	2.00379	1.74721	1.96252	1.90571	1.95851	1.34159	1.45492	1.2169	2.30474	1.93803	1.98837	1.39782	1.2946	1.56366
ENSSSCG00000023357	1.87197	1.50949	1.78058	1.8727	1.62136	1.76619	1.58924	1.78727	1.62759	1.502	1.67837	1.60824	1.9373	1.87347	1.7442	1.66622	1.47196	1.59707
ENSSSCG00000000539	1.77008	1.65122	1.57382	1.28591	1.64026	1.68862	1.46971	1.50032	1.341	1.72877	1.78033	1.74285	1.81614	2.19985	2.14406	2.70584	2.40487	2.28347
ENSSSCG00000022906	3.28364	3.16376	3.08702	3.64594	3.89333	3.66777	3.92514	4.21301	3.59894	4.81996	4.82076	4.60786	4.39251	3.59383	4.31362	4.44495	4.11363	4.34534
ENSSSCG00000022904	4.65655	4.27743	4.46681	4.06734	4.27527	4.86927	4.88663	4.32341	4.48083	4.24371	4.24511	4.49422	4.30197	3.78142	4.39406	3.74635	3.78578	4.56783
ENSSSCG00000022903	1.08891	1.00717	0.910806	0.843979	1.07783	0.882141	1.36857	1.40415	1.17167	1.19521	1.36494	1.04579	1.61137	1.50134	1.27637	1.0152	1.51959	1.55232
ENSSSCG00000022902	1.01481	1.00945	0.930423	1.05798	1.06732	1.32377	1.27682	1.24047	1.02744	1.47997	1.26018	1.29545	1.49017	1.4614	1.11666	1.18583	1.02956	1.29799
ENSSSCG00000022901	3.47992	3.21109	3.33935	3.19637	3.54277	2.02267	3.55726	2.77552	3.27695	3.03503	2.97175	2.29397	2.48993	2.3956	2.40716	2.93783	2.96387	3.18073
ENSSSCG00000022900	4.741	4.60055	4.52224	4.37363	4.67868	4.61525	5.0872	4.58284	4.83524	4.29779	4.3181	4.4845	4.85187	4.44704	4.74445	3.83259	4.22406	4.43473
ENSSSCG00000013882	1.52969	1.40901	1.37213	2.05334	1.44003	2.03152	2.57743	2.94009	2.22147	3.1076	3.36104	3.07086	2.0933	2.20479	1.73539	1.86785	1.69358	1.23686
ENSSSCG00000013883	3.47933	3.16049	3.2908	3.39042	3.33175	3.81881	3.5906	3.76084	3.40355	3.40562	3.58306	3.16913	3.54169	3.90856	3.49448	3.98873	3.3054	3.74059
ENSSSCG00000013886	1.94897	2.01239	1.95392	3.02879	2.92302	2.95516	3.25045	3.34599	3.22431	3.27942	3.70908	3.72405	3.10868	3.24684	2.95045	3.2214	4.43769	4.91415
ENSSSCG00000013884	1.26622	1.23131	1.21772	0.791912	0.656901	1.24884	0.477059	0.580515	0.535965	0.772275	0.795694	0.716338	0.560214	0.636163	0.463486	0.767146	1.00631	1.21647
ENSSSCG00000013885	1.3648	1.1016	1.11219	0.855533	0.717366	0.909981	1.03895	1.57941	0.959149	1.67614	1.68139	1.62036	1.80996	1.4537	1.12717	0.939527	0.967518	1.00128
ENSSSCG00000013888	3.82817	3.52639	3.67975	4.19107	3.55283	4.54821	3.79197	4.78953	3.93397	5.23102	5.20032	5.22081	4.51661	4.41101	4.13814	3.88523	4.57454	5.64887
ENSSSCG00000013889	7.69076	7.36705	7.6649	7.19406	7.3951	7.20102	7.7968	7.60069	7.48625	7.53364	7.87758	7.51299	7.39945	7.01408	7.60907	7.13312	7.22518	7.95549
ENSSSCG00000021285	2.2203	2.06683	2.22539	1.8723	1.72131	1.92982	1.25197	1.85797	1.42134	2.15112	1.9969	1.82249	1.85361	2.00874	1.87625	1.94207	1.74394	2.33871
ENSSSCG00000021287	2.47969	2.36487	2.0389	2.22314	2.03943	1.9913	2.53196	2.12042	2.41698	1.56682	1.48686	1.52499	1.92543	1.9802	2.39213	1.0304	1.45345	1.73535
ENSSSCG00000021283	0.0148689	0	0.0258715	0.422164	0.566293	0.444845	0.348895	0.491121	0.38961	0.751871	0.772621	0.70088	0.639255	0.656579	0.191074	0.637338	0.451527	0.688294
ENSSSCG00000021289	2.57609	2.32031	2.32205	2.47053	2.32573	2.75783	2.12705	2.62828	2.14133	2.86761	2.95747	2.74293	2.39249	2.41463	1.92268	2.97706	2.91047	3.3112
ENSSSCG00000021288	1.88856	1.6734	1.40459	1.44196	1.48599	1.4412	2.5719	2.06505	1.97698	2.03119	2.25792	2.28785	2.01694	1.96439	2.44735	1.85098	2.46699	2.39158
ENSSSCG00000016109	1.12886	1.09058	0.945507	1.17032	1.09626	1.40269	1.18994	1.06276	0.990546	0.899337	0.942189	0.960076	1.36242	1.10115	1.24359	0.786108	1.02208	0.987241
ENSSSCG00000016106	0.532638	0.641123	0.583931	1.15307	1.32081	1.20359	1.73183	2.50201	2.11388	2.18073	1.80169	2.0596	2.79752	2.37162	1.78987	1.26482	1.5833	1.23863
ENSSSCG00000016100	3.81334	3.84188	3.81248	4.34081	4.76394	4.70858	5.34484	4.54723	5.45568	4.35576	4.29659	4.46199	4.74613	4.28423	4.63356	4.17525	4.49504	4.47565
ENSSSCG00000016101	2.73026	2.56285	2.53849	3.99544	3.85644	4.16413	3.76409	4.32434	4.01577	4.44184	4.47796	4.48958	4.49435	4.3424	4.55235	4.56714	5.12276	5.55331
ENSSSCG00000020882	0	0.019094	0.101516	0.623054	0.540573	0.342351	0.860357	0.782011	1.27855	0.350384	1.08868	0.666618	0.90687	1.20033	1.65633	0.827528	0.430598	0.211088
ENSSSCG00000020883	1.41047	1.42571	1.20629	1.91132	1.82293	1.10223	1.81797	1.36071	1.4424	1.43881	1.57335	1.2692	1.46594	1.52307	1.68105	1.53902	1.52258	1.7205
ENSSSCG00000020885	2.90297	2.68633	2.66941	3.16229	3.02347	3.78143	2.87256	2.95608	2.96068	2.84151	2.67449	2.82525	2.78908	2.80588	3.00415	3.15968	3.48474	3.61536
ENSSSCG00000020888	3.62185	3.34785	3.40005	3.58159	3.49769	3.72165	4.03605	4.1243	4.1874	2.79266	3.39842	3.2493	3.99519	3.06173	4.04844	2.95701	3.55546	3.81082
ENSSSCG00000029634	1.44349	1.72679	1.59946	2.06932	1.96625	1.2752	1.62341	1.95376	1.94952	2.08024	2.05849	1.93612	2.10238	1.91277	2.62191	2.48039	2.09228	2.30841
ENSSSCG00000029637	3.22285	2.9687	3.01098	3.25041	3.24146	3.37506	2.98369	3.42698	3.03905	3.66429	3.79607	3.45906	3.57051	3.59689	3.34921	3.51068	3.59604	3.78591
ENSSSCG00000029630	4.52671	4.37197	4.42585	4.88898	5.10788	5.12087	5.64567	5.53184	5.75793	5.26714	5.56285	5.17461	5.30382	5.09157	5.73989	5.13668	5.51177	5.99866
ENSSSCG00000029633	3.02299	2.92604	2.87686	3.79883	3.36674	3.45041	3.60695	3.85564	3.79783	3.38146	3.40208	3.30748	3.95591	3.76996	3.90753	3.62226	3.62333	4.04515
ENSSSCG00000029638	1.606	1.5127	1.37925	1.55246	1.18674	0.656197	1.34143	1.35617	1.45531	1.64964	1.73461	1.40685	1.92177	1.7406	2.14163	1.35254	1.43384	1.68559
ENSSSCG00000024411	2.24196	2.22318	1.99397	2.41824	2.49549	2.64294	2.46812	2.75336	2.51091	2.75907	2.68523	2.60888	2.96121	2.60987	2.94932	1.6459	2.68908	2.74673
ENSSSCG00000021429	4.67621	4.48153	4.24586	4.41915	4.51415	3.90341	4.84396	4.236	4.75139	3.41135	3.33581	3.66706	3.98617	3.54498	3.91618	2.7971	3.629	3.70731
ENSSSCG00000024419	2.30872	2.13162	1.82527	1.54441	1.80694	1.39343	2.08629	1.30532	1.81685	0.972202	0.898982	0.900198	1.19576	1.02128	1.3385	0.838167	1.03207	1.15395
ENSSSCG00000017766	0.313492	0.364478	0.605821	0.410998	0.391826	0.403442	0.387235	0.553634	0.532372	0.338075	0.587821	0.44612	0.416749	0.400266	0.36981	0.319229	0.485542	0.329343
ENSSSCG00000017764	2.44048	2.33508	2.2948	2.86584	2.81649	2.94632	2.79479	3.21693	2.83471	3.19689	3.27604	3.0328	3.39469	3.27585	3.27555	3.25933	2.90699	3.35437
ENSSSCG00000017769	2.87889	2.90335	2.69715	2.23144	2.70917	2.56547	1.80343	1.38954	1.44445	1.89396	1.97547	1.80042	1.77723	1.43144	1.8092	2.68161	2.08495	2.40162
ENSSSCG00000027147	3.54651	3.29892	3.00831	2.61683	2.48261	1.76688	3.02575	2.61732	3.12181	1.61972	1.94983	1.97012	2.22649	1.51172	1.71456	1.06657	1.36291	1.58981
ENSSSCG00000027140	4.13062	3.92411	3.66661	4.72087	4.65862	3.50702	4.89293	4.39724	4.64676	4.00451	3.99682	3.67125	4.65503	4.56905	4.68509	4.49545	4.31277	4.60377
ENSSSCG00000027141	0.0513566	0	0	1.0212	1.11495	0.257168	0.333948	0.390899	0.237193	0.321082	0.466009	0.318807	0.675298	0.322608	0.464283	0.270412	0.601947	0.484656
ENSSSCG00000028575	0.437643	0.721291	0.619865	1.11749	1.10879	1.35484	1.23319	1.68395	1.08817	1.66706	1.67258	1.56352	1.17903	1.06722	1.1973	1.76728	2.41931	2.61054
ENSSSCG00000026819	3.81809	3.46665	3.71534	2.88595	2.76402	2.80891	1.84557	1.78202	1.22726	2.08092	2.40538	1.67227	1.37769	1.62526	1.7635	2.83934	2.52029	2.91736
ENSSSCG00000026818	1.55404	1.64074	1.50534	0.790354	0.968009	0.599506	0.697013	0.512649	0.707189	0.800923	1.00692	0.874578	0.603761	0.763596	0.502691	0.485529	0.70879	0.790302
ENSSSCG00000026810	3.29414	2.85898	3.50218	3.17642	3.35983	3.5403	3.41999	3.47728	3.42998	3.20988	3.12147	3.217	3.48281	3.30054	3.43331	2.72217	3.17665	3.44054
ENSSSCG00000026813	3.38404	3.13084	3.01996	2.14373	2.29143	3.38988	2.64352	1.95911	2.30543	2.95376	2.82793	3.37301	2.70858	3.04631	2.59475	3.4088	3.25298	3.26773
ENSSSCG00000026812	3.45556	3.23563	3.54622	3.8594	4.2119	5.05083	4.46856	2.98348	4.26481	4.65138	4.68584	4.72414	4.30322	3.80828	3.67309	3.48254	3.42432	3.51852
ENSSSCG00000026815	0.921979	0.884789	0.922087	0.566625	1.07987	0.383591	0.953379	0.865924	1.09419	0.213489	0.279191	0.186404	0.574458	0.396941	0.704405	0.266621	0.623633	0.822941
ENSSSCG00000026817	1.54423	1.33121	1.36302	1.29996	0.902372	1.15005	0.918988	1.14622	0.963407	1.61887	1.67642	1.19946	1.32319	1.19122	1.11926	1.23017	1.29901	1.55476
ENSSSCG00000010235	2.61918	2.78175	2.51306	2.7082	2.60794	2.47132	2.10765	2.46455	2.26367	2.3542	2.57664	2.12095	2.57791	2.75366	3.04059	2.56781	2.69969	2.959
ENSSSCG00000010236	2.88819	2.50138	2.43267	2.7624	2.78154	2.80292	2.86747	2.58323	2.83887	1.63736	2.0521	2.12838	2.55739	2.31475	2.15911	2.21163	2.11878	2.57801
ENSSSCG00000010233	0.449337	0.929393	0.660943	0.830437	0.780528	1.14011	0.593249	0.509479	0.362396	0.317126	0.536027	0.261886	0.534016	0.402707	0.388492	0.51759	0.545202	0.566762
ENSSSCG00000010238	2.89757	2.82543	2.63628	2.88675	2.77113	3.04567	2.63291	2.81334	2.81643	1.91057	1.76668	1.96184	2.61875	2.9396	2.98657	1.83739	1.85741	1.88875
ENSSSCG00000010239	1.59822	1.67609	1.5791	2.0412	1.99983	1.64507	1.27657	1.62976	1.49621	1.13845	1.24689	1.10572	1.99799	1.9433	2.45819	1.35337	1.67208	1.68678
ENSSSCG00000002494	1.47171	1.35184	1.30081	0.375077	0.380165	0.829007	0.219421	0.335665	0.313896	0.408063	0.359951	0.281106	0.331755	0.367021	0.188602	0.517798	0.3316	0.309339
ENSSSCG00000022246	2.90527	2.44627	2.71512	3.69661	3.4653	4.22856	2.75113	3.26032	2.23415	4.58928	4.42163	3.741	3.58704	3.36578	3.72225	5.47027	4.24532	4.00119
ENSSSCG00000022247	0.824989	0.770676	0.828411	1.26464	1.03926	0.877241	0.913441	0.635342	0.975151	0.414215	0.641922	0.684719	0.499822	0.737192	1.19875	0.995086	1.27907	1.39378
OTTSUSG00000002603	2.37921	2.62012	2.33388	2.99556	3.1791	2.70988	2.65733	2.7611	2.55214	2.94391	2.92763	2.81499	3.43512	3.19699	3.32034	3.38601	3.19798	3.29828
ENSSSCG00000030478	4.07899	3.85309	3.945	4.51168	4.44545	4.90891	5.15994	4.88261	5.33522	4.17941	4.33902	4.75728	5.2694	4.77518	5.618	4.63536	4.87932	5.0963
OTTSUSG00000002604	3.04584	2.81943	2.82066	2.92683	2.93021	3.14172	3.19115	3.07376	3.09138	3.15673	3.02894	2.97961	3.06272	2.8081	3.19487	2.79835	3.32312	3.52337
ENSSSCG00000030474	0.0376553	0.0896717	0.106741	0.140873	0.249813	0.200713	0.342643	0.356066	0.351625	0.497354	0.584446	0.501314	0.765505	0.751713	0.90309	0.295812	0.577909	0.517127
OTTSUSG00000002608	0.903231	0.902392	0.768052	1.26712	1.05483	1.06458	1.14024	1.02089	0.912	0.97497	1.1003	1.13309	0.960354	1.04452	1.05061	0.725144	0.64568	0.950344
ENSSSCG00000030470	3.1311	2.91783	2.72713	2.98626	2.80108	2.58357	2.00183	2.14257	2.22958	1.82184	1.55766	1.74156	1.6723	1.94253	1.79725	2.10387	1.81428	2.09623
ENSSSCG00000025739	1.51889	1.72969	1.43524	1.45626	1.32778	1.54343	1.18471	1.67151	1.33688	1.3123	1.1785	1.21287	1.41083	1.4162	1.68018	1.395	1.82891	1.94346
ENSSSCG00000025731	1.60213	1.5504	1.40616	1.72157	1.69764	1.61546	1.62785	1.61428	1.54186	1.80004	1.5074	1.48195	1.83831	1.42921	1.63074	1.19519	1.67662	1.99561
ENSSSCG00000025733	1.85997	1.6088	1.85041	1.72667	2.38318	2.10993	2.50328	2.26999	2.40019	2.89804	2.95352	2.82502	3.26301	2.61914	2.76533	2.15707	2.73348	2.70182
ENSSSCG00000025736	2.02503	1.81754	2.70272	1.17395	1.45838	1.23127	2.50233	1.44163	2.35555	0.94408	1.03857	1.1003	0.931936	1.019	0.320697	0.666817	0.571353	0.426054
ENSSSCG00000002509	1.32048	1.26452	1.23352	1.0953	0.980637	1.22626	0.727491	0.986147	0.881231	0.458209	0.696843	0.644069	0.73761	0.755501	0.629097	0.626244	0.768201	0.721283
ENSSSCG00000002508	2.84283	2.83488	2.8427	3.32018	3.11799	3.41027	3.4246	3.65043	3.49207	3.94462	3.92909	3.53741	3.86947	3.5113	3.94664	3.92707	3.85717	4.10582
ENSSSCG00000007758	1.45843	1.33886	1.30659	2.76815	2.69685	2.81762	2.92799	3.83694	3.37359	4.06636	3.68663	3.48496	4.17102	4.01828	4.03314	2.9219	3.45232	3.38377
ENSSSCG00000007753	2.44352	2.01481	1.99033	1.95019	2.01367	1.9765	2.1345	1.70418	1.80138	2.96471	2.82953	2.43311	2.56096	2.52828	2.14885	2.3311	2.46658	2.62455
ENSSSCG00000002502	2.15522	2.12804	2.07099	2.62665	2.50025	1.99608	2.12168	2.26569	2.29932	1.88559	2.22787	1.77007	2.29702	2.32913	2.6515	2.16296	2.22093	2.3214
ENSSSCG00000002505	5.12225	4.94173	4.73458	5.21338	4.96709	5.66305	5.81308	5.37905	5.71938	4.94086	4.95665	4.95656	5.27621	5.1477	5.40917	4.65039	4.97058	5.13413
ENSSSCG00000002506	4.07683	3.73624	3.75534	3.27567	3.06281	2.81398	4.13261	3.0313	4.01128	2.19028	2.39686	2.50739	2.93889	2.13403	2.1152	2.07184	1.68621	1.8776
ENSSSCG00000024149	3.31204	3.27436	3.06869	3.80414	4.00592	4.08376	4.15047	4.28488	4.02239	4.22806	4.0859	4.16977	4.27065	4.04905	4.36065	3.70014	4.07363	4.43362
ENSSSCG00000000902	2.80236	2.51651	2.58154	2.63383	2.75544	2.29367	2.46387	2.47071	2.60168	1.89183	1.84039	2.05429	2.23135	2.25461	2.49912	1.91078	2.20276	2.22487
ENSSSCG00000000901	0.809274	0.728653	0.759952	0.24185	0.46112	0.384215	0.156091	0.167154	0.131678	0.189961	0.2986	0.118	0.265379	0.315802	0.252132	0.180087	0.162901	0.257328
ENSSSCG00000000900	2.43455	2.22311	2.34642	2.68136	2.78609	2.84603	2.52893	2.45889	2.66822	2.33453	2.14075	1.99925	2.83835	2.54424	3.00141	2.67739	2.6837	3.05093
[truncated: 9,349 more rows]
