# Supplementary material for: Long non-coding RNAs and mRNAs profiling during spleen development in pig
Source: PLoS One. 2018 Mar 14;13(3):e0193552. doi: 10.1371/journal.pone.0193552 (PMC5851557; doi:10.1371/journal.pone.0193552)
Supplement: S5 Table — (XLSX) [file pone.0193552.s009.xlsx]

## Sheet: sheet1
S5 Table: Protein-coding gene list in different model profiles of STEM.
Red cluster			Green cluster			Purple cluster		Yellow cluster		Orange cluster	Pink cluster
module number 41	module number 38	module number 43	module number 9	module number 19	module number 24	module number 39	module number 14	module number 8	module number 0	module number 48	module number 2
HSPA2	SCFD2	ENSSSCG00000022362	BCL2L1	SESTD1	HBM	UBE2Q1	SAT2	TSPAN18	MT0CO3	VPS4B	RNF11
ENSSSCG00000001342	HSPA5	ZDHHC13	PCK2	IGF1R	TRIM10	C4A	FAM213B	SMARCD1	ENSSSCG00000021374	DARS	PLK1
LTB4R2	RNF13	FKBP4	ENSSSCG00000004789	ENSSSCG00000021913	FRYL	PGAP3	ZCCHC17	FKBP10	FKBP14	PPP2R3A	PCSK6
HSPA8	TMCO1	B2M	TMOD1	TUSC3	MTBP	MFGE8	PNRC1	ZCCHC14	OTTSUSG00000005040	CD36	ENSSSCG00000016687
AGA	HIST1H4I	UBAC2	HECTD4	ENSSSCG00000016062	AHCTF1	STK10	NECAP2	ZFPM2	CPE	CDK17	KIAA1841
ENSSSCG00000025030	SUMO2	COMMD9	PABPC1	PLK2	MED12L	RIC3	IGHA2	FAM222B	ANK3	AKT3	ANP32B
ENSSSCG00000022538	OTTSUSG00000005141	NAPSA	ENSSSCG00000021916	ENSSSCG00000013564	GLRX5	IFNAR2	GPRIN3	CDR2L	P4HA2	ENSSSCG00000010459	MFAP2
IGKC	LAPTM5	SDF2	KMT5A	PRPF8	FAM3C	OTTSUSG00000005143	NPEPL1	SF1	TNRC6B	CHI3L2	ENSSSCG00000016202
SLC50A1	P4HA1	CAMK4	CD34	ENSSSCG00000030641	CDO1	PMM2	NENF	SETD1B	FAM234B	ENSSSCG00000025312	KIF2C
ENSSSCG00000021067	FKBP2	COMMD4	PODXL	ENSSSCG00000013764	MST1	SEMA4D	RPS11	ENSSSCG00000023930	DBN1	ENSSSCG00000026555	MRC1
SGPL1	SEMA4A	SPN	ENSSSCG00000000838	CAV1	CHMP2B	BLOC1S4	NUBPL	PKP2	KIF2A	CREBZF	ASB1
SQRDL	LEF1	SIRPG	CLEC14A	ADAMTS1	ENSSSCG00000021252	DERL1	CD84	ENSSSCG00000007672	MIPOL1	ZNF354A	ENSSSCG00000029430
GPR183	BLOC1S6	FXR2	NKX302	RAPH1	RANBP10	NDUFC20KCTD14	CD4	DAB2	ENSSSCG00000004217	MAP3K2	GPR153
PTGER2	AC007040.11	CTD02550O8.5	RNF10	ASH2L	ENSSSCG00000006729	SYS1	TNFRSF17	FBLN1	DCN	NFE2L2	MPP6
PIK3CG	CDC42SE2	CXCL10	PYCR1	ADAMTS9	HMMR	CDC42SE1	CCR2	ENSSSCG00000027601	ENSSSCG00000015997	RYR2	FAM46C
PRKAG1	ITPKC	COX6A1	ZYX	ENSSSCG00000022649	CPEB4	RNF114	AKR1A1	AHDC1	PPP1R3C	FAM46A	AC004381.6
IRAK2	TOR3A	AKAP7	NUP188	P3H2	CMAS	OTTSUSG00000002693	RPS3	TWNK	SYCP2	RORA	CAPN5
BANK1	MRPL52	GM2A	TPX2	ARHGAP29	ADAMTS6	OTTSUSG00000002717	RAB30	ENSSSCG00000027119	ATRNL1	CRBN	ENSSSCG00000030322
ENSSSCG00000004590	TMEM59	PARP10	JOSD2	ENSSSCG00000026279	DCK	RER1	RAC2	ENSSSCG00000003949	PDE7B	OTTSUSG00000005118	WDR62
METTL14	THY1	LAT	MT0ND4L	SMAD6	SSX2IP	ARHGEF18	PROCR	BAG3	ENSSSCG00000003386	MYCBP2	HDGF
CDS1	TMEM51	RASGRP1	ADAMTS2	ENSSSCG00000021989	ZNF146	SLC45A3	RPS9	CLIP2	ENSSSCG00000009222	ENSSSCG00000015889	NUP210
CTNNAL1	ISM1	ATP2A3	STXBP1	MAPRE2	ITSN1	ZNF48	TKFC	WWC2	MT0ATP8	RP110382A20.3	NECAB1
CAMK2D	SMARCD2	MX2	RAD23A	WT1	CCDC88A	SNORD17	CA9	ENSSSCG00000007681	ENSSSCG00000030900	PTBP2	BRCA1
CMBL	CXCL12	HSP90B1	APBB2	NPR2	PIK3CB	COQ8B	TMEM38B	EML1	SP2	ENSSSCG00000024443	SEMA3A
TRAF3IP3	MS4A4E	MX1	UHRF1	AL358113.1	CCSER1	GMIP	RNF170	JUP	MT0ATP6	NABP1	BRCA2
SERP1	CXCL16	POLR1D	ARHGAP23	NF1	ALMS1	CNDP2	ENSSSCG00000015446	MAP3K4	POSTN	ENSSSCG00000009142	OIP5
OSBPL9	GTF2F1	C14ORF2	OTTSUSG00000002691	PRRC2C	CCDC14	DDX49	HLA0DOB	THRA	FLRT3	CTSK	CENPH
STK4	SGK1	TST	ARHGAP21	PPP2R2A	ENSSSCG00000011841	DBNL	ABHD15	NAV3	FLRT2	RNASE4	WRN
TRAF5	PARP14	IFIT3	FAM110B	NEGR1	PRIM1	C12ORF57	SMAGP	C1ORF198	CEP112	IFT57	TONSL
CD37	ENSSSCG00000008640	IFIT2	ESPL1	ENSSSCG00000029685	SUZ12	BAK1	DTX3	PHC1	PROSER1	ENSSSCG00000023212	FAM84B
AKAP5	CLEC2D	APOE	LIG1	ENSSSCG00000023627	LMBRD2	STARD3	S1PR2	ENSSSCG00000003679	GIPC2	PPP2R2C	PASK
OTTSUSG00000002913	ARHGAP15	AHSA2	CLEC1B	TSPAN6	ENSSSCG00000026977	SIT1	PDE3B	ENSSSCG00000025826	ATP2B4	KLHL28	MACROD1
TPM2	LACTB	GRAP2	APEH	PROM1	CLSPN	STARD5	PDE7A	ENSSSCG00000006877	ADRA1A	CCDC150	GPT
PRRG2	TNFSF13	ISG15	PCBP2	CACHD1	UBXN2B	RASGRP2	HMGCL	PLXND1	DHTKD1	ENSSSCG00000029073	ABHD4
MAX	C19ORF43	OTTSUSG00000001820	WEE1	2017-09-10	ARHGEF12	TNFSF11	TMEM203	FAM171A1	MT0ND5	ENSSSCG00000027275	PSRC1
ENSSSCG00000003592	RASGEF1B	CCDC50	ARHGAP28	DHX9	CENPK	UBE2D4	SYNM	OTTSUSG00000005010	MT0ND4	HECA	WDTC1
TRAPPC4	LSM14A	CCDC51	PFAS	SYPL1	NSRP1	MFSD10	CD200R1	CDH7	MT0ND1	ZC3H11A	KIF24
PRR13	OTTSUSG00000002517	TRGV11	LARP1	LRRC4C	NUF2	OTTSUSG00000002531	SCG5	ERBB2	ROBO1	TMEM100	GTSE1
SCNM1	SIRT7	GZMA	CRISPLD1	ATIC	TRIM24	OTTSUSG00000002537	TRPV2	NPR1	ENSSSCG00000009028	EHHADH	AUNIP
CADPS2	FGL2	ITGAM	AGO2	CNTLN	CENPF	VPREB1	SFT2D2	ENSSSCG00000027890	FBXL7	SETD7	AZU1
CSRP1	ARNTL	RTFDC1	BARD1	PTPN13	CENPE	PHLDA3	CAMK2G	ENSSSCG00000003514	PLEKHA6	FAM172A	RCN1
SNRK	ENSSSCG00000005370	IL15RA	PAICS	KIF27	ENSSSCG00000029256	HIP1R	ENSSSCG00000014568	ENSSSCG00000027731	PRR16	MORN4	PRR11
IL7R	PAM16	CD19	CNOT6	ENSSSCG00000014331	COL19A1	TAPBP	TMEM106C	DAAM2	TMEM44	NIN	WHSC1
RASGRP3	TNFRSF9	CTD02574D22.6	ZNF367	GSK3A	CEP192	WDR46	ST3GAL5	EXTL3	PLAGL1	SNAP23	SLC15A2
GPR15	JAK1	TAF12	DNMT1	PPFIBP1	PLK4	ENSSSCG00000026460	PRMT2	ZFHX3	EGFLAM	SLTM	ENSSSCG00000017049
HMGN4	CCL21	CDIPT	TMEM63B	OTTSUSG00000002621	ENSSSCG00000004108	PAMR1	DNASE1L3	ENSSSCG00000011166	SOX5	PTPN12	OTTSUSG00000005249
EVL	ENSSSCG00000020976	TNFSF10	EMID1	RFX3	SGCE	PEPD	IL18R1	EMP2	ENSSSCG00000022124	FBXL3	IL20RB
HSD17B14	NR1H3	SERF2	CENPT	FAT3	CAT	JAK3	COG4	SAV1	EMB	FBXL5	DTL
TBCC	PDLIM4	DDTL	KIFC1	ENSSSCG00000025940	ENSSSCG00000026208	WSB2	PAX5	ROR2	MAMDC4	ZCCHC6	ZWINT
OTTSUSG00000002772	ENSSSCG00000026829	ARF6	TMEM45A	KPNA3	OTTSUSG00000002929	PSMG3	SLC41A2	ENSSSCG00000014998	MAP1B	SBF2	STXBP6
GPR137B	TMEM128	IFI44L	UBE4B	TRPC6	CEP83	TNFRSF4	SGSM2	FGFR1	PDS5B	ENSSSCG00000021698	ENSSSCG00000000857
TEN1	INSIG1	ATP5EP2	FECH	CCNJ	CACNA2D1	PAQR6	GALM	ADCY5	FBLN2	ENSSSCG00000004233	KAT2B
CYP2U1	GRN	MINOS1	FBL	OTTSUSG00000005365	ENSSSCG00000022272	GLMP	RPS27A	DZIP1	LAMB1	MYO5A	BCHE
NKG7	CYSTM1	NUGGC	ENSSSCG00000030540	ANKRD50	ENSSSCG00000021145	NMRAL1	ENSSSCG00000026934	AJUBA	ENSSSCG00000013492	MRPL48	ENSSSCG00000005383
TANK	DSE	LTB	SLC2A8	ADNP	F5	BLK	PLA2G7	ARID1A	ENSSSCG00000009519	STK38L	ENSSSCG00000005380
NR2C2AP	BNIP2	CRTAM	GRB10	ENSSSCG00000011825	GNAI1	PPP1R18	ZNRF2	MEGF10	SOX12	ENSSSCG00000004878	TPK1
LTC4S	PLXNC1	SNX11	SGO1	CCDC62	ENSSSCG00000030548	CHST2	IVD	RAI14	ENSSSCG00000002144	SNX2	FAM64A
NR1H2	OTTSUSG00000001088	ABT1	RBM38	ENSSSCG00000014618	DPY19L1	RPS6KA1	HOGA1	ENSSSCG00000000150	CSRNP3	DNAJC25	KIT
TMEM125	ENSSSCG00000029657	HLA0DOA	ELK3	NOVA1	RBBP8	PAFAH2	ENSSSCG00000000204	BOK	NID2	MACF1	SLC25A39
DPY30	DNAJC3	CDK5RAP3	CDON	ENSSSCG00000022839	ENSSSCG00000028936	VASH1	TIMD4	ENSSSCG00000016368	GUCY1A2	SERINC3	CHD1L
ENSSSCG00000023670	PTGER4	COX5B	ARID1B	ENSSSCG00000016842	ENSSSCG00000009047	GZMM	RPS6KA4	PLXNA1	PIEZO2	RP110463D19.2	CDK2
FAM212B	WDFY1	PSMD4	HDAC11	MT0CYB	DNAJA4	DNAJC1	ARSA	DLG5	FN3K	EXOC3L4	MND1
SLC39A8	EMC6	LCK	TROAP	EDNRA	KIAA0586	TCN2	RNASEH2C	EPHB2	GPR161	STAC	ENSSSCG00000022823
AVPI1	ACP5	AP1S1	ENSSSCG00000021013	EDNRB	SGO2	RP10130H16.18	TMEM1100MUSTN1	AFDN	MPDZ	MATR3	GPR160
AKTIP	OTTSUSG00000005006	ERH	PCDH12	FLT4	RFX7	SLC35B2	CLEC4G	ENSSSCG00000000262	OTTSUSG00000005287	SLC25A32	AMT
ING4	LRPAP1	GCHFR	PXDN	FNBP1L	RBBP6	SIGIRR	AAMDC	ENSSSCG00000003654	ENSSSCG00000024142	SLU7	TMEM98
FTL	PIK3CD	SELENOW	SLC19A1	PPP1R1B	ENSSSCG00000021454	EML3	TP53I13	SPTAN1	FOXJ2	NGLY1	TICRR
ENSSSCG00000024413	ZNF830	PSMC3	MMP16	YPEL1	ENSSSCG00000024508	TTC38	CNN2	PPRC1	FRAS1	C9ORF72	C12ORF65
ENSSSCG00000008313	TAF11	HSD17B4	NCAPG2	ENSSSCG00000029792	SRSF8	ITGAE	ENSSSCG00000025741	ANO1	PALM2	UFSP2	CDC25A
ENSSSCG00000026305	RPL27	NDUFC1	ENSSSCG00000023105	PLAC9	RHAG	ZNF428	ALDH2	EP400	ENSSSCG00000005787	CCDC126	RHNO1
SFT2D1	NDUFAF3	CD48	ENSSSCG00000011641	ENSSSCG00000014015	CEP70	DTX4	STOML1	SLC29A1	ENSSSCG00000026576	ADORA2B	TIFA
PSAP	ENSSSCG00000009910	CD40	COPS3	FAT1	ENSSSCG00000021345	CTD02132N18.3	TBC1D9B	IQSEC1	RIMKLB	CHD2	MMS22L
OTTSUSG00000001084	PIK3AP1	ENSSSCG00000026778	ITGA2	UACA	NCAPG	OTTSUSG00000002824	SCARNA12	FBLIM1	ENSSSCG00000027389	ENSSSCG00000029288	BLM
TCIRG1	DCTN5	PLEKHO1	PABPC4	BICC1	SLC4A1	ENSSSCG00000022601	ANKRD37	TNFRSF19	TCAF1	MCTP1	HBE1
SLC22A5	SPI1	P2RY6	GPR19	TSHZ2	CEP78	ENSSSCG00000022609	BST1	ENSSSCG00000015772	ZDHHC2	USP47	SHF
WDFY4	OTTSUSG00000005832	DDX60	SERINC2	ENSSSCG00000023197	ENSSSCG00000008510	ZNF839	TBC1D14	XPO5	PCNX4	ENSSSCG00000007853	ENSSSCG00000016661
ITGAL	P2RY14	AOAH	PPOX	PPP1R9A	CHD1	SPSB2	ENSSSCG00000006458	CHD7	CCDC138	TBC1D23	ORC1
PDE6D	ARF1	INPP5B	C6ORF141	BMPR2	FBXO5	RP40614O4.11	ATF5	ASXL1	RBPMS	RBM34	EXOG
TTC39C	ANTXR2	KLRK1	SFXN3	ENSSSCG00000005607	LGR4	CUTA	OTTSUSG00000002376	TULP3	ENSSSCG00000020868	LANCL1	HIST1H2BK
ENSSSCG00000026474	OTTSUSG00000005120	ENSSSCG00000029575	OTTSUSG00000002581	ENSSSCG00000008075	ENSSSCG00000002696	NEDD8	WBP1	TNRC18	ENSSSCG00000017623	FAM129A	RDM1
ANKRA2	P2RY13	HVCN1	TUBB4B	HOXB2	PPP2CB	ENSSSCG00000030857	KIF21B	NID1	PRDM5	SLC35A1	DNAJC9
LRMP	ENSSSCG00000023757	IFI44	COL3A1	ENSSSCG00000028798	DDI2	FICD	RNF122	NOL4L	ADGRA3	SRP14	PRTFDC1
IL12RB2	PLAUR	SNORA23	ENSSSCG00000030162	ENSSSCG00000025467	MSL2	S100A4	SLC1A2	FAM129B	WNT5A	FNDC3A	TUBB
GDAP2	ENSSSCG00000028490	ENSSSCG00000006588	TAF4	SH3PXD2B	ENSSSCG00000022919	PARVG	GLCCI1	TNS2	IL17RD	SAMD8	C9ORF153
ENSSSCG00000025276	NAT9	HLA0DQA1	SLC25A15	ZBTB10	DSTYK	MVP		DCHS1	ENSSSCG00000027205	HEATR5B	AGFG2
OTTSUSG00000002529	ADGRE1	B3GNT3	NPRL3	VEGFA	TRAK2	ROM1		SDK1	SMIM15	INPP4B	DPF3
NDUFAF2	SULT1A3	COTL1	LRP5L	VEGFC	METAP2	NAT6		CLUH	EPHA7	FOS	EHD3
CCDC93	SPIC	OTTSUSG00000002563	MYCN	ZKSCAN8	TRIM37	ENSSSCG00000022765		FARP2	MYO1D	RHOQ	RFWD3
TNFSF13B	OTTSUSG00000002816	NAAA	HAS2	ENSSSCG00000023792	DOCK7	SH2B2		ENG	NAALADL2	SYNPO2	POLA2
NCOA3	SH2B3	DFFA	NEK2	LAMC1	EPB41	SLC43A2		UNC5B	TENM3	ENSSSCG00000021634	OTTSUSG00000005030
OTTSUSG00000005837	SAR1B	SSH3	ENSSSCG00000030632	FRZB	ENSSSCG00000007281	ENSSSCG00000013778		THSD4	AKAP12	ENSSSCG00000011515	KIF14
C16ORF62	LMBRD1	FCGRT	CHODL	GPHN	SLC25A37	IL2RB		EFEMP2	ENSSSCG00000010926	ENSSSCG00000004812	POLE
OTTSUSG00000005838	ARID5A	HIGD2A	KHSRP	FERMT2	DEK	RAB11FIP4		ADAMTS7	MEOX2	CREBRF	ADAMTS12
ENSSSCG00000017869	ENSSSCG00000030920	C15ORF48	CCNF	GJA1	DENND4A	IL21R		SHB	MTHFD2L	ITPR2	FOXM1
CIITA	ERO1B	YIPF1	NCAPD2	PLSCR4	DNM3	GSTZ1		GATSL2	CYP1B1	ENSSSCG00000029150	LRRC37A3
ENSSSCG00000006328	OTTSUSG00000005094	MEA1	TIAM1	LRIG3	FBXO9	LRRC14		ENSSSCG00000029943	FZD5	ITPR1	DBF4B
CYFIP2	ALOX5AP	CCL5	TIAM2	ENSSSCG00000017861	OTTSUSG00000002539	IGSF8		COL4A1	ENSSSCG00000027340	TMX4	CBX5
SMARCA2	SARS	COX6B1	PPP1R15B	ENSSSCG00000004122	DLGAP5	SPNS3		ENSSSCG00000029059	ALCAM	ENSSSCG00000011514	NCAM2
RHOF	CDC42	DDX58	CDK5R1	RHOJ	EIF5B	TTC7A		CHST3	SGCD	ERBIN	POLH
ENSSSCG00000022392	OTTSUSG00000002657	DERL3	ENSSSCG00000009801	ARG1	CEP97	WDR83		SH3PXD2A	ENSSSCG00000030112	PHAX	MDK
ELL3	AP5B1	FAM129C	PCBP1	ENSSSCG00000026799	NCKAP1	BIN2		ZNF532	ENSSSCG00000016604	RPAP2	CPXM1
TRIM41	OTTSUSG00000002655	KXD1	ATG9A	ENSSSCG00000000549	ARL4A	SLC37A2		SEMA5A	TTC28	ENSSSCG00000005593	CDT1
ART3	IGSF6	PPP1R9B	NARF	HIVEP1	XPO1	TRBV15		CAMSAP2	HNRNPD	PPTC7	CIB2
CEP44	ARL11	COX6C	B4GALT5	ELOVL7	YPEL4	PRPSAP2		DDR1	ENSSSCG00000023251	ATP6V1G3	POLD1
ENSSSCG00000024933	ENSSSCG00000003844	ENSSSCG00000004658	ENSSSCG00000016934	ADGRA2	ENSSSCG00000010224	SELPLG		RHBDF1	PYGO1	FBXO32	FANCC
FAM96B	ENSSSCG00000014921	C22ORF39	B3GLCT	EIF4EBP2	XPO7	HSD17B8		ENSSSCG00000026216	FBXO42	GOSR1	FANCA
FRMPD1	MOB1A	ENSSSCG00000026913	INCENP	ENSSSCG00000006970	PARPBP	CXCR6		PCDH17	ENSSSCG00000003114	EIF4A2	HNRNPL
ENSSSCG00000003979	GYG1	COX7A2	GFRA2	BTBD3	HAUS6	CXCR4		GPX7	DDIT4L	KLHL24	TUBB2B
PQLC3	OTTSUSG00000001890	KLRG1	OTTSUSG00000005150	RHOBTB3	ENSSSCG00000013908	TMEM222		MYBBP1A	EFNA5	KDM1B	HELLS
STARD3NL	COX19	IRF1	TRRAP	EFNB2	RAD21	RNU202P		ZNF503	TRIM13	ENSSSCG00000000759	RAP2A
TMEM62	SELENOS	IRF7	C5ORF30	ENSSSCG00000027537	RSC1A1	PEX16		WDYHV1	GPR63	MTRF1L	SIAH2
OTTSUSG00000005495	SELENOP	IRF9	IGFBP2	KIAA0355	MFSD2B	SELENOF		SOGA1	GXYLT2	SMIM14	GSG2
ENSSSCG00000012895	ADGRG6	NUBP2	CUX1	ENSSSCG00000025747	THBS1	ITGB4		AMOTL1	UCHL1	CCDC47	FIGNL1
RAB11FIP1	CXCR2	PFN1	ENSSSCG00000021188	EPHA4	FAM151B	OTTSUSG00000005078		EHD2	PDZRN3	OTTSUSG00000005001	C4ORF46
ZFYVE27	ACAA1	SNX20	ENSSSCG00000002127	TCERG1	GUCY1A3	CD44		ENSSSCG00000028876	LRP1	CH25H	UNG
SLC17A5	TSPAN31	SNX21	POLR2A	RCOR1	TFRC	HERPUD1		ENSSSCG00000023984	C14ORF37	AHI1	RNF26
AK1	APOBR	TRIM5	COL4A2	TRPC1	NFE2	ABR		ENSSSCG00000027568	PIP5K1B	AFTPH	ENSSSCG00000001814
NTN4	KLF9	HDAC1	ENSSSCG00000012886	PLCE1	ENSSSCG00000025698	SEC61G		ENSSSCG00000014913	COLCA2	TMEM161B	XKR5
RBM6	HSD17B7	CD72	DEUP1	STXBP4	RP11065B7.2	ST6GALNAC4		OTTSUSG00000002528	MCF2L	REL	LMO2
NCKAP1L	ITGB2	ENSSSCG00000007386	ACAP3	LRRC3B	CDC7	THAP3		AC073610.5	LMO7	ENSSSCG00000011512	RTKN2
SPCS1	ENSSSCG00000021347	TMSB10	PBK	NR2F2	ENSSSCG00000005451	ZNFX1		LAMC3	ENSSSCG00000020754	POLK	MGME1
B4GALNT2	COA4	PGAM2	EPOR	NES	2017-03-03	CYB5B		ABL1	PREP	GNAI3	RUSC1
ARL8B	CA13	PPA1	GINS3	DACT3	2017-03-08	IER3		GPRC5C	SCAI	PHTF1	KIAA1522
PYURF	ENSSSCG00000029125	HERC6	NASP	EMCN	ANLN	ENSSSCG00000029395		ENSSSCG00000024316	ENSSSCG00000023772	TBK1	CKAP2L
TMEM251	ENSSSCG00000004954	PTPRCAP	LMNB1	OTTSUSG00000002833	BUB1	CYB561D2		FZD4	ENSSSCG00000022025	FAM91A1	GREB1L
RAB2B	MCFD2	ATP6V1F	GJA4	HEYL	ENSSSCG00000025638	CMTM7		VARS	ENSSSCG00000020867	OTTSUSG00000001981	MKI67
ENSSSCG00000006379	LCP1	ENSSSCG00000000571	HACD4	THSD7A	KIF18A	SYTL1		ENSSSCG00000007572	OTTSUSG00000003152	ENSSSCG00000011833	OTTSUSG00000001428
ARL16	RAB20	CD1A	UBE2O	NCOA6	NCAPD3	SYTL3		MPZL1	DCAF12	AC136352.2	ANKH
BIN1	RAB21	ENSSSCG00000015545	GSTO1	MECOM	HEMGN	FUOM		SDK2	LENG8	CCPG1	PRDX6
QKI	ARSB	TRADD	NANOS1	CDKL1	DCUN1D1	GNPDA1		OTTSUSG00000005031	RUNX1T1	MAPK6	PRDX3
PHF20	ACTR3	RAB19	ICAM4	TMEM200B	EPB42	MAN1B1		MARK1	ENSSSCG00000005959	RASA2	HHAT
TRBV19	HEXB	ENSSSCG00000006831	TMEFF2	NECTIN3	RFK	SFMBT2		OBSL1	ENSSSCG00000005196	GOLGA5	CHAF1A
SELENOK	IER2	CST1	CD276	CISH	BLVRB	HPS6		STOX2	ENSSSCG00000025703	FGD4	RRM2
TOX4	MATK	CST7	GAB1	OTTSUSG00000002372	GCFC2	CHI3L1		OTTSUSG00000002698	TEAD1	SEL1L	VASH2
CXCR5	DYNC1I1	ENO3	LMNB2	UGGT2	ENSSSCG00000028600	NUDT22		PARVA	OTTSUSG00000005060	MTMR10	MYBL2
CLIP4	ENSSSCG00000003226	CLU	TOP1	TCF21	KIF3A	RASAL3		PDGFRB	ALDH1A2	PLA2R1	FAM83D
MNDA	SCN1B	ENSSSCG00000020578	CDC20	CTDSPL	C21ORF91	TMEM173		TRIL	COBLL1	ENSSSCG00000026140	ENSSSCG00000017583
CNOT2	PET100	CCL4L2	ENSSSCG00000028256	LAMA2	UBE2K	UBXN11		ITGA3	LYPD6	SS18	UPK3B
SCIMP	ATP6V0E1	STX4	PCDH10	QSER1	NCOA4	EIF3I		MTSS1L	RERG	RIT1	RAD54B
SPOCK2	CMTM6	BASP1	ABCB10	MYEF2	ENSSSCG00000024134	WBSCR22		COL26A1	RAVER2	ENSSSCG00000027683	RAD54L
ITGB7	FUCA1	LENG1	YBX3	GRID2	GPSM2	HYOU1		DAB2IP	CERS6	MBNL1	SKA3
CREB3	ENSSSCG00000020716	ISY1	ENSSSCG00000011599	ENSSSCG00000030601	ENSSSCG00000027472	ENSSSCG00000008080		CARM1	PDE1C	ENSSSCG00000011435	RP11020I23.1
BUD31	ENSSSCG00000023080	ENSSSCG00000008434	ITGA2B	SCAF4	CEP162	NFE2L1		TNKS1BP1	SVEP1	ENSSSCG00000017429	CDCA5
PLEKHO2	ENSSSCG00000003200	PCBD2	VWF	ZC3HAV1L	ENSSSCG00000021423	ARHGEF2		PLCD3	ENSSSCG00000006024	TM6SF1	DNMT3B
ENSSSCG00000003392	C5AR2	PTGDR	MINPP1	ADGRL2	PSMD12	DHRS3		ADGRL1	RND3	GALC	MCM10
LACTB2	OTTSUSG00000002632	MRPS14	RNF123	ENSSSCG00000006740	C9ORF40	ARHGEF1		AGAP9	HOMER1	ENSSSCG00000004080	ENSSSCG00000028612
EXOC1	NOSTRIN	BID	KRT19	EP300	FBXO30	CNPY3		ENSSSCG00000025627	LRRC28	GTF2H2C	OTTSUSG00000005076
RAB24	ENSSSCG00000021888	PFDN6	C15ORF41	YAP1	POLE2	CCDC12		RAB11FIP3	EYA1	CDS2	MDC1
GCNT3	OTTSUSG00000002509	FYN	MYH10	TJP1	SORT1	RELB		ENSSSCG00000021397	PCGF2	METTL5	PSMC3IP
CFH	OTTSUSG00000002634	TRDC	TMEM131	SOS1	DSCC1	NABP2		RGS12	PRKCI	ERO1A	KIF18B
SLC35F2	TGOLN2	PFKP	DDAH1	GSTM3	STOM	JAKMIP1		SCARF2	OTTSUSG00000005056	RNF149	MCM3
RAB29	SECISBP2	ZAP70	ENSSSCG00000025665	LRRN3	SMC3	CTC0429P9.4		LRRC32	ENSSSCG00000028618	VMO1	SSBP3
CEPT1	GNG10	FCRL3	ENSSSCG00000005751	WDR86	ZNF507	TMUB1		OLFML3	MIS18BP1	IRAK4	SNRPA
ENSSSCG00000016194	GNG11	YWHAG	ENSSSCG00000027587	NPNT	EFCAB2	TMUB2		PLCD1	KBTBD11	PLN	ENSSSCG00000025089
DKK1	RELT	PRKCH	SMO	ENSSSCG00000021113	MEIOB	RFFL		COL13A1	GGT5	ETFRF1	PTPRU
ACBD4	ENSSSCG00000025647	KLRC2	FANCD2	COL21A1	HDAC2	IMPA1		SPP1	DENND1A	USP8	CASP2
ABLIM1	CDH2	FCRLA	AUTS2	NRP1	ENSSSCG00000014372	MTFP1		ENSSSCG00000024618	ENSSSCG00000003716	VMP1	2017-09-08
CLDN10	GINM1	PSME2	ENSSSCG00000023548	PRKD1	AGBL1	EDEM2		GATAD2B	FAM200B	ENSSSCG00000006502	ENSSSCG00000007470
PRCP	ZMPSTE24	WARS	KRT8	COL6A3	KIF23	SIGLEC10		MSANTD30TMEFF1	PBX3	ENSSSCG00000023173	MCU
FUCA2	LIPA	PSME1	LUM	OTTSUSG00000003154	ENSSSCG00000004303	YIF1A		KIAA1217	NFIB	ENSSSCG00000023187	MYO7A
ENSSSCG00000020783	IFITM2	GLRX	CDC6	IPO11	TEX14	KHNYN		PTPRS	KITLG	SGMS1
UFC1	PLBD1	ENSSSCG00000016073	HTRA3	LAPTM4B	GMPS	ENSSSCG00000020797		MYO10	PTPRR	KIAA1033
NQO1	RAMP1	MZT1	NAPG	EIF1	SLK	KIAA0930		SRCAP	BBS2	WDR89
BRK1	ITGAX	ENSSSCG00000028527	GPR146	VCAN	HERC1	YDJC		ENSSSCG00000027637	COL14A1	OTTSUSG00000003147
PES1	MRPL39	CLEC4F	WFDC2	ECM2	TMPO	HSD3B7		MTHFD1L	MAST2	SCARA5
C5AR1	AMACR	BOLA1	CTPS1	MYO6	ATAD2	ADGRG1		ANTXR1	ENSSSCG00000026181	PRKG1
HPS3	SIGLEC14	CD38	ADIPOR1	ENSSSCG00000021557	KIF15	YIPF3		ENSSSCG00000010911	PCDH7	BLZF1
IKBKE	CENPV	RAB4B	SLC22A23	BMPR1A	MBOAT1	CD2BP2		PTK7	MBD5	TATDN1
ERVV02	STK17B	NDUFB1	ASPM	INSR	TRIM59	COPS9		KIRREL	LDB1	UHMK1
RASAL2	DBI	SEC61B	H1FX	H1F0	TRIM58	CRELD2		IGSF3	ZBTB44	ANGEL2
SLC25A12	OSBPL11	TOMM7	MICAL2	ENSSSCG00000011280	E2F4	CRELD1		AGRN	ZNF462	CLIP1
EIF3K	C11ORF1	IL12RB1	SPARC	NKX205	LRRCC1	METRNL		ENSSSCG00000028035	SEC61A2	LLPH
DHRS9	APP	AQP3	ENSSSCG00000030147	SEMA6D	PARVB	OTTSUSG00000002375		NGFR		TRMT10B
ENSSSCG00000011535	C1QC	PNKP	KDR	ENSSSCG00000016230	ENSSSCG00000008909	UNC93B1		ECE1		MGAT4A
ARHGEF3	C1QA	RPL14	ENSSSCG00000010329	LOXL2	BCAS3	NEK6		ENSSSCG00000026804		PSMC2
DHRS1	OTTSUSG00000005085	ACOT8	ALDH18A1	ENSSSCG00000028433	OTTSUSG00000001420	ENSSSCG00000004002		TEAD3		ARRDC3
GMCL1	OTTSUSG00000001415	LGALS9B	DOT1L	ENSSSCG00000008176	HMBS	TREX1		VSTM4		CNOT7
PIP4K2A	GNG2	XAF1	ENSSSCG00000029830	MMRN2	AC013461.1	DDX56		ENSSSCG00000001963		APOL2
C15ORF380AP3S2	ENSSSCG00000029227	CXCL9	FANCI	MMRN1	NIPBL	CSRNP1		HSPBP1		C18ORF21
AL022067.1	ENSSSCG00000029221	ENSSSCG00000021761	CITED4	TWIST2	SKP2	SLC9A3R1		SEMA6A		ARFIP1
CLEC17A	STARD10	CD3D	E2F7	PEAR1	NUDT12	TRBV2001		RAB34		ZBTB1
ENSSSCG00000022430	ERAP1	CD3E	TSKU	ENSSSCG00000024707	GAS2L3	TKT		AXIN2		ENSSSCG00000026022
OTTSUSG00000001877	LITAF	CD3G	WBSCR17	OTTSUSG00000001797	ENSSSCG00000009080	STK24		ENSSSCG00000013473		MTR
TRAT1	SYF2	MRPL24	RCC1	CALCRL	DNAJB2	SDF2L1		ARHGEF17		AP5M1
FAM69A	IL10RA	GBA	DCLK1	ZNF385D	ASPN	TXNRD3		SULF2		ATG4C
EDEM1	RRAS	AC009950.1	BRD3	GPC1	ENSSSCG00000022795	ITPK1		ENSSSCG00000016743		GORAB
LY96	ARFGAP3	ENSSSCG00000013849	CIT	LUZP1	PDE3A	G0S2		BRPF3		CES3
RNF19B	NEK7	B9D2	ZFP36L1	GPC6	SMC4	CSK		GLI3		USP16
HTATIP2	MARCO	TNFRSF18	CPOX	DACH1	ARF4	ENSSSCG00000028970		NEO1		CASC4
TESK2	YPEL3	HMCES	PRND	ENSSSCG00000014054	WDR26	RPP25		SLIT3		FAM227B
HPSE	AL365273.1	RP110140L24.4	NREP	ENSSSCG00000023852	KNL1	IGFBP6		OTTSUSG00000002548		CNTN4
ZNF671	PPP1R14A	ENSSSCG00000029668	DMTN	COL5A2	USP1	PHLDB3		USP6NL		ENSSSCG00000020995
MANBA	TMED7	ZBP1	METTL13	ENSSSCG00000028512	REEP1	JTB		SIPA1L2		HSPA13
SAP30L	DHPS	USP41	ACHE	GULP1	ENSSSCG00000026262	CCDC107		RRAGA		PPP1CC
CYLD	VNN2	RIDA	THSD1	SRRM2	FANCM	IRF5		ZNF423		THAP6
PLEKHA2	CNOT11	TMEM71	IGF2BP2	TLX1	FTH1	IL34		KMT2C		BBS4
ENSSSCG00000005909	VNN1	BECN1	MYC	PTPRG	TCEB1	ENSSSCG00000027475		CRTAP		BBS7
LEPROTL1	FCER1G	PARP9	HIST1H1B	ENSSSCG00000004090	ENSSSCG00000024570	ENSSSCG00000026419		LTBP3		HSPB11
PAK1	IGFBP7	GBP2	SERPINH1	PPP3CB	OTTSUSG00000001525	DDRGK1		KMT2D		FAR1
ERAP2	COX7A1	GBP1	ATXN2L	ENSSSCG00000029697	RIF1	ALKBH6		TSC22D1		KDM7A
RETSAT	MRFAP1	GBP6	FHDC1	DTWD1	ZBED5	TRBV27		CDC42EP1		LNPEP
CD1D	IRF3	GBP5	NRM		ENSSSCG00000016291	TMEM219		CARD10		EAPP
PCED1B	ENSSSCG00000007594	GBP4	HLX		ARL6IP6	MFNG		PTGIS		FAP
PARP12	HSPE10MOB4	UBA7	ASNS		ENSSSCG00000006308	TMEM134		TANC2
SERINC1	ENSSSCG00000011468	HERC5	PPAT		ENSSSCG00000025389	ENSSSCG00000024396		ENSSSCG00000017543
MED7	SNX24	RPUSD3	COL1A2		ENSSSCG00000026668	ENSSSCG00000001061		ATN1
OTTSUSG00000002377	CD300LG	CD274	AGPAT2		ENSSSCG00000015324	SH3BP5		TNC
ENSSSCG00000020769	CD300LF	LRCH4	CDK6		RNF152	STXBP2		SUFU
FUK	FABP5	LAMTOR4	NCAPH		LGALS8	SH3BP1		ENSSSCG00000000576
OTTSUSG00000002571	ZNF622	CCDC88B	FAM117A		KIF11	PGAM1		FAM193A
GGACT	LCP2	LAMTOR2	UBE2C		E2F8	CBX4		TEAD2
DDX55	TXNIP	DTNBP1	KIF20A		SYNE2	DNAJB9		CHST10
DISC1	PLA2G4A	CD6	PPP2R1B		MPHOSPH9	ZNF343		CHST15
JAML	ENSSSCG00000011519	FGR	PTN		HEY2	AMDHD1		PCDH1
ANGPT1	NDFIP2	CD2	ENSSSCG00000026269		RGS16	USF1		ENSSSCG00000027403
ENSSSCG00000010143	PSEN2	PSTPIP1	ENSSSCG00000008123		KEL	AAMP		CREB3L2
UBE2E2	PSEN1	CD79B	FBN1		ENSSSCG00000028049	SLC35C2		ENSSSCG00000030710
ECD	CSF1R	DRAM1	SSRP1		NUP54	NUAK2		PTPRD
SMYD2	UTP11	STAT4	CD58		EIF2AK1	ENSSSCG00000024216		BCL9
BTG2	DUSP10	RRNAD1	ENSSSCG00000010912		ENSSSCG00000030921	ENSSSCG00000028740		GAS7
IRF2	CFLAR	STAT2	UROS		CSPP1	MRPS18A		ENSSSCG00000031037
PLA2G16	TNFSF9	STAT1	USP7		YOD1	YKT6		COL6A1
CD96	ABRACL	SS18L2	FOXO3		EPDR1	IL6R		MMP2
NEIL1	HYPK	KHK	ARL10		ENSSSCG00000006761	TMEM141		TUBA1A
CREM	KIAA1147	C2	ADAM12		ENSSSCG00000016742	NUDT18		CHERP
ATP6V0A2	PLPP1	XXBAC0BPG181M17.5	EZH2		ARHGAP11A	C16ORF54
DYNLL2	PLPP3	NDUFA4	OTTSUSG00000005332		HAUS3	LRRFIP1
THEMIS	PAF1	NDUFA3	CHAF1B		HSP90AA1	RP110134F2.8
ANKRD13A	MERTK	RPS21	LOX		ENSSSCG00000013383	CDK5
SCYL3	CTD02370N5.3	SLFN11	ENSSSCG00000005103		KIF20B	OTTSUSG00000001839
C10ORF128	ENSSSCG00000010332	RPS28	KIF22		ENSSSCG00000009346	ENSSSCG00000004552
HSD17B11	BTD	RPS29	RMI2		TBC1D15	CFD
SMPD2	OTTSUSG00000002720	PLA2G2D	ENSSSCG00000023464		TGFB2	ENSSSCG00000021729
CBX7	ENSSSCG00000002952	CELA1	EPS15		TBCEL	NAGPA
ITIH3	STX7	TRAFD1	HJURP		ENSSSCG00000021161	ST6GAL1
OSTM1	FAM32A	ARPC5L	KLF16		HMGB2	TCEB2
ENSSSCG00000026925	UQCR11	PREB	BCL2L13		DYRK3	PRDX5
S1PR1	NOP16	CD247	DIAPH3		ROGDI	AP3S2
ZBTB18	CD244	RILPL2	LHFPL2		PRDX2	AL078584.1
TPM3	RCSD1	NMI	CDCA2		USP6	HLA0E
OXSM	MCL1	IDO1	CDCA3		SBSPON	SMOC1
S1PR4	MRPS10	ENSSSCG00000005490	SYNJ1		UROD	ARHGAP45
ENSSSCG00000015940	OTTSUSG00000005061	TTF2	ABCB6		TFDP2	IL18RAP
CIB1	FYB	CORO1A	AURKB		SEMA3D	ENSSSCG00000026530
FAM21C	CEBPA	TXNL4A	VPS13D		TAL1	2017-09-01
FBXO25	CEBPG	HSH2D	C4ORF48		MOB1B	ARHGDIB
ENSSSCG00000023899	ARAP2	PTPN22	TXNRD2		FRRS1	VPREB3
ASL	MED10	ENSSSCG00000011049	SEPHS1		SOX6	ENSSSCG00000016569
LYSMD2	MED11	ENSSSCG00000020818	ASF1B		RB1CC1	FCRL5
HMSD	ETS1	DPP7	MAD2L1BP		RBL1	FCRL6
MTMR12	ENSSSCG00000030732	OTTSUSG00000002579	ST3GAL3		BCL2L15	EDF1
FGD3	HCLS1	ENSSSCG00000030656	TTLL4		MYB	PTPN18
FGD2	SNAPIN	ANXA5	SLC41A1		DNA2	TECPR1
CSTB	CARD19	PIGF	MATN2		CCNA2	ZBTB9
AL135787.1	MAT2B	OTTSUSG00000001013	PGRMC2		IFT80	PRKCB
EIF4E3	MFSD1	C14ORF119	RAB3IL1		EEA1	ABHD14A
C1ORF162	MFSD5	CASP1	COL18A1		ESCO2	MFSD7
ENSSSCG00000006955	PRKCD	OAZ1	NUP160		PPP6R3	MGAT1
AGAP2	MS4A6A	FAM26F	SYBU		ENSSSCG00000023066	LMAN1
HLA0DQB1	MGAT2	NDUFS5	PAQR4		GCLC	CYTH1
TMEM140	TNFRSF11A	NDUFS6	MCM4		RB1	GMPPB
SAMHD1	FFAR2	ENSSSCG00000001527	AP2A1		YWHAH	ENSSSCG00000028623
TMEM2	CIDEB	AOC1	MCM2		KLF3	CYTH4
ENSSSCG00000009075	HIST2H2AC	CYP2J2	GTPBP2		OTTSUSG00000002546	SEC11C
ENSSSCG00000026488	SCML4	ENSSSCG00000016215	LOXL4		HNRNPA3	OTTSUSG00000002769
ITK	VAMP4	MAFK	HBA2		SPINK4	ABI3
ACOX3	ENSSSCG00000009341	ENSSSCG00000011942	ST6GALNAC2		FEM1B	SSR1
RP110894J14.5	TESC	RABAC1	NPM3		FEM1C	SSR2
STX5	VTI1A	OAS1	CRAT		AMD1	SSR3
SLAMF7	C4BPA	XCL2	CCNB2		ENSSSCG00000028351	ENSSSCG00000021206
F2RL2	ATP6V1C1	OAS2	ENSSSCG00000026475		LRP12	WIPF1
RNF145	SP100	HK3	WASF2		OTTSUSG00000002551	C4BPB
PHF11	CMKLR1	IFI30	E2F1		MAT2A	LAMP1
MTERF3	PITPNC1	OSTF1	ENDOD1		LTBP1	NDUFB9
MGLL	FKBP15	ABHD3	C1QTNF6		SRSF4	FKBP11
EZH1	PMAIP1	OTTSUSG00000002511	CUL4A		WDHD1	TPI1
ZMAT3	ACTG2	ABHD6	GSTCD		OTTSUSG00000005074	POLR3H
SAMSN1	FBXO10	TWF2	OGN		PSME4	FURIN
PHACTR1	NDUFB4	ACYP1	PYY		PKN2	EML2
NR1D2	TIGAR	UBD	SLC1A5		VCL	MAP3K3
ENSSSCG00000005150	DAPL1	BRMS1	BCL6B		PDIK1L	GADD45B
SWAP70	ENSSSCG00000015924	RFX5	AHCY		MEST	C19ORF25
ASAH1	SLC30A7	CCL3L3	OTTSUSG00000002359		PIGQ	FAM110A
CTD02021K4.1	GSDMD	BATF			GCLM	TAGLN2
RGL1	STAP1	TRIM36			TMX1	TIMM13
ATG16L2	ENSA	RASSF7			SASS6	BICDL1
DDHD2	ATP6V0D1	UBE2L6			ARMC8	CCDC71
ABCB1	CTSH	ENSSSCG00000017178			NBEA	TRIM25
RP11020I23.3	ENSSSCG00000017900	TRGC2			SSBP2	OTTSUSG00000001822
FCRL1	ENSSSCG00000010726	RSAD2			ANKLE1	TNIP2
FCRL4	CTSB	PLAC8			USP38	ANXA11
PACSIN2	SLC25A4	KBTBD8			LIN54	TMEM109
ST3GAL2	ENSSSCG00000010900	NPC2			BNIP3L	TNIP1
RUFY1	CTSZ	UQCRHL			MXI1	SCARNA5
MFSD3	ENSSSCG00000010908	SAMD3			RHCE	GPATCH3
ATP10D	ENSSSCG00000024754	ENSSSCG00000009789			BTRC	SCARNA1
PYDC1	SLC25A28	MRPL10			RALB	CTSW
ABHD14B	CTSS	ISCA2			ENSSSCG00000026548	ADCY4
PRKCZ	ENSSSCG00000024602	ARPC3			CDKN3	ADCY7
METTL21A	DNAJA2	ENSSSCG00000030014			SMC2	INPP5D
PPP3CA	IKBKB	LSM1			ENSSSCG00000017268	ORMDL3
PRKCQ	ORMDL2	PLEK			PLCB1	RNF181
PDCD1LG2	PLD3	AMPH			DCAF6	MCUB
MTFR1L	OTTSUSG00000002623	HOPX			RGCC	CHMP2A
CHST11	OTTSUSG00000002622	DHX58			TIA1	ZNF274
ENSSSCG00000001560	ST20	CDC26			CKAP2	ACADS
SPAST	ENSSSCG00000022178	BATF2			CHAC2	AKNA
ENSSSCG00000028521	ZNF276	GPANK1			RASSF8	RRP9
VAMP8	TYROBP	LAP3			AASDHPPT	SKAP1
ABI1	COPB1	RINL			SELP	GAB2
PFKFB4	HDAC10	ENSSSCG00000009238			CCNE2	ATRAID
ARHGAP30	ZBTB24	RPL30				RIN3
FAM126B	DOCK8	TEC				CC2D1B
VTI1B	CSF2RA	PPP1R12C				AEN
TGFBI	SKAP2	DNPEP				SUMF2
ENSSSCG00000001584	ENSSSCG00000009988	PFDN5				PPM1F
SCIN	LAIR1	FAM49B				PDLIM2
TRAPPC2L	IFNGR1	OR51E1				MZB1
UBE2J1	MYADM	ARL6IP1				VPS37B
RAB4A	NDRG2	UNC13D				QPCT
TBX21	OTTSUSG00000002637	IGKV2D040				PTK2B
IFI27	NARS	ENSSSCG00000027757				PIK3IP1
ENSSSCG00000028588	MSMB	CCL17				C15ORF57
CHSY1	ENSSSCG00000024813	DAPP1				ZFAND2A
IST1	TRPM2	PRR5L				ROMO1
POLR3C	FCN2	ISG20				ERP29
B3GAT3	TP53INP1	ENSSSCG00000030303				CCM2
RALGPS2	GIMAP4	RP110106M3.2				GIMAP6
MAP3K8	PTPN1	IGLV3025				PTPN7
SLC35G1	PTPN6	TMA7				GIMAP1
SPG21	LGMN	LPXN				ALDH4A1
TPD52	APOPT1	ENSSSCG00000011652				TAGAP
MAP3K1	CAMKK1	PDCL				MOGS
MPP7	EIF4EBP1	ELF1				TPRG1L
MAP3K5	SLCO2B1	P2RX5				NRROS
TAF4B	STK38	BCL2L14				RBCK1
CLINT1	TIPARP	ENSSSCG00000030160				LIMD2
ENSSSCG00000009226	LAMTOR1	RAB32				SMIM12
ENSSSCG00000009143	TMEM176A	SLC2A6				ASNA1
CTSL	MYO1F	CMPK2				MYO1G
FMO4	CCR1	SLC25A38				CRYGS
ERLEC1	CCR7	C19ORF70				CD5
CTSC	SRGN	RFXANK				ARRB2
KCNAB1	PSTPIP2	GLIPR2				FBXO6
TRIM21	CD9	GLIPR1				CHCHD10
SH3GLB2	DRAM2	ENSSSCG00000006630				CCR9
SLC25A20	STAT3	AC002398.9				NSMAF
PNKD	CD80	ENSSSCG00000005056				BTBD11
ENSSSCG00000021326	CD82	NAGK				GCSAM
TMEM176B	CD86	RPL36				BORCS6
SLC15A3	ICAM3	RPL35				APH1A
SETD3	LFNG	EZR				SRPRB
ENSSSCG00000017407	DPM3	SDHC				DEF6
MAN1A1	COCH	XXBAC0BPG246D15.9				SRPRA
GMPR	RPL36A					CD83
CNN1	HMGCS1					FHL2
HLA0DRA	EPB41L3					TMEM205
FCER2	APPL2					FOSL2
RUNX3	AKR1B1					C3
OTTSUSG00000002630	TMEM87A					CHPF2
KCNIP1	CDA					CD63
TTC13	RRP36					IGLV3032
ENSSSCG00000008291	IL10					C17ORF62
RNF215	SZRD1					FLT3LG
CTLA4	IL15					CD8A
DOCK2	ENSSSCG00000008395					CHMP1A
ADORA3	STX11					CD8B
SP140	ADRB1					PPP1R16B
ENSSSCG00000022236	ADRB3					GPR68
CIAO1	ENSSSCG00000004053					ILVBL
SLC31A2	EFHD2					ENSSSCG00000025418
ARHGAP9	IMP3					URM1
CD200	ADGRE5					RARRES2
NDRG1	ENSSSCG00000027543					IL16
NDRG3	BIRC3					SCARNA13
XRCC5	ADGRE2					STX10
SUMF1	ENSSSCG00000021004					PPIB
PLCB4	PAEP					MAP4K1
RP110156P1.2	CCL150CCL14					DTX1
PPM1M	ANKRD10					DTX2
GK5	KLF13					AIP
GSAP	KYNU					ABHD14A0ACY1
RNF130	TTC32					CORO1B
ECH1	CLEC3B					ENSSSCG00000030384
PLEKHB2	CALCOCO2					ADPGK
RRM2B	ENSSSCG00000026290					RANGRF
RNF135	ENSSSCG00000029408					ENSSSCG00000029512
MS4A1	RGS4					GZMK
TMEM74	THEMIS2					ALDH1A1
FAM98C	LPCAT2					NLRC3
SPINT2	RGS1					MANBAL
PLCB2	RGS3					PLEKHF1
PARP8	ENSSSCG00000014791					AMBN
SULT1C4	DPP4					CORO7
HOMEZ	NT5C2					GNLY
ACSF2	ZNHIT3					GAA
PRKACB	CPT1B					DGKZ
PARP3	ESRRA					APMAP
PTPN9	PIGH					OTTSUSG00000002574
RP110226E21.4	C1ORF35					TPST2
GIMAP8	ENSSSCG00000017555					ZBTB7B
PAPD4	GTPBP8					PKN1
SLAMF6	TAGLN					PPP6R1
ARV1	CASP4					DUSP14
AC013264.1	SDS					ENSSSCG00000000456
GIMAP2	ZNF710					SQSTM1
CR2	ENSSSCG00000025390					FAM43A
CR1	OTTSUSG00000002647					PPP1CA
PPARG	RDH11					TRBV2501
ST8SIA4	KANK1					C1D
HERC3	C1R					PDK1
CDC14A	BCL6					SEC61A1
MRPS21	HAVCR2					FXYD5
CAMKK2	M6PR					MGARP
FGGY	C19ORF66					LAT2
GPD1L	PTGS1					TRAV18
PPP2R5B	NGDN					PIH1D1
PHF1	MAN2B1					PI4K2A
SH2D1B	ELOF1					NFKBID
SMIM19	OGFRL1					SLC39A11
MSRB1	LYRM1					SLC39A14
LAX1	LDLRAD4					SEMA7A
MOB3C	FBP1					DGCR2
TNIK	ENSSSCG00000020903					GRK2
MOB3A	MAFB					NDUFB10
CCR4	S100A14					ARHGAP27
CHMP3	CANX					SUSD3
PALMD	NOSIP					RNASEK
KCNA3	ACP2					STK17A
CD79A	GRK3					SCAMP2
OPTN	INPP4A					NFKBIL1
VPS41	GOT1					OTTSUSG00000002931
SEC23B	RNASE6					CCR10
MICAL1	ENPP2					IFI35
CPXM2	SARAF					CD27
MPST	MYLIP					EMC10
ING1	C9ORF78					FASLG
RABEP2	ABHD5					PRF1
ICAM1	ENSSSCG00000011399					MGMT
ENSSSCG00000017955	WDR55					NUCB1
ENSSSCG00000025806	CX3CR1					KCTD11
GABPA	LTB4R					SLAMF1
GALT	ADAM9					ARPC1B
RPS27	TLR2					SUPT4H1
PHC3	TLR4					EXD3
ENSSSCG00000022521	CYTIP					C19ORF24
ENSSSCG00000022880	STMN2					FO538757.1
CD69	ENSSSCG00000011229					RNF5
OSBPL1A	SLC7A7					EGFL8
LGALS3	G6PC3					ASPHD2
CD180	NFKBIZ					ZNF217
IL18	HCST					CCR6
SLC12A9	CLTB					RPL8
EIF2AK3	ACSL5					OTTSUSG00000002737
RARRES1	TMEM115					NFKBIA
AL513412.1	PREX1					CCDC69
RILPL1	RNASET2					SCARNA2
SLC35D2	CAP1					NFKBIE
PDE4B	PILRA					HTRA4
CHPT1	TMEM9B					GLUL
GPSM3	BET1L					SPRYD3
HARS2	TTC1					SSU72
GNS	RASL11A					ENSSSCG00000008228
ENSSSCG00000017949	ENSSSCG00000023077					BCAS4
CREG1	ARPC5					KBTBD7
UFM1	ARPC4					PLXNB1
AL021546.6	TRBV21OR902					PLEKHJ1
TMEM154	ANKRD22					ABHD12
TMEM156	OTTSUSG00000001012					HDDC3
PRELID2	CTSA					PIK3R5
PEX10	CD300A					OTTSUSG00000002901
CAMLG	ITM2B					ENSSSCG00000005481
MIEN1	C15ORF61					UBXN1
S100B	GMFG					SPATA13
KLF12	IL17RC					ACVRL1
KLF15	AIF1					UBB
FAS	FAM111A					BHLHA15
TMEM37	NCF1					TMEM91
ENSSSCG00000026617	NCF4					POLR2D
RPL23	SDCBP					GATSL3
ATG3	C10ORF54					KIAA0040
RGS2	ATP5I					CAPG
CD22	PDXK					ABCG1
SIRPB2	ME2					SGCA
MALT1	ENSSSCG00000029976					VAV1
ANXA1	HPGD					ENSSSCG00000022969
ANXA4	ENSSSCG00000024400					AP1G2
TPST1	TNFAIP8L2					VAV2
CEP63	TBC1D8					MPI
NIF3L1	TMED5					ITM2C
TMBIM6	GRAP					ECI1
JCHAIN	MRPS34					AIFM2
SERPINB9	TBC1D2					BATF3
BPNT1	MRPS33					VPS72
KLHL7	GPN2					GAMT
ENSSSCG00000026283	PSMA6					FJX1
RUBCNL	AGTRAP					EHD1
CASP8	DUSP1					GNAI2
PURA	SGPP1					ENSSSCG00000015714
PRUNE2	DUSP2					LDLRAP1
HLA0DMA	PFDN2					FCER1A
BCL2	FAM49A					TRBC2
AOC3	NUB1					TMED9
KCNE1	ENSSSCG00000029951					POLD4
TSPAN4	ADA					ENSSSCG00000000402
CASP10	MNAT1					DUSP5
LYRM7	KIAA2013					ICAM2
OTTSUSG00000003174	ENSSSCG00000013396					RAP2B
PBXIP1	CCL19					RASSF2
ENOSF1	RGS18					RASSF5
MSR1	TOR4A					EEF1B2
NHLRC3	STEAP4					FERMT3
AHCYL2	CD53					IL4R
KMO	ENSSSCG00000020699					GGA2
PYGB	JUNB					FES
ARHGAP25	DDOST					MPV17L2
GPR108	ENSSSCG00000007322					MYO9B
PYGL	ADAM17					SYNE3
PYGM	MSC					HLA0DRB5
BLNK	ENSSSCG00000010858					SIL1
MPEG1	IDH3A					RGS14
DDIT3	ENSSSCG00000004695					SLC8B1
TESPA1	ENSSSCG00000015802					ENSSSCG00000023653
ENSSSCG00000006177	RFTN1					WDR91
TDRD7	DOK1					ST14
LY9	OTTSUSG00000002540					CHRM4
ZNF366	ENSSSCG00000023478					PITPNM1
KLHL6	LRP10					RPS19
TSPAN3	COL8A1					ARL2
KLHL2	PIM3					BCL11B
SNAPC5	ENSSSCG00000006940					CBX8
ENSSSCG00000011330	GPR132					RIPK3
HYAL1	PLAU					GPR55
TFPI2	TNF					NDUFA2
MSRA	SSBP1					XBP1
GRB2	SELL					UBASH3A
ZNF565	DAZAP2					RAB35
ENSSSCG00000007350	GFI1					ENSSSCG00000029872
AFAP1L1	TXNDC15					ENSSSCG00000025426
RASSF1	TXNDC17					KCNK6
AKAP11	FOLR1					ENSSSCG00000021966
TMEM120B	PTPRE					DOK2
TRIM34	PTPRC					SLC38A10
SLAIN2	CTTNBP2NL					OTTSUSG00000002543
ENSSSCG00000023162	SIGLEC6					TMEM208
PNMA1	ENSSSCG00000003275					TRAF1
ENSSSCG00000022011	SDHD					TRAF2
NPRL2	ATF3					CNP
LRRK1						PDIA6
LRRK2						PDIA5
TMEM106A						PDIA4
ENSSSCG00000015231						ACAP1
PCBP4						C6ORF47
TLR1						U2AF1L4
ENSSSCG00000027791						TAPBPL
ENSSSCG00000026354						INPP1
2017-03-01						RPL38
RUFY3						IL27RA
LNX2						TMEM39A
ARPC2						TRABD
HCAR2						PVRIG
RHOH						TBC1D10C
CHDH
STT3A
RNF4
ASPA
TAF7
PEX2
TNFAIP8
MRAP2
VAV3
ENSSSCG00000026729
TMEM50A
HMOX2
ECI2
MGAT3
FAM105A
DCAF4L1
AGO4
NCF2
FNBP1
DEFB1
TLR10
CCNG1
RBKS
CD302
ME3
ENSSSCG00000022355
TMEM86A
IKZF3
IKZF2
TICAM2
CNR2
TMED2
BTG1
B4GALNT1
TBC1D4
ENSSSCG00000031023
SCPEP1
CYB561A3
NFKB2
CECR1
ICOS
POMP
RBL2
LRRC8B
ARL6IP5
SNUPN
DTNB
VCAM1
DTNA
GATM
FADS3
ENSSSCG00000031054
METTL9
FCMR
CH170270A2.2
RP110762I7.5
RNF144B
WWOX
STAMBPL1
ENSSSCG00000022285
ENSSSCG00000023907
LMBR1L
EOGT
PPCDC
UST
ENSSSCG00000005190
ENSSSCG00000002869
ACAD11
ZC3H12D
P2RX4
OTTSUSG00000002373
TXK
IGLV8061
PLOD1
PXK
DNASE2
RPIA
DAPK2
HSD11B1
CLASP2
OTTSUSG00000002688
SH3BGR
OTTSUSG00000001021
MCOLN1
GGT7
ALDH1B1
DENND1B
KIAA1211L
EVI2B
ENSSSCG00000030947
PTPRO
RNLS
AARD
PTPRJ
CD5L
