# Supplementary material for: Long non-coding RNAs and mRNAs profiling during spleen development in pig
Source: PLoS One. 2018 Mar 14;13(3):e0193552. doi: 10.1371/journal.pone.0193552 (PMC5851557; doi:10.1371/journal.pone.0193552)
Supplement: S6 Table — (XLSX) [file pone.0193552.s010.xlsx]

## Sheet: sheet1
S6 Table: LncRNA list in different model profiles of STEM.
Red cluster			Green cluster		Purple cluster	Yellow cluster	Orange cluster	Pink cluster	Brown cluster	Dark purple cluster
module number 19	module number 0	module number 21	module number 24	module number 9	module number 30	module number 2	module number 36	module number 8	module number 41	module number 48
TU28062	TU78640	TU73454	TU76321	TU46341	TU73455	TU81511	TU23984	TU78401	TU75614	TU27357
TU79159	TU62302	TU78089	TU12225	TU79637	TU29178	TU18093	TU4699	TU75193	TU4691	TU19242
TU7794	TU81753	TU81516	TU59369	TU72341	TU75199	TU12152	TU75059	TU78409	TU37317	TU58300
TU15070	TU63647	TU38902	TU78082	TU72346	TU22672	TU18795	TU74584	TU66530	TU81129	TU21955
TU43564	TU80582	TU73450	TU76487	TU78402	TU22676	TU10849	TU18391	TU80587	TU74776	TU74774
TU76694	TU80585	TU5622	TU69468	TU81512	TU74500	TU54365	TU81697	TU2739	TU8320	TU20153
TU73510	TU80584	TU78087	TU75569	TU35289	TU73459	TU19703	TU47137	TU55801	TU82143	TU79442
TU69707	TU73513	TU69836	TU17808	TU83744	TU81752	TU60537	TU46577	TU79075	TU16830	TU17928
TU808	TU36468	TU78088	TU42670	TU9735	TU60167	TU65357	TU77833	TU11767	TU30425	TU39453
TU17806	TU75751	TU73511	TU20017	TU19701	TU74582	TU75358	TU78242	TU11766	TU26034	TU38989
TU802	TU75753	TU73512	TU73759	TU10848	TU74583	TU43318	TU73490	TU47543	TU13146	TU19249
TU800	TU41586	TU3151	TU14901	TU19702	TU79161	TU76726	TU80437	TU75045	TU76951	TU31264
TU801	TU77939	TU78074	TU20152	TU10443	TU6082	TU76648	TU77704	TU79661	TU48431	TU31266
TU79888	TU6801	TU23906	TU80230	TU73751	TU64689	TU76643	TU74863	TU78397	TU32851	TU74860
TU46279	TU39329	TU19541	TU64590	TU883	TU4508	TU76647	TU21150	TU50107	TU80346	TU76950
TU54978	TU81723	TU53256	TU25349	TU880	TU53362	TU28894	TU73335	TU40927	TU20484	TU29184
TU47659	TU81720	TU74763	TU1347	TU73922	TU1520	TU76644	TU74640	TU43953	TU65221	TU61767
TU46276	TU81721	TU47261	TU76642	TU28893	TU68112	TU80940	TU10515	TU76713	TU77093	TU75363
TU46270	TU47715	TU33271	TU51832	TU72345	TU64982	TU80055	TU74575	TU78843	TU67200	TU80221
TU53253	TU81724	TU29180	TU4806	TU58701	TU63365	TU73662	TU74573	TU74172	TU76393	TU19888
TU53252	TU81725	TU79145	TU28581	TU25131	TU16839	TU76729	TU39961	TU50999	TU53921	TU79373
TU55208	TU80058	TU71341	TU80947	TU80943	TU70334	TU77707	TU33697	TU67843	TU73207	TU74278
TU62945	TU78395	TU73445	TU73660	TU80942	TU75352	TU13472	TU25401	TU25127	TU55973	TU52823
TU75287	TU78052	TU78091	TU68243	TU38133	TU75353	TU49946	TU3024	TU44707	TU80818	TU46912
TU62947	TU42668	TU46775	TU78173	TU80946	TU70333	TU49944	TU80895	TU75776	TU80817	TU76944
TU75285	TU42669	TU46350	TU78171	TU13475	TU70332	TU49945	TU6832	TU80600	TU77493	TU76946
TU62940	TU80057	TU80229	TU81502	TU52531	TU5510	TU77569	TU82248	TU75775	TU75873	TU76947
TU62943	TU76710	TU4514	TU81503	TU4327	TU77292	TU75975	TU25398	TU28211	TU49542	TU76943
TU62942	TU44379	TU75572	TU81501	TU58671	TU74902	TU49948	TU23542	TU63737	TU78162	TU75949
TU11877	TU76715	TU81115	TU76557	TU65746	TU44169	TU81292	TU44940	TU76088	TU28321	TU77577
TU78092	TU77498	TU67442	TU18383	TU75360	TU44168	TU80059	TU80763	TU78381	TU74400	TU1121
TU3590	TU76717	TU81942	TU75047	TU23081	TU79171	TU78967	TU60996	TU78385	TU71196	TU21952
TU62948	TU76716	TU45162	TU6901	TU13808	TU79172	TU62868	TU39974	TU52041	TU83151	TU78625
TU75288	TU82019	TU45164	TU4324	TU80052	TU44775	TU13807	TU74712	TU52040	TU68540	TU76177
TU75471	TU77497	TU3022	TU4325	TU80051	TU47545	TU80053	TU74561	TU74967	TU76176	TU53336
TU53589	TU77496	TU79776	TU4322	TU78398	TU81050	TU54407	TU8413	TU80921	TU76178	TU8141
TU10458	TU44376	TU36062	TU4323	TU80054	TU69963	TU65358	TU81663	TU75869	TU74717	TU44098
TU61044	TU63566	TU69937	TU69879	TU30823	TU80341	TU28198	TU81665	TU78635	TU1007	TU77486
TU71932	TU78164	TU75547	TU77090	TU79478	TU73441	TU76095	TU47475	TU54702	TU78158	TU78159
TU75476	TU36063	TU15654	TU67207	TU79477	TU58578	TU9127	TU69808	TU33139	TU46725	TU77156
TU10453	TU66531	TU78780	TU76147	TU79476	TU44155	TU21147	TU75804	TU80164	TU73129	TU6552
TU10450	TU8090	TU25393	TU10844	TU78926	TU17596	TU75774	TU19347	TU43431	TU30237	TU75802
TU3752	TU49681	TU76302	TU67954	TU44179	TU63836	TU76782	TU47697	TU84699	TU29937	TU79443
TU10457	TU81372	TU33205	TU4047	TU44702	TU73448	TU22011	TU75707	TU40982	TU40061	TU70993
TU81117	TU7908	TU76300	TU4046	TU21146	TU22700	TU74411	TU19340	TU75312	TU81178	TU79999
TU10455	TU77466	TU49831	TU18475	TU25122	TU54526	TU76382	TU78244	TU22552	TU23535	TU61485
TU44378	TU39024	TU79395	TU29279	TU9733	TU16849	TU80760	TU3842	TU35099	TU82172	TU74493
TU76712	TU39023	TU1455	TU46269	TU17826	TU22705	TU76380	TU26172	TU64332	TU52665	TU3578
TU43956	TU27506	TU74718	TU65939	TU81370	TU53263	TU74567	TU78633	TU79538	TU83713	TU32989
TU43959	TU1757	TU68544	TU1843	TU80113	TU73729	TU50	TU73258	TU8963	TU83714	TU30750
TU936	TU78919	TU80040	TU17803	TU44399	TU5183	TU23715	TU1988	TU77510	TU69950	TU82503
TU3025	TU77080	TU39975	TU25400	TU76687	TU70008	TU2596	TU27205	TU79537	TU53455	TU27168
TU12019	TU52043	TU66458	TU25402	TU45705	TU4687	TU76703	TU34836	TU33141	TU66355	TU82504
TU36065	TU70573	TU79150	TU39567	TU66959	TU53925	TU81717	TU44153	TU82999	TU13035	TU1383
TU36061	TU52046	TU45236	TU35896	TU77087	TU938	TU17780	TU32137	TU1143	TU73220	TU76059
TU64782	TU52045	TU17512	TU59274	TU79903	TU69774	TU69809	TU4823	TU11722	TU29775	TU77218
TU54540	TU76877	TU3139	TU10843	TU10855	TU59808	TU74410	TU6402	TU77581	TU25921	TU68405
TU49939	TU75272	TU16851	TU74728	TU67748	TU75161	TU78536	TU28869	TU12904	TU609	TU5909
TU55221	TU8088	TU77769	TU3021	TU10853	TU18060	TU76992	TU7989	TU75795	TU48594	TU8160
TU9862	TU25719	TU2594	TU26992	TU10850	TU59806	TU73420	TU69814	TU75098	TU77345	TU77875
TU3502	TU80625	TU1528	TU63731	TU47794	TU10275	TU67063	TU75712	TU60839	TU37213	TU46239
TU60993	TU76978	TU81662	TU15653	TU13774	TU59804	TU83852	TU72572	TU25899	TU7129	TU68488
TU60994	TU77153	TU49203	TU17823	TU50743	TU79149	TU41014	TU74731	TU77077	TU80980	TU77170
TU1759	TU8380	TU78490	TU12207	TU38451	TU16846	TU18044	TU75716	TU366	TU73397	TU3491
TU77088	TU31534	TU78493	TU81065	TU10845	TU16845	TU22947	TU75719	TU81643	TU76442	TU77868
TU13729	TU77408	TU49920	TU17212	TU78406	TU38677	TU22949	TU40085	TU20043	TU30424	TU23933
TU74898	TU76975	TU72469	TU79394	TU66767	TU74581	TU22948	TU52105	TU78516	TU39585	TU36437
TU74899	TU76974	TU16728	TU57845	TU81368	TU44844	TU34284	TU69747	TU78519	TU68765	TU68882
TU36508	TU35895	TU79525	TU66238	TU75926	TU44661	TU69813	TU22725	TU17304	TU45135	TU73972
TU19854	TU78537	TU42121	TU18773	TU14719	TU16842	TU28905	TU10485	TU46156	TU10121	TU73971
TU76871	TU69516	TU29127	TU1005	TU79914	TU44174	TU71051	TU29629	TU77441	TU36828	TU58403
TU78599	TU73703	TU74471	TU18771	TU80203	TU44175	TU72264	TU74784	TU60436	TU71017	TU17866
TU2750	TU73702	TU78106	TU45425	TU66967	TU44701	TU76379	TU81852	TU56827	TU71208	TU80006
TU2753	TU14544	TU74629	TU23806	TU77376	TU9892	TU43990	TU47340	TU60434	TU42306	TU21832
TU81189	TU78539	TU19502	TU17514	TU66964	TU9891	TU35407	TU44326	TU60432	TU78686	TU78758
TU10426	TU74627	TU35963	TU59585	TU66961	TU64784	TU76646	TU78511	TU27412	TU72385	TU73902
TU10425	TU16541	TU18045	TU67118	TU66960	TU16571	TU1147	TU73379	TU81303	TU48992	TU45298
TU10423	TU19268	TU19501	TU34828	TU20106	TU78783	TU81135	TU19341	TU81782	TU71761	TU80968
TU10422	TU76378	TU72490	TU80515	TU8768	TU78623	TU25869	TU34049	TU38931	TU78359	TU73901
TU39740	TU76377	TU18048	TU44878	TU1429	TU78622	TU77666	TU81622	TU74336	TU78358	TU52814
TU11053	TU77504	TU45229	TU60170	TU57874	TU59801	TU10405	TU52089	TU45756	TU43467	TU28461
TU11055	TU69262	TU77274	TU18965	TU75789	TU78788	TU80571	TU4846	TU74034	TU28279	TU72198
TU62329	TU29754	TU72084	TU81668	TU75788	TU44773	TU70771	TU47135	TU76295	TU19335	TU38990
TU29283	TU34282	TU73385	TU77641	TU77776	TU15659	TU33438	TU4169	TU51171	TU7100	TU68628
TU11058	TU59598	TU52114	TU78492	TU10435	TU77899	TU11525	TU80990	TU73793	TU73954	TU78461
TU80627	TU74251	TU16860	TU81079	TU10430	TU68541	TU74922	TU1177	TU34283	TU78118	TU80971
TU73447	TU28907	TU73499	TU77461	TU75786	TU59800	TU80306	TU77869	TU40649	TU29176	TU29651
TU73705	TU36116	TU74730	TU72654	TU75785	TU73430	TU63844	TU23935	TU17397	TU78117
TU73704	TU78540	TU24893	TU38954	TU80938	TU46840	TU8073	TU16804	TU24348	TU78111
TU76275	TU78541	TU71562	TU72651	TU80939	TU4852	TU77592	TU16803	TU52800	TU64165
TU73701	TU60442	TU74548	TU66194	TU448	TU43181	TU14073	TU24273	TU24347	TU77053
TU76278	TU60335	TU45678	TU73311	TU51492	TU76077	TU14074	TU31600	TU80394	TU18089
TU38952	TU60330	TU76609	TU67065	TU72944	TU79152	TU80381	TU81659	TU80395	TU61263
TU40450	TU22037	TU13742	TU67064	TU80936	TU16662	TU81098	TU78667	TU78375	TU48093
TU16861	TU58341	TU76608	TU2607	TU80937	TU78856	TU81658	TU8973	TU76123	TU31304
TU18769	TU27164	TU81416	TU66117	TU63685	TU10521	TU45450	TU30799	TU79560	TU43579
TU16863	TU38828	TU18756	TU68664	TU80060	TU79156	TU53640	TU49714	TU76087	TU66259
TU29128	TU73418	TU79328	TU67969	TU16413	TU72808	TU81715	TU44947	TU2724	TU55825
TU4025	TU68691	TU82347	TU10827	TU73419	TU1322	TU81714	TU78661	TU7776	TU38140
TU29138	TU79329	TU77747	TU66359	TU78772	TU42116	TU73792	TU8972	TU14473	TU64662
TU40153	TU67272	TU76280	TU68109	TU54003	TU16857	TU3186	TU28164	TU6689	TU71015
TU8961	TU46173	TU76286	TU69752	TU18698	TU78094	TU80541	TU8980	TU54100	TU22343
TU17564	TU50484	TU76285	TU41015	TU33942	TU62661	TU81657	TU60258	TU41111	TU63505
TU75309	TU28812	TU25309	TU80952	TU10400	TU52456	TU73794	TU53786	TU77196
TU79316	TU74438	TU71310	TU10340	TU33622	TU74966	TU63172	TU4170	TU67224
TU78547	TU74433	TU77260	TU81673	TU66870	TU81664	TU13285	TU26452	TU41616
TU8567	TU28816	TU67970	TU81676	TU66873	TU11778	TU73266	TU44184	TU81802
TU29456	TU81151	TU74786	TU31553	TU80945	TU44845	TU79944	TU80411	TU7576
TU5522	TU74437	TU75882	TU81679	TU49610	TU5631	TU77127	TU9985
TU78549	TU74434	TU75883	TU74799	TU58337	TU77465	TU42723	TU42362
TU5526	TU74435	TU68200	TU1427	TU75828	TU70172	TU75503	TU80538
TU5525	TU81722	TU12186	TU77452	TU10398	TU6019	TU34318	TU16687
TU36118	TU76698	TU8974	TU2605	TU81918	TU17670	TU75507	TU28170
TU28308	TU60431	TU66940	TU76055	TU34801	TU52686	TU27783	TU28176
TU54477	TU76695	TU15178	TU76984	TU76692	TU80214	TU75509	TU73507
TU2478	TU58533	TU81156	TU47728	TU77593	TU76673	TU49972	TU36414
TU1698	TU76697	TU79899	TU70861	TU77596	TU67580	TU49970	TU15352
TU4151	TU29237	TU78789	TU9846	TU78400	TU75145	TU78698	TU52253
TU80988	TU55175	TU19326	TU25345	TU79336	TU81568	TU76622	TU20945
TU14943	TU76451	TU15079	TU81415	TU50415	TU75141	TU7461	TU29255
TU80985	TU81713	TU4841	TU80983	TU66862	TU17562	TU27784	TU54076
TU2475	TU70478	TU80656	TU33943	TU9999	TU75142	TU60034	TU1196
TU29156	TU54394	TU82190	TU577	TU81716	TU46529	TU60381	TU18244
TU29155	TU81719	TU8072	TU72152	TU75925	TU75147	TU80761	TU66495
TU29154	TU81718	TU53072	TU32127	TU75489	TU18046	TU47522	TU59652
TU29153	TU34285	TU76908	TU70774	TU73796	TU32134	TU35297	TU59651
TU29152	TU81655	TU27399	TU10473	TU33293	TU44171	TU74299
TU27132	TU74326	TU79331	TU52267	TU76135	TU31508	TU79608
TU76282	TU74327	TU74719	TU13184	TU64466	TU53056	TU13775
TU68113	TU79619	TU39528	TU25779	TU83598	TU63232	TU75184
TU68114	TU29483	TU73502	TU66545	TU75787	TU75711	TU16523
TU76284	TU57441	TU46544	TU74720	TU75856	TU26771	TU31145
TU59282	TU65779	TU81902	TU5303	TU66875	TU63832	TU76086
TU72963	TU59621	TU44257	TU5302	TU15107	TU70168	TU30094
TU75198	TU77727	TU14663	TU16544	TU53970	TU62420	TU5599
TU75827	TU78055	TU78101	TU74729	TU53973	TU75747	TU49968
TU13693	TU78199	TU68239	TU17302	TU66383	TU39807	TU49969
TU81150	TU48760	TU75041	TU2063	TU66382	TU14941	TU49966
TU13697	TU53705	TU13170	TU39837	TU72367	TU9670	TU74111
TU82056	TU1050	TU75347	TU5771	TU71383	TU54573	TU7471
TU5772	TU78575	TU79753	TU80659	TU71387	TU69378	TU76876
TU71879	TU73184	TU72763	TU2112	TU19683	TU68560	TU76730
TU8747	TU45104	TU46201	TU31548	TU39066	TU25394	TU45770
TU29236	TU45101	TU33381	TU74560	TU40182	TU76605	TU78943
TU76691	TU75229	TU78104	TU76593	TU74044	TU32129	TU23050
TU76693	TU28825	TU8753	TU77595	TU31369	TU75311	TU79511
TU16491	TU78377	TU68337	TU16714	TU80456	TU80903	TU60620
TU16494	TU74691	TU28157	TU67960	TU61084	TU75156	TU73675
TU13193	TU73859	TU3301	TU2849	TU13770	TU27577	TU70557
TU16496	TU22104	TU17656	TU81495	TU72350	TU75154
TU16495	TU32579	TU47328	TU81496	TU79561	TU77746
TU46385	TU25740	TU81970	TU81497	TU72352	TU77876
TU46384	TU73917	TU27140	TU81499	TU52894	TU47393
TU46838	TU582	TU15218	TU29634	TU70131	TU44152
TU79185	TU78403	TU57837	TU80540	TU81680	TU59283
TU10461	TU40562	TU76872	TU5307	TU71793	TU81256
TU70571	TU18092	TU53413	TU19237	TU15590	TU66544
TU30871	TU78408	TU73505	TU73571	TU74985	TU79147
TU9042	TU73697	TU76873	TU74529	TU60556	TU16671
TU79319	TU47384	TU67631	TU68461	TU77923	TU710
TU75286	TU47385	TU19307	TU5767	TU80934	TU66549
TU54334	TU77129	TU81520	TU19337	TU78373	TU715
TU74289	TU74109	TU73461	TU39060	TU81803	TU19327
TU10465	TU74107	TU81259	TU3070	TU73340	TU35636
TU46361	TU3320	TU73464	TU38922	TU78376	TU46409
TU18141	TU29466	TU51844	TU74522	TU66884	TU77190
TU74284	TU30625	TU51928	TU4839	TU6984	TU66377
TU68467	TU34104	TU47317	TU67393	TU66887	TU1205
TU68232	TU28723	TU78103	TU77911	TU66883	TU77986
TU30872	TU76799	TU77637	TU79421		TU80302
TU10462	TU76798	TU16736	TU17552		TU76610
TU81539	TU13696	TU83917	TU25369		TU29141
TU10460	TU83242	TU3003	TU47080		TU75123
TU30876	TU76143	TU66150	TU47846		TU44151
TU30877	TU76790	TU16732	TU18834		TU75088
TU74449	TU76793	TU27142	TU49971		TU43493
TU30875	TU76796	TU44988	TU81709		TU2828
TU29485	TU38363	TU71666	TU60382		TU74067
TU29484	TU43955	TU23962	TU20833		TU15085
TU13603	TU72492	TU18260	TU66892		TU78353
TU31014	TU62389		TU53704		TU19296
TU74378	TU46266		TU69417		TU46549
TU18146	TU78051		TU79836		TU36213
TU42253	TU76096		TU47772		TU46308
TU14932	TU76097		TU77227		TU73442
TU50220	TU76094		TU13272		TU81257
TU78090	TU76092		TU55230		TU17482
TU68348	TU76093		TU29498		TU29132
TU29874	TU76090		TU77917		TU81500
TU78057	TU47105		TU39580		TU17396
TU8345	TU20473		TU4771		TU62946
TU19954	TU2927		TU29497		TU73986
TU67734	TU78382		TU894		TU28369
TU19950	TU80762		TU1198		TU13604
TU19951	TU78384		TU890		TU42254
TU67733	TU78387		TU892		TU19339
TU76335	TU80768		TU68514		TU69406
TU25912	TU28123		TU47631		TU64774
TU30787	TU76669		TU25351		TU76935
TU3433	TU28124		TU60171		TU76934
TU1706	TU28127		TU25353		TU52395
TU1703	TU8309		TU38953		TU76933
TU78096	TU76708		TU16430		TU67451
TU16944	TU76706		TU81291		TU29871
TU27530	TU76704		TU17152		TU15908
TU51841	TU76705		TU64328		TU46554
TU61041	TU22978		TU47726		TU8510
TU75349	TU2591		TU73914		TU39780
TU6763	TU76701		TU65856		TU36332
TU10265	TU33929		TU17521		TU77787
TU26930	TU53629				TU28172
TU61043	TU80922				TU28173
TU73918	TU76999				TU73504
TU73919	TU19852				TU51842
TU4375	TU8089				TU77113
TU44764	TU19856				TU73465
TU39791	TU77502				TU74980
TU39792	TU77507				TU33979
TU81963	TU76996				TU8352
TU73915	TU77505				TU8350
TU73916	TU76994				TU43676
TU71931	TU62925				TU64746
TU73456	TU28542				TU54584
TU22775	TU78908				TU30200
TU73458	TU47220				TU28771
TU15067	TU76966				TU81738
TU17627	TU59611				TU30166
TU73696	TU76962				TU18237
TU73695	TU76969				TU81961
TU31397	TU76989				TU81737
TU18792	TU77001				TU728
TU69540	TU11512				TU79167
TU39639	TU73240				TU79166
TU37092	TU76563				TU39796
TU74267	TU1148				TU28201
TU74106	TU49855
TU76250	TU33140
TU7664	TU78201
TU74269	TU74381
TU74268	TU75318
TU29467	TU77262
TU29465	TU78200
TU29464	TU71044
TU73356	TU10808
TU29462	TU80850
TU5514	TU34306
TU29460	TU80993
TU34103	TU73799
TU31095	TU29148
TU57850	TU7456
TU50445	TU80726
TU21182	TU61015
TU30258	TU81630
TU56307	TU68511
TU28356	TU60426
TU17059	TU60543
TU71343	TU60429
TU71342	TU399
TU18478	TU50571
TU80187	TU77912
TU76068	TU47081
TU76140	TU35879
TU76141	TU19845
TU10847	TU13776
TU10846	TU74293
TU76060	TU13778
TU76065	TU68227
TU76064	TU33649
TU46268	TU73993
TU33391	TU7779
TU68164	TU2722
TU50998	TU30396
TU31898	TU84000
TU71881	TU26728
TU78364	TU81134
TU71334	TU7771
TU69930	TU344
TU71338	TU76733
TU59279	TU76637
TU47460	TU39652
TU62923	TU70024
TU3589	TU61009
TU46281	TU27338
TU72964	TU74187
TU59802	TU52048
TU41418	TU21268
TU32336	TU82813
TU33202	TU67477
TU33203	TU28212
TU9659	TU28210
TU52610	TU49950
TU80769	TU81620
TU9650	TU77151
TU57846	TU75351
TU52591	TU32562
TU52590	TU79764
TU52593	TU79766
TU28126	TU59649
TU79153	TU78369
TU77767	TU77154
TU79157	TU612
TU79155	TU78361
TU79158	TU65345
TU80923	TU9241
TU2592	TU46858
TU80880	TU58845
TU81666	TU72746
TU76368	TU72747
TU74968	TU9145
TU76363	TU75777
TU12020	TU9146
TU19853	TU9143
TU57836	TU9142
TU68349	TU34305
TU26998	TU76788
TU77462	TU76789
TU68344	TU46681
TU78632	TU46683
TU68346	TU46684
TU62927	TU46685
TU17501	TU46686
TU81560	TU10857
TU81561	TU10854
TU26977	TU34827
TU9895	TU46921
TU59612	TU74009
TU10434	TU71737
TU10437	TU73699
TU10431	TU76724
TU10432	TU26379
TU27586	TU79523
TU27584	TU79522
TU74797	TU63820
TU74798	TU80673
TU77210	TU73310
TU30263	TU82020
TU18758	TU76679
TU69278	TU52044
TU44887	TU77770
TU32805	TU78183
TU76369	TU881
TU76365	TU54471
TU69276	TU12918
TU76361	TU81674
TU69275	TU33441
TU1731	TU47359
TU77263	TU47358
TU81915	TU32429
TU81914	TU75894
TU81916	TU79004
TU30620	TU77518
TU25778	TU48449
TU58333	TU68358
TU73564	TU76640
TU82252	TU33650
TU15175	TU76980
TU80268	TU77511
TU58231	TU77512
TU54106	TU77513
TU8879	TU77514
TU19451	TU32556
TU19450	TU77516
TU19453	TU77517
TU19452	TU81555
TU26380	TU81554
TU15076	TU75183
TU29144	TU16725
TU68279	TU68766
TU29147	TU75099
TU29142	TU25787
TU79332	TU29814
TU79330	TU77079
TU3319	TU31453
TU379	TU17149
TU33287	TU49162
TU3506	TU78518
TU54690	TU81305
TU75424	TU68326
TU81637	TU81093
TU67731	TU41036
TU9830	TU19925
TU5764	TU19927
TU5766	TU35982
TU39821	TU64406
TU5763	TU19923
TU76033	TU35325
TU27832	TU73791
TU24472	TU14845
TU24475	TU77499
TU67599	TU9519
TU58334	TU15226
TU1207	TU71381
TU13598	TU5768
TU13599	TU14566
TU79348	TU80733
TU13597	TU80734
TU15942	TU75845
TU33664	TU3732
TU77032	TU75182
TU2725	TU30095
TU2726	TU30096
TU2727	TU30092
TU10474	TU30093
TU10475	TU55827
TU80037	TU2488
TU80039	TU2848
TU2728	TU76432
TU2729	TU81875
TU74453	TU83914
TU18249	TU41613
TU78744	TU68506
TU10429	TU28200
TU10428	TU30395
TU8722	TU81513
TU25350	TU34738
TU79146	TU33999
TU79045	TU78084
TU70023	TU81136
TU79163	TU79634
TU79160	TU68729
TU77044	TU81121
TU39468	TU45769
TU29476	TU82024
TU55206	TU76725
TU35361	TU76649
TU75277	TU76727
TU14622	TU78072
TU10448	TU82021
TU73610	TU82022
TU10683	TU82023
TU10682	TU52140
TU10687	TU52141
TU10686	TU76728
TU10685	TU52144
TU10684	TU889
TU62926	TU19846
TU81955	TU43397
TU81954	TU76981
TU81956	TU28687
TU78534	TU76982
TU28180	TU76983
TU75350	TU30822
TU78930	TU75361
TU58702	TU32554
TU28810	TU68538
TU28814	TU64605
TU77130	TU52037
TU52533	TU52034
TU52532	TU52035
TU44774	TU52032
TU52535	TU2740
TU22841	TU2741
TU78416	TU65935
TU73446	TU52031
TU18145	TU75202
TU73444	TU52038
TU65341	TU52039
TU5028	TU77140
TU46836	TU77411
TU10449	TU77413
TU59803	TU77412
TU18782	TU44704
TU18786	TU69567
TU4048	TU14553
TU4043	TU78428
TU67208	TU77519
TU25836	TU4038
TU74271	TU29136
TU45767	TU69255
TU16843	TU18778
TU66332	TU67749
TU66333	TU7780
TU39346	TU78491
TU5503	TU9079
TU29477	TU41629
TU17134	TU80369
TU5507	TU55003
TU5509	TU8958
TU17500	TU77966
TU26994	TU54548
TU11174	TU83544
TU29478	TU79313
TU29479	TU79314
TU45000	TU79315
TU17824	TU54332
TU34301	TU68104
TU75778	TU1909
TU75779	TU70610
TU73437	TU81160
TU69510	TU41438
TU73432	TU41434
TU73431	TU41435
TU79901	TU41432
TU79098	TU41433
TU73438	TU41430
TU75292	TU77694
TU69921	TU76689
TU16582	TU52677
TU16583	TU76686
TU79309	TU76685
TU74008	TU76684
TU613	TU81795
TU349	TU76680
TU73698	TU53607
TU60348	TU45446
TU24491	TU43964
TU79487	TU33531
TU74337	TU78882
TU28131	TU4719
TU77377	TU78884
TU26769	TU32542
TU9669	TU32545
TU78095	TU55707
TU76672	TU19056
TU70859	TU80383
TU9460	TU80382
TU76675	TU35901
TU52586	TU79138
TU52585	TU29137
TU78147	TU59632
TU18047	TU46309
TU75780	TU76700
TU78022	TU26259
TU52680	TU1047
TU74955	TU81333
TU69269	TU53971
TU75893	TU53972
TU67476	TU68509
TU77453	TU68508
TU33654	TU68507
TU81399	TU1588
TU19849	TU40183
TU77107	TU78813
TU19847	TU40184
TU68350	TU7676
TU77104	TU77520
TU67371	TU76089
TU76985	TU77726
TU77101	TU76124
TU9848	TU74436
TU9849	TU77042
TU62933	TU23354
TU67576	TU74110
TU9841	TU35191
TU81000	TU7478
TU52106	TU71662
TU45231	TU81804
TU75095	TU60433
TU78321
TU78326
TU78327
TU73804
TU78325
TU4851
TU81992
TU17969
TU33621
TU13601
TU16428
TU53983
TU5517
TU17499
TU17498
TU77201
TU5515
TU79170
TU15056
TU54013
TU41188
TU81094
TU7907
TU81092
TU75300
TU46988
TU76133
TU68362
TU15068
TU25840
TU74250
TU19444
TU15060
TU82200
TU69404
TU82203
TU71384
TU71389
TU69961
TU46410
TU46412
TU6306
TU31077
TU80419
TU80418
TU16528
TU57838
TU57835
TU57834
TU24866
TU29459
TU8569
TU73509
TU812
TU53264
TU68142
TU2481
TU2480
TU2482
TU75298
TU82316
TU29451
TU37027
TU8955
TU78083
TU78081
TU60984
TU78086
TU39646
TU2732
TU2737
TU2736
TU2735
TU2734
TU10447
TU10446
TU75567
TU75294
TU39649
TU64613
TU45119
TU64617
TU64616
TU64614
TU78774
TU25346
TU74906
TU46984
TU33570
TU44167
TU78928
TU78172
TU78170
TU81191
TU44382
TU78929
TU19095
TU1760
TU27513
TU10693
TU67478
TU43199
TU5508
TU43195
TU68539
TU2746
TU2747
TU2744
TU2742
TU39787
TU75204
TU78923
TU78924
TU78927
TU77415
TU44841
TU52683
TU52685
TU52684
TU44703
TU73832
TU73831
TU73837
TU44706
TU44705
TU78314
TU5030
TU42350
TU52036
TU29134
TU67747
TU31398
TU18779
TU67743
TU69259
TU50583
TU18772
TU18770
TU16858
TU17515
TU74246
TU74248
TU60175
TU78551
TU40066
TU453
TU673
TU78320
TU77965
TU36512
TU39546
TU35559
TU5326
TU5321
TU80161
TU59597
TU79311
TU79312
TU32139
TU76601
TU74012
TU79317
TU46837
TU44668
TU69958
TU68105
TU29499
TU34018
TU51882
TU72945
TU75832
TU75835
TU10476
TU16557
TU21180
TU63830
TU63831
TU80624
TU74422
TU80665
TU76688
TU76683
TU76682
TU76681
TU43963
TU43960
TU9046
TU18050
TU18051
TU63633
TU75889
TU79625
TU81384
TU19006
TU77112
TU44377
TU39777
TU58003
TU63841
TU39779
TU82116
TU18224
TU44759
TU4039
TU29133
TU7822
TU72766
TU54338
TU52594
TU75296
TU28125
TU58640
TU40185
TU4037
TU7891
TU7895
TU7894
TU36128
TU31201
TU35994
TU35992
TU35993
TU15273
TU15057
TU59562
TU31013
TU22040
TU44380
TU76129
TU15058
TU69418
TU45660
TU47399
TU42249
TU73460
TU18070
TU73463
TU33159
TU79215
TU46406
TU1197
TU2173
TU7675
TU81367
TU79165
TU10677
TU29457
