# Supplementary material for: Long non-coding RNAs and mRNAs profiling during spleen development in pig
Source: PLoS One. 2018 Mar 14;13(3):e0193552. doi: 10.1371/journal.pone.0193552 (PMC5851557; doi:10.1371/journal.pone.0193552)
Supplement: S7 Table — (XLSX) [file pone.0193552.s011.xlsx]

## Sheet: green_modules
S7 Table: Functional categories of genes in green modules.
Category	Term ID	Term discription	Count	Fold Enrichment	P values (Benjamini corrected)	Genes list
GO-BP	GO:0051301	cell division	47	3.77709	4.0054e-11	KIFC1, HAUS3, HAUS6, GNAI1, NEK2, LRRCC1, RCC1, CCNE2, NCAPH, RAD21, NCAPG2, NCAPG, CDCA2, BUB1, FBXO5, CCNA2, KMT5A, CDCA3, CDC7, CDC6, KIF11, LIG1, CCNF, NUF2, PKN2, TPX2, CENPF, CENPE, CDC20, CDK6, RB1, UBE2C, SMC2, NCAPD3, WEE1, SMC3, SMC4, RBBP8, NCAPD2, TEX14, CCNB2, SGO2, KNL1, SGO1, KIF20B, CENPT, MAPRE2
GO-BP	GO:0007067	mitotic nuclear division	37	4.19641	8.06889e-10	HAUS3, KIF22, HAUS6, NEK2, LRRCC1, ANLN, AURKB, RCC1, RAD21, NCAPG2, INCENP, CDCA2, BUB1, FBXO5, CCNA2, KMT5A, ASPM, CDCA3, CDC6, KIF11, CCNF, KIF15, NUF2, TPX2, CENPF, CDC20, PBK, WEE1, SMC3, RBBP8, CCNB2, KNL1, SGO1, KIF20B, CENPT, MAPRE2, CIT
GO-MF	GO:0005515	protein binding	388	1.26798	2.3952e-09	LTBP1, ITSN1, MXI1, NSRP1, ANKLE1, OGN, PPP1R1B, INCENP, CCNA2, CDCA3, H1F0, BCL2L15, PIK3CB, PTPRG, RCOR1, SKP2, ESPL1, BCL2L13, MECOM, NCAPD3, NCAPD2, GRB10, F5, SGO2, SGO1, AHCY, GNAI1, RAD23A, PABPC4, MST1, GSTCD, BCL2L1, RCC1, NCAPG2, SYBU, PABPC1, LAPTM4B, DHX9, KIF3A, NUF2, HBA2, GCFC2, SRSF4, SYNE2, FAM151B, PARPBP, ARF4, SRSF8, GAS2L3, SEPHS1, FAM3C, EZH2, CCNE2, AASDHPPT, HLX, GUCY1A3, …
KEGG-PATHWAY	hsa04110	Cell cycle	25	5.44197	2.9633e-09	E2F1, E2F4, TGFB2, CCNE2, RAD21, TFDP2, BUB1, CCNA2, MYC, CDC7, CDC6, RBL1, SKP2, CDK6, CDC20, ESPL1, MCM2, RB1, MCM4, WEE1, SMC3, EP300, YWHAH, HDAC2, CCNB2
GO-BP	GO:0007062	sister chromatid cohesion	19	5.18853	1.87786e-05	XPO1, KIF22, NUP160, KIF18A, NUF2, AHCTF1, CENPF, CDC20, CENPE, AURKB, CENPK, SMC3, RAD21, SGO2, SGO1, KNL1, INCENP, BUB1, CENPT
GO-BP	GO:0007507	heart development	24	3.68883	7.94232e-05	SH3PXD2B, MICAL2, COL3A1, NF1, FBN1, GJA1, BICC1, SPARC, WT1, TGFB2, ZFP36L1, EDNRA, PLCE1, EP300, CDKL1, RB1CC1, NCOA6, GAB1, TFDP2, PPP3CB, PTN, EPOR, LOX, CALCRL
GO-BP	GO:0030198	extracellular matrix organization	25	3.58767	8.76478e-05	PXDN, NPNT, LUM, COL3A1, COL6A3, LOX, THBS1, COL18A1, COL4A2, ICAM4, FBN1, NF1, ITGA2, SPARC, ECM2, COL5A2, KDR, LAMA2, VWF, COL19A1, COL1A2, VCAN, LAMC1, APBB2, ITGA2B
KEGG-PATHWAY	hsa04151	PI3K-Akt signaling pathway	33	2.58186	0.000117169	COL3A1, BCL2L1, FOXO3, CCNE2, IGF1R, SOS1, PPP2CB, COL6A3, MYB, THBS1, INSR, MYC, PPP2R1B, COL4A2, HSP90AA1, PIK3CB, FLT4, PKN2, ITGA2, CDK6, PCK2, COL5A2, KDR, LAMA2, VWF, VEGFC, YWHAH, VEGFA, COL1A2, EPOR, LAMC1, ITGA2B, PPP2R2A
GO-BP	GO:0000086	G2/M transition of mitotic cell cycle	20	4.10618	0.00017323	HAUS3, NES, HAUS6, HSP90AA1, CEP192, NEK2, BTRC, CEP78, TPX2, SKP2, ALMS1, WEE1, CEP70, HMMR, PLK4, CCNB2, PLCB1, CIT, TUBB4B, PPP2R2A
GO-BP	GO:0006260	DNA replication	21	3.8108	0.000210614	CDC7, CLSPN, CDC6, SSRP1, ACHE, CCDC88A, GINS3, NASP, LIG1, RMI2, MCM2, RBBP6, MCM4, RBBP8, DNA2, TOP1, POLE2, NCOA6, CHAF1B, DSCC1, BARD1
GO-BP	GO:0000082	G1/S transition of mitotic cell cycle	17	4.68788	0.000228246	CDC7, CDC6, SKP2, CDK6, RB1, MCM2, RCC1, CDKN3, MCM4, PPAT, RBBP8, PRIM1, CCNE2, CUL4A, PLK2, POLE2, FBXO5
GO-BP	GO:0007059	chromosome segregation	13	5.37728	0.00129449	TOP1, KIF11, HJURP, NEK2, SGO1, INCENP, NUF2, CDCA2, CENPF, CENPE, CENPT, RCC1, ESCO2
KEGG-PATHWAY	hsa04510	Focal adhesion	22	2.88266	0.00152153	COL4A2, CAV1, PIK3CB, FLT4, COL3A1, ITGA2, COL5A2, KDR, VCL, LAMA2, IGF1R, VEGFC, VWF, SOS1, COL6A3, VEGFA, COL1A2, ZYX, LAMC1, THBS1, PARVB, ITGA2B
GO-BP	GO:0030199	collagen fibril organization	10	7.21213	0.00189081	LUM, COL3A1, NF1, COL1A2, LOX, LOXL2, ADAMTS2, SERPINH1, COL5A2, TGFB2
KEGG-PATHWAY	hsa04114	Oocyte meiosis	15	3.71452	0.0023224	PPP2R1B, CPEB4, BTRC, CDC20, ESPL1, SMC3, CCNE2, IGF1R, YWHAH, SLK, SGO1, PPP2CB, PPP3CB, BUB1, FBXO5
KEGG-PATHWAY	hsa05222	Small cell lung cancer	13	4.12822	0.00258357	LAMA2, E2F1, CCNE2, COL4A2, PIK3CB, SKP2, ITGA2, CDK6, RB1, BCL2L1, LAMC1, MYC, ITGA2B
KEGG-PATHWAY	hsa05200	Pathways in cancer	31	2.12915	0.00383304	E2F1, GNAI1, BCL2L1, TGFB2, CCNE2, EDNRA, EDNRB, IGF1R, SOS1, RALB, PLCB1, MYC, COL4A2, HSP90AA1, PIK3CB, SKP2, ITGA2, CDK6, RB1, ARHGEF12, MECOM, LAMA2, SMO, VEGFC, EP300, HDAC2, NCOA4, VEGFA, TCEB1, LAMC1, ITGA2B
GO-BP	GO:0010595	positive regulation of endothelial cell migration	10	6.11463	0.00714129	PRKD1, NRP1, FLT4, VEGFA, BMPR2, SPARC, BCAS3, THBS1, ADGRA2, KDR
KEGG-PATHWAY	hsa04350	TGF-beta signaling pathway	12	3.85603	0.00743	PPP2R1B, E2F4, LTBP1, EP300, SMAD6, PPP2CB, RBL1, BMPR2, THBS1, MYC, BMPR1A, TGFB2
KEGG-PATHWAY	hsa04512	ECM-receptor interaction	12	3.72306	0.00888327	LAMA2, VWF, COL4A2, COL3A1, COL6A3, COL1A2, ITGA2, LAMC1, THBS1, COL5A2, HMMR, ITGA2B
GO-BP	GO:0008283	cell proliferation	30	2.30552	0.011156	CDK5R1, ACHE, E2F8, BCL2L1, AURKB, TGFB2, LARP1, EDNRA, ZFP36L1, GAB1, BUB1, YAP1, MYC, NASP, DLGAP5, KIF15, CD276, SKP2, TPX2, ITGA2, CENPF, DACH1, EPS15, PRKD1, PLCE1, UHRF1, CD34, MAPRE2, PYY, MYH10
GO-BP	GO:0042493	response to drug	26	2.40562	0.0186402	XPO1, HMGB2, CTPS1, PPOX, SPINK4, GCLM, PFAS, TGFB2, TOP1, ARG1, PTN, CAT, LOX, THBS1, MYC, COL18A1, FECH, MYO6, HSP90AA1, ITGA2, CENPF, PDE3A, VEGFC, TJP1, HDAC2, IGFBP2
GO-BP	GO:0006779	porphyrin-containing compound biosynthetic process	5	17.5796	0.0191204	CPOX, UROS, PPOX, UROD, ABCB6
GO-BP	GO:0007018	microtubule-based movement	12	4.16701	0.0209393	KIF23, KIFC1, KIF22, KIF11, KIF3A, KIF27, AP2A1, KIF15, KIF18A, KIF20B, CENPE, KIF20A
GO-BP	GO:0051726	regulation of cell cycle	15	3.4025	0.0220365	BTRC, CCNF, RBL1, SKP2, CENPF, RB1, MECOM, WEE1, DOT1L, CCNE2, EP300, CDKL1, CCNB2, LIN54, PLCB1
GO-BP	GO:0007076	mitotic chromosome condensation	6	11.2509	0.0224581	NCAPH, NCAPG, SMC2, NCAPD3, SMC4, NCAPD2
KEGG-PATHWAY	hsa04068	FoxO signaling pathway	14	2.82008	0.0252148	USP7, PIK3CB, SKP2, FOXO3, PCK2, TGFB2, IGF1R, PLK4, EP300, CCNB2, PLK2, SOS1, CAT, INSR
GO-BP	GO:0006782	protoporphyrinogen IX biosynthetic process	5	15.6263	0.0259278	HMBS, CPOX, UROS, PPOX, UROD
KEGG-PATHWAY	hsa05205	Proteoglycans in cancer	18	2.4293	0.02639	CAV1, PIK3CB, LUM, ITGA2, ARHGEF12, KDR, TGFB2, SMO, IGF1R, PLCE1, TIAM1, SOS1, GAB1, VEGFA, THBS1, MYC, GPC1, TWIST2
KEGG-PATHWAY	hsa05220	Chronic myeloid leukemia	10	3.74891	0.0266294	E2F1, HDAC2, PIK3CB, SOS1, CDK6, RB1, BCL2L1, MECOM, MYC, TGFB2
GO-BP	GO:0002040	sprouting angiogenesis	7	7.87564	0.0277125	NRP1, E2F7, FLT4, E2F8, THBS1, LOXL2, ADGRA2
GO-MF	GO:0003682	chromatin binding	30	2.20275	0.0288864	TSHZ2, EZH2, DEK, RCC1, TAL1, FANCM, TOP1, RAD21, NIPBL, AUTS2, YAP1, LOXL2, BCAS3, SSRP1, BRD3, SMAD6, ADNP, ATAD2, MEIOB, CENPF, TRIM24, SMC3, NCAPD3, NCAPD2, TRIM37, HDAC2, EP300, NCOA6, DNMT1, CHAF1B
GO-BP	GO:0048010	vascular endothelial growth factor receptor signaling pathway	11	4.29723	0.0294798	PRKD1, VEGFC, HSP90AA1, NRP1, PIK3CB, FLT4, VEGFA, WASF2, BMPR2, KDR, NCKAP1
GO-MF	GO:0005524	ATP binding	79	1.51707	0.036259	KIF23, KIFC1, KIF22, SEPHS1, KIF27, TTLL4, DSTYK, AURKB, FANCM, SLK, ABCB10, INSR, CDC7, CDC6, KIF11, MYO6, HSP90AA1, PIK3CB, LIG1, KIF15, TPX2, PKN2, CDK6, MCM2, PBK, UBE2C, GMPS, MCM4, WEE1, PRKD1, PDIK1L, UBE2O, EIF2AK1, CDKL1, UBE2K, RFK, GCLC, ALDH18A1, NEK2, BMPR2, DCK, CTPS1, ASNS, PFAS, IGF1R, GPHN, BUB1, CHD1, DYRK3, DNAJA4, DCLK1, RHOBTB3, DHX9, KIF3A, MAT2A, EPB42, FLT4, UBE4B, KIF18A,…
GO-BP	GO:0002576	platelet degranulation	13	3.55005	0.0370435	VEGFC, SELP, VWF, F5, FAM3C, VEGFA, STXBP1, SPARC, THBS1, MMRN1, TGFB2, ITGA2B, VCL
GO-MF	GO:0003777	microtubule motor activity	12	4.30638	0.0383944	KIF23, KIFC1, KIF22, KIF11, KIF3A, KIF27, KIF15, KIF18A, KIF20B, CENPE, SMC3, KIF20A
GO-BP	GO:0007160	cell-matrix adhesion	12	3.75031	0.0412247	EPDR1, CD34, TIAM1, NPNT, COL3A1, FERMT2, ITGA2, SGCE, ZYX, ECM2, ITGA2B, VCL
GO-BP	GO:0016032	viral process	24	2.25771	0.0491032	USP7, XPO1, TAF4, NUP160, RAD23A, BTRC, RCOR1, WASF2, RBL1, NUP188, RB1, RCC1, KDR, NCKAP1, TOP1, KRT19, EP300, CUL4A, KRT8, BUB1, ZYX, TCEB1, NUP54, CCNA2
GO-BP	GO:0010032	meiotic chromosome condensation	4	22.5018	0.0492524	SMC2, NCAPD3, SMC4, NCAPD2
GO-BP	GO:0001937	negative regulation of endothelial cell proliferation	7	6.78935	0.049512	CAV1, RGCC, NF1, GJA1, SPARC, THBS1, NR2F2
GO-BP	GO:0007155	cell adhesion	32	1.96094	0.0498732	ACHE, MMRN1, VCL, FAT1, COL6A3, ZYX, SSX2IP, LOXL2, THBS1, COL18A1, SELP, ICAM4, PODXL, PCDH10, EFNB2, PPFIBP1, ITGA2, NECTIN3, LAMA2, VWF, EPHA4, COL19A1, CD34, CDON, CD58, TROAP, VCAN, LAMC1, ADAM12, PARVB, MYH10, ITGA2B
