# Supplementary material for: Long non-coding RNAs and mRNAs profiling during spleen development in pig
Source: PLoS One. 2018 Mar 14;13(3):e0193552. doi: 10.1371/journal.pone.0193552 (PMC5851557; doi:10.1371/journal.pone.0193552)
Supplement: S8 Table — (XLSX) [file pone.0193552.s012.xlsx]

## Sheet: red_modules
S8 Table: Functional categories of genes in red modules.
Category	Term ID	Term discription	Count	Fold Enrichment	P values (Benjamini corrected)	Genes list
GO-MF	GO:0005515	protein binding	773	1.23165	7.89091e-16	CDIPT, KLRC2, PPP2R5B, MYLIP, TMEM140, B2M, APP, MAP3K5, ISG15, MAP3K8, PIK3CG, PCBD2, PIK3CD, MED11, VPS41, SCYL3, TOX4, MED10, THY1, NPC2, UNC13D, TAGLN, ARL8B, EIF2AK3, ACAA1, OSTF1, SCN1B, HSD17B14, ARF6, ASL, TMEM128, PFN1, ZAP70, ISY1, DHX58, ESRRA, TMEM120B, UBE2L6, TMEM115, PARP9, ARF1, RGS2, RGS3, TRAFD1, ELF1, HTATIP2, SPI1, PCED1B, ATP10D, SCIMP, TICAM2, QKI, SLC22A5, NFKBIZ, TTF2, LRP…
GO-BP	GO:0006954	inflammatory response	80	2.9562	6.05319e-15	AIF1, IL18, PTGS1, TLR1, TLR2, TLR4, CXCR2, IL15, NFKB2, CXCL12, IL10, CXCL10, CASP4, TNFRSF11A, LTB4R, AOAH, CCL3L3, TICAM2, MGLL, VNN1, FAS, PIK3CG, CIITA, IRAK2, HYAL1, NFKBIZ, PTGER2, C5AR2, C5AR1, SP100, ADGRE2, GBP5, LY96, ADGRE5, PIK3CD, CCL4L2, CD40, TNFRSF9, PRKCQ, CCR7, KLRG1, RELT, CAMK4, CCR4, PTGDR, PLA2G2D, AOC3, TPST1, PRKCZ, ITGAL, NMI, TNF, CCR1, GSDMD, CXCL9, ITGB2, PXK, CCL5, C…
GO-BP	GO:0006955	immune response	81	2.69455	6.41043e-13	IL18, TLR1, TRGC2, TLR2, TLR4, TNFSF13, IL15, C1QC, CXCL12, IL10, CXCL10, B2M, CD96, CXCR5, LTB4R, S1PR4, FAS, LTB, SPN, CIITA, GBP6, C5AR1, PTGER4, CMKLR1, GZMA, ADGRE5, NCF4, CCL4L2, CTSS, CD40, PDCD1LG2, IGSF6, SERPINB9, TNFRSF9, CD86, CCR7, TNFSF13B, RELT, CCR4, CST7, LAX1, CTSC, GBP2, LCP2, GPR183, TNF, ENPP2, IFITM2, CCR1, JCHAIN, CXCL9, C1R, OAS1, OAS2, CCL5, IL7R, CCL21, ICOS, CNR2, ZAP70…
GO-BP	GO:0045087	innate immune response	77	2.50787	1.45433e-10	KLRC2, PPARG, TLR1, TLR2, TLR4, NFKB2, LY9, C1QC, B2M, MARCO, TRIM5, MAP3K5, APP, CASP4, DDX60, TICAM2, VNN1, MX1, MX2, SH2D1B, MATK, PIK3CG, NCF2, NCF1, LY96, PIK3CD, HERC5, SIGLEC14, C1QA, KLRG1, LCK, RNF135, TNFAIP8L2, CD244, FGR, CLU, GSDMD, JCHAIN, KLRK1, C1R, TRDC, PYDC1, CYLD, PSTPIP1, ZAP70, FCER1G, C2, IGKC, CD6, DEFB1, DHX58, TYROBP, TEC, CSF1R, ZBP1, HAVCR2, ITK, TLR10, CR1, CR2, LGALS…
GO-BP	GO:0002250	adaptive immune response	37	3.50125	4.30555e-08	GPR183, CD244, JCHAIN, KLRK1, FCRL4, TNFRSF11A, ZAP70, ERAP1, ERAP2, CD6, SH2D1B, TEC, HAVCR2, PIK3CG, LAIR1, ITK, CRTAM, ADGRE1, THEMIS, PIK3CD, ANXA1, CTLA4, CD1A, SLAMF7, CTSS, TRAT1, CTSL, LAT, CD86, CAMK4, LAX1, FYN, CD79B, TXK, CD79A, RNF19B, CTSH
KEGG-PATHWAY	hsa04064	NF-kappa B signaling pathway	29	3.68533	1.31881e-07	TNF, TLR4, NFKB2, CXCL12, VCAM1, TNFRSF11A, CCL21, BCL2, TICAM2, ZAP70, TRAF5, LTB, BLNK, ICAM1, CFLAR, LY96, CCL19, CCL4L2, MALT1, CD40, BIRC3, TRADD, DDX58, PRKCQ, LAT, TNFSF13B, LCK, IKBKB, PLAU
GO-BP	GO:0060337	type I interferon signaling pathway	23	5.03305	1.6705e-07	SP100, IFITM2, RSAD2, SAMHD1, OAS1, OAS2, STAT1, STAT2, ISG20, IRF9, IFIT3, IFIT2, IFI27, ISG15, IRF7, IRF1, IRF2, JAK1, IRF3, XAF1, MX1, MX2, GBP2
GO-BP	GO:0060333	interferon-gamma-mediated signaling pathway	24	4.73409	1.81421e-07	CIITA, ICAM1, SP100, NMI, IFI30, OAS1, OAS2, STAT1, PRKCD, TRIM21, B2M, VCAM1, IRF9, TRIM5, TRIM34, IRF7, IRF1, CAMK2D, IRF2, JAK1, IRF3, GBP2, IFNGR1, GBP1
GO-BP	GO:0051607	defense response to virus	38	3.22539	1.91122e-07	IFITM2, CXCL9, RSAD2, IFI44L, OAS1, PMAIP1, OAS2, ISG20, CXCL10, TRIM5, ISG15, ITGAX, BCL2, C19ORF66, DDX60, MX1, DNAJC3, MX2, DHX58, PTPRC, BECN1, FAM111A, HERC5, SAMHD1, CD40, POLR3C, STAT1, STAT2, IRF9, IFIT3, IFIT2, CD86, UNC13D, TRIM34, IRF1, IRF3, SLFN11, GBP1
KEGG-PATHWAY	hsa04142	Lysosome	35	3.19802	2.4836e-07	ARSB, CLTB, LITAF, GM2A, LGMN, HEXB, ACP5, ACP2, CTSA, ASAH1, AP1S1, LAPTM5, MCOLN1, MAN2B1, ATP6V0D1, GBA, TCIRG1, AGA, CTSZ, LIPA, PSAP, NAPSA, CTSS, M6PR, MANBA, GNS, DNASE2, CTSL, SLC17A5, NPC2, SUMF1, CTSC, CTSB, CTSH, ATP6V0A2
GO-BP	GO:0042110	T cell activation	19	5.6616	6.08076e-07	PIK3CG, ITK, CD3G, CD3E, PIK3CD, ADA, HSH2D, CD48, LAT, CD86, CD80, FYN, RAB29, CASP8, ZAP70, CD2, PPP3CA, DDOST, DPP4
GO-BP	GO:0031295	T cell costimulation	24	4.30923	1.13183e-06	PTPN6, CD3G, CD3D, GRB2, CD3E, CD247, CTLA4, KLRK1, CCL19, PDCD1LG2, CDC42, CD86, TNFSF13B, CD80, CCL21, FYN, ICOS, CD274, LCK, MAP3K8, PAK1, GRAP2, DPP4, SPN
GO-BP	GO:0050852	T cell receptor signaling pathway	34	3.21737	1.21318e-06	CD247, PTPN22, PDE4B, ZAP70, PSMD4, PAK1, PTPRJ, FYB, ITK, PTPRC, CD3G, CD3D, THEMIS, CD3E, PIK3CD, MALT1, RFTN1, TRAT1, DENND1B, THY1, LAT, PRKCQ, PSMA6, PSME1, PSEN1, FYN, PSME2, PSMC3, LCK, TXK, GRAP2, IKBKB, THEMIS2, LCP2
KEGG-PATHWAY	hsa04660	T cell receptor signaling pathway	30	3.22019	1.39521e-06	TNF, GRB2, CD247, IL10, CDC42, ICOS, RASGRP1, MAP3K8, ZAP70, PAK1, PPP3CA, TEC, PIK3CG, PTPRC, PTPN6, ITK, VAV3, CD3G, CD3D, CD3E, PIK3CD, CTLA4, MALT1, PRKCQ, LAT, FYN, LCK, GRAP2, IKBKB, LCP2
KEGG-PATHWAY	hsa05323	Rheumatoid arthritis	27	3.39218	1.97679e-06	ITGAL, ATP6V0E1, TNF, IL18, TLR2, ACP5, ITGB2, TNFSF13, TLR4, IL15, CCL5, CXCL12, TNFRSF11A, CCL3L3, ANGPT1, ATP6V0D1, LTB, TCIRG1, ICAM1, CTLA4, ATP6V1F, ATP6V1C1, CTSL, CD86, TNFSF13B, CD80, ATP6V0A2
GO-BP	GO:0042102	positive regulation of T cell proliferation	20	4.66833	5.56685e-06	HAVCR2, PTPRC, CCDC88B, AIF1, CD3E, ANXA1, NCKAP1L, CCL19, IL15, CCL5, PDCD1LG2, CD1D, VCAM1, PRKCQ, CORO1A, TNFSF13B, CD274, DHPS, CD6, SPN
GO-BP	GO:0050853	B cell receptor signaling pathway	19	4.92769	5.80472e-06	PTPRC, PTPN6, VAV3, PIK3CD, CTLA4, NCKAP1L, TRDC, RFTN1, CD38, CD19, KLHL6, BCL2, LCK, MNDA, ZAP70, CD79B, CD79A, IGKC, TEC
KEGG-PATHWAY	hsa04062	Chemokine signaling pathway	41	2.43708	7.11731e-06	PRKCZ, FGR, GRB2, PREX1, CCR1, CXCL9, CXCR2, GNG11, CCL5, CXCL12, CXCL10, CDC42, DOCK2, PLCB4, CXCR5, CCL21, CCL3L3, GNG2, PRKACB, PAK1, PLCB2, PIK3CG, ITK, VAV3, NCF1, PIK3CD, CCL19, CCL4L2, STAT1, PRKCD, STAT3, STAT2, CCL17, CCR7, CCR4, CXCL16, GNG10, CX3CR1, IKBKB, GRK3, XCL2
GO-BP	GO:0050776	regulation of immune response	36	2.83247	9.9054e-06	ITGAL, CD247, KLRK1, ITGB2, JAML, B2M, VCAM1, CD96, ITGB7, CLEC2D, BCL6, IGKC, SH2D1B, TYROBP, ICAM1, LAIR1, CRTAM, CD3G, CD3D, SELL, CD3E, ICAM3, SLAMF6, CD1A, SLAMF7, CD40, DENND1B, HCST, CD1D, CD19, CD300A, IRF7, IRF1, CD300LG, CD300LF, CD200
GO-BP	GO:0009615	response to virus	27	3.43759	1.13543e-05	TNF, FGR, IFITM2, TBX21, CLU, RSAD2, OAS1, OAS2, CCL5, CXCL12, ISG20, AP1S1, DDX60, MX1, MX2, DHX58, IFNGR1, HYAL1, CCL19, IFI44, DDX58, IFIT3, IFIT2, NPC2, GTF2F1, IRF7, IKBKB
KEGG-PATHWAY	hsa05340	Primary immunodeficiency	15	4.87765	2.43573e-05	CIITA, PTPRC, CD19, CD3D, CD3E, RFX5, ICOS, LCK, ZAP70, CD79A, CD40, IL7R, RFXANK, ADA, BLNK
GO-BP	GO:0006968	cellular defense response	19	4.29186	4.69501e-05	TCIRG1, ITK, KLRC2, C5AR1, NCF2, BECN1, LY96, NCF1, CXCL9, CXCR2, CD5L, TRAT1, CD19, KLRG1, FCMR, CX3CR1, MNDA, SPN, TYROBP
GO-BP	GO:0032496	response to lipopolysaccharide	32	2.73268	0.000120561	DUSP10, CXCL9, TLR2, PTPN22, ACP5, TLR4, NFKB2, CXCL10, IL12RB2, VCAM1, CD96, TNFRSF11A, IL10RA, CASP8, CNR2, TNFRSF18, FAS, CD6, CASP1, PTGER2, C5AR1, PTGER4, LY96, IDO1, CD40, S100A14, JUNB, TNFRSF9, CCR7, RELT, HDAC1, ADAM17
KEGG-PATHWAY	hsa04380	Osteoclast differentiation	30	2.53191	0.000152624	TNF, GRB2, PPARG, SPI1, ACP5, NFKB2, CYLD, TNFRSF11A, PPP3CA, IFNGR1, TYROBP, CSF1R, TEC, BLNK, PIK3CG, NCF2, NCF1, NCF4, PIK3CD, STAT1, JUNB, STAT2, IRF9, SIRPG, CAMK4, FYN, LCK, JAK1, IKBKB, LCP2
KEGG-PATHWAY	hsa04650	Natural killer cell mediated cytotoxicity	28	2.53744	0.00028949	BID, ITGAL, CD244, TNF, GRB2, CD247, KLRK1, ITGB2, CD48, ZAP70, FCER1G, FAS, PAK1, PPP3CA, SH2D1B, IFNGR1, TYROBP, PIK3CG, ICAM1, PTPN6, VAV3, PIK3CD, HCST, LAT, TNFSF10, FYN, LCK, LCP2
GO-BP	GO:0006935	chemotaxis	26	2.98467	0.000305086	ENPP2, CCR1, CXCL9, CXCR2, CCL5, CXCL12, CXCL10, DOCK2, S1PR1, CXCR5, DEFB1, SPN, C5AR2, C5AR1, CREB3, CMKLR1, NCKAP1L, CCL17, PLAUR, CCR7, CCR4, CXCL16, CX3CR1, LTB4R2, CMTM6, PLAU
GO-BP	GO:0034341	response to interferon-gamma	11	6.41896	0.000546857	CIITA, KYNU, CD86, SP100, NUB1, IFITM2, C19ORF66, CXCL16, UBD, CALCOCO2, TRIM21
KEGG-PATHWAY	hsa04932	Non-alcoholic fatty liver disease (NAFLD)	31	2.26977	0.000787823	BID, NDUFB4, TNF, PRKAG1, COX5B, NDUFB1, NDUFS6, CDC42, NDUFS5, MAP3K5, UQCR11, CASP8, COX6B1, FAS, NR1H3, NDUFA4, CEBPA, PIK3CG, COX7A2, NDUFA3, COX7A1, PIK3CD, NDUFC1, DDIT3, COX6C, UQCRHL, SDHC, SDHD, COX6A1, IKBKB, EIF2AK3
GO-BP	GO:0071222	cellular response to lipopolysaccharide	24	2.97451	0.000806422	HAVCR2, ICAM1, TNF, STAP1, LITAF, KLRK1, TLR4, CD40, SELENOS, IL10, CD180, CXCL10, CMPK2, B2M, CD86, CD80, CXCL16, PDE4B, CX3CR1, TICAM2, GFI1, PAF1, ADAM9, NR1H3
KEGG-PATHWAY	hsa05162	Measles	28	2.32758	0.00109593	TLR2, OAS1, TLR4, OAS2, HSPA2, FAS, MX1, IFNGR1, HSPA8, PIK3CG, CD3G, CD3D, CD3E, PIK3CD, STAT1, STAT3, STAT2, DDX58, IRF9, DOK1, IKBKE, PRKCQ, TNFSF10, FYN, IRF7, JAK1, IRF3, EIF2AK3
KEGG-PATHWAY	hsa04666	Fc gamma R-mediated phagocytosis	21	2.764	0.00113318	PIK3CG, PTPRC, VAV3, NCF1, PIK3CD, ARPC4, ARF6, ARPC5, PLPP1, PRKCD, PLPP3, AMPH, CDC42, LAT, DOCK2, ARPC3, ARPC2, ARPC5L, SCIN, PAK1, BIN1
GO-BP	GO:0042127	regulation of cell proliferation	32	2.42249	0.00135528	BID, TNF, FGR, PTGS1, CXCL9, CXCL10, CHST11, TNFRSF18, BCL6, NDRG1, FAS, TEC, CIB1, TXNIP, ITK, SGK1, ESRRA, PTGER2, CREB3, ANXA1, CD40, CELA1, JUNB, PURA, PPP1R9B, PLA2G4A, RELT, FYN, LCK, JAK1, TXK, PLAU
GO-BP	GO:0006928	movement of cell or subcellular component	20	3.25698	0.0014301	ITGAL, ENPP2, ADGRE5, ARF6, ABI1, ARPC5, MYLIP, STAT3, TPM3, PLAUR, ACTR3, CD9, CORO1A, ARPC3, CXCR5, LTB4R, SPINT2, ARPC2, VNN1, VNN2
GO-BP	GO:0002407	dendritic cell chemotaxis	9	7.41441	0.00155659	PIK3CG, GPR183, CCR7, CCL21, CCR1, CCL19, CXCR2, CCL5, TRPM2
GO-BP	GO:2000107	negative regulation of leukocyte apoptotic process	6	14.005	0.00173095	CCR7, CCL21, HCLS1, CCL19, MERTK, CXCL12
GO-BP	GO:0045088	regulation of innate immune response	8	8.61846	0.00173416	FGR, IRF1, SAMHD1, ERAP1, PTPN22, RNF135, BIRC3, DHX58
GO-BP	GO:0030593	neutrophil chemotaxis	17	3.60735	0.00178141	PIK3CG, VAV3, C5AR1, LGALS3, PREX1, PIK3CD, NCKAP1L, CXCR2, CCL4L2, ITGB2, JAML, CCL5, CCL17, PDE4B, CCL3L3, FCER1G, XCL2
KEGG-PATHWAY	hsa04662	B cell receptor signaling pathway	18	2.88417	0.0020706	PIK3CG, PTPN6, CR2, VAV3, GRB2, PIK3CD, MALT1, CD72, CD19, RASGRP3, DAPP1, CD22, PIK3AP1, CD79B, CD79A, PPP3CA, IKBKB, BLNK
KEGG-PATHWAY	hsa05152	Tuberculosis	33	2.06129	0.00222758	BID, TNF, IL18, TLR1, TLR2, TLR4, ITGB2, RFXANK, IL10, ITGAM, ITGAX, IL10RA, BCL2, CASP8, CAMK2D, FCER1G, PPP3CA, ATP6V0D1, IFNGR1, TCIRG1, CIITA, IRAK2, CR1, RFX5, CEBPG, MALT1, CTSS, STAT1, TRADD, CASP10, CORO1A, JAK1, ATP6V0A2
GO-BP	GO:0006915	apoptotic process	69	1.70431	0.00236382	HTATIP2, CHMP3, TLR2, PMAIP1, RASSF7, CASP4, CASP8, MAP3K8, FAS, PAK1, CASP1, MX1, CIB1, SGK1, C5AR1, BCL2L14, DFFA, GZMA, NCF1, PIM3, DAPK2, STK4, PRKCD, DDIT3, MIEN1, SERPINB9, EPB41L3, TNFRSF9, RNF130, BNIP2, TNFAIP8, CTSC, PAEP, CTSH, FBXO10, ARL6IP1, ING4, LITAF, STK17B, ITGB2, PRUNE2, BCL2, MAP3K1, CD2, XAF1, FAM32A, TRAF5, TIGAR, CFLAR, RNF144B, PTPN6, BECN1, CIDEB, CD5L, TNFSF9, BIRC3, ST…
GO-BP	GO:0042113	B cell activation	11	5.31224	0.0026753	CD86, IKZF3, CXCR5, LAX1, PIK3CD, CASP8, ZAP70, BANK1, CD79A, CD40, SKAP2
GO-BP	GO:0051603	proteolysis involved in cellular protein catabolic process	14	4.08479	0.00291988	SCPEP1, CTSL, CTSZ, PSMA6, GZMA, LGMN, CASP8, CTSA, CTSC, HSPA5, CTSB, CTSS, DNAJC3, CTSH
KEGG-PATHWAY	hsa04620	Toll-like receptor signaling pathway	23	2.39894	0.00309399	PIK3CG, TNF, LY96, TLR1, PIK3CD, CXCL9, TLR2, TLR4, CCL4L2, CD40, STAT1, CCL5, CXCL10, IKBKE, CD86, CD80, IRF7, CASP8, CCL3L3, MAP3K8, TICAM2, IRF3, IKBKB
GO-BP	GO:0007166	cell surface receptor signaling pathway	40	2.04453	0.00347344	TSPAN3, CCR1, TSPAN4, CD247, CXCR2, CD53, IL7R, CXCL10, IL12RB2, MARCO, CD9, TSPAN31, CASP8, CLEC2D, CD2, CDA, SPN, PTPRC, ADGRE1, ADGRE2, CD3G, CD3D, LY96, CD3E, ADGRE5, ADGRG6, ANXA1, EVL, BIRC3, IRF9, IGSF6, DOK1, CASP10, CD37, TNFSF10, KLRG1, CD19, CD82, CD274, MERTK
GO-BP	GO:0030217	T cell differentiation	11	5.13517	0.00349694	PTPRC, CD3D, PREX1, TBX21, PIK3CD, LCK, ZAP70, PTPN22, IL7R, LFNG, RHOH
KEGG-PATHWAY	hsa05010	Alzheimer's disease	31	2.0401	0.0036753	BID, NDUFB4, TNF, COX5B, NDUFB1, NDUFS6, NDUFS5, APP, PLCB4, UQCR11, APOE, CASP8, COX6B1, FAS, PPP3CA, PLCB2, NDUFA4, COX7A2, NDUFA3, COX7A1, NDUFC1, COX6C, UQCRHL, PSEN1, ATP2A3, SDHC, SDHD, PSEN2, ADAM17, COX6A1, EIF2AK3
GO-BP	GO:0097190	apoptotic signaling pathway	17	3.35331	0.00382869	SGPL1, LY96, CD3E, TLR4, CD40, P2RX4, DAPL1, CD38, CASP10, MAP3K5, IFI27, TNFRSF11A, RELT, CASP8, TICAM2, FAS, SPN
KEGG-PATHWAY	hsa04060	Cytokine-cytokine receptor interaction	38	1.82664	0.00591444	TNF, CCR1, IL18, CXCL9, CXCR2, TNFSF13, IL15, IL7R, CCL5, CXCL12, IL10, CXCL10, IL12RB2, TNFRSF11A, IL12RB1, CXCR5, CCL21, IL10RA, CCL3L3, TNFRSF18, IL15RA, FAS, LTB, CSF2RA, IFNGR1, CSF1R, CCL19, CCL4L2, CD40, TNFSF9, TNFRSF9, CCR7, TNFSF10, TNFSF13B, RELT, CCR4, CXCL16, CX3CR1
KEGG-PATHWAY	hsa05169	Epstein-Barr virus infection	33	1.92025	0.00606439	ITGAL, FGR, FCER2, SPI1, NFKB2, IL10, HSPA2, IL10RA, BCL2, PSMD4, PRKACB, TRAF5, HSPA8, SPN, PIK3CG, ICAM1, CR2, POLR1D, PIK3CD, CD40, POLR3C, STAT3, TRADD, DDX58, CD38, YWHAG, CD19, HDAC1, PSMC3, JAK1, IRF3, IKBKB, EIF2AK3
KEGG-PATHWAY	hsa04640	Hematopoietic cell lineage	19	2.47134	0.00723784	CR1, TNF, CD3G, CR2, CD3D, CD3E, FCER2, CD1A, IL7R, ITGAM, CD1D, CD9, CD37, CD19, MS4A1, CD2, CD22, CSF2RA, CSF1R
GO-BP	GO:0002224	toll-like receptor signaling pathway	10	5.18704	0.00804243	IRAK2, CTSL, HSP90B1, TLR10, LGMN, TLR1, TLR4, CTSS, CTSB, CD180
GO-BP	GO:0050862	positive regulation of T cell receptor signaling pathway	6	10.5038	0.00963785	CCR7, RAB29, LCK, TRAT1, TESPA1, ADA
GO-BP	GO:0033209	tumor necrosis factor-mediated signaling pathway	22	2.6111	0.00978314	TNF, TNFSF13, CD40, BIRC3, STAT1, PYDC1, TRADD, TNFRSF9, TNFRSF11A, TNFSF13B, PSMA6, PSME1, RELT, TXNDC17, PSME2, PSMC3, TNFRSF18, ADAM17, PSMD4, FAS, IKBKB, LTB
GO-BP	GO:0050860	negative regulation of T cell receptor signaling pathway	8	6.59059	0.010118	PTPRJ, PTPN6, ELF1, EZR, LGALS3, PTPN22, GBP1, THY1
GO-BP	GO:1902041	regulation of extrinsic apoptotic signaling pathway via death domain receptors	8	6.59059	0.010118	CFLAR, STX4, TNFSF10, SP100, LGALS3, CASP8, FAS, TRADD
GO-BP	GO:0035666	TRIF-dependent toll-like receptor signaling pathway	10	5.00179	0.0101433	IKBKE, LY96, IRF7, CASP8, TICAM2, TLR4, IRF3, BIRC3, IKBKB, TANK
KEGG-PATHWAY	hsa00190	Oxidative phosphorylation	25	2.0782	0.010533	NDUFA4, TCIRG1, NDUFB4, ATP6V0E1, NDUFA3, COX7A2, COX7A1, NDUFC1, COX5B, NDUFB1, PPA1, UQCRHL, COX6C, ATP6V1F, ATP6V1C1, NDUFS6, NDUFS5, UQCR11, SDHC, SDHD, COX6B1, COX6A1, ATP5I, ATP6V0D1, ATP6V0A2
KEGG-PATHWAY	hsa05164	Influenza A	30	1.90621	0.0108421	TNF, IL18, RSAD2, TLR4, OAS1, OAS2, CCL5, CXCL10, HSPA2, FAS, MX1, DNAJC3, CASP1, IFNGR1, HSPA8, CIITA, PIK3CG, ICAM1, PIK3CD, STAT1, STAT2, IRF9, DDX58, IKBKE, TNFSF10, IRF7, JAK1, IRF3, IKBKB, EIF2AK3
KEGG-PATHWAY	hsa05142	Chagas disease (American trypanosomiasis)	21	2.23246	0.010887	PIK3CG, CFLAR, TNF, CD3G, CD3D, CD3E, CD247, PIK3CD, TLR2, TLR4, CCL5, C1QC, IL10, C1QA, PLCB4, CASP8, CCL3L3, FAS, IKBKB, PLCB2, IFNGR1
KEGG-PATHWAY	hsa05134	Legionellosis	14	2.86637	0.0111076	CR1, TNF, HSPA2, ARF1, IL18, CASP8, TLR2, TLR4, ITGB2, NFKB2, CASP1, SAR1B, ITGAM, HSPA8
GO-BP	GO:0070098	chemokine-mediated signaling pathway	16	3.15606	0.0122973	CMKLR1, CCR1, CXCL9, CCL19, CXCR2, CCL4L2, CCL5, CXCL12, CCL17, CXCL10, CXCR5, CCR4, CCL21, CCL3L3, CX3CR1, XCL2
GO-BP	GO:0050900	leukocyte migration	22	2.52549	0.01388	ICAM1, ITGAL, PTPN6, CD244, C5AR1, SELL, GRB2, ITGB2, JAML, ITGAM, SLC7A7, CD48, SIRPG, ITGAX, FYN, PDE4B, LCK, CD2, FCER1G, ANGPT1, MERTK, SPN
GO-BP	GO:0043407	negative regulation of MAP kinase activity	11	4.27931	0.0147567	PTPRJ, PTPN6, STK38, DUSP1, RGS2, APOE, CD300A, CDK5RAP3, PTPN1, PRKCD, GBA
GO-BP	GO:0032480	negative regulation of type I interferon production	10	4.66833	0.0157077	DDX58, IKBKE, CYLD, ISG15, HERC5, UBA7, UBE2L6, IRF3, RNF135, DHX58
GO-BP	GO:0043085	positive regulation of catalytic activity	17	2.93932	0.0157524	PIK3CG, CFLAR, STX4, PSAP, NCF1, NCF4, CTSA, LTC4S, B3GAT3, ARF1, PSEN1, GMFG, ALOX5AP, GTF2F1, BCL2, PSEN2, CIB1
GO-BP	GO:0043123	positive regulation of I-kappaB kinase/NF-kappaB signaling	26	2.26168	0.0168781	CFLAR, TNF, LITAF, NDFIP2, CCL19, MALT1, CD40, BIRC3, TRADD, IKBKE, CASP10, TRIM5, CCR7, TNFSF10, TMEM9B, S100B, CCL21, FYN, ZDHHC13, CASP8, TICAM2, UBD, IRF3, IKBKB, CASP1, TRAF5
GO-MF	GO:0042802	identical protein binding	84	1.56981	0.0225152	NIF3L1, PPARG, KLHL2, B2M, RABAC1, KLHL7, CDC42, DPY30, TRIM5, APP, GOT1, APOE, PACSIN2, CASP8, PSMD4, PIK3AP1, FAS, NQO1, SELENOK, DPP4, FTL, SP100, GBP5, TRIM41, FBP1, VPS41, OPTN, DAPK2, STK4, PSME2, BNIP2, LCK, SDCBP, CTSC, DHPS, LRRK2, BIN1, RNF135, EIF2AK3, LRRK1, LCP1, GBP1, MPST, ARL6IP1, NMI, TNF, GRB2, HSD17B14, CD247, CLDN10, MRAP2, DAZAP2, PPCDC, ASL, BLOC1S6, RILPL2, SH3GLB2, BCL2, B…
GO-BP	GO:0031663	lipopolysaccharide-mediated signaling pathway	10	4.37656	0.0256623	IRAK2, TNF, LY96, IL18, TLR2, PTPN22, TLR4, IRF3, CCL5, CD6
GO-BP	GO:0042100	B cell proliferation	10	4.37656	0.0256623	PTPRC, CR2, BCL2, MS4A1, LEF1, CD79A, CD40, IL7R, PRKCD, IL10
GO-BP	GO:0030890	positive regulation of B cell proliferation	11	3.95013	0.0261381	PTPRC, CD38, GPR183, VAV3, TNFSF13B, BCL2, NCKAP1L, BCL6, TLR4, CD40, ADA
GO-BP	GO:0032729	positive regulation of interferon-gamma production	12	3.65348	0.0262649	HAVCR2, IL12RB2, TNF, IL12RB1, CD3E, IL18, PDE4B, TICAM2, KLRK1, SLAMF6, TLR4, TXK
GO-BP	GO:0032020	ISG15-protein conjugation	5	11.6708	0.02779	ISG15, HERC5, UBA7, UBE2L6, UBE2E2
GO-BP	GO:0001771	immunological synapse formation	6	8.403	0.0281321	DOCK2, CORO1A, CCL21, CCL19, DOCK8, CD6
GO-BP	GO:0045071	negative regulation of viral genome replication	11	3.85138	0.0305392	TNF, ISG15, IFITM2, C19ORF66, FAM111A, RSAD2, OAS1, PARP10, CCL5, MX1, ISG20
GO-BP	GO:0006888	ER to Golgi vesicle-mediated transport	25	2.18828	0.0317237	ARFGAP3, TRAPPC2L, DDHD2, TMED7, TMED2, DYNLL2, FOLR1, RAB29, COPB1, SAR1B, DYNC1I1, STX5, CTSZ, VTI1B, DCTN5, VTI1A, TMEM115, PREB, MCFD2, VAMP4, TRAPPC4, BET1L, CTSC, SPAST, SEC23B
GO-BP	GO:0007169	transmembrane receptor protein tyrosine kinase signaling pathway	18	2.62594	0.0318017	ITK, STAP1, FGR, CD3E, ABI1, TRAT1, DOK1, FYN, LCK, ZAP70, JAK1, TXK, TEC, PILRA, MATK, LCP2, BLNK, CSF1R
KEGG-PATHWAY	hsa04668	TNF signaling pathway	20	2.08604	0.0323542	PIK3CG, ICAM1, CFLAR, TNF, CREB3, PIK3CD, IL15, BIRC3, CCL5, JUNB, TRADD, CXCL10, VCAM1, CASP10, MAP3K5, CASP8, MAP3K8, FAS, IKBKB, TRAF5
KEGG-PATHWAY	hsa04612	Antigen processing and presentation	16	2.32758	0.0325632	CIITA, KLRC2, TNF, RFX5, LGMN, IFI30, CTSS, CANX, RFXANK, B2M, CTSL, HSPA2, PSME1, PSME2, CTSB, HSPA8
KEGG-PATHWAY	hsa04210	Apoptosis	14	2.49652	0.0336693	BID, PIK3CG, CFLAR, TNF, DFFA, PIK3CD, BIRC3, TRADD, CASP10, TNFSF10, BCL2, CASP8, FAS, IKBKB
KEGG-PATHWAY	hsa04622	RIG-I-like receptor signaling pathway	15	2.36914	0.0360771	DDX58, IKBKE, CASP10, CYLD, TNF, ISG15, MAP3K1, IRF7, CASP8, IRF3, IKBKB, DHX58, TANK, CXCL10, TRADD
KEGG-PATHWAY	hsa05144	Malaria	12	2.70759	0.0365607	VCAM1, ICAM1, ITGAL, CR1, TNF, IL18, KLRK1, TLR2, TLR4, ITGB2, CD40, IL10
KEGG-PATHWAY	hsa00511	Other glycan degradation	7	4.29956	0.0373623	AGA, HEXB, MAN2B1, FUCA2, FUCA1, MANBA, GBA
GO-BP	GO:0090026	positive regulation of monocyte chemotaxis	7	6.12719	0.041336	CREB3, AIF1, CCR1, CCL5, CXCL12, S100A14, CXCL10
GO-BP	GO:0002548	monocyte chemotaxis	11	3.66798	0.0418967	TNFRSF11A, LGALS3, CCL21, CCL3L3, ANXA1, CCL19, CCL4L2, CCL5, PTPRO, XCL2, CCL17
GO-BP	GO:0045060	negative thymic T cell selection	6	7.63909	0.0426324	DOCK2, CCR7, CD3E, ZAP70, FAS, SPN
