# Supplementary material for: Long non-coding RNAs and mRNAs profiling during spleen development in pig
Source: PLoS One. 2018 Mar 14;13(3):e0193552. doi: 10.1371/journal.pone.0193552 (PMC5851557; doi:10.1371/journal.pone.0193552)
Supplement: S9 Table — (XLSX) [file pone.0193552.s013.xlsx]

## Sheet: 工作表1
S9 Table: Protein-coding gene and lncRNA list in co-expression network.
Protein-coding genes		LncRNAs
module 1	module 2	module 1	module 2
ENSSSCG00000003385	ENSSSCG00000023354	TU804	TU48087
ENSSSCG00000013436	ENSSSCG00000029710	TU800	TU78967
ENSSSCG00000010312	ENSSSCG00000028049	TU801	TU72236
ENSSSCG00000011194	ENSSSCG00000028045	TU63368	TU32291
ENSSSCG00000014349	ENSSSCG00000028047	TU81666	TU32831
ENSSSCG00000011733	ENSSSCG00000028040	TU62947	TU32832
ENSSSCG00000013778	ENSSSCG00000021423	TU62946	TU34738
ENSSSCG00000021537	ENSSSCG00000005598	TU62940	TU13761
ENSSSCG00000027275	ENSSSCG00000029873	TU62942	TU68514
ENSSSCG00000027270	ENSSSCG00000029877	TU74376	TU68512
ENSSSCG00000010456	ENSSSCG00000010860	TU27266	TU79658
ENSSSCG00000030569	ENSSSCG00000005240	TU4806	TU73917
ENSSSCG00000002366	ENSSSCG00000013775	TU81668	TU26506
ENSSSCG00000013573	ENSSSCG00000013777	TU18307	TU27906
ENSSSCG00000022955	ENSSSCG00000013779	TU74232	TU80817
ENSSSCG00000016461	ENSSSCG00000025173	TU3412	TU76097
ENSSSCG00000008079	ENSSSCG00000029059	TU49681	TU47845
ENSSSCG00000008074	ENSSSCG00000021683	TU2754	TU45258
ENSSSCG00000014342	ENSSSCG00000021688	TU2753	TU76393
ENSSSCG00000004368	ENSSSCG00000027902	TU11053	TU76179
ENSSSCG00000011540	ENSSSCG00000017106	TU11055	TU76178
ENSSSCG00000016593	ENSSSCG00000017102	TU11057	TU32102
ENSSSCG00000029226	ENSSSCG00000027272	TU11056	TU75927
ENSSSCG00000021010	ENSSSCG00000010450	TU44877	TU22947
ENSSSCG00000021013	ENSSSCG00000010451	TU64407	TU22948
ENSSSCG00000013052	ENSSSCG00000023593	TU75715	TU9750
ENSSSCG00000006146	ENSSSCG00000023599	TU78072	TU44632
ENSSSCG00000016342	ENSSSCG00000030567	TU79329	TU36828
ENSSSCG00000027564	ENSSSCG00000007469	TU79328	TU32818
ENSSSCG00000009888	ENSSSCG00000009480	TU76962	TU32817
ENSSSCG00000030673	ENSSSCG00000006331	TU75719	TU53640
ENSSSCG00000016850	ENSSSCG00000000853	TU64819	TU83916
ENSSSCG00000004113	ENSSSCG00000000852	TU64818	TU83914
ENSSSCG00000003460	ENSSSCG00000000274	TU76961	TU81510
ENSSSCG00000000587	ENSSSCG00000005731	TU79185	TU46921
ENSSSCG00000009185	ENSSSCG00000005738	TU38240	TU28893
ENSSSCG00000004465	ENSSSCG00000002828	TU75287	TU75839
ENSSSCG00000023251	ENSSSCG00000002829	TU59622	TU29921
ENSSSCG00000028253	ENSSSCG00000002822	TU59621	TU40182
ENSSSCG00000016173	ENSSSCG00000029521	TU77727	TU40185
ENSSSCG00000029393	ENSSSCG00000004109	TU27594	TU80019
ENSSSCG00000000570	ENSSSCG00000004108	TU78587	TU13202
ENSSSCG00000027135	ENSSSCG00000022958	TU73918	TU12152
ENSSSCG00000002550	ENSSSCG00000022953	TU73919	TU41586
ENSSSCG00000001398	ENSSSCG00000024449	TU73914	TU80059
ENSSSCG00000030182	ENSSSCG00000017737	TU73915	TU80058
ENSSSCG00000030186	ENSSSCG00000017738	TU73916	TU80052
ENSSSCG00000008545	ENSSSCG00000023140	TU55288	TU80057
ENSSSCG00000000042	ENSSSCG00000022237	TU78523	TU34567
ENSSSCG00000014792	ENSSSCG00000022236	TU45655	TU73633
ENSSSCG00000015770	ENSSSCG00000030486	TU77942	TU73634
ENSSSCG00000029402	ENSSSCG00000030730	TU77941	TU46725
ENSSSCG00000010914	ENSSSCG00000007755	TU77940	TU66355
ENSSSCG00000024651	ENSSSCG00000009672	TU69937	TU846
ENSSSCG00000024070	ENSSSCG00000009673	TU75547	TU80006
ENSSSCG00000022080	ENSSSCG00000010388	TU32625	TU78361
ENSSSCG00000008866	ENSSSCG00000012012	TU32336	TU77496
ENSSSCG00000001927	ENSSSCG00000029221	TU60348	TU25899
ENSSSCG00000011222	ENSSSCG00000028571	TU11992	TU9595
ENSSSCG00000026414	ENSSSCG00000010624	TU14012	TU15103
ENSSSCG00000020979	ENSSSCG00000020769	TU45229	TU76513
ENSSSCG00000017952	ENSSSCG00000020763	TU47846	TU76639
ENSSSCG00000017953	ENSSSCG00000029484	TU74639	TU76636
ENSSSCG00000009101	ENSSSCG00000017533	TU29144	TU76631
ENSSSCG00000008270	ENSSSCG00000010088	TU29147	TU52665
ENSSSCG00000022124	ENSSSCG00000010085	TU60993	TU77510
ENSSSCG00000002461	ENSSSCG00000011977	TU13598	TU2739
ENSSSCG00000028971	ENSSSCG00000026353	TU13599	TU32851
ENSSSCG00000028973	ENSSSCG00000000907	TU81709	TU80818
ENSSSCG00000005782	ENSSSCG00000016343	TU13597	TU49623
ENSSSCG00000001731	ENSSSCG00000027567	TU54875	TU30237
ENSSSCG00000020690	ENSSSCG00000009880	TU16320	TU40061
ENSSSCG00000025104	ENSSSCG00000009886	TU80037	TU74365
ENSSSCG00000001062	ENSSSCG00000008135	TU25358	TU51682
ENSSSCG00000001727	ENSSSCG00000022005	TU25428	TU49855
ENSSSCG00000003013	ENSSSCG00000001430	TU25423	TU26034
ENSSSCG00000014889	ENSSSCG00000001439	TU25353	TU26033
ENSSSCG00000022714	ENSSSCG00000004117	TU76278	TU75873
ENSSSCG00000001500	ENSSSCG00000003465	TU70024	TU74653
ENSSSCG00000001502	ENSSSCG00000028727	TU70023	TU17801
ENSSSCG00000001508	ENSSSCG00000028721	TU38932	TU17564
ENSSSCG00000005082	ENSSSCG00000027769	TU44878	TU5909
ENSSSCG00000013649	ENSSSCG00000027767	TU75637	TU8520
ENSSSCG00000023605	ENSSSCG00000027760	TU66333	TU73675
ENSSSCG00000030318	ENSSSCG00000027763	TU5503	TU4691
ENSSSCG00000010817	ENSSSCG00000026498	TU5507	TU32802
ENSSSCG00000022820	ENSSSCG00000023518	TU5509	TU37176
ENSSSCG00000025881	ENSSSCG00000007170	TU23542	TU14150
ENSSSCG00000027956	ENSSSCG00000009401	TU23543	TU50786
ENSSSCG00000021509	ENSSSCG00000009403	TU68200	TU71761
ENSSSCG00000027224	ENSSSCG00000024172	TU74627	TU41601
ENSSSCG00000015688	ENSSSCG00000000588	TU49910	TU57153
ENSSSCG00000015357	ENSSSCG00000030882	TU39682	TU79768
ENSSSCG00000021980	ENSSSCG00000015631	TU39684	TU19242
ENSSSCG00000023110	ENSSSCG00000023255	TU75156	TU22200
ENSSSCG00000003989	ENSSSCG00000028254	TU31109	TU28327
ENSSSCG00000025223	ENSSSCG00000028256	TU74629	TU3678
ENSSSCG00000005003	ENSSSCG00000014224	TU74529	TU18044
ENSSSCG00000013029	ENSSSCG00000005477	TU45000	TU75891
ENSSSCG00000016613	ENSSSCG00000011473	TU68142	TU75890
ENSSSCG00000020790	ENSSSCG00000016573	TU83913	TU75099
ENSSSCG00000026303	ENSSSCG00000029399	TU83917	TU43299
ENSSSCG00000006136	ENSSSCG00000008740	TU2940	TU69404
ENSSSCG00000003359	ENSSSCG00000020872	TU81513	TU76637
ENSSSCG00000022058	ENSSSCG00000008742	TU13784	TU25921
ENSSSCG00000007308	ENSSSCG00000029648	TU33999	TU21497
ENSSSCG00000001469	ENSSSCG00000016795	TU78074	TU81121
ENSSSCG00000001465	ENSSSCG00000021472	TU3018	TU609
ENSSSCG00000011765	ENSSSCG00000010798	TU77704	TU60538
ENSSSCG00000015444	ENSSSCG00000010791	TU68538	TU40246
ENSSSCG00000013728	ENSSSCG00000026264	TU68539	TU44904
ENSSSCG00000024206	ENSSSCG00000026268	TU78253	TU74922
ENSSSCG00000024200	ENSSSCG00000026269	TU26299	TU70437
ENSSSCG00000028759	ENSSSCG00000030404	TU454	TU81598
ENSSSCG00000027973	ENSSSCG00000030408	TU456	TU31958
ENSSSCG00000007496	ENSSSCG00000023724	TU75703	TU77314
ENSSSCG00000008434	ENSSSCG00000025768	TU75705	TU29775
ENSSSCG00000008433	ENSSSCG00000007700	TU8958	TU78943
ENSSSCG00000004432	ENSSSCG00000006079	TU73428	TU74774
ENSSSCG00000013293	ENSSSCG00000014023	TU78317	TU17134
ENSSSCG00000028228	ENSSSCG00000008543	TU72084	TU46337
ENSSSCG00000028225	ENSSSCG00000008547	TU78314	TU80776
ENSSSCG00000024125	ENSSSCG00000005671	TU75835	TU73371
ENSSSCG00000024123	ENSSSCG00000015774	TU82342	TU68889
ENSSSCG00000005429	ENSSSCG00000009396	TU82344	TU62596
ENSSSCG00000021287	ENSSSCG00000013327	TU82347	TU61381
ENSSSCG00000021289	ENSSSCG00000014804	TU58003	TU36411
ENSSSCG00000021429	ENSSSCG00000010005	TU10559	TU79889
ENSSSCG00000030470	ENSSSCG00000003395	TU31849	TU63974
ENSSSCG00000000905	ENSSSCG00000029985	TU74616	TU11404
ENSSSCG00000017566	ENSSSCG00000017071	TU40184	TU29187
ENSSSCG00000010030	ENSSSCG00000027307	TU36128	TU71196
ENSSSCG00000024599	ENSSSCG00000026653	TU81145	TU41433
ENSSSCG00000026990	ENSSSCG00000026658	TU13204	TU80760
ENSSSCG00000023906	ENSSSCG00000004834	TU17252	TU78686
ENSSSCG00000001974	ENSSSCG00000023975	TU43564	TU43148
ENSSSCG00000009019	ENSSSCG00000002295	TU16697	TU43141
ENSSSCG00000003367	ENSSSCG00000025537	TU80589	TU39585
ENSSSCG00000029083	ENSSSCG00000001924	TU80234	TU63566
ENSSSCG00000029082	ENSSSCG00000025533	TU39329	TU74717
ENSSSCG00000027473	ENSSSCG00000025531	TU52608	TU35008
ENSSSCG00000027478	ENSSSCG00000030396	TU33697	TU1982
ENSSSCG00000022155	ENSSSCG00000004190	TU25401	TU71293
ENSSSCG00000007264	ENSSSCG00000016504	TU25400	TU76944
ENSSSCG00000030010	ENSSSCG00000020976	TU25402	TU46319
ENSSSCG00000030011	ENSSSCG00000020978	TU73635	TU80382
ENSSSCG00000017913	ENSSSCG00000006628	TU79313	TU78447
ENSSSCG00000011406	ENSSSCG00000006623	TU19160	TU43579
ENSSSCG00000029321	ENSSSCG00000006625	TU81189	TU37493
ENSSSCG00000017272	ENSSSCG00000025805	TU19344	TU76822
ENSSSCG00000017492	ENSSSCG00000017956	TU19347	TU42307
ENSSSCG00000010726	ENSSSCG00000016261	TU19341	TU42306
ENSSSCG00000021958	ENSSSCG00000016267	TU19340	TU60543
ENSSSCG00000024866	ENSSSCG00000016268	TU19342	TU65443
ENSSSCG00000000097	ENSSSCG00000027405	TU19348	TU75277
ENSSSCG00000011611	ENSSSCG00000027402	TU75214	TU81511
ENSSSCG00000016068	ENSSSCG00000030801	TU4147	TU48464
ENSSSCG00000027350	ENSSSCG00000026755	TU8567	TU76950
ENSSSCG00000011234	ENSSSCG00000025475	TU5523	TU76772
ENSSSCG00000010573	ENSSSCG00000002469	TU5522	TU50706
ENSSSCG00000010575	ENSSSCG00000006544	TU68944	TU77569
ENSSSCG00000026002	ENSSSCG00000011382	TU5527	TU80734
ENSSSCG00000009589	ENSSSCG00000014924	TU5526	TU24909
ENSSSCG00000025673	ENSSSCG00000028978	TU5524	TU46662
ENSSSCG00000025589	ENSSSCG00000028979	TU79317	TU77141
ENSSSCG00000013453	ENSSSCG00000028970	TU32127	TU29940
ENSSSCG00000021431	ENSSSCG00000028974	TU44774	TU44530
ENSSSCG00000017161	ENSSSCG00000020698	TU5381	TU55709
ENSSSCG00000020462	ENSSSCG00000028190	TU49391	TU55707
ENSSSCG00000008979	ENSSSCG00000008617	TU74881	TU45118
ENSSSCG00000008973	ENSSSCG00000024859	TU26710	TU77080
ENSSSCG00000006535	ENSSSCG00000006781	TU55403	TU58343
ENSSSCG00000006536	ENSSSCG00000006788	TU74267	TU82999
ENSSSCG00000020663	ENSSSCG00000001064	TU74266	TU20153
ENSSSCG00000014946	ENSSSCG00000001063	TU74265	TU50589
ENSSSCG00000014945	ENSSSCG00000007811	TU74268	TU79477
ENSSSCG00000012896	ENSSSCG00000007817	TU30259	TU70573
ENSSSCG00000006089	ENSSSCG00000004547	TU84236	TU84699
ENSSSCG00000006081	ENSSSCG00000023197	TU78055	TU22559
ENSSSCG00000006087	ENSSSCG00000023448	TU78056	TU22554
ENSSSCG00000021273	ENSSSCG00000003014	TU16599	TU73131
ENSSSCG00000021278	ENSSSCG00000014880	TU65184	TU53055
ENSSSCG00000000361	ENSSSCG00000022711	TU79497	TU73397
ENSSSCG00000017647	ENSSSCG00000022719	TU33204	TU37528
ENSSSCG00000003046	ENSSSCG00000003903	TU33205	TU894
ENSSSCG00000003042	ENSSSCG00000003905	TU2927	TU40450
ENSSSCG00000022295	ENSSSCG00000010999	TU33202	TU65221
ENSSSCG00000005076	ENSSSCG00000010991	TU45722	TU75123
ENSSSCG00000004385	ENSSSCG00000010995	TU76686	TU35787
ENSSSCG00000004037	ENSSSCG00000005339	TU76685	TU80673
ENSSSCG00000003569	ENSSSCG00000009224	TU78011	TU81098
ENSSSCG00000017335	ENSSSCG00000011649	TU76684	TU76006
ENSSSCG00000017591	ENSSSCG00000004064	TU77767	TU11766
ENSSSCG00000017592	ENSSSCG00000016031	TU77769	TU13057
ENSSSCG00000011997	ENSSSCG00000016034	TU76682	TU13056
ENSSSCG00000031010	ENSSSCG00000013647	TU73454	TU12904
ENSSSCG00000023379	ENSSSCG00000028658	TU76681	TU53213
ENSSSCG00000003363	ENSSSCG00000010520	TU33179	TU54935
ENSSSCG00000023376	ENSSSCG00000010525	TU67582	TU4249
ENSSSCG00000001454	ENSSSCG00000010526	TU68016	TU18736
ENSSSCG00000017867	ENSSSCG00000023604	TU18050	TU78459
ENSSSCG00000029033	ENSSSCG00000023609	TU18051	TU80456
ENSSSCG00000024253	ENSSSCG00000029679	TU8973	TU77077
ENSSSCG00000001692	ENSSSCG00000008358	TU8972	TU51304
ENSSSCG00000000259	ENSSSCG00000014670	TU8974	TU72932
ENSSSCG00000015384	ENSSSCG00000004661	TU8979	TU63025
ENSSSCG00000022930	ENSSSCG00000015122	TU75720	TU30425
ENSSSCG00000017283	ENSSSCG00000013400	TU75797	TU75975
ENSSSCG00000020505	ENSSSCG00000028096	TU77986	TU80611
ENSSSCG00000011565	ENSSSCG00000017896	TU75856	TU14799
ENSSSCG00000012034	ENSSSCG00000017891	TU15107	TU14719
ENSSSCG00000012035	ENSSSCG00000015949	TU15109	TU78625
ENSSSCG00000028513	ENSSSCG00000010328	TU76581	TU40648
ENSSSCG00000017514	ENSSSCG00000005273	TU47080	TU81224
ENSSSCG00000017516	ENSSSCG00000005276	TU74457	TU61084
ENSSSCG00000011918	ENSSSCG00000005277	TU20945	TU79567
ENSSSCG00000017584	ENSSSCG00000005278	TU36498	TU79561
ENSSSCG00000006168	ENSSSCG00000014316	TU36496	TU79560
ENSSSCG00000025944	ENSSSCG00000022823	TU36323	TU9612
ENSSSCG00000024091	ENSSSCG00000025883	TU60169	TU79903
ENSSSCG00000009249	ENSSSCG00000024752	TU74187	TU76379
ENSSSCG00000009247	ENSSSCG00000017131	TU35361	TU81512
ENSSSCG00000023048	ENSSSCG00000024445	TU60167	TU74305
ENSSSCG00000004854	ENSSSCG00000023839	TU78830	TU63573
ENSSSCG00000022398	ENSSSCG00000008943	TU76602	TU7315
ENSSSCG00000022394	ENSSSCG00000008941	TU70158	TU70557
ENSSSCG00000022393	ENSSSCG00000006894	TU82116	TU17928
ENSSSCG00000008807	ENSSSCG00000006899	TU29105	TU6549
ENSSSCG00000001984	ENSSSCG00000015689	TU17501	TU198
ENSSSCG00000000769	ENSSSCG00000003705	TU17500	TU33123
ENSSSCG00000012914	ENSSSCG00000015353	TU74336	TU9079
ENSSSCG00000012913	ENSSSCG00000028448	TU19106	TU75792
ENSSSCG00000006392	ENSSSCG00000021989	TU77514	TU82143
ENSSSCG00000028278	ENSSSCG00000016185	TU67972	TU14591
ENSSSCG00000005491	ENSSSCG00000021208	TU66379	TU78568
ENSSSCG00000024351	ENSSSCG00000016459	TU3998	TU33461
ENSSSCG00000021181	ENSSSCG00000016453	TU1281	TU34801
ENSSSCG00000014910	ENSSSCG00000016451	TU76133	TU77498
ENSSSCG00000026249	ENSSSCG00000002545	TU74559	TU77493
ENSSSCG00000030423	ENSSSCG00000009931	TU67393	TU28277
ENSSSCG00000000061	ENSSSCG00000022798	TU81674	TU28279
ENSSSCG00000000068	ENSSSCG00000022790	TU2481	TU39666
ENSSSCG00000005658	ENSSSCG00000022795	TU2482	TU32307
ENSSSCG00000002963	ENSSSCG00000030700	TU28771	TU41432
ENSSSCG00000029465	ENSSSCG00000000981	TU20887	TU7129
ENSSSCG00000002034	ENSSSCG00000000985	TU2736	TU64107
ENSSSCG00000002036	ENSSSCG00000005005	TU64613	TU77666
ENSSSCG00000010067	ENSSSCG00000005006	TU64617	TU33141
ENSSSCG00000010063	ENSSSCG00000005009	TU81381	TU8905
ENSSSCG00000010069	ENSSSCG00000000675	TU48397	TU77912
ENSSSCG00000008827	ENSSSCG00000000672	TU44367	TU32362
ENSSSCG00000013622	ENSSSCG00000013392	TU44366	TU80381
ENSSSCG00000024674	ENSSSCG00000013391	TU43880	TU74172
ENSSSCG00000027328	ENSSSCG00000013396	TU7896	TU6314
ENSSSCG00000010547	ENSSSCG00000013397	TU83045	TU34821
ENSSSCG00000009820	ENSSSCG00000029219	TU44940	TU33441
ENSSSCG00000001907	ENSSSCG00000013023	TU44943	TU67478
ENSSSCG00000008316	ENSSSCG00000013028	TU44947	TU39959
ENSSSCG00000028788	ENSSSCG00000016611	TU44949	TU75788
ENSSSCG00000022842	ENSSSCG00000020796	TU3461	TU79940
ENSSSCG00000024190	ENSSSCG00000020797	TU74248	TU52817
ENSSSCG00000030825	ENSSSCG00000020798	TU40066	TU80346
ENSSSCG00000026771	ENSSSCG00000027074	TU13436	TU80225
ENSSSCG00000004954	ENSSSCG00000026302	TU35559	TU30431
ENSSSCG00000023853	ENSSSCG00000026305	TU54335	TU70489
ENSSSCG00000025113	ENSSSCG00000014013	TU54334	TU22434
ENSSSCG00000011361	ENSSSCG00000015324	TU68105	TU21529
ENSSSCG00000027629	ENSSSCG00000022559	TU54330	TU68507
ENSSSCG00000026577	ENSSSCG00000007667	TU1909	TU73901
ENSSSCG00000010196	ENSSSCG00000025021	TU70165	TU72500
ENSSSCG00000011828	ENSSSCG00000024043	TU70167	TU76085
ENSSSCG00000012847	ENSSSCG00000027538	TU75814	TU55291
ENSSSCG00000012842	ENSSSCG00000009216	TU77744	TU45252
ENSSSCG00000006767	ENSSSCG00000009211	TU77747	TU83713
ENSSSCG00000009337	ENSSSCG00000023325	TU59798	TU43551
ENSSSCG00000002554	ENSSSCG00000006955	TU73272	TU13581
ENSSSCG00000022733	ENSSSCG00000003825	TU77201	TU21955
ENSSSCG00000030495	ENSSSCG00000028010	TU59249	TU54407
ENSSSCG00000001396	ENSSSCG00000014395	TU8995	TU11047
ENSSSCG00000014327	ENSSSCG00000010893	TU8996	TU11041
ENSSSCG00000026054	ENSSSCG00000011764	TU73461	TU32800
ENSSSCG00000007600	ENSSSCG00000004145	TU73463	TU74776
ENSSSCG00000024976	ENSSSCG00000004144	TU73464	TU54385
ENSSSCG00000009517	ENSSSCG00000013727	TU73465	TU13774
ENSSSCG00000024022	ENSSSCG00000013723	TU73466	TU80850
ENSSSCG00000024026	ENSSSCG00000013721	TU1347	TU12799
ENSSSCG00000000144	ENSSSCG00000013720	TU15076	TU67200
ENSSSCG00000004647	ENSSSCG00000023527	TU10512	TU22011
ENSSSCG00000029708	ENSSSCG00000022692	TU10517	TU76628
ENSSSCG00000015965	ENSSSCG00000002311	TU10516	TU29176
ENSSSCG00000015962	ENSSSCG00000009471	TU18060	TU61374
ENSSSCG00000010874	ENSSSCG00000009786	TU74453	TU76382
ENSSSCG00000005255	ENSSSCG00000006366	TU31624	TU8551
ENSSSCG00000014371	ENSSSCG00000006363	TU79045	TU23535
ENSSSCG00000015427	ENSSSCG00000008785	TU1757	TU74327
ENSSSCG00000028826	ENSSSCG00000008786	TU29127	TU72264
ENSSSCG00000007472	ENSSSCG00000004438	TU29128	TU74985
ENSSSCG00000000266	ENSSSCG00000013524	TU75309	TU26355
ENSSSCG00000029519	ENSSSCG00000013297	TU65551	TU63844
ENSSSCG00000008061	ENSSSCG00000006800	TU65550	TU65997
ENSSSCG00000009916	ENSSSCG00000006802	TU68664	TU17744
ENSSSCG00000021791	ENSSSCG00000029577	TU79246	TU35566
ENSSSCG00000030727	ENSSSCG00000006807	TU70372	TU30423
ENSSSCG00000005976	ENSSSCG00000029570	TU46544	TU28278
ENSSSCG00000011555	ENSSSCG00000010179	TU13604	TU77712
ENSSSCG00000011551	ENSSSCG00000010174	TU78078	TU50
ENSSSCG00000029239	ENSSSCG00000010170	TU13603	TU58460
ENSSSCG00000013041	ENSSSCG00000014218	TU13601	TU83714
ENSSSCG00000011949	ENSSSCG00000014216	TU46358	TU11948
ENSSSCG00000011946	ENSSSCG00000016101	TU38014	TU64109
ENSSSCG00000014136	ENSSSCG00000029633	TU38015	TU64106
ENSSSCG00000025004	ENSSSCG00000017764	TU38017	TU71017
ENSSSCG00000014979	ENSSSCG00000002494	TU8345	TU71015
ENSSSCG00000006155	ENSSSCG00000030474	TU8347	TU71014
ENSSSCG00000006151	ENSSSCG00000007758	TU76336	TU80124
ENSSSCG00000008644	ENSSSCG00000000901	TU25912	TU16117
ENSSSCG00000009270	ENSSSCG00000001362	TU81328	TU80226
ENSSSCG00000006971	ENSSSCG00000027806	TU81320	TU39337
ENSSSCG00000003332	ENSSSCG00000005628	TU6763	TU76442
ENSSSCG00000022078	ENSSSCG00000005625	TU26930	TU46737
ENSSSCG00000001405	ENSSSCG00000005627	TU26933	TU82505
ENSSSCG00000001400	ENSSSCG00000008794	TU4699	TU1143
ENSSSCG00000001402	ENSSSCG00000028526	TU76487	TU70355
ENSSSCG00000029805	ENSSSCG00000014835	TU47384	TU45551
ENSSSCG00000011744	ENSSSCG00000011925	TU47385	TU67576
ENSSSCG00000004123	ENSSSCG00000011924	TU29467	TU68561
ENSSSCG00000026159	ENSSSCG00000002404	TU29465	TU68562
ENSSSCG00000007160	ENSSSCG00000011079	TU29462	TU43727
ENSSSCG00000009414	ENSSSCG00000024594	TU18383	TU76647
ENSSSCG00000006697	ENSSSCG00000023016	TU10934	TU76646
ENSSSCG00000024144	ENSSSCG00000023014	TU18478	TU76644
ENSSSCG00000006347	ENSSSCG00000008167	TU18475	TU80203
ENSSSCG00000004489	ENSSSCG00000008169	TU6832	TU80200
ENSSSCG00000003109	ENSSSCG00000023901	TU28176	TU80201
ENSSSCG00000014993	ENSSSCG00000023903	TU78164	TU80060
ENSSSCG00000011438	ENSSSCG00000008838	TU58459	TU77342
ENSSSCG00000020860	ENSSSCG00000008835	TU76398	TU77345
ENSSSCG00000002529	ENSSSCG00000030623	TU78780	TU74567
ENSSSCG00000006063	ENSSSCG00000002776	TU74229	TU76123
ENSSSCG00000012063	ENSSSCG00000000735	TU81912	TU60026
ENSSSCG00000017549	ENSSSCG00000014579	TU81914	TU83744
ENSSSCG00000017544	ENSSSCG00000015227	TU4997	TU80627
ENSSSCG00000010011	ENSSSCG00000016886	TU24273	TU71208
ENSSSCG00000016083	ENSSSCG00000010489	TU53472	TU37317
ENSSSCG00000030600	ENSSSCG00000020926	TU71762	TU19701
ENSSSCG00000009030	ENSSSCG00000008701	TU53786	TU70610
ENSSSCG00000011216	ENSSSCG00000009151	TU82276	TU46776
ENSSSCG00000016530	ENSSSCG00000009150	TU81703	TU77497
ENSSSCG00000024437	ENSSSCG00000004497	TU76872	TU74405
ENSSSCG00000000890	ENSSSCG00000007265	TU74573	TU9659
ENSSSCG00000005110	ENSSSCG00000030015	TU73993	TU75862
ENSSSCG00000011398	ENSSSCG00000017919	TU57377	TU14306
ENSSSCG00000028943	ENSSSCG00000011403	TU52251	TU38029
ENSSSCG00000014416	ENSSSCG00000011404	TU29255	TU21268
ENSSSCG00000004792	ENSSSCG00000015525	TU55206	TU82813
ENSSSCG00000027658	ENSSSCG00000004779	TU55207	TU33062
ENSSSCG00000011743	ENSSSCG00000017274	TU23546	TU22688
ENSSSCG00000021973	ENSSSCG00000017278	TU76814	TU344
ENSSSCG00000030131	ENSSSCG00000024328	TU79766	TU39611
ENSSSCG00000018080	ENSSSCG00000028492	TU73336	TU80541
ENSSSCG00000018086	ENSSSCG00000028494	TU73446	TU40255
ENSSSCG00000004557	ENSSSCG00000027677	TU73444	TU73220
ENSSSCG00000001538	ENSSSCG00000027675	TU73445	TU41613
ENSSSCG00000005322	ENSSSCG00000017494	TU73448	TU46341
ENSSSCG00000005323	ENSSSCG00000017496	TU79330	TU66229
ENSSSCG00000021610	ENSSSCG00000024127	TU69860	TU54548
ENSSSCG00000021721	ENSSSCG00000011899	TU9669	TU11434
ENSSSCG00000026025	ENSSSCG00000023777	TU76672	TU55825
ENSSSCG00000023616	ENSSSCG00000023772	TU76670	TU65568
ENSSSCG00000004695	ENSSSCG00000022425	TU76671	TU79216
ENSSSCG00000028088	ENSSSCG00000024867	TU76675	TU13386
ENSSSCG00000017880	ENSSSCG00000006009	TU76679	TU23751
ENSSSCG00000023803	ENSSSCG00000027881	TU18045	TU1129
ENSSSCG00000007284	ENSSSCG00000000090	TU18047	TU78688
ENSSSCG00000030529	ENSSSCG00000015098	TU18048	TU35297
ENSSSCG00000011318	ENSSSCG00000015094	TU75894	TU75789
ENSSSCG00000011316	ENSSSCG00000015093	TU75893	TU10843
ENSSSCG00000003739	ENSSSCG00000015092	TU75892	TU80761
ENSSSCG00000014969	ENSSSCG00000015090	TU68350	TU34659
ENSSSCG00000017430	ENSSSCG00000028304	TU75095	TU70441
ENSSSCG00000011870	ENSSSCG00000029952	TU69262	TU77461
ENSSSCG00000022996	ENSSSCG00000010965	TU44169	TU55564
ENSSSCG00000006718	ENSSSCG00000005305	TU20326	TU22252
ENSSSCG00000025174	ENSSSCG00000011610	TU68128	TU44215
ENSSSCG00000021210	ENSSSCG00000011612	TU69409	TU31920
ENSSSCG00000026881	ENSSSCG00000016067	TU69406	TU81179
ENSSSCG00000025233	ENSSSCG00000016064	TU74886	TU81178
ENSSSCG00000013906	ENSSSCG00000013612	TU79596	TU8647
ENSSSCG00000013908	ENSSSCG00000013614	TU16638	TU5657
ENSSSCG00000027042	ENSSSCG00000029179	TU16639	TU61931
ENSSSCG00000024928	ENSSSCG00000029174	TU81696	TU79634
ENSSSCG00000024079	ENSSSCG00000011236	TU81697	TU73800
ENSSSCG00000031037	ENSSSCG00000026914	TU81120	TU75184
ENSSSCG00000030927	ENSSSCG00000027358	TU78173	TU75183
ENSSSCG00000007330	ENSSSCG00000027357	TU78172	TU75182
ENSSSCG00000001476	ENSSSCG00000010574	TU38030	TU48431
ENSSSCG00000017803	ENSSSCG00000009873	TU4325	TU48433
ENSSSCG00000029830	ENSSSCG00000026001	TU4323	TU80383
ENSSSCG00000029838	ENSSSCG00000026006	TU45164	TU30191
ENSSSCG00000012979	ENSSSCG00000026007	TU73832	TU33942
ENSSSCG00000015476	ENSSSCG00000023639	TU81034	TU84048
ENSSSCG00000021576	ENSSSCG00000022587	TU75203	TU78461
ENSSSCG00000021571	ENSSSCG00000022585	TU78656	TU73340
ENSSSCG00000022680	ENSSSCG00000023980	TU7780	TU39453
ENSSSCG00000001888	ENSSSCG00000025674	TU29449	TU57851
ENSSSCG00000001884	ENSSSCG00000002268	TU55003	TU27862
ENSSSCG00000029602	ENSSSCG00000017497	TU39545	TU8598
ENSSSCG00000024405	ENSSSCG00000024982	TU39546	TU57285
ENSSSCG00000017772	ENSSSCG00000009097	TU5326	TU43177
ENSSSCG00000026806	ENSSSCG00000000119	TU5321	TU43178
ENSSSCG00000030443	ENSSSCG00000015117	TU77804	TU25740
ENSSSCG00000014063	ENSSSCG00000029776	TU72127	TU76205
ENSSSCG00000000003	ENSSSCG00000017607	TU72124	TU67648
ENSSSCG00000003671	ENSSSCG00000010370	TU62659	TU42495
ENSSSCG00000003673	ENSSSCG00000025165	TU62657	TU47105
ENSSSCG00000003582	ENSSSCG00000027967	TU26770	TU76703
ENSSSCG00000012053	ENSSSCG00000017160	TU26771	TU40635
ENSSSCG00000020729	ENSSSCG00000030875	TU19502	TU20123
ENSSSCG00000011933	ENSSSCG00000008208	TU19501	TU7100
ENSSSCG00000024613	ENSSSCG00000023868	TU72151	TU50577
ENSSSCG00000008179	ENSSSCG00000025425	TU80440	TU80993
ENSSSCG00000030633	ENSSSCG00000022427	TU82119	TU76951
ENSSSCG00000002703	ENSSSCG00000011485	TU17482	TU5652
ENSSSCG00000011264	ENSSSCG00000003288	TU74438	TU62321
ENSSSCG00000005860	ENSSSCG00000002881	TU74209	TU41011
ENSSSCG00000022600	ENSSSCG00000028414	TU7891	TU75302
ENSSSCG00000022602	ENSSSCG00000020665	TU7894	TU52800
ENSSSCG00000008713	ENSSSCG00000017412	TU31013	TU17311
ENSSSCG00000007034	ENSSSCG00000017416	TU53413	TU17640
ENSSSCG00000027446	ENSSSCG00000011817	TU53419	TU80551
ENSSSCG00000001457	ENSSSCG00000026547	TU17152	TU53921
ENSSSCG00000009146	ENSSSCG00000012893	TU78057	TU13144
ENSSSCG00000028932	ENSSSCG00000012890	TU29276	TU13146
ENSSSCG00000029684	ENSSSCG00000006733	TU61043	TU77093
ENSSSCG00000010286	ENSSSCG00000006738	TU29275	TU76945
ENSSSCG00000026224	ENSSSCG00000000366	TU61044	TU25723
ENSSSCG00000023768	ENSSSCG00000000365	TU29271	TU76943
ENSSSCG00000006039	ENSSSCG00000009360	TU81672	TU77142
ENSSSCG00000006031	ENSSSCG00000009365	TU29279	TU76947
ENSSSCG00000030146	ENSSSCG00000023122	TU77476	TU63204
ENSSSCG00000000086	ENSSSCG00000009945	TU55228	TU69550
ENSSSCG00000015737	ENSSSCG00000009947	TU78782	TU24910
ENSSSCG00000002907	ENSSSCG00000003041	TU55222	TU82401
ENSSSCG00000013368	ENSSSCG00000022292	TU55221	TU77408
ENSSSCG00000013360	ENSSSCG00000022749	TU55227	TU1392
ENSSSCG00000002013	ENSSSCG00000000604	TU55224	TU62524
ENSSSCG00000010955	ENSSSCG00000000601	TU9862	TU72385
ENSSSCG00000016925	ENSSSCG00000005072	TU76871	TU68017
ENSSSCG00000017039	ENSSSCG00000005384	TU72808	TU60573
ENSSSCG00000017038	ENSSSCG00000005385	TU76876	TU21961
ENSSSCG00000010561	ENSSSCG00000005381	TU76877	TU76335
ENSSSCG00000022338	ENSSSCG00000004380	TU73310	TU52051
ENSSSCG00000002254	ENSSSCG00000004383	TU73311	TU25705
ENSSSCG00000007556	ENSSSCG00000011690	TU78824	TU79656
ENSSSCG00000001788	ENSSSCG00000004034	TU69269	TU73240
ENSSSCG00000001787	ENSSSCG00000003564	TU19268	TU37213
ENSSSCG00000005574	ENSSSCG00000003566	TU69265	TU37214
ENSSSCG00000008332	ENSSSCG00000003563	TU69260	TU40996
ENSSSCG00000013442	ENSSSCG00000028592	TU78243	TU76295
ENSSSCG00000013445	ENSSSCG00000010647	TU78242	TU75926
ENSSSCG00000015298	ENSSSCG00000026082	TU15165	TU74299
ENSSSCG00000017639	ENSSSCG00000015729	TU8963	TU31264
ENSSSCG00000011102	ENSSSCG00000007656	TU74233	TU68765
ENSSSCG00000026715	ENSSSCG00000007659	TU59282	TU8160
ENSSSCG00000008239	ENSSSCG00000008639	TU59283	TU82172
ENSSSCG00000008902	ENSSSCG00000008637	TU74926	TU23613
ENSSSCG00000015820	ENSSSCG00000006298	TU74436	TU883
ENSSSCG00000014197	ENSSSCG00000000193	TU74434	TU880
ENSSSCG00000016758	ENSSSCG00000008195	TU23354	TU889
ENSSSCG00000010756	ENSSSCG00000008193	TU76698	TU46736
ENSSSCG00000000379	ENSSSCG00000023373	TU76694	TU42350
ENSSSCG00000000376	ENSSSCG00000006900	TU76695	TU62355
ENSSSCG00000009350	ENSSSCG00000006902	TU76697	TU73266
ENSSSCG00000022283	ENSSSCG00000001453	TU76691	TU56313
ENSSSCG00000011681	ENSSSCG00000017868	TU18029	TU31534
ENSSSCG00000028615	ENSSSCG00000010849	TU78823	TU54365
ENSSSCG00000015434	ENSSSCG00000005229	TU78890	TU75045
ENSSSCG00000026077	ENSSSCG00000005220	TU77883	TU81620
ENSSSCG00000007625	ENSSSCG00000015413	TU80964	TU11343
ENSSSCG00000021546	ENSSSCG00000016291	TU75349	TU54497
ENSSSCG00000007427	ENSSSCG00000024257	TU75343	TU52815
ENSSSCG00000015983	ENSSSCG00000021559	TU75346	TU43467
ENSSSCG00000012984	ENSSSCG00000021557	TU75345	TU80641
ENSSSCG00000011725	ENSSSCG00000027789	TU75344	TU61263
ENSSSCG00000013768	ENSSSCG00000027251	TU74691	TU7776
ENSSSCG00000024244	ENSSSCG00000026784	TU76610	TU73207
ENSSSCG00000016843	ENSSSCG00000026787	TU80508	TU15701
ENSSSCG00000016842	ENSSSCG00000026123	TU69468	TU23240
ENSSSCG00000024799	ENSSSCG00000030548	TU80507	TU78537
ENSSSCG00000023568	ENSSSCG00000030543	TU24893	TU76782
ENSSSCG00000023560	ENSSSCG00000002346	TU1687	TU36566
ENSSSCG00000002352	ENSSSCG00000000252	TU10111	TU75787
ENSSSCG00000008986	ENSSSCG00000000257	TU41418	TU75785
ENSSSCG00000000869	ENSSSCG00000008406	TU53336	TU11288
ENSSSCG00000015648	ENSSSCG00000005750	TU6410	TU38140
ENSSSCG00000010132	ENSSSCG00000015656	TU77313	TU38141
ENSSSCG00000014252	ENSSSCG00000013556	TU26977	TU30396
ENSSSCG00000014255	ENSSSCG00000013551	TU3433	TU53085
ENSSSCG00000000403	ENSSSCG00000013553	TU73819	TU30822
ENSSSCG00000024457	ENSSSCG00000004408	TU67881	TU4212
ENSSSCG00000023155	ENSSSCG00000004401	TU23548	TU4211
ENSSSCG00000009202	ENSSSCG00000004405	TU25777	TU79912
ENSSSCG00000006249	ENSSSCG00000029544	TU25779	TU75065
ENSSSCG00000014094	ENSSSCG00000001867	TU25778	TU48594
ENSSSCG00000011578	ENSSSCG00000001868	TU5307	TU76443
ENSSSCG00000028563	ENSSSCG00000010148	TU5309	TU43829
ENSSSCG00000020757	ENSSSCG00000024424	TU5308	TU48378
ENSSSCG00000020750	ENSSSCG00000017286	TU8879	TU32821
ENSSSCG00000025068	ENSSSCG00000017287	TU39837	TU49970
ENSSSCG00000006175	ENSSSCG00000017754	TU39839	TU13497
ENSSSCG00000027579	ENSSSCG00000017750	TU81647	TU6552
ENSSSCG00000027573	ENSSSCG00000022212	TU73436	TU73954
ENSSSCG00000026626	ENSSSCG00000007768	TU75424	TU29188
ENSSSCG00000006993	ENSSSCG00000025295	TU66544	TU75504
ENSSSCG00000008129	ENSSSCG00000000685	TU73439	TU16725
ENSSSCG00000008120	ENSSSCG00000014089	TU82131	TU54960
ENSSSCG00000003863	ENSSSCG00000011562	TU20538	TU53241
ENSSSCG00000001426	ENSSSCG00000003652	TU78171	TU52377
ENSSSCG00000001423	ENSSSCG00000003653	TU32709	TU4491
ENSSSCG00000001422	ENSSSCG00000013073	TU48956	TU42869
ENSSSCG00000001420	ENSSSCG00000016646	TU38531	TU6898
ENSSSCG00000022815	ENSSSCG00000017518	TU38537	TU65667
ENSSSCG00000012904	ENSSSCG00000026372	TU38538	TU77494
ENSSSCG00000012905	ENSSSCG00000011003	TU81954	TU80762
ENSSSCG00000014538	ENSSSCG00000006166	TU30707	TU70459
ENSSSCG00000004106	ENSSSCG00000025942	TU81959	TU50455
ENSSSCG00000000576	ENSSSCG00000025940	TU33794	TU55973
ENSSSCG00000023248	ENSSSCG00000027543	TU33792	TU74410
ENSSSCG00000023243	ENSSSCG00000027544	TU33793	TU12036
ENSSSCG00000028266	ENSSSCG00000026633	TU78721	TU77078
ENSSSCG00000017239	ENSSSCG00000023045	TU16264	TU73792
ENSSSCG00000017233	ENSSSCG00000022397	TU10858	TU73791
ENSSSCG00000026856	ENSSSCG00000022454	TU10853	TU73796
ENSSSCG00000010275	ENSSSCG00000030653	TU24491	TU73797
ENSSSCG00000030431	ENSSSCG00000007359	TU77453	TU73794
ENSSSCG00000007719	ENSSSCG00000014171	TU77452	TU79893
ENSSSCG00000001010	ENSSSCG00000000767	TU77454	TU79891
ENSSSCG00000005667	ENSSSCG00000012916	TU77108	TU75296
ENSSSCG00000003627	ENSSSCG00000012911	TU77104	TU35879
ENSSSCG00000018069	ENSSSCG00000005845	TU77101	TU83242
ENSSSCG00000018061	ENSSSCG00000011795	TU9848	TU54646
ENSSSCG00000003081	ENSSSCG00000016568	TU9846	TU45244
ENSSSCG00000005271	ENSSSCG00000016569	TU73379	TU35127
ENSSSCG00000029991	ENSSSCG00000009429	TU78450	TU35123
ENSSSCG00000029990	ENSSSCG00000025399	TU78054	TU57458
ENSSSCG00000008004	ENSSSCG00000020916	TU6625
ENSSSCG00000024660	ENSSSCG00000006648	TU38849
ENSSSCG00000022362	ENSSSCG00000006398	TU4172
ENSSSCG00000001201	ENSSSCG00000008486	TU4170
ENSSSCG00000016518	ENSSSCG00000009166	TU47008
ENSSSCG00000024750	ENSSSCG00000009164	TU74715
ENSSSCG00000024753	ENSSSCG00000007252	TU42526
ENSSSCG00000006632	ENSSSCG00000017943	TU25351
ENSSSCG00000021377	ENSSSCG00000011459	TU36410
ENSSSCG00000009119	ENSSSCG00000011458	TU80187
ENSSSCG00000026746	ENSSSCG00000029662	TU27142
ENSSSCG00000008240	ENSSSCG00000017209	TU27140
ENSSSCG00000008939	ENSSSCG00000017206	TU26634
ENSSSCG00000002471	ENSSSCG00000017200	TU26633
ENSSSCG00000006578	ENSSSCG00000021457	TU74902
ENSSSCG00000005173	ENSSSCG00000030373	TU74903
ENSSSCG00000011378	ENSSSCG00000010267	TU75361
ENSSSCG00000028185	ENSSSCG00000010260	TU13807
ENSSSCG00000027637	ENSSSCG00000010268	TU13808
ENSSSCG00000010189	ENSSSCG00000030422	TU23806
ENSSSCG00000012854	ENSSSCG00000007092	TU45231
ENSSSCG00000012850	ENSSSCG00000007094	TU76604
ENSSSCG00000022463	ENSSSCG00000007097	TU76603
ENSSSCG00000009320	ENSSSCG00000007098	TU16670
ENSSSCG00000028343	ENSSSCG00000030162	TU16673
ENSSSCG00000001512	ENSSSCG00000027877	TU34018
ENSSSCG00000029916	ENSSSCG00000000063	TU51591
ENSSSCG00000017371	ENSSSCG00000005659	TU84441
ENSSSCG00000017087	ENSSSCG00000005657	TU21181
ENSSSCG00000028662	ENSSSCG00000004522	TU41434
ENSSSCG00000018682	ENSSSCG00000018050	TU41435
ENSSSCG00000000486	ENSSSCG00000018051	TU41430
ENSSSCG00000000483	ENSSSCG00000002962	TU70861
ENSSSCG00000030328	ENSSSCG00000013349	TU46789
ENSSSCG00000030325	ENSSSCG00000029464	TU31453
ENSSSCG00000000158	ENSSSCG00000010935	TU43491
ENSSSCG00000002145	ENSSSCG00000011082	TU80765
ENSSSCG00000028855	ENSSSCG00000016057	TU44326
ENSSSCG00000021516	ENSSSCG00000029147	TU68044
ENSSSCG00000003713	ENSSSCG00000024677	TU53970
ENSSSCG00000013596	ENSSSCG00000027092	TU9985
ENSSSCG00000013597	ENSSSCG00000027324	TU59562
ENSSSCG00000014900	ENSSSCG00000027323	TU59564
ENSSSCG00000011856	ENSSSCG00000025579	TU524
ENSSSCG00000010104	ENSSSCG00000009827	TU39580
ENSSSCG00000021991	ENSSSCG00000009825	TU74012
ENSSSCG00000007888	ENSSSCG00000009828	TU75198
ENSSSCG00000023165	ENSSSCG00000001960	TU75199
ENSSSCG00000023160	ENSSSCG00000023953	TU26103
ENSSSCG00000022784	ENSSSCG00000023303	TU740
ENSSSCG00000022786	ENSSSCG00000007682	TU47494
ENSSSCG00000025780	ENSSSCG00000008888	TU75059
ENSSSCG00000025782	ENSSSCG00000001900	TU11870
ENSSSCG00000003692	ENSSSCG00000001905	TU74575
ENSSSCG00000003691	ENSSSCG00000007531	TU3752
ENSSSCG00000003527	ENSSSCG00000006488	TU76715
ENSSSCG00000013039	ENSSSCG00000009040	TU76717
ENSSSCG00000013030	ENSSSCG00000005595	TU76716
ENSSSCG00000010606	ENSSSCG00000014633	TU63564
ENSSSCG00000027069	ENSSSCG00000008315	TU36065
ENSSSCG00000003850	ENSSSCG00000015273	TU36063
ENSSSCG00000025012	ENSSSCG00000028786	TU36062
ENSSSCG00000006121	ENSSSCG00000028783	TU36061
ENSSSCG00000031054	ENSSSCG00000010383	TU64782
ENSSSCG00000027503	ENSSSCG00000011169	TU68279
ENSSSCG00000007312	ENSSSCG00000007322	TU1455
ENSSSCG00000001413	ENSSSCG00000020993	TU68273
ENSSSCG00000008304	ENSSSCG00000022848	TU2180
ENSSSCG00000012953	ENSSSCG00000022849	TU69582
ENSSSCG00000004135	ENSSSCG00000022843	TU82244
ENSSSCG00000016833	ENSSSCG00000025311	TU61009
ENSSSCG00000016835	ENSSSCG00000025310	TU69637
ENSSSCG00000022661	ENSSSCG00000025868	TU69635
ENSSSCG00000007153	ENSSSCG00000023852	TU71878
ENSSSCG00000030209	ENSSSCG00000025457	TU29236
ENSSSCG00000007970	ENSSSCG00000030046	TU29237
ENSSSCG00000013510	ENSSSCG00000002449	TU16428
ENSSSCG00000014203	ENSSSCG00000011366	TU19954
ENSSSCG00000016113	ENSSSCG00000015849	TU71383
ENSSSCG00000024391	ENSSSCG00000015844	TU19950
ENSSSCG00000024396	ENSSSCG00000015840	TU19951
ENSSSCG00000021419	ENSSSCG00000015594	TU19952
ENSSSCG00000025703	ENSSSCG00000015595	TU15218
ENSSSCG00000002530	ENSSSCG00000015599	TU71387
ENSSSCG00000009615	ENSSSCG00000004238	TU582
ENSSSCG00000000394	ENSSSCG00000015337	TU581
ENSSSCG00000015798	ENSSSCG00000015335	TU82380
ENSSSCG00000020704	ENSSSCG00000013855	TU18791
ENSSSCG00000021892	ENSSSCG00000029371	TU18792
ENSSSCG00000022357	ENSSSCG00000028424	TU79145
ENSSSCG00000023917	ENSSSCG00000026571	TU73351
ENSSSCG00000008844	ENSSSCG00000027198	TU20479
ENSSSCG00000001948	ENSSSCG00000011826	TU20473
ENSSSCG00000002769	ENSSSCG00000014331	TU57846
ENSSSCG00000001231	ENSSSCG00000022478	TU57840
ENSSSCG00000011208	ENSSSCG00000006760	TU5649
ENSSSCG00000003404	ENSSSCG00000006764	TU80922
ENSSSCG00000013171	ENSSSCG00000007707	TU80921
ENSSSCG00000017691	ENSSSCG00000022734	TU69275
ENSSSCG00000026478	ENSSSCG00000022732	TU27870
ENSSSCG00000025352	ENSSSCG00000001563	TU44174
ENSSSCG00000025355	ENSSSCG00000029924	TU10483
ENSSSCG00000020954	ENSSSCG00000011662	TU10482
ENSSSCG00000021306	ENSSSCG00000004002	TU17656
ENSSSCG00000000290	ENSSSCG00000017091	TU16658
ENSSSCG00000004999	ENSSSCG00000021712	TU68048
ENSSSCG00000004762	ENSSSCG00000011130	TU68042
ENSSSCG00000004761	ENSSSCG00000028679	TU81149
ENSSSCG00000020817	ENSSSCG00000027017	TU8611
ENSSSCG00000030247	ENSSSCG00000026947	TU34297
ENSSSCG00000030240	ENSSSCG00000026940	TU78118
ENSSSCG00000021149	ENSSSCG00000023665	TU78117
ENSSSCG00000024313	ENSSSCG00000023666	TU15175
ENSSSCG00000010739	ENSSSCG00000008546	TU81738
ENSSSCG00000010735	ENSSSCG00000008340	TU81731
ENSSSCG00000021967	ENSSSCG00000022536	TU67088
ENSSSCG00000001049	ENSSSCG00000025089	TU39838
ENSSSCG00000004561	ENSSSCG00000024973	TU75274
ENSSSCG00000018094	ENSSSCG00000001765	TU15686
ENSSSCG00000018091	ENSSSCG00000000492	TU4349
ENSSSCG00000018092	ENSSSCG00000024027	TU37249
ENSSSCG00000001527	ENSSSCG00000024028	TU379
ENSSSCG00000001528	ENSSSCG00000014799	TU47475
ENSSSCG00000011623	ENSSSCG00000008392	TU47476
ENSSSCG00000013990	ENSSSCG00000008395	TU47473
ENSSSCG00000025663	ENSSSCG00000000146	TU28130
ENSSSCG00000008687	ENSSSCG00000005518	TU28131
ENSSSCG00000004682	ENSSSCG00000028073	TU38652
ENSSSCG00000004687	ENSSSCG00000029885	TU38650
ENSSSCG00000013460	ENSSSCG00000029889	TU54705
ENSSSCG00000017614	ENSSSCG00000010872	TU74552
ENSSSCG00000015396	ENSSSCG00000013746	TU20863
ENSSSCG00000022804	ENSSSCG00000017114	TU32748
ENSSSCG00000021386	ENSSSCG00000027204	TU32746
ENSSSCG00000027971	ENSSSCG00000023584	TU32744
ENSSSCG00000024773	ENSSSCG00000030514	TU74730
ENSSSCG00000007430	ENSSSCG00000006878	TU25346
ENSSSCG00000004270	ENSSSCG00000006874	TU18214
ENSSSCG00000011496	ENSSSCG00000007475	TU36621
ENSSSCG00000002896	ENSSSCG00000000849	TU79077
ENSSSCG00000016772	ENSSSCG00000000262	TU47226
ENSSSCG00000001818	ENSSSCG00000000264	TU48996
ENSSSCG00000026288	ENSSSCG00000014172	TU44740
ENSSSCG00000026285	ENSSSCG00000003763	TU80480
ENSSSCG00000024046	ENSSSCG00000003760	TU2164
ENSSSCG00000006098	ENSSSCG00000003761	TU2165
ENSSSCG00000021269	ENSSSCG00000013581	TU59648
ENSSSCG00000009376	ENSSSCG00000003183	TU80733
ENSSSCG00000009373	ENSSSCG00000003187	TU80738
ENSSSCG00000022774	ENSSSCG00000006835	TU33979
ENSSSCG00000013002	ENSSSCG00000029511	TU75745
ENSSSCG00000028580	ENSSSCG00000029514	TU13546
ENSSSCG00000016633	ENSSSCG00000029517	TU38133
ENSSSCG00000027053	ENSSSCG00000014914	TU19971
ENSSSCG00000030301	ENSSSCG00000017466	TU75476
ENSSSCG00000023324	ENSSSCG00000008207	TU77413
ENSSSCG00000009553	ENSSSCG00000010114	TU77149
ENSSSCG00000001723	ENSSSCG00000000541	TU218
ENSSSCG00000000189	ENSSSCG00000021223	TU18779
ENSSSCG00000004607	ENSSSCG00000016475	TU18774
ENSSSCG00000023304	ENSSSCG00000016479	TU18773
ENSSSCG00000007323	ENSSSCG00000017702	TU18772
ENSSSCG00000012965	ENSSSCG00000017705	TU18771
ENSSSCG00000029027	ENSSSCG00000009917	TU18770
ENSSSCG00000024267	ENSSSCG00000009914	TU78490
ENSSSCG00000016864	ENSSSCG00000009910	TU78491
ENSSSCG00000021567	ENSSSCG00000030491	TU78493
ENSSSCG00000021568	ENSSSCG00000002655	TU72469
ENSSSCG00000010426	ENSSSCG00000002652	TU72465
ENSSSCG00000025498	ENSSSCG00000005021	TU36452
ENSSSCG00000002332	ENSSSCG00000000657	TU39468
ENSSSCG00000001686	ENSSSCG00000000654	TU29942
ENSSSCG00000006302	ENSSSCG00000000653	TU43963
ENSSSCG00000006300	ENSSSCG00000015073	TU43961
ENSSSCG00000006306	ENSSSCG00000003684	TU63065
ENSSSCG00000015669	ENSSSCG00000003683	TU28093
ENSSSCG00000007942	ENSSSCG00000003532	TU20539
ENSSSCG00000016128	ENSSSCG00000003531	TU42362
ENSSSCG00000017744	ENSSSCG00000021026	TU54076
ENSSSCG00000007776	ENSSSCG00000013049	TU71666
ENSSSCG00000000922	ENSSSCG00000013043	TU71668
ENSSSCG00000001341	ENSSSCG00000016677	TU70829
ENSSSCG00000004331	ENSSSCG00000021793	TU73442
ENSSSCG00000003648	ENSSSCG00000010094	TU3151
ENSSSCG00000028506	ENSSSCG00000011941	TU77622
ENSSSCG00000020737	ENSSSCG00000006153	TU52456
ENSSSCG00000017502	ENSSSCG00000008648	TU77625
ENSSSCG00000017505	ENSSSCG00000008641	TU46384
ENSSSCG00000025954	ENSSSCG00000008647	TU75701
ENSSSCG00000023385	ENSSSCG00000021707	TU77088
ENSSSCG00000022031	ENSSSCG00000003331	TU75707
ENSSSCG00000001999	ENSSSCG00000022077	TU43183
ENSSSCG00000006413	ENSSSCG00000003809	TU3846
ENSSSCG00000014558	ENSSSCG00000003806	TU73258
ENSSSCG00000003438	ENSSSCG00000003805	TU77966
ENSSSCG00000016571	ENSSSCG00000007364	TU58341
ENSSSCG00000004666	ENSSSCG00000001408	TU10275
ENSSSCG00000027497	ENSSSCG00000001404	TU76282
ENSSSCG00000006386	ENSSSCG00000001407	TU76280
ENSSSCG00000006388	ENSSSCG00000011299	TU76286
ENSSSCG00000027458	ENSSSCG00000011295	TU76285
ENSSSCG00000003144	ENSSSCG00000011297	TU73429
ENSSSCG00000007248	ENSSSCG00000004127	TU75952
ENSSSCG00000015501	ENSSSCG00000017199	TU3713
ENSSSCG00000029695	ENSSSCG00000027756	TU27718
ENSSSCG00000026250	ENSSSCG00000026487	TU74538
ENSSSCG00000023757	ENSSSCG00000026482	TU76021
ENSSSCG00000025757	ENSSSCG00000027287	TU76752
ENSSSCG00000022408	ENSSSCG00000007167	TU20841
ENSSSCG00000030174	ENSSSCG00000009412	TU75485
ENSSSCG00000005644	ENSSSCG00000006691	TU75486
ENSSSCG00000007426	ENSSSCG00000006342	TU75489
ENSSSCG00000021766	ENSSSCG00000006341	TU68239
ENSSSCG00000017395	ENSSSCG00000030893	TU74284
ENSSSCG00000027089	ENSSSCG00000030898	TU68237
ENSSSCG00000026934	ENSSSCG00000004480	TU18239
ENSSSCG00000022300	ENSSSCG00000007907	TU18237
ENSSSCG00000009851	ENSSSCG00000003106	TU18234
ENSSSCG00000009859	ENSSSCG00000028244	TU18230
ENSSSCG00000007962	ENSSSCG00000005198	TU44185
ENSSSCG00000008893	ENSSSCG00000005190	TU44184
ENSSSCG00000002790	ENSSSCG00000005194	TU69540
ENSSSCG00000014623	ENSSSCG00000005443	TU60798
ENSSSCG00000029792	ENSSSCG00000015541	TU31095
ENSSSCG00000029799	ENSSSCG00000015545	TU60797
ENSSSCG00000017623	ENSSSCG00000004716	TU71343
ENSSSCG00000011310	ENSSSCG00000011435	TU71342
ENSSSCG00000016234	ENSSSCG00000021408	TU50584
ENSSSCG00000024722	ENSSSCG00000009998	TU50580
ENSSSCG00000030857	ENSSSCG00000030417	TU50581
ENSSSCG00000026765	ENSSSCG00000023715	TU31899
ENSSSCG00000004942	ENSSSCG00000023714	TU31898
ENSSSCG00000015851	ENSSSCG00000025711	TU19006
ENSSSCG00000011358	ENSSSCG00000007737	TU42116
ENSSSCG00000011353	ENSSSCG00000002526	TU51492
ENSSSCG00000029349	ENSSSCG00000006062	TU6397
ENSSSCG00000029341	ENSSSCG00000000964	TU8157
ENSSSCG00000021112	ENSSSCG00000001382	TU76560
ENSSSCG00000009345	ENSSSCG00000000382	TU18758
ENSSSCG00000022725	ENSSSCG00000027828	TU39400
ENSSSCG00000003930	ENSSSCG00000027820	TU39401
ENSSSCG00000000625	ENSSSCG00000014039	TU39404
ENSSSCG00000016950	ENSSSCG00000000036	TU7517
ENSSSCG00000022520	ENSSSCG00000000034	TU29634
ENSSSCG00000004658	ENSSSCG00000005601	TU35963
	ENSSSCG00000005604	TU49905
	ENSSSCG00000014780	TU59651
	ENSSSCG00000003608	TU54133
	ENSSSCG00000015782	TU80512
	ENSSSCG00000015780	TU69256
	ENSSSCG00000002953	TU10108
	ENSSSCG00000002956	TU49279
	ENSSSCG00000014818	TU79398
	ENSSSCG00000014819	TU79394
	ENSSSCG00000017543	TU69752
	ENSSSCG00000025536	TU69757
	ENSSSCG00000010907	TU81671
	ENSSSCG00000010908	TU81673
	ENSSSCG00000016086	TU41499
	ENSSSCG00000025991	TU33839
	ENSSSCG00000016339	TU33838
	ENSSSCG00000030996	TU67371
	ENSSSCG00000023033	TU30799
	ENSSSCG00000008147	TU7726
	ENSSSCG00000004829	TU7725
	ENSSSCG00000009816	TU75918
	ENSSSCG00000001952	TU17968
	ENSSSCG00000001951	TU70774
	ENSSSCG00000004672	TU73270
	ENSSSCG00000002756	TU73273
	ENSSSCG00000002759	TU78147
	ENSSSCG00000007508	TU37203
	ENSSSCG00000006455	TU81094
	ENSSSCG00000009031	TU81091
	ENSSSCG00000030385	TU81092
	ENSSSCG00000011215	TU57332
	ENSSSCG00000005833	TU15068
	ENSSSCG00000015244	TU82200
	ENSSSCG00000016539	TU82201
	ENSSSCG00000016538	TU38922
	ENSSSCG00000024439	TU38923
	ENSSSCG00000011158	TU68337
	ENSSSCG00000006612	TU56365
	ENSSSCG00000008723	TU9034
	ENSSSCG00000006736	TU28172
	ENSSSCG00000025810	TU28173
	ENSSSCG00000021317	TU72057
	ENSSSCG00000027417	TU79636
	ENSSSCG00000008265	TU78815
	ENSSSCG00000007205	TU43397
	ENSSSCG00000006556	TU44168
	ENSSSCG00000006559	TU49821
	ENSSSCG00000000896	TU17427
	ENSSSCG00000011393	TU31523
	ENSSSCG00000011394	TU44705
	ENSSSCG00000011399	TU14559
	ENSSSCG00000015896	TU14553
	ENSSSCG00000015894	TU2122
	ENSSSCG00000007073	TU2121
	ENSSSCG00000003229	TU50743
	ENSSSCG00000003226	TU84951
	ENSSSCG00000024300	TU78321
	ENSSSCG00000027659	TU78327
	ENSSSCG00000021487	TU78325
	ENSSSCG00000028168	TU81240
	ENSSSCG00000010705	TU65092
	ENSSSCG00000010707	TU66545
	ENSSSCG00000016502	TU66549
	ENSSSCG00000026216	TU78726
	ENSSSCG00000021977	TU53071
	ENSSSCG00000012836	TU53072
	ENSSSCG00000024844	TU78416
	ENSSSCG00000009361	TU15273
	ENSSSCG00000001072	TU18089
	ENSSSCG00000009308	TU17521
	ENSSSCG00000023187	TU72604
	ENSSSCG00000023188	TU5622
	ENSSSCG00000023452	TU63647
	ENSSSCG00000014899	TU73514
	ENSSSCG00000014891	TU54487
	ENSSSCG00000005267	TU38778
	ENSSSCG00000028367	TU8659
	ENSSSCG00000002041	TU80585
	ENSSSCG00000001533	TU80587
	ENSSSCG00000010987	TU69378
	ENSSSCG00000011582	TU44399
	ENSSSCG00000011639	TU3506
	ENSSSCG00000011637	TU74898
	ENSSSCG00000004053	TU1627
	ENSSSCG00000004058	TU47262
	ENSSSCG00000008016	TU14945
	ENSSSCG00000029113	TU14941
	ENSSSCG00000011356	TU75983
	ENSSSCG00000017355	TU50484
	ENSSSCG00000016918	TU16544
	ENSSSCG00000016912	TU16541
	ENSSSCG00000028640	TU29336
	ENSSSCG00000026975	TU80656
	ENSSSCG00000027372	TU13193
	ENSSSCG00000010519	TU70571
	ENSSSCG00000015735	TU81659
	ENSSSCG00000007853	TU81050
	ENSSSCG00000023619	TU29485
	ENSSSCG00000006187	TU29483
	ENSSSCG00000008691	TU31509
	ENSSSCG00000008348	TU76935
	ENSSSCG00000015637	TU78573
	ENSSSCG00000011411	TU77227
	ENSSSCG00000015135	TU78575
	ENSSSCG00000004699	TU74799
	ENSSSCG00000013474	TU66150
	ENSSSCG00000024297	TU28825
	ENSSSCG00000029753	TU22104
	ENSSSCG00000010822	TU38902
	ENSSSCG00000014306	TU81377
	ENSSSCG00000015034	TU4051
	ENSSSCG00000017144	TU25828
	ENSSSCG00000027494	TU42931
	ENSSSCG00000027230	TU42935
	ENSSSCG00000004908	TU5459
	ENSSSCG00000023808	TU75919
	ENSSSCG00000007285	TU56307
	ENSSSCG00000006889	TU76060
	ENSSSCG00000002418	TU36573
	ENSSSCG00000000811	TU18271
	ENSSSCG00000000810	TU2594
	ENSSSCG00000009778	TU2591
	ENSSSCG00000009772	TU80883
	ENSSSCG00000009771	TU44142
	ENSSSCG00000009770	TU31508
	ENSSSCG00000009777	TU74797
	ENSSSCG00000015818	TU74796
	ENSSSCG00000015811	TU74795
	ENSSSCG00000004248	TU76138
	ENSSSCG00000004241	TU74798
	ENSSSCG00000004244	TU69500
	ENSSSCG00000021361	TU69506
	ENSSSCG00000014148	TU69507
	ENSSSCG00000014149	TU71562
	ENSSSCG00000014145	TU79717
	ENSSSCG00000015362	TU60280
	ENSSSCG00000003733	TU78622
	ENSSSCG00000009410	TU19661
	ENSSSCG00000028479	TU16714
	ENSSSCG00000011874	TU3319
	ENSSSCG00000011877	TU80464
	ENSSSCG00000011876	TU24472
	ENSSSCG00000026293	TU80517
	ENSSSCG00000022994	TU24478
	ENSSSCG00000021212	TU80902
	ENSSSCG00000026882	TU52285
	ENSSSCG00000008030	TU22841
	ENSSSCG00000009924	TU5028
	ENSSSCG00000022761	TU5029
	ENSSSCG00000003973	TU58845
	ENSSSCG00000002622	TU25122
	ENSSSCG00000005012	TU26690
	ENSSSCG00000000663	TU82245
	ENSSSCG00000011507	TU80466
	ENSSSCG00000005906	TU72487
	ENSSSCG00000005907	TU9460
	ENSSSCG00000013901	TU82078
	ENSSSCG00000003505	TU76478
	ENSSSCG00000029262	TU47359
	ENSSSCG00000013013	TU47358
	ENSSSCG00000013017	TU32428
	ENSSSCG00000013016	TU47603
	ENSSSCG00000016991	TU62933
	ENSSSCG00000016990	TU14383
	ENSSSCG00000016996	TU4852
	ENSSSCG00000027049	TU36213
	ENSSSCG00000028626	TU29754
	ENSSSCG00000015622	TU38363
	ENSSSCG00000007901	TU52684
	ENSSSCG00000007675	TU24866
	ENSSSCG00000000838	TU69713
	ENSSSCG00000025030	TU8569
	ENSSSCG00000025034	TU80321
	ENSSSCG00000008618	TU2849
	ENSSSCG00000024072	TU53279
	ENSSSCG00000031039	TU78083
	ENSSSCG00000027527	TU7761
	ENSSSCG00000027528	TU7760
	ENSSSCG00000009229	TU75716
	ENSSSCG00000004610	TU17923
	ENSSSCG00000006923	TU22036
	ENSSSCG00000006924	TU75718
	ENSSSCG00000028008	TU46984
	ENSSSCG00000001470	TU46988
	ENSSSCG00000001472	TU21785
	ENSSSCG00000005208	TU21780
	ENSSSCG00000012978	TU66134
	ENSSSCG00000012970	TU82241
	ENSSSCG00000012973	TU9258
	ENSSSCG00000004156	TU82246
	ENSSSCG00000004150	TU4039
	ENSSSCG00000013731	TU78927
	ENSSSCG00000013735	TU4035
	ENSSSCG00000016816	TU77787
	ENSSSCG00000010414	TU59585
	ENSSSCG00000026108	TU78555
	ENSSSCG00000026106	TU78554
	ENSSSCG00000022689	TU78551
	ENSSSCG00000009449	TU47290
	ENSSSCG00000009440	TU36511
	ENSSSCG00000006378	TU78088
	ENSSSCG00000006379	TU13272
	ENSSSCG00000006376	TU42249
	ENSSSCG00000006374	TU16737
	ENSSSCG00000006375	TU16736
	ENSSSCG00000006372	TU46407
	ENSSSCG00000006371	TU16732
	ENSSSCG00000000232	TU82239
	ENSSSCG00000005777	TU30165
	ENSSSCG00000007956	TU30167
	ENSSSCG00000004420	TU10677
	ENSSSCG00000002866	TU45471
	ENSSSCG00000002868	TU66727
	ENSSSCG00000002869	TU77258
	ENSSSCG00000013538	TU54978
	ENSSSCG00000013539	TU24455
	ENSSSCG00000013286	TU24456
	ENSSSCG00000001887	TU53253
	ENSSSCG00000010161	TU82238
	ENSSSCG00000022916	TU39975
	ENSSSCG00000017774	TU67451
	ENSSSCG00000008633	TU15942
	ENSSSCG00000026803	TU76561
	ENSSSCG00000026807	TU22863
	ENSSSCG00000010200	TU52343
	ENSSSCG00000010203	TU80988
	ENSSSCG00000010204	TU80985
	ENSSSCG00000022270	TU80980
	ENSSSCG00000022493	TU80983
	ENSSSCG00000022494	TU46173
	ENSSSCG00000025720	TU16671
	ENSSSCG00000024897	TU74017
	ENSSSCG00000000914	TU382
	ENSSSCG00000000910	TU46529
	ENSSSCG00000027812	TU58533
	ENSSSCG00000004582	TU76450
	ENSSSCG00000005982	TU76451
	ENSSSCG00000003672	TU32155
	ENSSSCG00000003584	TU74326
	ENSSSCG00000003580	TU10465
	ENSSSCG00000015001	TU4838
	ENSSSCG00000028531	TU3625
	ENSSSCG00000028536	TU81160
	ENSSSCG00000020720	TU4514
	ENSSSCG00000011930	TU14901
	ENSSSCG00000011935	TU4044
	ENSSSCG00000011062	TU4043
	ENSSSCG00000011061	TU39122
	ENSSSCG00000001252	TU39121
	ENSSSCG00000025966	TU39120
	ENSSSCG00000024618	TU50445
	ENSSSCG00000023066	TU21182
	ENSSSCG00000008177	TU76482
	ENSSSCG00000023932	TU50220
	ENSSSCG00000008820	TU2312
	ENSSSCG00000006468	TU25794
	ENSSSCG00000006469	TU52596
	ENSSSCG00000000705	TU79152
	ENSSSCG00000014567	TU79156
	ENSSSCG00000015214	TU79154
	ENSSSCG00000013114	TU79158
	ENSSSCG00000013115	TU79159
	ENSSSCG00000013110	TU46216
	ENSSSCG00000026454	TU19856
	ENSSSCG00000026181	TU19675
	ENSSSCG00000024134	TU66117
	ENSSSCG00000021325	TU81568
	ENSSSCG00000000549	TU59618
	ENSSSCG00000022451	TU28869
	ENSSSCG00000007030	TU76300
	ENSSSCG00000001456	TU78821
	ENSSSCG00000023212	TU37
	ENSSSCG00000003150	TU78926
	ENSSSCG00000003153	TU77262
	ENSSSCG00000022162	TU77263
	ENSSSCG00000007278	TU73784
	ENSSSCG00000017920	TU73787
	ENSSSCG00000011433	TU710
	ENSSSCG00000004293	TU18104
	ENSSSCG00000004291	TU79625
	ENSSSCG00000015539	TU5764
	ENSSSCG00000003212	TU5767
	ENSSSCG00000003211	TU5763
	ENSSSCG00000003216	TU77917
	ENSSSCG00000017266	TU77911
	ENSSSCG00000017264	TU33095
	ENSSSCG00000028487	TU31548
	ENSSSCG00000027687	TU35847
	ENSSSCG00000028159	TU58702
	ENSSSCG00000010281	TU58701
	ENSSSCG00000023760	TU45276
	ENSSSCG00000021944	TU71521
	ENSSSCG00000007079	TU77880
	ENSSSCG00000024813	TU34827
	ENSSSCG00000024812	TU79522
	ENSSSCG00000024816	TU79525
	ENSSSCG00000001022	TU79524
	ENSSSCG00000030141	TU80288
	ENSSSCG00000030143	TU80284
	ENSSSCG00000027894	TU67471
	ENSSSCG00000000080	TU52106
	ENSSSCG00000000084	TU52105
	ENSSSCG00000015731	TU52101
	ENSSSCG00000015738	TU25309
	ENSSSCG00000004505	TU4226
	ENSSSCG00000015085	TU73571
	ENSSSCG00000016577	TU19337
	ENSSSCG00000011602	TU19444
	ENSSSCG00000004544	TU19338
	ENSSSCG00000016079	TU19339
	ENSSSCG00000016076	TU4489
	ENSSSCG00000016386	TU23578
	ENSSSCG00000029163	TU47317
	ENSSSCG00000017035	TU76432
	ENSSSCG00000026922	TU75601
	ENSSSCG00000010568	TU6082
	ENSSSCG00000009849	TU2746
	ENSSSCG00000014036	TU2744
	ENSSSCG00000022590	TU2742
	ENSSSCG00000007551	TU44841
	ENSSSCG00000024990	TU44844
	ENSSSCG00000024991	TU44661
	ENSSSCG00000009063	TU44668
	ENSSSCG00000000784	TU30286
	ENSSSCG00000008339	TU75993
	ENSSSCG00000015294	TU39104
	ENSSSCG00000017635	TU80369
	ENSSSCG00000015909	TU31517
	ENSSSCG00000015908	TU31514
	ENSSSCG00000011106	TU79311
	ENSSSCG00000027257	TU79312
	ENSSSCG00000022864	TU79314
	ENSSSCG00000022860	TU79315
	ENSSSCG00000016220	TU79316
	ENSSSCG00000017177	TU79319
	ENSSSCG00000008237	TU79492
	ENSSSCG00000008232	TU64822
	ENSSSCG00000030067	TU74784
	ENSSSCG00000025437	TU51928
	ENSSSCG00000029414	TU19834
	ENSSSCG00000015825	TU66467
	ENSSSCG00000014195	TU24176
	ENSSSCG00000004216	TU72764
	ENSSSCG00000006653	TU72763
	ENSSSCG00000015318	TU68508
	ENSSSCG00000013259	TU78599
	ENSSSCG00000016750	TU77288
	ENSSSCG00000010759	TU72508
	ENSSSCG00000027607	TU76082
	ENSSSCG00000027602	TU67226
	ENSSSCG00000026551	TU7675
	ENSSSCG00000026552	TU54013
	ENSSSCG00000017403	TU79888
	ENSSSCG00000017401	TU27916
	ENSSSCG00000017407	TU77939
	ENSSSCG00000023294	TU736
	ENSSSCG00000025142	TU75286
	ENSSSCG00000006745	TU75285
	ENSSSCG00000000370	TU63414
	ENSSSCG00000009357	TU75288
	ENSSSCG00000022284	TU75577
	ENSSSCG00000022757	TU60994
	ENSSSCG00000000633	TU60996
	ENSSSCG00000014766	TU60997
	ENSSSCG00000004020	TU60999
	ENSSSCG00000010651	TU74435
	ENSSSCG00000023648	TU74482
	ENSSSCG00000022512	TU23962
	ENSSSCG00000001702	TU49902
	ENSSSCG00000030352	TU78633
	ENSSSCG00000024002	TU58564
	ENSSSCG00000030978	TU61823
	ENSSSCG00000023368	TU58565
	ENSSSCG00000003398	TU68691
	ENSSSCG00000006917	TU29156
	ENSSSCG00000006919	TU29155
	ENSSSCG00000010850	TU29154
	ENSSSCG00000005234	TU29153
	ENSSSCG00000011720	TU29152
	ENSSSCG00000013766	TU17203
	ENSSSCG00000029042	TU28662
	ENSSSCG00000027918	TU12186
	ENSSSCG00000024794	TU17063
	ENSSSCG00000027264	TU2294
	ENSSSCG00000010447	TU67416
	ENSSSCG00000010446	TU30872
	ENSSSCG00000026136	TU30877
	ENSSSCG00000026139	TU30878
	ENSSSCG00000006853	TU57441
	ENSSSCG00000008987	TU25369
	ENSSSCG00000006582	TU79501
	ENSSSCG00000007458	TU33392
	ENSSSCG00000006323	TU66892
	ENSSSCG00000006324	TU52253
	ENSSSCG00000000867	TU51842
	ENSSSCG00000005749	TU51843
	ENSSSCG00000003741	TU51841
	ENSSSCG00000015644	TU51844
	ENSSSCG00000013564	TU37091
	ENSSSCG00000013566	TU42783
	ENSSSCG00000029531	TU78356
	ENSSSCG00000001876	TU5510
	ENSSSCG00000001878	TU5511
	ENSSSCG00000000406	TU5517
	ENSSSCG00000000405	TU5515
	ENSSSCG00000016491	TU55633
	ENSSSCG00000016495	TU76147
	ENSSSCG00000023158	TU76140
	ENSSSCG00000023154	TU76141
	ENSSSCG00000009815	TU76148
	ENSSSCG00000025260	TU55634
	ENSSSCG00000001092	TU80418
	ENSSSCG00000001097	TU16528
	ENSSSCG00000009668	TU38677
	ENSSSCG00000004317	TU51702
	ENSSSCG00000011579	TU49920
	ENSSSCG00000011570	TU75145
	ENSSSCG00000012008	TU27584
	ENSSSCG00000021004	TU27585
	ENSSSCG00000016653	TU11512
	ENSSSCG00000016657	TU32805
	ENSSSCG00000014876	TU50406
	ENSSSCG00000028698	TU2841
	ENSSSCG00000006176	TU24461
	ENSSSCG00000006452	TU53263
	ENSSSCG00000000436	TU60063
	ENSSSCG00000027575	TU79331
	ENSSSCG00000008128	TU76250
	ENSSSCG00000008123	TU81520
	ENSSSCG00000022011	TU75709
	ENSSSCG00000003862	TU77044
	ENSSSCG00000007342	TU68529
	ENSSSCG00000000774	TU78084
	ENSSSCG00000012902	TU67208
	ENSSSCG00000028889	TU72746
	ENSSSCG00000015486	TU25640
	ENSSSCG00000015482	TU75778
	ENSSSCG00000015483	TU73434
	ENSSSCG00000003458	TU73432
	ENSSSCG00000016599	TU73431
	ENSSSCG00000028711	TU73430
	ENSSSCG00000017280	TU5723
	ENSSSCG00000009430	TU5725
	ENSSSCG00000009437	TU73438
	ENSSSCG00000001621	TU74581
	ENSSSCG00000001620	TU78775
	ENSSSCG00000024161	TU78774
	ENSSSCG00000025212	TU78776
	ENSSSCG00000007925	TU23942
	ENSSSCG00000004472	TU23943
	ENSSSCG00000023247	TU23940
	ENSSSCG00000003128	TU45236
	ENSSSCG00000007085	TU76608
	ENSSSCG00000005465	TU74603
	ENSSSCG00000011447	TU74607
	ENSSSCG00000015560	TU29171
	ENSSSCG00000004730	TU71389
	ENSSSCG00000024361	TU16687
	ENSSSCG00000020848	TU81736
	ENSSSCG00000021462	TU43680
	ENSSSCG00000017231	TU61379
	ENSSSCG00000017232	TU17885
	ENSSSCG00000017234	TU25348
	ENSSSCG00000017236	TU25435
	ENSSSCG00000026851	TU25430
	ENSSSCG00000026279	TU25433
	ENSSSCG00000030439	TU79204
	ENSSSCG00000027849	TU78657
	ENSSSCG00000027840	TU81191
	ENSSSCG00000008535	TU81192
	ENSSSCG00000014016	TU15654
	ENSSSCG00000000058	TU15653
	ENSSSCG00000005665	TU83370
	ENSSSCG00000005668	TU15659
	ENSSSCG00000003629	TU52680
	ENSSSCG00000004535	TU673
	ENSSSCG00000010073	TU68050
	ENSSSCG00000023489	TU75567
	ENSSSCG00000017008	TU32139
	ENSSSCG00000022361	TU32134
	ENSSSCG00000009833	TU32137
	ENSSSCG00000007524	TU2722
	ENSSSCG00000007522	TU62420
	ENSSSCG00000009051	TU82247
	ENSSSCG00000030744	TU82248
	ENSSSCG00000015266	TU48506
	ENSSSCG00000013144	TU49901
	ENSSSCG00000020962	TU79399
	ENSSSCG00000006638	TU78087
	ENSSSCG00000006634	TU81151
	ENSSSCG00000006630	TU46817
	ENSSSCG00000027487	TU46279
	ENSSSCG00000015024	TU46275
	ENSSSCG00000030839	TU46274
	ENSSSCG00000026741	TU46277
	ENSSSCG00000026748	TU46276
	ENSSSCG00000008245	TU46270
	ENSSSCG00000008247	TU80715
	ENSSSCG00000022110	TU1975
	ENSSSCG00000030582	TU81503
	ENSSSCG00000007229	TU81501
	ENSSSCG00000025460	TU78553
	ENSSSCG00000025465	TU28880
	ENSSSCG00000030053	TU72630
	ENSSSCG00000002470	TU3025
	ENSSSCG00000005171	TU3027
	ENSSSCG00000000519	TU52354
	ENSSSCG00000011371	TU78103
	ENSSSCG00000011375	TU68541
	ENSSSCG00000015879	TU68544
	ENSSSCG00000000511	TU25085
	ENSSSCG00000002307	TU25086
	ENSSSCG00000013260	TU29283
	ENSSSCG00000029367	TU29287
	ENSSSCG00000029362	TU23702
	ENSSSCG00000029360	TU58905
	ENSSSCG00000021176	TU58908
	ENSSSCG00000016720	TU448
	ENSSSCG00000001654	TU22033
	ENSSSCG00000006681	TU8961
	ENSSSCG00000026583	TU22038
	ENSSSCG00000010180	TU44439
	ENSSSCG00000021913	TU44435
	ENSSSCG00000012853	TU73418
	ENSSSCG00000022467	TU44437
	ENSSSCG00000007797	TU76593
	ENSSSCG00000007790	TU62851
	ENSSSCG00000006776	TU36332
	ENSSSCG00000007807	TU1706
	ENSSSCG00000022701	TU1703
	ENSSSCG00000003913	TU1702
	ENSSSCG00000001511	TU1701
	ENSSSCG00000001515	TU1700
	ENSSSCG00000029918	TU80305
	ENSSSCG00000004072	TU39334
	ENSSSCG00000013656	TU52610
	ENSSSCG00000013659	TU80040
	ENSSSCG00000017082	TU19953
	ENSSSCG00000017083	TU77509
	ENSSSCG00000016976	TU78632
	ENSSSCG00000010680	TU78655
	ENSSSCG00000027396	TU76361
	ENSSSCG00000010539	TU76363
	ENSSSCG00000023671	TU73623
	ENSSSCG00000025632	TU68480
	ENSSSCG00000015617	TU16805
	ENSSSCG00000015616	TU16804
	ENSSSCG00000024946	TU16803
	ENSSSCG00000009502	TU16801
	ENSSSCG00000005503	TU18405
	ENSSSCG00000009283	TU18406
	ENSSSCG00000004670	TU60003
	ENSSSCG00000018309	TU2490
	ENSSSCG00000024756	TU80214
	ENSSSCG00000013410	TU28767
	ENSSSCG00000013418	TU2724
	ENSSSCG00000028069	TU2726
	ENSSSCG00000028060	TU2728
	ENSSSCG00000028066	TU4846
	ENSSSCG00000010331	TU16582
	ENSSSCG00000010808	TU74854
	ENSSSCG00000010806	TU28180
	ENSSSCG00000005260	TU46836
	ENSSSCG00000014361	TU79264
	ENSSSCG00000021519	TU10975
	ENSSSCG00000030508	TU30229
	ENSSSCG00000002382	TU83256
	ENSSSCG00000002389	TU70172
	ENSSSCG00000006862	TU38214
	ENSSSCG00000006860	TU16583
	ENSSSCG00000006861	TU70171
	ENSSSCG00000007401	TU66195
	ENSSSCG00000014167	TU70178
	ENSSSCG00000015690	TU77771
	ENSSSCG00000003710	TU77776
	ENSSSCG00000003716	TU78022
	ENSSSCG00000003719	TU52267
	ENSSSCG00000003718	TU59782
	ENSSSCG00000013592	TU59784
	ENSSSCG00000028455	TU77196
	ENSSSCG00000011857	TU77191
	ENSSSCG00000022975	TU57698
	ENSSSCG00000024462	TU21587
	ENSSSCG00000007881	TU72707
	ENSSSCG00000017712	TU8987
	ENSSSCG00000030359	TU8980
	ENSSSCG00000023785	TU80845
	ENSSSCG00000009901	TU15119
	ENSSSCG00000009907	TU54584
	ENSSSCG00000009909	TU23984
	ENSSSCG00000025788	TU23988
	ENSSSCG00000030710	TU45767
	ENSSSCG00000005031	TU15067
	ENSSSCG00000000640	TU75590
	ENSSSCG00000000641	TU47543
	ENSSSCG00000004341	TU47545
	ENSSSCG00000005967	TU68362
	ENSSSCG00000003520	TU74641
	ENSSSCG00000003524	TU64432
	ENSSSCG00000003525	TU1760
	ENSSSCG00000003526	TU29133
	ENSSSCG00000013388	TU29132
	ENSSSCG00000029205	TU29138
	ENSSSCG00000029203	TU17514
	ENSSSCG00000013036	TU17515
	ENSSSCG00000028558	TU17512
	ENSSSCG00000016708	TU60170
	ENSSSCG00000026331	TU60171
	ENSSSCG00000011951	TU55865
	ENSSSCG00000021812	TU79259
	ENSSSCG00000003853	TU47460
	ENSSSCG00000025900	TU77343
	ENSSSCG00000007355	TU52677
	ENSSSCG00000031053	TU75748
	ENSSSCG00000007350	TU75747
	ENSSSCG00000031058	TU67960
	ENSSSCG00000023083	TU72747
	ENSSSCG00000004897	TU76344
	ENSSSCG00000023336	TU28121
	ENSSSCG00000022069	TU81333
	ENSSSCG00000003816	TU81337
	ENSSSCG00000007311	TU66386
	ENSSSCG00000001417	TU66383
	ENSSSCG00000001410	TU74560
	ENSSSCG00000017829	TU74561
	ENSSSCG00000004133	TU8510
	ENSSSCG00000015455	TU6755
	ENSSSCG00000015453	TU6754
	ENSSSCG00000028743	TU76129
	ENSSSCG00000028746	TU52089
	ENSSSCG00000027742	TU76700
	ENSSSCG00000027746	TU75692
	ENSSSCG00000016832	TU18391
	ENSSSCG00000021590	TU18467
	ENSSSCG00000016266	TU18397
	ENSSSCG00000001651	TU80331
	ENSSSCG00000007484	TU80929
	ENSSSCG00000009793	TU75471
	ENSSSCG00000006357	TU75470
	ENSSSCG00000004444	TU39639
	ENSSSCG00000004441	TU64605
	ENSSSCG00000002846	TU80629
	ENSSSCG00000011798	TU44377
	ENSSSCG00000028230	TU37169
	ENSSSCG00000015555	TU68262
	ENSSSCG00000013891	TU80624
	ENSSSCG00000013896	TU38589
	ENSSSCG00000024390	TU53255
	ENSSSCG00000024392	TU30200
	ENSSSCG00000026820	TU53256
	ENSSSCG00000023708	TU68111
	ENSSSCG00000023709	TU8748
	ENSSSCG00000000396	TU3067
	ENSSSCG00000027831	TU46361
	ENSSSCG00000014043	TU46360
	ENSSSCG00000000025	TU73980
	ENSSSCG00000003611	TU73985
	ENSSSCG00000015790	TU52249
	ENSSSCG00000015793	TU57368
	ENSSSCG00000015796	TU66852
	ENSSSCG00000012076	TU57363
	ENSSSCG00000012077	TU55211
	ENSSSCG00000020706	TU55217
	ENSSSCG00000020705	TU55216
	ENSSSCG00000028806	TU78095
	ENSSSCG00000010026	TU78096
	ENSSSCG00000016091	TU9830
	ENSSSCG00000025980	TU69963
	ENSSSCG00000016323	TU73456
	ENSSSCG00000024587	TU73450
	ENSSSCG00000024638	TU73459
	ENSSSCG00000024635	TU28356
	ENSSSCG00000026981	TU58272
	ENSSSCG00000017056	TU74401
	ENSSSCG00000017058	TU9650
	ENSSSCG00000008158	TU75869
	ENSSSCG00000008151	TU68349
	ENSSSCG00000022358	TU68348
	ENSSSCG00000023913	TU40482
	ENSSSCG00000002760	TU75318
	ENSSSCG00000009002	TU64414
	ENSSSCG00000015235	TU49455
	ENSSSCG00000003401	TU2488
	ENSSSCG00000016522	TU65548
	ENSSSCG00000017698	TU2213
	ENSSSCG00000026479	TU2215
	ENSSSCG00000008733	TU2216
	ENSSSCG00000008736	TU2480
	ENSSSCG00000025820	TU17396
	ENSSSCG00000021307	TU17393
	ENSSSCG00000024180	TU67456
	ENSSSCG00000024182	TU79581
	ENSSSCG00000000295	TU81134
	ENSSSCG00000009123	TU8352
	ENSSSCG00000011534	TU25901
	ENSSSCG00000011535	TU73841
	ENSSSCG00000011536	TU4687
	ENSSSCG00000011530	TU16848
	ENSSSCG00000008294	TU16842
	ENSSSCG00000008292	TU29475
	ENSSSCG00000008290	TU7794
	ENSSSCG00000022141	TU54634
	ENSSSCG00000007211	TU76275
	ENSSSCG00000017905	TU5008
	ENSSSCG00000014289	TU26769
	ENSSSCG00000005105	TU38953
	ENSSSCG00000011415	TU74582
	ENSSSCG00000011410	TU64614
	ENSSSCG00000004764	TU58420
	ENSSSCG00000014825	TU38628
	ENSSSCG00000020818	TU13170
	ENSSSCG00000003236	TU17149
	ENSSSCG00000003231	TU17492
	ENSSSCG00000027660	TU27415
	ENSSSCG00000000563	TU27419
	ENSSSCG00000021493	TU74230
	ENSSSCG00000010737	TU38563
	ENSSSCG00000007185	TU81902
	ENSSSCG00000007058	TU42094
	ENSSSCG00000022435	TU60258
	ENSSSCG00000022438	TU74545
	ENSSSCG00000030123	TU78547
	ENSSSCG00000015710	TU46385
	ENSSSCG00000007833	TU70134
	ENSSSCG00000004569	TU41618
	ENSSSCG00000028378	TU46345
	ENSSSCG00000001526	TU46349
	ENSSSCG00000010973	TU29261
	ENSSSCG00000005318	TU79266
	ENSSSCG00000005316	TU33271
	ENSSSCG00000005311	TU78790
	ENSSSCG00000005312	TU55230
	ENSSSCG00000011594	TU19095
	ENSSSCG00000011621	TU79773
	ENSSSCG00000011629	TU75347
	ENSSSCG00000013991	TU67443
	ENSSSCG00000013992	TU73307
	ENSSSCG00000016019	TU67442
	ENSSSCG00000013664	TU26226
	ENSSSCG00000021753	TU78081
	ENSSSCG00000016903	TU45657
	ENSSSCG00000026900	TU74427
	ENSSSCG00000010509	TU74421
	ENSSSCG00000010504	TU69879
	ENSSSCG00000023621	TU76689
	ENSSSCG00000023993	TU76688
	ENSSSCG00000023992	TU10523
	ENSSSCG00000023991	TU76683
	ENSSSCG00000024536	TU76680
	ENSSSCG00000021725	TU75889
	ENSSSCG00000002274	TU78086
	ENSSSCG00000006192	TU75882
	ENSSSCG00000007572	TU75883
	ENSSSCG00000009080	TU77719
	ENSSSCG00000008684	TU45184
	ENSSSCG00000008682	TU45185
	ENSSSCG00000000104	TU45183
	ENSSSCG00000015104	TU10381
	ENSSSCG00000017617	TU76701
	ENSSSCG00000010831	TU35993
	ENSSSCG00000010836	TU69417
	ENSSSCG00000010834	TU69418
	ENSSSCG00000028865	TU29629
	ENSSSCG00000011351	TU39399
	ENSSSCG00000016201	TU79215
	ENSSSCG00000021383	TU82056
	ENSSSCG00000024776	TU17809
	ENSSSCG00000017155	TU46577
	ENSSSCG00000017156	TU46575
	ENSSSCG00000017152	TU46570
	ENSSSCG00000004912	TU46571
	ENSSSCG00000025417	TU60175
	ENSSSCG00000025419	TU40064
	ENSSSCG00000007431	TU81117
	ENSSSCG00000006527	TU68881
	ENSSSCG00000006529	TU77658
	ENSSSCG00000009766	TU81372
	ENSSSCG00000015808	TU29455
	ENSSSCG00000004272	TU29450
	ENSSSCG00000011322	TU29451
	ENSSSCG00000011498	TU2478
	ENSSSCG00000011497	TU5310
	ENSSSCG00000003729	TU2475
	ENSSSCG00000003722	TU369
	ENSSSCG00000013237	TU366
	ENSSSCG00000002893	TU54338
	ENSSSCG00000020679	TU54337
	ENSSSCG00000017429	TU45660
	ENSSSCG00000001814	TU80682
	ENSSSCG00000017422	TU38544
	ENSSSCG00000028288	TU74218
	ENSSSCG00000006728	TU30717
	ENSSSCG00000025167	TU10266
	ENSSSCG00000006090	TU81960
	ENSSSCG00000016438	TU1686
	ENSSSCG00000009377	TU81963
	ENSSSCG00000009959	TU81967
	ENSSSCG00000009956	TU41188
	ENSSSCG00000022777	TU10844
	ENSSSCG00000016742	TU10847
	ENSSSCG00000025206	TU71969
	ENSSSCG00000000611	TU80769
	ENSSSCG00000011511	TU69600
	ENSSSCG00000027610	TU19072
	ENSSSCG00000020647	TU73499
	ENSSSCG00000005935	TU73490
	ENSSSCG00000029270	TU4786
	ENSSSCG00000016637	TU19213
	ENSSSCG00000028635	TU69276
	ENSSSCG00000017581	TU15178
	ENSSSCG00000016989	TU58231
	ENSSSCG00000016984	TU82120
	ENSSSCG00000016985	TU4169
	ENSSSCG00000010584	TU79436
	ENSSSCG00000010588	TU5784
	ENSSSCG00000030309	TU18032
	ENSSSCG00000030300	TU36406
	ENSSSCG00000026096	TU25345
	ENSSSCG00000024938	TU27331
	ENSSSCG00000028419	TU14622
	ENSSSCG00000007646	TU10284
	ENSSSCG00000009555	TU75350
	ENSSSCG00000008604	TU75352
	ENSSSCG00000000453	TU59612
	ENSSSCG00000000455	TU16667
	ENSSSCG00000000456	TU16669
	ENSSSCG00000030957	TU74009
	ENSSSCG00000000180	TU74008
	ENSSSCG00000000185	TU1699
	ENSSSCG00000009239	TU80518
	ENSSSCG00000009231	TU70859
	ENSSSCG00000009237	TU67969
	ENSSSCG00000028033	TU6402
	ENSSSCG00000017874	TU81399
	ENSSSCG00000029849	TU74551
	ENSSSCG00000012966	TU78322
	ENSSSCG00000011708	TU73803
	ENSSSCG00000015462	TU78326
	ENSSSCG00000024260	TU73804
	ENSSSCG00000024263	TU73805
	ENSSSCG00000027791	TU76341
	ENSSSCG00000027790	TU78789
	ENSSSCG00000010428	TU53960
	ENSSSCG00000023548	TU12505
	ENSSSCG00000023547	TU80437
	ENSSSCG00000006309	TU44257
	ENSSSCG00000006308	TU5378
	ENSSSCG00000030426	TU39821
	ENSSSCG00000030232	TU19682
	ENSSSCG00000000223	TU72173
	ENSSSCG00000014139	TU38997
	ENSSSCG00000008414	TU47483
	ENSSSCG00000015663	TU47488
	ENSSSCG00000007944	TU9733
	ENSSSCG00000004411	TU60078
	ENSSSCG00000001892	TU78928
	ENSSSCG00000028200	TU40085
	ENSSSCG00000014277	TU22040
	ENSSSCG00000028980	TU80165
	ENSSSCG00000024434	TU80164
	ENSSSCG00000024430	TU80161
	ENSSSCG00000017291	TU16413
	ENSSSCG00000017749	TU80872
	ENSSSCG00000017747	TU79400
	ENSSSCG00000017746	TU50555
	ENSSSCG00000027169	TU79403
	ENSSSCG00000010210	TU77112
	ENSSSCG00000010211	TU19056
	ENSSSCG00000021660	TU46308
	ENSSSCG00000022265	TU52594
	ENSSSCG00000030456	TU52590
	ENSSSCG00000030457	TU52593
	ENSSSCG00000022482	TU38856
	ENSSSCG00000025281	TU79151
	ENSSSCG00000025283	TU10265
	ENSSSCG00000025284	TU62303
	ENSSSCG00000025286	TU69836
	ENSSSCG00000000691	TU27132
	ENSSSCG00000000694	TU57850
	ENSSSCG00000014073	TU43953
	ENSSSCG00000014070	TU43959
	ENSSSCG00000015037	TU80952
	ENSSSCG00000003643	TU7907
	ENSSSCG00000012022	TU7908
	ENSSSCG00000012021	TU39023
	ENSSSCG00000002998	TU39021
	ENSSSCG00000028501	TU10678
	ENSSSCG00000014851	TU81560
	ENSSSCG00000014859	TU81561
	ENSSSCG00000011901	TU31904
	ENSSSCG00000014009	TU31900
	ENSSSCG00000011010	TU74022
	ENSSSCG00000025049	TU6800
	ENSSSCG00000016376	TU34023
	ENSSSCG00000023077	TU50943
	ENSSSCG00000023929	TU13693
	ENSSSCG00000008812	TU81156
	ENSSSCG00000030643	TU59611
	ENSSSCG00000030640	TU13697
	ENSSSCG00000001991	TU13696
	ENSSSCG00000025568	TU3105
	ENSSSCG00000000712	TU8661
	ENSSSCG00000011258	TU60531
	ENSSSCG00000011254	TU34282
	ENSSSCG00000003439	TU80394
	ENSSSCG00000003432	TU4238
	ENSSSCG00000013783	TU75161
	ENSSSCG00000013788	TU52114
	ENSSSCG00000021654	TU4378
	ENSSSCG00000027714	TU45716
	ENSSSCG00000027711	TU75967
	ENSSSCG00000026449	TU22775
	ENSSSCG00000020906	TU59572
	ENSSSCG00000006652	TU39598
	ENSSSCG00000024108	TU51933
	ENSSSCG00000008768	TU81637
	ENSSSCG00000000553	TU71676
	ENSSSCG00000006382	TU47462
	ENSSSCG00000027459	TU11869
	ENSSSCG00000009170	TU65051
	ENSSSCG00000009176	TU28125
	ENSSSCG00000022171	TU909
	ENSSSCG00000007249	TU76708
	ENSSSCG00000017937	TU1528
	ENSSSCG00000015509	TU76706
	ENSSSCG00000017213	TU49323
	ENSSSCG00000017212	TU76704
	ENSSSCG00000029691	TU76705
	ENSSSCG00000024344	TU1520
	ENSSSCG00000026877	TU47201
	ENSSSCG00000026872	TU31229
	ENSSSCG00000026252	TU78201
	ENSSSCG00000026255	TU16780
	ENSSSCG00000025758	TU10809
	ENSSSCG00000025756	TU14875
	ENSSSCG00000022401	TU14877
	ENSSSCG00000008516	TU80726
	ENSSSCG00000027865	TU50571
	ENSSSCG00000027860	TU50573
	ENSSSCG00000000077	TU33960
	ENSSSCG00000005649	TU81048
	ENSSSCG00000015742	TU15376
	ENSSSCG00000018045	TU16430
	ENSSSCG00000002918	TU16437
	ENSSSCG00000013371	TU77132
	ENSSSCG00000030217	TU77133
	ENSSSCG00000002006	TU77131
	ENSSSCG00000002002	TU72963
	ENSSSCG00000028322	TU18786
	ENSSSCG00000010948	TU18789
	ENSSSCG00000010944	TU78489
	ENSSSCG00000005364	TU78488
	ENSSSCG00000013638	TU41929
	ENSSSCG00000029151	TU67118
	ENSSSCG00000029150	TU2607
	ENSSSCG00000029153	TU2605
	ENSSSCG00000029154	TU57874
	ENSSSCG00000017394	TU62329
	ENSSSCG00000017024	TU58582
	ENSSSCG00000022301	TU35935
	ENSSSCG00000009853	TU74044
	ENSSSCG00000008898	TU77638
	ENSSSCG00000008891	TU77637
	ENSSSCG00000006495	TU78104
	ENSSSCG00000006499	TU70727
	ENSSSCG00000002792	TU79675
	ENSSSCG00000000133	TU77099
	ENSSSCG00000000130	TU47328
	ENSSSCG00000000136	TU53926
	ENSSSCG00000000137	TU53925
	ENSSSCG00000029790	TU78957
	ENSSSCG00000011114	TU21150
	ENSSSCG00000025856	TU43199
	ENSSSCG00000025858	TU5508
	ENSSSCG00000016237	TU43195
	ENSSSCG00000016230	TU52036
	ENSSSCG00000030856	TU77899
	ENSSSCG00000008227	TU77140
	ENSSSCG00000008222	TU77411
	ENSSSCG00000004943	TU14894
	ENSSSCG00000004948	TU54329
	ENSSSCG00000023842	TU76605
	ENSSSCG00000008913	TU26452
	ENSSSCG00000030070	TU74544
	ENSSSCG00000002458	TU82189
	ENSSSCG00000002452	TU82181
	ENSSSCG00000002457	TU74729
	ENSSSCG00000002455	TU18225
	ENSSSCG00000007327	TU18226
	ENSSSCG00000011357	TU64746
	ENSSSCG00000014180	TU49870
	ENSSSCG00000015583	TU54751
	ENSSSCG00000000433	TU17419
	ENSSSCG00000015322	TU20146
	ENSSSCG00000011552	TU2179
	ENSSSCG00000015329	TU2175
	ENSSSCG00000003265	TU2177
	ENSSSCG00000003263	TU2170
	ENSSSCG00000003261	TU2173
	ENSSSCG00000013241	TU60966
	ENSSSCG00000013242	TU25539
	ENSSSCG00000028431	TU25536
	ENSSSCG00000016747	TU8747
	ENSSSCG00000006759	TU50591
	ENSSSCG00000006752	TU25398
	ENSSSCG00000025133	TU19905
	ENSSSCG00000003065	TU66514
	ENSSSCG00000022729	TU81471
	ENSSSCG00000022726	TU8146
	ENSSSCG00000000623	TU26843
	ENSSSCG00000005058	TU77151
	ENSSSCG00000005057	TU77153
	ENSSSCG00000011677	TU77407
	ENSSSCG00000011673	TU72654
	ENSSSCG00000024311	TU72651
	ENSSSCG00000021091	TU56296
	ENSSSCG00000022521	TU18769
	ENSSSCG00000024965	TU15226
	ENSSSCG00000001778	TU73385
	ENSSSCG00000024033	TU22815
	ENSSSCG00000004651	TU67175
		TU59652
		TU76601
		TU44500
		TU65345
		TU28087
		TU62709
		TU65779
		TU27530
		TU45104
		TU6019
		TU45102
		TU45100
		TU82123
		TU17623
		TU17627
		TU67954
		TU78198
		TU46284
		TU81663
		TU81662
		TU81665
		TU71526
		TU47227
		TU25701
		TU79125
		TU43960
		TU77216
		TU73831
		TU73718
		TU77219
		TU81326
		TU37216
		TU15079
		TU15070
		TU38933
		TU8880
		TU46685
		TU9027
		TU51358
		TU28164
		TU1565
		TU74298
		TU73859
		TU18241
		TU18245
		TU18244
		TU44198
		TU79309
		TU75212
		TU44776
		TU11174
		TU44775
		TU44773
		TU80459
		TU14522
		TU77103
		TU50757
		TU35901
		TU34301
		TU34306
		TU31884
		TU31886
		TU46456
		TU42124
		TU42121
		TU12918
		TU52589
		TU81894
		TU81413
		TU81415
		TU81416
		TU81417
		TU52587
		TU78732
		TU18523
		TU23610
		TU26136
		TU57839
		TU57838
		TU57835
		TU57834
		TU57837
		TU73507
		TU73504
		TU73502
		TU73509
		TU72457
		TU72455
		TU72458
		TU37027
		TU58640
		TU44382
		TU45162
		TU54127
		TU46840
		TU49703
		TU14959
		TU29009
		TU16557
		TU69747
		TU33530
		TU33531
		TU33796
		TU33795
		TU33798
		TU73262
		TU66143
		TU28834
		TU28833
		TU56174
		TU81367
		TU1588
		TU59804
		TU59802
		TU59803
		TU59800
		TU59801
		TU44175
		TU44177
		TU44171
		TU44172
		TU81368
		TU49831
		TU540
		TU39744
		TU39740
		TU35895
		TU69513
		TU69516
		TU80477
		TU60298
		TU77292
		TU68047
		TU14896
		TU14897
		TU14895
		TU81256
		TU81257
		TU81258
		TU81259
		TU35636
		TU35632
		TU16491
		TU46382
		TU65180
		TU66550
		TU66551
		TU16944
		TU43676
		TU43675
		TU43671
		TU22675
		TU18092
		TU18093
		TU67601
		TU73695
		TU67606
		TU538
		TU539
		TU536
		TU537
		TU535
		TU532
		TU75041
		TU75047
		TU62389
		TU47365
		TU47367
		TU27577
		TU36979
		TU19902
		TU79899
		TU65387
		TU74925
		TU11711
		TU80643
		TU79348
		TU73069
		TU29498
		TU29499
		TU7778
		TU7779
		TU29497
		TU81879
		TU17957
		TU728
[truncated: 252 more rows]
