# Supplementary material for: Long non-coding RNAs and mRNAs profiling during spleen development in pig
Source: PLoS One. 2018 Mar 14;13(3):e0193552. doi: 10.1371/journal.pone.0193552 (PMC5851557; doi:10.1371/journal.pone.0193552)
Supplement: S10 Table — (XLSX) [file pone.0193552.s014.xlsx]

## Sheet: sup_tableS5
S10 Table: Functional categories of genes in co-expression network.
Category	Term ID	Term discription	Count	Fold Enrichment	P values (Benjamini corrected)	Genes list
GO-MF	GO:0005515	protein binding	917	1.23136	3.84548e-19	C1QB, NUDCD3, KLF15, CXCR5, NTN4, LRRC8B, SLC4A4, MAP3K3, ANKRA2, IKBKE, ATG14, JUNB, PLN, GPN1, ACAD9, TAP2, TSPAN6, STAT2, GINS4, LIMD2, KLF3, SNU13, MX2, UNC13B, CRELD2, C1QA, FTL, UBD, SMAD6, NDFIP2, PLAUR, MRPL40, PAXIP1, ZCCHC8, FXN, ITK, APP, RPRD1B, HIP1, PLK1, ERBB2, CEBPA, RUFY1, RPS6KA4, HLA-DOA, SDCCAG8, BASP1, AMFR, DNAJB9, AGTRAP, BTG1, SNTA1, TOP1, FUCA2, STX7, CLIP1, CALR, THEMIS2…
GO-BP	GO:0051603	proteolysis involved in cellular protein catabolic process	22	5.37078	3.12967e-07	SCPEP1, HSPA5, CTSB, CTSS, ADAMTS7, CTSZ, PSMA3, CTSL, DNAJC3, PSMB4, FAP, PSMB1, LGMN, PSMA1, GZMA, CTSA, PSMB3, PSMA2, CTSC, CTSW, ADAMTS12, PSMA6
GO-BP	GO:0050852	T cell receptor signaling pathway	38	3.00869	3.48304e-06	NFKBIA, HLA-DRA, CSK, HLA-DQA2, TRAT1, IKBKB, THEMIS2, PDE4B, ITK, PSME1, THY1, CD3E, PTPRJ, LCK, PSMB1, PSMA1, PSMB3, GRAP2, PSMC5, ZAP70, CD3G, TXK, PTPRC, PLCG2, PSMD4, PIK3CD, PTPN22, PSMA3, THEMIS, PSMD8, SPPL3, PSMB4, CUL1, LAT, PSMA2, PSMA6, CD247, CD3D
GO-BP	GO:0006955	immune response	73	2.03188	1.14959e-05	CCL4, CXCR5, ATP6V0A2, MARCH1, IKBKE, TNFSF13, TNFSF10, CXCL9, PTGER4, CD27, IL18R1, CD86, TLR2, IRAK1BP1, VPREB1, CCR2, C1R, CIITA, CNR2, IL2RA, IGSF6, IL18, PXDN, TNFRSF4, SPN, S1PR4, RELT, CD96, TNFSF8, CCR7, IL15, SMAD6, GBP6, NRROS, CCL5, CCL21, IL4R, HLA-DRA, CCL15, HLA-DQA2, RGS1, IL27RA, C5AR1, CXCL12, GBP2, CEBPB, VAV1, CCR1, SAMHD1, PDCD1LG2, ETS1, C1QC, GZMA, CTSC, CTSW, TNFSF11, HLA-E…
GO-BP	GO:0006954	inflammatory response	65	2.0097	9.5057e-05	CCL4, GBP5, CD5L, THEMIS2, NMI, TPST1, C3AR1, CXCL9, CD27, LGALS9, TLR2, ITGB2, IRAK2, CCR2, SPP1, ITGAL, CIITA, CNR2, IL2RA, AOAH, IL18, TNFRSF4, PSTPIP1, RELT, CCR7, IL15, TNIP1, NRROS, KLRG1, CCL5, CCL21, ADGRE2, CCL15, IKBKB, TNIP2, C5AR1, CCL17, CXCL12, LIPA, SMAD1, CEBPB, PTGDR, ANXA1, CCR1, MGLL, PYCARD, RELB, AIF1, TICAM2, ZAP70, CCR5, RPS6KA4, TNF, GSDMD, PIK3CD, ADGRE5, BLNK, C3, NFKBIZ…
KEGG-PATHWAY	hsa05323	Rheumatoid arthritis	26	2.93754	0.000266007	HLA-DRA, ATP6V0A2, HLA-DQA2, CXCL12, TNFSF13, CTSL, ATP6V0D1, CD86, ACP5, JUN, TLR2, ITGB2, ITGAL, ATP6V1F, TNFSF11, CD80, IL18, ATP6V0E1, TNF, ATP6V1E1, HLA-DOA, IL15, TCIRG1, HLA-DMA, CCL5, TLR4
KEGG-PATHWAY	hsa04141	Protein processing in endoplasmic reticulum	38	2.23558	0.000455739	SAR1A, HSPA5, CALR, LMAN1, SEC23B, DNAJC1, SSR1, PDIA4, STT3A, DDIT3, HSPA2, ATF4, SEC61A1, DDOST, HERPUD1, UGGT2, UBE2J1, MAN1A1, GANAB, PDIA6, RPN1, HSPBP1, SEC61G, EDEM1, DERL1, XBP1, SEC61A2, DNAJC3, ERLEC1, EIF2AK3, AMFR, SSR3, CUL1, ATF6B, SEC61B, DNAJA2, UBE4B, ERO1B
KEGG-PATHWAY	hsa04142	Lysosome	30	2.46507	0.000553137	ATP6V0A2, SGSH, NAPSA, LIPA, CTSL, ATP6V0D1, CLN5, LAPTM5, ACP5, CTSC, GGA2, CTSW, MAN2B1, DNASE2, LAMP1, ACP2, CTSB, CTSS, GNS, HEXB, CTSZ, LITAF, GALC, PSAP, TCIRG1, GAA, LGMN, CTSA, MANBA, NAGPA
KEGG-PATHWAY	hsa04145	Phagosome	34	2.20943	0.00107886	HLA-DRA, STX7, HLA-DQA2, ATP6V0A2, CALR, VAMP3, TUBA1A, CTSL, ATP6V0D1, TAP2, TLR2, ITGB2, ITGB5, C1R, DYNC1I1, SEC61A1, ATP6V1F, LAMP1, HLA-E, ATP6V0E1, CTSS, STX18, ATP6V1E1, HLA-DOA, SEC61G, SEC61A2, C3, TCIRG1, HLA-DMA, SEC61B, ITGAM, TLR4, NCF4, CORO1A
GO-BP	GO:0031295	T cell costimulation	22	3.3051	0.00126534	HLA-DRA, PTPN6, CSK, HLA-DQA2, CD3G, SPN, DPP4, CDC42, KLRK1, GRB2, CD5, CD3E, VAV1, MAP3K8, LCK, CD86, PDCD1LG2, CD247, CCL21, CD3D, GRAP2, CD80
KEGG-PATHWAY	hsa04932	Non-alcoholic fatty liver disease (NAFLD)	33	2.17285	0.00168472	INSR, UQCRC1, IKBKB, UQCRH, PRKAG1, NDUFC1, NDUFB5, NDUFS5, JUN, DDIT3, ATF4, NDUFS6, UQCRQ, CEBPA, AKT3, NDUFV2, SDHB, COX5B, COX7A2, TNF, NDUFA3, PIK3CD, CDC42, NDUFB6, NR1H3, XBP1, COX7A1, EIF2AK3, AL133352.1, NDUFB1, NDUFB4, COX6A1, NDUFB2
GO-BP	GO:0036498	IRE1-mediated unfolded protein response	18	3.57501	0.00327507	HSPA5, PDIA6, GFPT1, EDEM1, SEC61G, SRPRA, PPP2R5B, DNAJC3, ATP6V0D1, XBP1, SEC61A2, SRPRB, SSR1, HDGF, DNAJB9, SEC61B, SEC61A1, PTPN1
GO-BP	GO:0060333	interferon-gamma-mediated signaling pathway	20	3.30087	0.00363832	HLA-DRA, HLA-DQA2, JAK1, HLA-E, TRIM5, NMI, CAMK2D, GBP2, IFNGR1, IRF1, STAT1, CD44, IFI30, IRF2, IRF9, IRF5, VCAM1, IRF7, CIITA, TRIM21
KEGG-PATHWAY	hsa00190	Oxidative phosphorylation	29	2.1679	0.00492634	ATP6V0A2, UQCRC1, UQCRH, NDUFB5, NDUFC1, ATP6V0D1, NDUFS5, ATP5E, NDUFS6, ATP5B, ATP6V1F, UQCRQ, NDUFV2, SDHB, ATP5L, COX5B, COX7A2, ATP6V0E1, ATP6V1E1, NDUFA3, NDUFB6, TCIRG1, COX7A1, AL133352.1, NDUFB1, NDUFB4, COX6A1, NDUFB2, ATP5I
KEGG-PATHWAY	hsa04062	Chemokine signaling pathway	36	1.92434	0.00677897	NFKBIA, CCL4, CXCR5, CCL15, RAC2, GRK3, IKBKB, CXCL12, CCL17, PLCB4, VAV3, GRB2, ITK, CXCL9, VAV1, XCL1, CCR1, STAT1, STAT2, GNG11, STAT3, PRKACB, CCR2, PLCB2, CXCL16, AKT3, RASGRP2, GNAI2, CCR5, PIK3CD, CDC42, CCR7, ADCY7, DOCK2, CCL5, CCL21
KEGG-PATHWAY	hsa05142	Chagas disease (American trypanosomiasis)	24	2.29441	0.00700017	NFKBIA, AKT3, C1QB, IKBKB, CD3G, CALR, GNAI2, TNF, PLCB4, PIK3CD, C1QA, C3, IFNGR1, CD3E, CFLAR, JUN, TLR2, C1QC, TLR4, CCL5, PLCB2, SMAD2, CD247, CD3D
GO-BP	GO:0007166	cell surface receptor signaling pathway	46	1.96727	0.00794025	DTX1, DOK1, IL27RA, TSPAN3, CD19, ADGRA2, TNFSF10, ANXA1, CD3E, CCR1, CD27, TSPAN6, TSPAN13, IRF9, NPY1R, EVL, TSPAN9, ERBB2, MAGI1, SEMA6A, IGSF6, IL2RA, CD3G, SPN, TDP2, CCR5, ADGRL2, PTPRC, ADGRE1, CD53, ADGRE5, IL7R, CALCRL, MAPKAPK3, CASP10, CABIN1, EPHA1, MERTK, KLRG1, KHDRBS1, CD247, TSPAN31, CD3D, CD2, ADGRE2, CD82
KEGG-PATHWAY	hsa04130	SNARE interactions in vesicular transport	12	3.5091	0.00890457	STX7, STX4, STX6, VAMP3, STX18, GOSR1, YKT6, VAMP4, BNIP1, STX5, SNAP29, VTI1B
KEGG-PATHWAY	hsa05340	Primary immunodeficiency	12	3.5091	0.00890457	ZAP70, TAP2, LCK, PTPRC, CD19, RFX5, CD79A, CIITA, CD3D, BLNK, IL7R, CD3E
KEGG-PATHWAY	hsa04064	NF-kappa B signaling pathway	21	2.3999	0.00927371	NFKBIA, CCL4, ZAP70, IKBKB, TRAF1, CXCL12, TNF, DDX58, PLCG2, BLNK, BCL2L1, CFLAR, TRADD, LCK, LAT, TLR4, VCAM1, RELB, TICAM2, CCL21, TNFSF11
KEGG-PATHWAY	hsa04380	Osteoclast differentiation	27	2.04921	0.0114225	NFKBIA, JAK1, IKBKB, GRB2, JUNB, SQSTM1, TEC, STAT1, STAT2, ACP5, LCK, JUN, IRF9, RELB, TNFSF11, PPARG, AKT3, FHL2, TNF, PLCG2, PIK3CD, GAB2, SPI1, BLNK, IFNGR1, NCF4, FOSL2
KEGG-PATHWAY	hsa04660	T cell receptor signaling pathway	23	2.22016	0.0116555	NFKBIA, AKT3, PTPN6, ZAP70, IKBKB, CD3G, PTPRC, TNF, CDC42, PIK3CD, VAV3, GRB2, ITK, CD3E, VAV1, TEC, MAP3K8, JUN, LCK, LAT, CD247, CD3D, GRAP2
KEGG-PATHWAY	hsa05150	Staphylococcus aureus infection	15	2.76179	0.0142605	C1QB, HLA-DRA, HLA-DQA2, C5AR1, HLA-DOA, CFD, C1QA, C3AR1, C3, HLA-DMA, ITGB2, C1QC, ITGAM, C1R, ITGAL
KEGG-PATHWAY	hsa05012	Parkinson's disease	28	1.96048	0.0154728	UQCRC1, SLC25A4, UQCRH, NDUFB5, NDUFC1, NDUFS5, LRRK2, ATP5E, PRKACB, NDUFS6, UBE2J1, ATP5B, UQCRQ, UBE2L3, NDUFV2, SDHB, COX5B, COX7A2, GNAI2, NDUFA3, NDUFB6, GPR37, COX7A1, AL133352.1, NDUFB1, NDUFB4, COX6A1, NDUFB2
GO-BP	GO:0033209	tumor necrosis factor-mediated signaling pathway	25	2.48264	0.0177012	TNFRSF19, TNFRSF4, IKBKB, TNF, PSMD4, RELT, PSMA3, TNFSF13, PSMD8, PSME1, KRT8, TRADD, STAT1, CD27, PSMB4, PSMB1, PSMA1, PSMB3, PYCARD, PSMA2, TXNDC17, PSMA6, ADAM17, TNFSF11, PSMC5
GO-BP	GO:0002250	adaptive immune response	29	2.29611	0.0188398	CSK, TRAT1, CD79A, UNC93B1, TFEB, LAT2, ITK, CTSL, SLAMF7, ANXA1, TEC, TAP2, CD86, RNF19B, ZAP70, HLA-E, TXK, CD244, CTSS, RNF125, ADGRE1, PIK3CD, KLRK1, ERAP1, ERAP2, SH2D1B, THEMIS, LAT, SIT1
KEGG-PATHWAY	hsa04612	Antigen processing and presentation	18	2.35479	0.0189005	HLA-DRA, HLA-E, HLA-DQA2, CALR, CTSB, CTSS, TNF, KLRC4-KLRK1, HLA-DOA, CTSL, PSME1, TAP2, IFI30, HLA-DMA, LGMN, RFX5, HSPA2, CIITA
GO-BP	GO:0051607	defense response to virus	31	2.20158	0.0189309	TRIM5, CXADR, ILF3, UNC93B1, C19orf66, POLR3C, CXCL9, IRF1, STAT1, POLR3H, CD86, SAMHD1, STAT2, IRF9, PYCARD, IRF5, PCBP2, MX1, PMAIP1, MX2, DHX58, IFIT2, PTPRC, ISG20, DNAJC3, IFI44L, HERC5, UNC13D, RSAD2, MB21D1, GBP3
KEGG-PATHWAY	hsa03060	Protein export	9	3.89052	0.0191347	SPCS1, HSPA5, SEC11C, SEC61B, SEC61A1, SEC61G, SRPRA, SEC61A2, SRPRB
KEGG-PATHWAY	hsa05152	Tuberculosis	32	1.7975	0.0191735	HLA-DRA, HLA-DQA2, JAK1, ATP6V0A2, CEBPB, ATP6V0D1, STAT1, TLR2, ITGB2, IRAK2, FCER1G, CIITA, LAMP1, AKT3, IL18, IL10RA, CTSS, TNF, HLA-DOA, CAMK2D, C3, IFNGR1, TCIRG1, TRADD, CASP10, HLA-DMA, RFX5, ITGAM, CALM1, TLR4, CORO1A, TLR1
GO-BP	GO:0009615	response to virus	24	2.55667	0.0192096	CCL4, MX2, DHX58, IKBKB, IFIT2, CXCL12, TNF, DDX58, MEF2C, ISG20, BATF3, GTF2F1, IFNGR1, XCL1, HMGA1, CDK6, IFI44, ACTA2, HYAL1, PSMA2, RSAD2, CCL5, IRF7, MX1
KEGG-PATHWAY	hsa05140	Leishmaniasis	17	2.38059	0.0194766	HLA-DRA, NFKBIA, PTPN6, JAK1, HLA-DQA2, TNF, HLA-DOA, C3, IFNGR1, STAT1, JUN, TLR2, HLA-DMA, ITGB2, ITGAM, NCF4, TLR4
KEGG-PATHWAY	hsa04662	B cell receptor signaling pathway	17	2.44959	0.0197073	AKT3, NFKBIA, PTPN6, RAC2, IKBKB, CD19, PLCG2, CD79A, PIK3CD, VAV3, GRB2, BLNK, VAV1, JUN, PIK3AP1, CD72, DAPP1
KEGG-PATHWAY	hsa05169	Epstein-Barr virus infection	34	1.77917	0.01971	NFKBIA, JAK1, IKBKB, CD19, CD38, POLR3C, POLR2E, CD58, POLR3H, CD44, JUN, STAT3, PRKACB, HSPA2, RELB, ITGAL, PSMC5, AKT3, HLA-E, TRAF1, SPN, IL10RA, PLCG2, PSMD4, DDX58, PIK3CD, GTF2E1, SPI1, PSMD8, TRADD, EIF2AK3, USP7, YWHAZ, RB1
KEGG-PATHWAY	hsa05016	Huntington's disease	34	1.76064	0.0199325	IFT57, UQCRC1, SLC25A4, UQCRH, NDUFC1, NDUFB5, PLCB4, RCOR1, AP2A2, POLR2E, NDUFS5, ATP5E, CREB3, AP2S1, PLCB2, NDUFS6, HIP1, ATP5B, UQCRQ, PPARG, NDUFV2, SDHB, COX5B, COX7A2, NDUFA3, NDUFB6, AP2B1, COX7A1, AL133352.1, NDUFB1, NDUFB4, COX6A1, NDUFB2, TAF4B
GO-BP	GO:0002224	toll-like receptor signaling pathway	11	4.77403	0.020538	MAPKAPK3, TLR10, CTSB, CNPY3, CTSS, LGMN, IRAK2, UNC93B1, TLR4, TLR1, CTSL
KEGG-PATHWAY	hsa05010	Alzheimer's disease	30	1.77544	0.0306196	UQCRC1, UQCRH, PSEN2, NDUFB5, NDUFC1, PLCB4, NDUFS5, ATP5E, APP, PLCB2, ADAM17, NDUFS6, ATP5B, UQCRQ, NDUFV2, SDHB, COX5B, COX7A2, TNF, NDUFA3, NDUFB6, ATP2A3, COX7A1, AL133352.1, EIF2AK3, NDUFB1, CALM1, NDUFB4, COX6A1, NDUFB2
KEGG-PATHWAY	hsa05133	Pertussis	17	2.25362	0.0322747	C1QB, GNAI2, CASP1, TNF, C4BPA, C1QA, C3, IRF1, JUN, ITGB2, C1QC, ITGAM, PYCARD, CALM1, C1R, TLR4, TICAM2
GO-BP	GO:0042110	T cell activation	14	3.49049	0.0326005	NLRC3, ZAP70, CD3G, DPP4, PIK3CD, ITK, CD3E, RAB29, CD86, LAT, DDOST, CD48, CD2, CD80
KEGG-PATHWAY	hsa05166	HTLV-I infection	41	1.59234	0.0330261	NFKBIA, HLA-DRA, HLA-DQA2, JAK1, MAP3K3, SLC25A4, IKBKB, CALR, BCL2L1, CD3E, JUN, LCK, ITGB2, ETS1, PRKACB, ATF4, RELB, ITGAL, AKT3, IL2RA, HLA-E, CD3G, RRAS, POLD1, ATF3, TNF, HLA-DOA, PIK3CD, TP53INP1, SPI1, XBP1, IL15, POLE, HLA-DMA, ADCY7, CREM, VCAM1, SMAD2, CD3D, MAP3K1, RB1
GO-BP	GO:0050853	B cell receptor signaling pathway	15	3.25502	0.0358949	PTPN6, ZAP70, PTPRC, CD19, PLCG2, MEF2C, CD79A, NCKAP1L, PIK3CD, CD38, VAV3, LAT2, TEC, LCK, KLHL6
KEGG-PATHWAY	hsa04668	TNF signaling pathway	21	1.96973	0.0416554	NFKBIA, AKT3, IKBKB, TRAF1, TNF, RPS6KA4, PIK3CD, CEBPB, JUNB, IL15, MAP3K8, CFLAR, TRADD, IL18R1, CASP10, JUN, CREB3, ATF6B, VCAM1, ATF4, CCL5
KEGG-PATHWAY	hsa04620	Toll-like receptor signaling pathway	21	1.96973	0.0416554	NFKBIA, AKT3, CCL4, IKBKB, TNF, IKBKE, PIK3CD, CXCL9, MAP3K8, STAT1, JUN, CD86, TLR2, IRF5, CCL5, TLR4, SPP1, IRF7, TICAM2, TLR1, CD80
KEGG-PATHWAY	hsa05321	Inflammatory bowel disease (IBD)	15	2.33026	0.041982	HLA-DRA, IL18, HLA-DQA2, TNF, HLA-DOA, IFNGR1, STAT1, IL18R1, JUN, TLR2, HLA-DMA, STAT3, TLR4, SMAD2, IL4R
KEGG-PATHWAY	hsa04623	Cytosolic DNA-sensing pathway	15	2.33026	0.041982	CCL4, NFKBIA, IL18, IKBKB, CASP1, DDX58, IKBKE, POLR3C, POLR2E, POLR3H, PYCARD, CCL5, IRF7, MB21D1, ZBP1
KEGG-PATHWAY	hsa05164	Influenza A	30	1.71421	0.0421286	NFKBIA, HLA-DRA, JAK1, HLA-DQA2, IKBKB, IKBKE, TNFSF10, STAT1, JUN, STAT2, IRF9, PYCARD, HSPA2, MX1, CIITA, AKT3, IL18, CASP1, TNF, DDX58, HLA-DOA, PIK3CD, DNAJC3, IFNGR1, EIF2AK3, HLA-DMA, RSAD2, CCL5, TLR4, IRF7
KEGG-PATHWAY	hsa04650	Natural killer cell mediated cytotoxicity	23	1.8744	0.044719	PTPN6, RAC2, ZAP70, CD244, TNF, PLCG2, KLRK1, PIK3CD, VAV3, SH2D1B, GRB2, TNFSF10, IFNGR1, VAV1, HCST, ICAM2, LCK, ITGB2, LAT, FCER1G, CD48, ITGAL, CD247
