# Supplementary material for: Long non-coding RNAs and mRNAs profiling during spleen development in pig
Source: PLoS One. 2018 Mar 14;13(3):e0193552. doi: 10.1371/journal.pone.0193552 (PMC5851557; doi:10.1371/journal.pone.0193552)
Supplement: S11 Table — (XLSX) [file pone.0193552.s015.xlsx]

## Sheet: 工作表1
S11 Table: Differentially expressed protein-coding genes in pairwise stages.
E55d VS B0d			E55d VS W30d			E55d VS A180d			E55d VS A2Y			B0d VS W30d			B0d VS A180d			B0d VS A2Y			W30d VS A180d			W30d VS A2Y			A180d VS A2Y			A2Y VS A2Y-WB
Gene ID	log2FoldChange	P values (Benjamini corrected)	Gene ID	log2FoldChange	P values (Benjamini corrected)	Gene ID	log2FoldChange	P values (Benjamini corrected)	Gene ID	log2FoldChange	P values (Benjamini corrected)	Gene ID	log2FoldChange	P values (Benjamini corrected)	Gene ID	log2FoldChange	P values (Benjamini corrected)	Gene ID	log2FoldChange	P values (Benjamini corrected)	Gene ID	log2FoldChange	P values (Benjamini corrected)	Gene ID	log2FoldChange	P values (Benjamini corrected)	Gene ID	log2FoldChange	P values (Benjamini corrected)	Gene ID	log2FoldChange	P values (Benjamini corrected)
ENSSSCG00000021038	6.69799	3.79662e-139	ENSSSCG00000030882	-4.59061	4.37144e-127	ENSSSCG00000001456	-4.56015	0	ENSSSCG00000001453	-4.51482	0	ENSSSCG00000009090	9.88738	3.11612e-56	ENSSSCG00000008939	-7.1523	4.79994e-211	ENSSSCG00000008939	-6.78455	9.09565e-161	ENSSSCG00000025419	-3.99861	1.68042e-68	ENSSSCG00000011769	-5.12427	3.55846e-48	ENSSSCG00000017957	7.81738	1.25787e-169	ENSSSCG00000014088	-7.66506	1.47019e-52
ENSSSCG00000030882	-4.52398	2.07671e-106	ENSSSCG00000018086	3.84473	8.9803e-116	ENSSSCG00000025133	-3.62125	0	ENSSSCG00000010908	-4.2856	8.66819e-241	ENSSSCG00000014394	9.33188	7.14505e-52	ENSSSCG00000011102	4.65394	1.69131e-88	ENSSSCG00000021038	-7.20888	5.43941e-85	ENSSSCG00000007888	-3.72593	2.07786e-52	ENSSSCG00000005260	-9.35304	1.40164e-41	ENSSSCG00000005260	-8.15617	7.86862e-62	ENSSSCG00000028715	-5.87507	6.31217e-42
ENSSSCG00000021646	-5.00668	4.51163e-104	ENSSSCG00000000657	-3.26054	5.50173e-86	ENSSSCG00000000657	-3.76033	5.56946e-300	ENSSSCG00000003461	9.21443	1.19238e-234	ENSSSCG00000011769	4.83986	2.85648e-45	ENSSSCG00000001427	-11.0017	1.78195e-77	ENSSSCG00000001453	-2.76551	2.9767e-60	ENSSSCG00000018682	-3.04903	3.47472e-52	ENSSSCG00000023223	-7.1259	6.57568e-32	ENSSSCG00000027417	6.46707	5.79977e-59	ENSSSCG00000005037	8.07426	1.15522e-34
ENSSSCG00000006187	-7.89111	3.06314e-75	ENSSSCG00000030731	-5.21229	1.50042e-79	ENSSSCG00000013553	-3.23519	4.69776e-299	ENSSSCG00000006378	-5.14758	5.05541e-168	ENSSSCG00000016857	8.60751	2.39289e-42	ENSSSCG00000000641	-4.48301	5.8205e-77	ENSSSCG00000015530	6.40465	2.63589e-48	ENSSSCG00000006508	7.78149	2.3616e-46	ENSSSCG00000009094	6.31408	1.30587e-28	ENSSSCG00000006175	-8.04303	1.66466e-56	ENSSSCG00000010882	5.31921	7.01291e-30
ENSSSCG00000000660	-5.66637	4.21235e-70	ENSSSCG00000010281	-3.42734	2.53557e-78	ENSSSCG00000014277	-3.43008	5.74106e-281	ENSSSCG00000011848	5.14049	2.88321e-155	ENSSSCG00000009357	8.04206	7.20519e-35	ENSSSCG00000007888	-6.56781	9.60388e-68	ENSSSCG00000007888	-5.80365	4.19174e-43	ENSSSCG00000006175	8.80145	2.06778e-43	ENSSSCG00000008881	-7.98287	3.36658e-24	ENSSSCG00000027221	-3.13722	1.71946e-43	ENSSSCG00000026547	-2.13639	4.42463e-26
ENSSSCG00000015270	3.16101	7.47429e-70	ENSSSCG00000025146	2.9743	4.26446e-73	ENSSSCG00000011978	4.3583	5.06678e-271	ENSSSCG00000011978	4.52349	1.4695e-152	ENSSSCG00000011776	-4.57828	3.13576e-34	ENSSSCG00000017957	-7.71816	1.7649e-62	ENSSSCG00000013730	10.1723	5.91441e-41	ENSSSCG00000019898	-5.81289	2.10692e-42	ENSSSCG00000021177	6.90356	3.75201e-23	ENSSSCG00000011473	6.38281	1.49195e-41	ENSSSCG00000023674	-3.22197	6.85667e-25
ENSSSCG00000003226	-3.74653	7.42657e-62	ENSSSCG00000016763	4.90696	1.73459e-70	ENSSSCG00000029691	-3.75444	2.22007e-267	ENSSSCG00000003525	-4.26549	3.23021e-147	ENSSSCG00000006016	7.39974	6.21751e-27	ENSSSCG00000004687	-2.59495	3.33973e-62	ENSSSCG00000008239	-6.41733	1.80978e-37	ENSSSCG00000001156	-2.93568	2.83502e-42	ENSSSCG00000007888	-2.9727	6.12148e-23	ENSSSCG00000005037	-7.21528	1.20663e-38	ENSSSCG00000008138	1.52114	2.96525e-24
ENSSSCG00000001456	-2.34099	1.95471e-59	ENSSSCG00000003525	-3.76329	2.0646e-69	ENSSSCG00000004682	-4.80691	1.58924e-258	ENSSSCG00000017957	7.72371	4.84353e-142	ENSSSCG00000008939	-3.8834	2.16899e-26	ENSSSCG00000014249	3.3333	1.44492e-60	ENSSSCG00000006140	5.71759	8.48459e-33	ENSSSCG00000029854	-3.03285	2.83502e-42	ENSSSCG00000030890	-3.91457	2.63875e-21	ENSSSCG00000013983	-3.81391	1.52472e-38	ENSSSCG00000011769	4.97648	5.50622e-24
ENSSSCG00000013579	9.63101	3.07741e-56	ENSSSCG00000001456	-4.32469	2.43153e-64	ENSSSCG00000027372	-3.12052	4.86536e-257	ENSSSCG00000009641	6.21972	7.23496e-133	ENSSSCG00000016068	6.95367	4.25754e-23	ENSSSCG00000017358	6.80184	6.06679e-56	ENSSSCG00000031054	-5.11169	1.08235e-32	ENSSSCG00000025304	-5.79441	6.07913e-42	ENSSSCG00000009357	-7.36693	3.59567e-20	ENSSSCG00000023223	-5.87677	6.79127e-36	ENSSSCG00000025717	-4.62442	7.95333e-24
ENSSSCG00000018086	3.28876	7.73e-56	ENSSSCG00000020978	-5.16171	2.2573e-63	ENSSSCG00000017358	8.15602	1.17253e-245	ENSSSCG00000029918	-6.54511	1.36288e-124	ENSSSCG00000017880	-6.50983	2.37743e-22	ENSSSCG00000014171	-4.1215	3.0268e-51	ENSSSCG00000023223	-6.70218	2.19237e-32	ENSSSCG00000008893	-3.2822	4.26974e-40	ENSSSCG00000030732	5.02842	2.82703e-19	ENSSSCG00000027341	5.43884	2.47793e-32	ENSSSCG00000000675	-3.54458	9.35644e-23
ENSSSCG00000017957	7.37346	3.88058e-55	ENSSSCG00000011769	4.91338	2.81968e-62	ENSSSCG00000010908	-3.84196	5.20441e-244	ENSSSCG00000013958	7.75092	3.71826e-124	ENSSSCG00000022996	5.87356	7.69221e-20	ENSSSCG00000030868	-6.66211	5.11032e-51	ENSSSCG00000027221	-3.73033	9.46476e-32	ENSSSCG00000030789	-7.82964	5.57225e-39	ENSSSCG00000006780	-3.70544	8.7518e-19	ENSSSCG00000017155	-4.87018	4.75344e-31	ENSSSCG00000002822	-5.13259	3.93872e-22
ENSSSCG00000009699	-3.16276	1.10538e-51	ENSSSCG00000023371	2.76037	3.21324e-62	ENSSSCG00000006378	-5.17584	7.58889e-242	ENSSSCG00000013553	-3.13281	3.21168e-123	ENSSSCG00000029308	-6.58003	8.96371e-20	ENSSSCG00000001456	-2.20548	9.8931e-51	ENSSSCG00000016472	9.28177	1.78797e-31	ENSSSCG00000000095	-2.5604	4.15492e-35	ENSSSCG00000025717	3.9512	1.59919e-18	ENSSSCG00000008893	1.9748	2.17529e-25	ENSSSCG00000028739	-2.31022	3.75593e-21
ENSSSCG00000015716	-8.87007	3.01307e-51	ENSSSCG00000017300	2.35173	5.32465e-62	ENSSSCG00000003226	-4.37416	1.30866e-238	ENSSSCG00000000289	5.58203	3.6126e-109	ENSSSCG00000026949	-4.34912	6.71275e-18	ENSSSCG00000030825	-7.97473	3.91532e-49	ENSSSCG00000011848	4.34715	7.47057e-31	ENSSSCG00000023294	5.84023	1.2204e-33	ENSSSCG00000006288	4.775	2.07301e-17	ENSSSCG00000027827	3.44478	2.76938e-24	ENSSSCG00000021812	2.19114	1.31707e-20
ENSSSCG00000002881	-7.28556	7.39163e-49	ENSSSCG00000015270	3.13547	7.00836e-60	ENSSSCG00000018086	4.79896	1.49374e-235	ENSSSCG00000013579	5.66917	2.19455e-107	ENSSSCG00000027378	6.43072	1.51131e-15	ENSSSCG00000004682	-3.59762	5.78758e-49	ENSSSCG00000021177	7.80819	8.85523e-31	ENSSSCG00000014171	-3.4575	5.54825e-31	ENSSSCG00000011646	-5.43601	5.56275e-17	ENSSSCG00000024434	-1.97796	6.86186e-24	ENSSSCG00000003332	-1.4696	1.5485e-20
ENSSSCG00000024009	-3.11772	2.50747e-48	ENSSSCG00000029949	5.48427	8.94246e-55	ENSSSCG00000026791	7.19063	9.90796e-228	ENSSSCG00000003226	-3.53239	1.9335e-103	ENSSSCG00000016064	5.91235	6.66303e-15	ENSSSCG00000025419	-3.91101	1.06116e-48	ENSSSCG00000016027	-3.04906	3.37969e-30	ENSSSCG00000004237	-1.83404	4.35052e-30	ENSSSCG00000017865	-6.77039	9.57693e-17	ENSSSCG00000009094	4.28668	7.3376e-23	ENSSSCG00000006759	-4.02064	2.73942e-20
ENSSSCG00000025133	-2.46123	6.40359e-48	ENSSSCG00000029570	2.99732	1.51817e-53	ENSSSCG00000005273	-2.53119	1.71744e-225	ENSSSCG00000010026	-4.43545	3.06639e-101	ENSSSCG00000026425	5.91361	1.68146e-14	ENSSSCG00000009090	10.6652	3.6329e-48	ENSSSCG00000000641	-4.38515	4.67702e-30	ENSSSCG00000029839	-2.88788	1.02989e-28	ENSSSCG00000001913	-6.76488	1.30842e-16	ENSSSCG00000013442	1.75855	3.57923e-22	ENSSSCG00000022828	1.5571	3.24233e-19
ENSSSCG00000029918	-5.04306	1.09901e-47	ENSSSCG00000029399	-4.15306	4.53658e-53	ENSSSCG00000003461	8.69433	4.04134e-224	ENSSSCG00000015093	-6.98424	1.93446e-98	ENSSSCG00000031054	-3.85571	4.02269e-14	ENSSSCG00000007131	-4.11952	6.94164e-48	ENSSSCG00000006288	4.07162	2.73772e-29	ENSSSCG00000024699	-2.88777	1.02989e-28	ENSSSCG00000026183	6.65593	1.07952e-15	ENSSSCG00000003332	1.23465	1.66973e-21	ENSSSCG00000010955	-1.97079	5.84395e-19
ENSSSCG00000017466	-4.1363	7.00837e-47	ENSSSCG00000006038	5.45901	7.20803e-53	ENSSSCG00000008072	3.88334	6.73663e-221	ENSSSCG00000016210	4.85569	1.99835e-98	ENSSSCG00000009037	5.69724	7.07172e-13	ENSSSCG00000006140	5.73393	1.16924e-47	ENSSSCG00000017358	7.05632	8.24891e-28	ENSSSCG00000020578	-4.8294	1.16561e-28	ENSSSCG00000008939	-2.69276	1.07984e-15	ENSSSCG00000017865	-5.53292	3.39317e-21	ENSSSCG00000004143	6.1551	1.11393e-18
ENSSSCG00000013418	-2.543	8.22732e-47	ENSSSCG00000005649	-4.1567	7.20803e-53	ENSSSCG00000001735	7.73325	1.59971e-203	ENSSSCG00000012970	-5.24834	3.08841e-93	ENSSSCG00000000263	1.95667	2.14069e-12	ENSSSCG00000027417	-7.0324	5.41628e-47	ENSSSCG00000013958	6.10232	1.10639e-27	ENSSSCG00000020505	-2.54136	8.19e-28	ENSSSCG00000006508	5.65519	1.85706e-15	ENSSSCG00000022828	-1.47816	1.06222e-20	ENSSSCG00000017865	6.19318	1.11393e-18
ENSSSCG00000003525	-3.19801	1.95217e-46	ENSSSCG00000000653	-3.35606	6.83e-52	ENSSSCG00000015093	-7.21826	9.74821e-203	ENSSSCG00000029399	-6.34421	4.9349e-93	ENSSSCG00000008733	-2.89001	6.02922e-12	ENSSSCG00000001735	6.62908	5.20292e-43	ENSSSCG00000009046	6.45328	2.26994e-27	ENSSSCG00000000816	-2.48661	9.32786e-28	ENSSSCG00000000675	3.17982	9.3802e-15	ENSSSCG00000026183	5.47399	6.05591e-20	ENSSSCG00000001493	-3.74495	3.35005e-18
ENSSSCG00000018061	-2.26047	3.18429e-45	ENSSSCG00000029918	-5.73428	1.46421e-51	ENSSSCG00000028069	4.66262	5.28402e-201	ENSSSCG00000014016	-2.27701	7.50213e-93	ENSSSCG00000000259	5.13495	1.10763e-11	ENSSSCG00000001453	-2.71351	2.53186e-40	ENSSSCG00000009094	5.53031	5.12166e-27	ENSSSCG00000011700	3.33805	2.20526e-25	ENSSSCG00000029337	-6.68713	1.73215e-14	ENSSSCG00000020578	3.20064	6.16885e-19	ENSSSCG00000024816	-2.32931	3.56849e-18
ENSSSCG00000025115	5.25358	1.52963e-44	ENSSSCG00000011877	-2.36761	2.42246e-49	ENSSSCG00000001469	-4.19533	2.10865e-195	ENSSSCG00000027372	-4.28407	1.72752e-90	ENSSSCG00000031039	3.97243	1.50083e-11	ENSSSCG00000015555	2.23749	3.44509e-40	ENSSSCG00000001735	6.3959	8.62446e-27	ENSSSCG00000018061	2.80492	2.8387e-25	ENSSSCG00000027221	-3.32061	1.80179e-14	ENSSSCG00000007585	1.36051	8.366e-19	ENSSSCG00000026794	5.767	3.56849e-18
ENSSSCG00000030731	-3.48029	2.41156e-44	ENSSSCG00000010400	-3.3618	5.24556e-48	ENSSSCG00000012916	-3.02796	1.03632e-180	ENSSSCG00000008939	-8.41025	1.46137e-88	ENSSSCG00000016220	5.66291	3.2499e-11	ENSSSCG00000008168	-5.15896	4.6321e-38	ENSSSCG00000026729	-7.36638	1.6214e-26	ENSSSCG00000030890	-4.36878	6.18119e-25	ENSSSCG00000004644	4.71235	1.88397e-14	ENSSSCG00000013468	2.74898	9.66499e-19	ENSSSCG00000013885	-3.97481	1.58771e-17
ENSSSCG00000002919	-3.31	2.19079e-43	ENSSSCG00000015774	3.71758	1.69185e-47	ENSSSCG00000002254	3.03436	2.79686e-173	ENSSSCG00000007528	5.11909	2.5066e-88	ENSSSCG00000030825	-4.21414	4.28534e-11	ENSSSCG00000001396	-2.70012	4.22718e-37	ENSSSCG00000002290	4.06621	1.62917e-26	ENSSSCG00000008939	-3.04484	1.38997e-23	ENSSSCG00000013052	4.91002	3.28172e-14	ENSSSCG00000027294	1.21717	1.06526e-18	ENSSSCG00000025944	2.19648	3.22203e-17
ENSSSCG00000014394	-10.2186	9.4287e-42	ENSSSCG00000021712	-3.01391	2.5727e-47	ENSSSCG00000007350	-2.75014	5.86658e-171	ENSSSCG00000004779	-3.38348	2.02424e-87	ENSSSCG00000021712	-1.77519	5.98433e-11	ENSSSCG00000013730	9.6483	3.03302e-36	ENSSSCG00000030890	-5.45215	2.09818e-25	ENSSSCG00000030868	-3.67233	2.69721e-22	ENSSSCG00000011926	-6.36414	3.28172e-14	ENSSSCG00000028688	-1.81659	1.2583e-18	ENSSSCG00000014016	-1.69198	1.25813e-16
ENSSSCG00000020978	-5.64757	9.4287e-42	ENSSSCG00000013023	-1.92206	3.03713e-47	ENSSSCG00000001453	-4.44	1.2898e-169	ENSSSCG00000025352	-4.43564	8.10883e-87	ENSSSCG00000001456	-1.99177	1.55052e-10	ENSSSCG00000008180	5.24805	4.03693e-36	ENSSSCG00000025115	-4.46382	8.95543e-25	ENSSSCG00000004727	1.90395	2.96546e-22	ENSSSCG00000027323	3.93675	5.02403e-14	ENSSSCG00000000288	1.42174	1.52597e-17	ENSSSCG00000012996	-2.0041	1.9157e-16
ENSSSCG00000011700	-9.49845	1.33004e-41	ENSSSCG00000000654	-4.46727	6.16243e-46	ENSSSCG00000016573	-2.97137	3.02131e-167	ENSSSCG00000025133	-2.84421	2.17783e-86	ENSSSCG00000007067	1.83975	1.69895e-10	ENSSSCG00000010069	-4.05412	6.31329e-36	ENSSSCG00000016901	-4.73923	1.14533e-24	ENSSSCG00000014040	1.50748	1.04239e-19	ENSSSCG00000025911	-6.46044	5.29585e-14	ENSSSCG00000000816	3.038	3.44741e-17	ENSSSCG00000022258	-3.91435	1.82125e-15
ENSSSCG00000000146	-4.13058	1.6848e-41	ENSSSCG00000001408	-3.10804	1.14125e-45	ENSSSCG00000004687	-4.7483	2.20814e-166	ENSSSCG00000004687	-4.07129	2.27713e-85	ENSSSCG00000016850	2.20686	6.2341e-10	ENSSSCG00000026760	-5.07035	2.73365e-35	ENSSSCG00000017880	-7.50619	2.56923e-23	ENSSSCG00000029308	6.44551	1.46415e-19	ENSSSCG00000005724	4.65753	7.05919e-14	ENSSSCG00000001814	2.46636	3.62015e-17	ENSSSCG00000013052	-4.7649	1.89009e-15
ENSSSCG00000001408	-2.48336	2.79392e-41	ENSSSCG00000016569	2.48181	1.60676e-45	ENSSSCG00000015122	-4.2553	1.33107e-165	ENSSSCG00000003524	-3.75192	7.87211e-81	ENSSSCG00000000457	-4.36629	6.2341e-10	ENSSSCG00000031054	-6.31895	4.8577e-35	ENSSSCG00000014249	3.50095	2.83782e-23	ENSSSCG00000004163	1.97799	2.34567e-19	ENSSSCG00000029613	-3.04329	1.43639e-13	ENSSSCG00000010503	-1.6046	1.49306e-16	ENSSSCG00000023333	-2.74051	1.09448e-14
ENSSSCG00000003524	-3.12838	3.19473e-41	ENSSSCG00000011700	-8.33583	3.16236e-45	ENSSSCG00000015085	-2.88061	4.03991e-163	ENSSSCG00000014899	-2.55954	8.67673e-81	ENSSSCG00000015482	-2.43821	6.9369e-10	ENSSSCG00000025304	-5.8411	3.09528e-34	ENSSSCG00000010755	8.11023	1.53243e-22	ENSSSCG00000001984	1.34409	4.25305e-19	ENSSSCG00000019898	-2.9473	1.551e-13	ENSSSCG00000022918	-1.1639	8.14026e-16	ENSSSCG00000013442	-1.90969	1.3539e-14
ENSSSCG00000006038	4.96567	4.76551e-40	ENSSSCG00000008340	2.28951	7.74738e-45	ENSSSCG00000030882	-4.80958	3.09525e-162	ENSSSCG00000008294	-5.962	5.52385e-80	ENSSSCG00000001453	-2.37673	1.3276e-09	ENSSSCG00000030830	-5.58673	5.76992e-34	ENSSSCG00000009045	6.93992	2.19035e-22	ENSSSCG00000007600	-3.24916	7.63566e-17	ENSSSCG00000014040	1.37609	1.91512e-13	ENSSSCG00000008476	-5.16205	9.43876e-16	ENSSSCG00000014972	1.40627	1.48155e-14
ENSSSCG00000001453	-1.71106	8.1401e-38	ENSSSCG00000001252	-6.57562	2.45285e-44	ENSSSCG00000007440	-3.21784	1.98776e-161	ENSSSCG00000001469	-3.89218	6.2752e-80	ENSSSCG00000003763	-2.37269	1.43657e-09	ENSSSCG00000019898	-5.84407	1.42431e-33	ENSSSCG00000013501	5.44886	2.50439e-22	ENSSSCG00000025717	3.67661	2.10097e-16	ENSSSCG00000025304	-2.93008	3.49273e-13	ENSSSCG00000030110	5.02698	1.56503e-15	ENSSSCG00000008187	-2.92624	3.28655e-14
ENSSSCG00000027330	4.15821	1.27481e-37	ENSSSCG00000024168	11.6621	3.50546e-44	ENSSSCG00000023666	-1.82277	1.89489e-159	ENSSSCG00000018086	4.27865	8.58659e-79	ENSSSCG00000029337	5.07921	2.84845e-09	ENSSSCG00000009046	6.03362	1.29541e-32	ENSSSCG00000011795	3.42529	5.30602e-22	ENSSSCG00000009357	-6.00797	4.36586e-16	ENSSSCG00000017357	3.20723	8.00437e-13	ENSSSCG00000021721	4.57315	2.5407e-15	ENSSSCG00000010156	1.14524	3.44822e-14
ENSSSCG00000010908	-3.16213	1.55475e-37	ENSSSCG00000001778	-3.88142	2.29329e-43	ENSSSCG00000006140	4.30786	1.70747e-158	ENSSSCG00000006187	-7.05134	5.9618e-78	ENSSSCG00000001472	-2.64978	3.89663e-09	ENSSSCG00000030789	-9.0697	6.62718e-32	ENSSSCG00000009977	6.43018	1.55456e-21	ENSSSCG00000000509	1.49282	5.38682e-16	ENSSSCG00000000650	3.57931	8.26639e-13	ENSSSCG00000017291	1.97968	1.25867e-14	ENSSSCG00000010039	5.5779	5.02319e-14
ENSSSCG00000008294	-4.42355	6.26626e-37	ENSSSCG00000010944	-5.03843	3.48647e-43	ENSSSCG00000001727	-2.55949	1.98359e-150	ENSSSCG00000020906	-3.50155	6.16926e-76	ENSSSCG00000014993	4.94568	6.77793e-09	ENSSSCG00000007600	-5.26708	1.53401e-31	ENSSSCG00000028367	-3.07747	2.1594e-21	ENSSSCG00000009945	-1.686	2.92111e-15	ENSSSCG00000030295	5.7752	9.32469e-13	ENSSSCG00000005060	-3.93143	2.54216e-14	ENSSSCG00000008893	-1.80615	6.56523e-14
ENSSSCG00000001914	3.5565	2.14454e-36	ENSSSCG00000009699	-3.34082	5.35006e-43	ENSSSCG00000003525	-4.10497	1.32568e-146	ENSSSCG00000008072	3.29532	9.12027e-76	ENSSSCG00000008617	-2.76583	1.95517e-08	ENSSSCG00000016027	-3.03255	4.02845e-31	ENSSSCG00000029613	-2.90798	3.3033e-21	ENSSSCG00000015845	3.35607	9.64418e-15	ENSSSCG00000030196	-6.24373	2.44038e-12	ENSSSCG00000007798	1.1648	3.69182e-14	ENSSSCG00000000816	-2.93933	6.91161e-14
ENSSSCG00000015093	-4.43495	4.7589e-36	ENSSSCG00000002881	-7.20074	6.57441e-43	ENSSSCG00000014016	-2.42839	1.0762e-142	ENSSSCG00000006468	3.01409	1.15569e-75	ENSSSCG00000012869	4.80534	2.51792e-08	ENSSSCG00000025115	-4.80443	7.40177e-30	ENSSSCG00000011646	-7.78952	3.78128e-21	ENSSSCG00000008180	3.74734	2.55459e-14	ENSSSCG00000009870	-6.06765	2.95318e-12	ENSSSCG00000000509	-1.65148	3.99389e-14	ENSSSCG00000004789	-1.96374	8.47369e-14
ENSSSCG00000023217	-9.57086	7.44199e-36	ENSSSCG00000022236	-2.65702	1.17676e-42	ENSSSCG00000016522	4.47314	3.76828e-142	ENSSSCG00000025537	-2.87848	1.88236e-75	ENSSSCG00000008953	4.80471	2.64779e-08	ENSSSCG00000018061	2.67494	4.50457e-29	ENSSSCG00000013180	7.94868	4.65625e-21	ENSSSCG00000004270	5.98549	4.59443e-14	ENSSSCG00000008955	3.75641	5.25081e-12	ENSSSCG00000006110	-1.16241	4.35217e-14	ENSSSCG00000015836	1.15302	1.43256e-13
ENSSSCG00000006276	-2.49485	4.77704e-35	ENSSSCG00000027330	5.22369	2.28683e-42	ENSSSCG00000001408	-3.32412	7.73512e-141	ENSSSCG00000001408	-3.70649	7.14933e-75	ENSSSCG00000000641	-3.68135	2.64779e-08	ENSSSCG00000027158	2.66805	6.51186e-29	ENSSSCG00000030732	3.9423	5.29737e-20	ENSSSCG00000021610	-1.82537	1.02591e-13	ENSSSCG00000010039	-5.01651	6.17928e-12	ENSSSCG00000029412	2.06156	4.78783e-14	ENSSSCG00000018172	2.29152	2.29365e-13
ENSSSCG00000000657	-2.75375	1.27679e-34	ENSSSCG00000002919	-3.30377	2.35784e-42	ENSSSCG00000029854	-5.12023	1.87525e-140	ENSSSCG00000017087	-3.62698	9.78208e-74	ENSSSCG00000010698	2.54183	3.07253e-08	ENSSSCG00000017880	-8.05481	8.00755e-29	ENSSSCG00000030825	-6.1113	6.20535e-20	ENSSSCG00000022059	-2.50298	2.08322e-13	ENSSSCG00000013111	-3.76145	9.82551e-12	ENSSSCG00000025304	2.9085	4.79298e-14	ENSSSCG00000006101	5.44282	3.81931e-13
ENSSSCG00000006374	-3.91627	3.22814e-33	ENSSSCG00000011304	3.72233	2.71539e-42	ENSSSCG00000006187	-7.69036	3.8256e-137	ENSSSCG00000005935	2.89458	1.19349e-73	ENSSSCG00000022393	-2.09342	3.14123e-08	ENSSSCG00000026791	5.76947	1.14435e-28	ENSSSCG00000004161	-7.39793	7.47762e-19	ENSSSCG00000006755	5.62519	2.38096e-13	ENSSSCG00000006455	-2.92987	1.8792e-11	ENSSSCG00000019898	2.90829	4.79298e-14	ENSSSCG00000008803	4.82588	5.94736e-13
ENSSSCG00000014224	9.36714	3.50926e-33	ENSSSCG00000029753	-3.98974	2.86313e-42	ENSSSCG00000012970	-5.73006	1.37605e-136	ENSSSCG00000001252	-7.50154	3.53143e-73	ENSSSCG00000006063	1.86558	3.3758e-08	ENSSSCG00000004163	2.0697	1.45433e-28	ENSSSCG00000030601	2.31338	1.14536e-18	ENSSSCG00000018091	1.50854	3.72207e-13	ENSSSCG00000013868	4.27659	1.8792e-11	ENSSSCG00000025419	2.61582	5.38893e-14	ENSSSCG00000024113	5.43876	6.13241e-13
ENSSSCG00000024231	-2.92842	3.66589e-33	ENSSSCG00000007440	-2.62379	3.12316e-41	ENSSSCG00000030143	4.55756	2.04171e-134	ENSSSCG00000011322	-4.07971	2.57468e-72	ENSSSCG00000011047	1.43133	3.3758e-08	ENSSSCG00000030890	-5.94246	2.01361e-28	ENSSSCG00000026760	-4.10827	2.19116e-18	ENSSSCG00000005930	-2.46044	4.21127e-13	ENSSSCG00000029399	-2.0613	2.39595e-11	ENSSSCG00000007721	3.41339	4.92595e-13	ENSSSCG00000002243	5.38264	6.13241e-13
ENSSSCG00000010944	-3.73706	4.34236e-33	ENSSSCG00000004077	1.84671	3.99502e-41	ENSSSCG00000011102	4.34483	1.16985e-130	ENSSSCG00000020978	-7.39957	9.83304e-72	ENSSSCG00000004952	-2.09556	4.02421e-08	ENSSSCG00000006736	-2.20751	3.65948e-28	ENSSSCG00000004687	-1.89311	3.04336e-18	ENSSSCG00000011755	-3.72415	1.51051e-12	ENSSSCG00000009945	-1.60243	2.58014e-11	ENSSSCG00000007077	-1.33876	6.31886e-13	ENSSSCG00000013038	5.39107	1.32136e-12
ENSSSCG00000011736	6.28446	4.22161e-32	ENSSSCG00000026635	5.02322	4.0178e-41	ENSSSCG00000005312	-5.04996	1.21401e-129	ENSSSCG00000011899	-3.60706	4.27035e-71	ENSSSCG00000024651	2.40891	6.34242e-08	ENSSSCG00000016472	8.75182	2.03493e-27	ENSSSCG00000009641	4.16217	5.4077e-18	ENSSSCG00000003197	-5.43693	4.18211e-12	ENSSSCG00000011700	2.47964	2.58014e-11	ENSSSCG00000004163	-1.08722	1.40141e-12	ENSSSCG00000013468	-2.6884	2.98892e-12
ENSSSCG00000001770	-2.59005	5.10237e-32	ENSSSCG00000010908	-3.69836	7.03913e-41	ENSSSCG00000001396	-3.58856	7.13698e-128	ENSSSCG00000009094	6.76478	2.49277e-70	ENSSSCG00000010281	-1.65609	6.74424e-08	ENSSSCG00000029854	-3.14131	5.71597e-27	ENSSSCG00000010044	-5.76645	7.53723e-18	ENSSSCG00000005724	4.01342	4.39765e-12	ENSSSCG00000013415	6.09976	3.60715e-11	ENSSSCG00000027959	-1.39531	1.62299e-12	ENSSSCG00000027959	1.76262	7.46307e-12
ENSSSCG00000000059	-9.06543	3.07816e-30	ENSSSCG00000017236	-3.9689	1.18137e-40	ENSSSCG00000018091	3.65177	4.12306e-123	ENSSSCG00000030408	-2.19271	3.01748e-70	ENSSSCG00000013853	-2.24265	7.20493e-08	ENSSSCG00000001457	-3.28495	7.86582e-27	ENSSSCG00000026949	-4.40875	1.11863e-17	ENSSSCG00000026919	-2.08352	6.53909e-12	ENSSSCG00000030107	-3.72054	3.77664e-11	ENSSSCG00000013404	-1.18266	1.85283e-12	ENSSSCG00000008598	-2.36261	9.69085e-12
ENSSSCG00000000789	9.28812	6.24719e-30	ENSSSCG00000026108	3.86473	6.69192e-40	ENSSSCG00000013241	-2.95653	7.49073e-122	ENSSSCG00000028494	-3.2613	3.41557e-70	ENSSSCG00000017548	3.76136	8.20479e-08	ENSSSCG00000012970	-2.87519	5.16583e-26	ENSSSCG00000010069	-3.24224	1.27417e-17	ENSSSCG00000017630	4.77837	1.13406e-11	ENSSSCG00000005609	4.89614	3.8775e-11	ENSSSCG00000026122	-1.15094	1.85283e-12	ENSSSCG00000030165	-3.2665	1.00705e-11
ENSSSCG00000001526	3.50485	1.03188e-29	ENSSSCG00000001765	3.52655	6.8787e-40	ENSSSCG00000025537	-3.1891	3.95476e-119	ENSSSCG00000000295	-2.61002	1.35454e-69	ENSSSCG00000013286	2.15618	9.4117e-08	ENSSSCG00000007472	-3.19259	5.68715e-26	ENSSSCG00000026474	7.33178	1.57317e-17	ENSSSCG00000003332	-1.4376	1.37836e-11	ENSSSCG00000001498	-5.59954	6.64903e-11	ENSSSCG00000022059	2.80249	2.13089e-12	ENSSSCG00000030839	-1.94003	1.1233e-11
ENSSSCG00000004517	2.09742	1.0772e-29	ENSSSCG00000011463	4.56941	4.58673e-39	ENSSSCG00000002919	-3.79164	2.96059e-117	ENSSSCG00000004190	-2.58636	6.1195e-69	ENSSSCG00000023379	-2.29707	9.43185e-08	ENSSSCG00000001405	-2.83694	9.73696e-26	ENSSSCG00000011979	-4.75568	3.27313e-17	ENSSSCG00000030825	-3.35688	1.54805e-11	ENSSSCG00000009222	-5.83722	6.98334e-11	ENSSSCG00000011628	-0.98717	2.56652e-12	ENSSSCG00000005924	-3.02161	1.19651e-11
ENSSSCG00000026635	3.95155	2.66659e-29	ENSSSCG00000003524	-3.56124	8.28032e-39	ENSSSCG00000004077	2.89142	1.36668e-115	ENSSSCG00000022036	-4.18807	6.31295e-69	ENSSSCG00000008648	-3.42216	1.65509e-07	ENSSSCG00000008742	-2.45799	1.16441e-25	ENSSSCG00000007528	4.64697	4.50704e-17	ENSSSCG00000010085	-2.01655	1.5635e-11	ENSSSCG00000000243	3.69809	7.69392e-11	ENSSSCG00000004561	-0.896254	4.3876e-12	ENSSSCG00000003187	-1.36362	2.53803e-11
ENSSSCG00000013241	-2.30748	4.23185e-29	ENSSSCG00000003226	-3.38691	8.32773e-39	ENSSSCG00000018682	-4.07651	1.1454e-114	ENSSSCG00000013736	2.69579	4.26437e-68	ENSSSCG00000011831	2.10862	1.65758e-07	ENSSSCG00000010271	-3.45767	2.85731e-25	ENSSSCG00000030469	-6.12118	5.07794e-17	ENSSSCG00000028335	-2.90915	1.90319e-11	ENSSSCG00000009839	-5.14861	7.94757e-11	ENSSSCG00000022729	2.02582	5.89899e-12	ENSSSCG00000025439	3.47517	3.06431e-11
ENSSSCG00000000654	-2.65232	6.14308e-29	ENSSSCG00000017543	-1.91227	1.61467e-38	ENSSSCG00000017283	-3.18313	1.33008e-114	ENSSSCG00000001778	-4.2873	1.02664e-67	ENSSSCG00000025058	1.89023	2.54008e-07	ENSSSCG00000009180	-3.0983	4.75369e-25	ENSSSCG00000007600	-3.97557	5.45742e-17	ENSSSCG00000025582	-1.49911	2.11216e-11	ENSSSCG00000007083	3.28571	1.11537e-10	ENSSSCG00000013052	3.98627	6.49843e-12	ENSSSCG00000027877	1.81108	3.56342e-11
ENSSSCG00000012970	-2.80789	7.26666e-29	ENSSSCG00000027378	11.0773	1.87243e-38	ENSSSCG00000029918	-5.85351	6.78554e-113	ENSSSCG00000008768	-3.71976	3.12195e-67	ENSSSCG00000014172	-1.9403	2.99241e-07	ENSSSCG00000017280	-2.30528	7.22486e-25	ENSSSCG00000015555	1.87573	6.36708e-17	ENSSSCG00000030110	-5.34533	2.20465e-11	ENSSSCG00000011795	2.92849	1.2704e-10	ENSSSCG00000002041	-3.61482	6.73085e-12	ENSSSCG00000010332	-2.58329	4.25398e-11
ENSSSCG00000005649	-4.02936	3.34515e-28	ENSSSCG00000016857	11.0833	2.15729e-38	ENSSSCG00000026951	-5.03289	3.20312e-112	ENSSSCG00000021712	-2.63544	4.89015e-67	ENSSSCG00000021176	-2.11411	3.14623e-07	ENSSSCG00000016902	-8.23304	2.09465e-24	ENSSSCG00000017865	-7.11469	8.77313e-17	ENSSSCG00000010069	-1.92589	2.78953e-11	ENSSSCG00000006845	-2.57698	2.03722e-10	ENSSSCG00000029224	-4.45923	6.81257e-12	ENSSSCG00000011720	3.96074	5.06843e-11
ENSSSCG00000016763	3.42977	6.01131e-28	ENSSSCG00000030143	2.91185	3.85532e-38	ENSSSCG00000005649	-4.73476	4.59278e-111	ENSSSCG00000000950	5.36041	1.40202e-65	ENSSSCG00000026478	-2.55349	3.14623e-07	ENSSSCG00000018682	-3.42708	3.74036e-24	ENSSSCG00000016902	-7.51676	9.3915e-17	ENSSSCG00000007798	-1.15952	3.07372e-11	ENSSSCG00000002243	-4.92102	2.53383e-10	ENSSSCG00000015602	-1.66618	1.821e-11	ENSSSCG00000026122	1.25388	5.47485e-11
ENSSSCG00000005243	4.6058	1.08064e-27	ENSSSCG00000003913	11.0427	4.943e-38	ENSSSCG00000025419	-5.88532	1.01119e-109	ENSSSCG00000000653	-4.44744	2.81476e-65	ENSSSCG00000009239	-2.77755	3.27731e-07	ENSSSCG00000029839	-3.35064	7.1139e-24	ENSSSCG00000000289	5.15291	9.3915e-17	ENSSSCG00000030996	-1.6114	4.00286e-11	ENSSSCG00000011304	-2.84656	3.01266e-10	ENSSSCG00000005211	2.10396	2.30871e-11	ENSSSCG00000029308	5.28631	5.60938e-11
ENSSSCG00000027372	-2.38042	2.78108e-27	ENSSSCG00000015093	-6.09052	7.9301e-38	ENSSSCG00000000295	-2.12913	5.9351e-109	ENSSSCG00000021812	-3.82502	8.47262e-65	ENSSSCG00000025282	-3.89709	3.67018e-07	ENSSSCG00000024699	-3.35056	7.245e-24	ENSSSCG00000022393	-2.63509	1.03898e-16	ENSSSCG00000022031	-1.75735	4.12505e-11	ENSSSCG00000003197	-5.71634	3.42074e-10	ENSSSCG00000013478	1.26581	2.92831e-11	ENSSSCG00000013777	2.00656	6.69572e-11
ENSSSCG00000027044	3.34292	4.2078e-27	ENSSSCG00000027986	2.29092	1.04395e-37	ENSSSCG00000029753	-4.30401	1.19531e-107	ENSSSCG00000027918	-2.39203	1.16782e-63	ENSSSCG00000016052	-2.51506	3.70689e-07	ENSSSCG00000031037	-4.92779	7.73899e-24	ENSSSCG00000006172	2.76525	1.23328e-16	ENSSSCG00000000180	-1.90054	4.7473e-11	ENSSSCG00000003926	-5.58192	5.51316e-10	ENSSSCG00000010190	-4.17366	3.05241e-11	ENSSSCG00000015692	5.28603	8.12301e-11
ENSSSCG00000021026	-2.26129	4.73143e-27	ENSSSCG00000005750	2.94086	1.46676e-37	ENSSSCG00000006556	-1.87967	4.34094e-107	ENSSSCG00000017008	-2.71431	2.10436e-63	ENSSSCG00000027812	-2.74585	5.72986e-07	ENSSSCG00000000816	-3.00731	3.28549e-23	ENSSSCG00000016064	7.04535	2.71748e-16	ENSSSCG00000017555	1.88177	4.91029e-11	ENSSSCG00000030996	-1.40706	5.51316e-10	ENSSSCG00000008135	-4.20838	3.78381e-11	ENSSSCG00000027294	-1.35549	8.15563e-11
ENSSSCG00000014361	-2.64985	4.87312e-27	ENSSSCG00000025394	-5.84238	1.63733e-37	ENSSSCG00000030313	4.4575	6.66537e-107	ENSSSCG00000022427	-5.44684	8.75307e-63	ENSSSCG00000017428	4.22561	6.09327e-07	ENSSSCG00000030927	-5.86098	4.19996e-23	ENSSSCG00000031037	-3.85914	3.18646e-16	ENSSSCG00000011795	2.93654	9.97446e-11	ENSSSCG00000029008	2.84319	7.12008e-10	ENSSSCG00000005003	0.926578	3.93064e-11	ENSSSCG00000003392	-1.54253	8.15563e-11
ENSSSCG00000015299	-3.75279	1.64967e-26	ENSSSCG00000006153	-2.25908	1.63733e-37	ENSSSCG00000020505	-3.51987	5.55341e-106	ENSSSCG00000001457	-4.08335	1.6699e-62	ENSSSCG00000000254	2.00566	7.7511e-07	ENSSSCG00000011795	3.50646	1.46592e-22	ENSSSCG00000001457	-2.33957	3.18646e-16	ENSSSCG00000011926	-5.19257	1.46338e-10	ENSSSCG00000025282	4.76012	7.14586e-10	ENSSSCG00000018172	-2.19798	3.93064e-11	ENSSSCG00000011500	1.65173	1.8223e-10
ENSSSCG00000015413	-3.3616	1.77984e-26	ENSSSCG00000027860	-2.99196	1.74741e-37	ENSSSCG00000025618	-4.03469	6.55782e-106	ENSSSCG00000016569	2.88544	1.67871e-62	ENSSSCG00000004829	1.93849	7.7511e-07	ENSSSCG00000017233	-2.21199	1.68793e-22	ENSSSCG00000026425	7.09781	3.18646e-16	ENSSSCG00000010624	-1.58546	1.77186e-10	ENSSSCG00000020785	-2.32015	7.57357e-10	ENSSSCG00000025944	-1.39323	1.47971e-10	ENSSSCG00000021210	-1.88382	2.3078e-10
ENSSSCG00000002351	-5.63844	2.64699e-26	ENSSSCG00000015845	-4.73745	2.18833e-37	ENSSSCG00000008939	-8.74762	1.87738e-105	ENSSSCG00000016784	3.77787	3.08213e-62	ENSSSCG00000015137	-2.99764	8.58882e-07	ENSSSCG00000011700	5.1303	8.58143e-22	ENSSSCG00000028274	-3.37104	4.33926e-16	ENSSSCG00000011448	-1.84824	1.77567e-10	ENSSSCG00000030789	-5.39162	8.68521e-10	ENSSSCG00000004708	-4.23634	2.02026e-10	ENSSSCG00000026250	2.79261	2.57366e-10
ENSSSCG00000025822	2.38388	2.86768e-26	ENSSSCG00000001156	2.98285	4.0765e-37	ENSSSCG00000006736	-5.31963	3.26434e-105	ENSSSCG00000005649	-4.21109	8.09678e-62	ENSSSCG00000010201	4.3786	8.61741e-07	ENSSSCG00000020923	-2.94572	8.81804e-22	ENSSSCG00000030868	-5.66095	4.73749e-16	ENSSSCG00000000259	-4.93609	3.16109e-10	ENSSSCG00000011979	-3.22762	9.22556e-10	ENSSSCG00000015531	-1.00915	4.75425e-10	ENSSSCG00000014869	-1.95295	2.81716e-10
ENSSSCG00000005503	-1.94083	1.39783e-25	ENSSSCG00000001469	-3.52806	6.92798e-37	ENSSSCG00000014249	3.65626	4.03742e-104	ENSSSCG00000016573	-2.64457	1.52786e-61	ENSSSCG00000014191	-1.94463	9.91594e-07	ENSSSCG00000020578	-4.28092	1.48223e-21	ENSSSCG00000022270	4.20322	4.8513e-16	ENSSSCG00000028688	1.75487	4.32898e-10	ENSSSCG00000023331	-5.68434	1.46833e-09	ENSSSCG00000017672	-0.846673	5.01504e-10	ENSSSCG00000010017	-1.7795	3.48035e-10
ENSSSCG00000030198	7.25314	1.78099e-25	ENSSSCG00000006550	2.75685	4.59944e-36	ENSSSCG00000025146	2.45242	1.77227e-103	ENSSSCG00000027860	-3.38045	7.879e-61	ENSSSCG00000030731	-1.72203	1.01119e-06	ENSSSCG00000009615	-2.09081	1.48223e-21	ENSSSCG00000005900	7.11273	6.01488e-16	ENSSSCG00000002342	5.0093	6.52337e-10	ENSSSCG00000009076	4.19614	2.86451e-09	ENSSSCG00000021610	1.26469	5.01504e-10	ENSSSCG00000013404	1.59468	4.02463e-10
ENSSSCG00000016153	5.58389	2.85155e-25	ENSSSCG00000023604	-2.28695	4.64734e-36	ENSSSCG00000000137	-2.8224	2.24625e-102	ENSSSCG00000009956	-2.81323	1.06158e-60	ENSSSCG00000024867	-3.14326	1.01449e-06	ENSSSCG00000007350	-2.26706	1.74208e-21	ENSSSCG00000026183	6.99606	8.20944e-16	ENSSSCG00000000981	-2.11054	6.77991e-10	ENSSSCG00000025317	3.58789	3.2888e-09	ENSSSCG00000023704	-1.67809	5.11931e-10	ENSSSCG00000000483	1.35346	4.26606e-10
ENSSSCG00000015122	-4.15618	3.02466e-25	ENSSSCG00000022427	-4.8325	6.55987e-36	ENSSSCG00000010712	-1.7437	3.72329e-100	ENSSSCG00000023604	-2.14964	1.12064e-60	ENSSSCG00000014670	-1.55889	1.0736e-06	ENSSSCG00000015137	-3.84765	2.07871e-21	ENSSSCG00000007131	-3.38564	1.19772e-15	ENSSSCG00000018563	-1.79955	1.06006e-09	ENSSSCG00000028047	-2.14402	4.05523e-09	ENSSSCG00000028355	1.02467	5.18336e-10	ENSSSCG00000004167	2.13742	6.41002e-10
ENSSSCG00000011444	2.23172	3.02866e-25	ENSSSCG00000014073	-2.84754	9.37997e-36	ENSSSCG00000028809	-2.62125	3.14366e-98	ENSSSCG00000030731	-5.20049	2.27775e-60	ENSSSCG00000007131	-3.08182	1.20728e-06	ENSSSCG00000023863	1.94144	3.81986e-21	ENSSSCG00000003041	-2.23775	1.24706e-15	ENSSSCG00000021576	-1.40088	1.06705e-09	ENSSSCG00000007691	-4.88753	6.51977e-09	ENSSSCG00000003226	0.881682	5.24683e-10	ENSSSCG00000002633	4.87079	1.82559e-09
ENSSSCG00000006736	-3.07721	7.37337e-25	ENSSSCG00000014172	-3.48666	2.25477e-35	ENSSSCG00000004779	-3.10616	2.29383e-97	ENSSSCG00000001379	1.77004	4.31514e-60	ENSSSCG00000009865	2.08779	1.35619e-06	ENSSSCG00000007977	4.06712	4.18502e-21	ENSSSCG00000001398	-2.29669	1.28022e-15	ENSSSCG00000018309	-1.91169	1.20832e-09	ENSSSCG00000011885	-2.40967	7.86729e-09	ENSSSCG00000030528	-0.8189	5.78026e-10	ENSSSCG00000002749	-3.65715	2.32414e-09
ENSSSCG00000010226	2.00226	8.38083e-25	ENSSSCG00000015716	-7.63865	4.50007e-35	ENSSSCG00000000289	4.74192	8.13804e-97	ENSSSCG00000010893	-3.98184	7.61867e-60	ENSSSCG00000027660	-2.09404	1.82511e-06	ENSSSCG00000004270	7.76163	9.31318e-21	ENSSSCG00000000811	-2.04984	1.28022e-15	ENSSSCG00000030565	-4.96472	1.39616e-09	ENSSSCG00000008956	3.27587	7.86729e-09	ENSSSCG00000013028	1.70374	6.35208e-10	ENSSSCG00000015499	1.32105	2.83617e-09
ENSSSCG00000014073	-2.44132	1.62563e-24	ENSSSCG00000006736	-4.80442	4.97499e-35	ENSSSCG00000025672	6.30688	1.05616e-95	ENSSSCG00000006374	-5.21056	1.09396e-59	ENSSSCG00000027669	1.37691	2.88806e-06	ENSSSCG00000012916	-2.75899	1.00945e-20	ENSSSCG00000023993	-2.85151	1.28171e-15	ENSSSCG00000010503	1.47972	1.41784e-09	ENSSSCG00000010240	3.15572	8.25185e-09	ENSSSCG00000007586	1.72131	6.55067e-10	ENSSSCG00000000520	1.31652	2.94946e-09
ENSSSCG00000007478	1.74359	1.73908e-24	ENSSSCG00000017497	2.44168	5.02184e-35	ENSSSCG00000020906	-3.54516	1.73339e-95	ENSSSCG00000001735	7.56401	1.61325e-59	ENSSSCG00000001986	1.5397	2.9029e-06	ENSSSCG00000022393	-2.75553	1.2759e-20	ENSSSCG00000016210	3.21067	1.28171e-15	ENSSSCG00000009959	-1.871	1.48068e-09	ENSSSCG00000025058	-2.00778	8.68712e-09	ENSSSCG00000029877	1.78194	7.79502e-10	ENSSSCG00000020785	-1.81915	3.58462e-09
ENSSSCG00000017103	2.03045	2.73216e-24	ENSSSCG00000008294	-4.4025	7.05123e-35	ENSSSCG00000014361	-3.54047	8.78692e-95	ENSSSCG00000015825	3.18661	2.03275e-59	ENSSSCG00000010825	2.23589	3.00614e-06	ENSSSCG00000028460	-2.78995	1.2759e-20	ENSSSCG00000030775	-5.57588	1.51389e-15	ENSSSCG00000004912	-1.33562	1.51057e-09	ENSSSCG00000014993	-5.10023	9.14739e-09	ENSSSCG00000029308	-4.24756	7.94757e-10	ENSSSCG00000012880	-1.7301	3.58462e-09
ENSSSCG00000022737	8.43278	3.04967e-24	ENSSSCG00000011736	6.69742	1.20835e-34	ENSSSCG00000013115	-5.69392	4.26749e-94	ENSSSCG00000007758	-2.89962	7.86715e-59	ENSSSCG00000000623	-2.41787	3.62312e-06	ENSSSCG00000016901	-5.20131	2.01229e-20	ENSSSCG00000005360	-7.00472	2.19714e-15	ENSSSCG00000028971	-1.03649	1.70497e-09	ENSSSCG00000000244	3.22683	9.84881e-09	ENSSSCG00000030107	-3.06902	8.1401e-10	ENSSSCG00000014921	-1.51088	3.61566e-09
ENSSSCG00000029399	-4.70022	3.51653e-24	ENSSSCG00000027173	4.39608	1.54751e-34	ENSSSCG00000007528	4.03762	4.40511e-94	ENSSSCG00000027828	-2.61628	4.06652e-58	ENSSSCG00000017181	2.66725	4.4123e-06	ENSSSCG00000004699	-3.21439	4.27137e-20	ENSSSCG00000020736	7.1698	2.36521e-15	ENSSSCG00000001711	-1.35183	1.70497e-09	ENSSSCG00000007523	2.68902	1.03708e-08	ENSSSCG00000014794	-3.32769	8.25417e-10	ENSSSCG00000008429	-2.17867	3.61566e-09
ENSSSCG00000029414	-4.13081	1.63845e-23	ENSSSCG00000008723	3.3442	2.19623e-34	ENSSSCG00000021812	-3.54367	2.44575e-93	ENSSSCG00000026780	6.59177	4.38177e-58	ENSSSCG00000017630	-3.42955	4.44862e-06	ENSSSCG00000017283	-2.63714	5.99186e-20	ENSSSCG00000001472	-2.99755	2.59317e-15	ENSSSCG00000010972	-3.95964	2.10281e-09	ENSSSCG00000029606	4.54729	2.29601e-08	ENSSSCG00000018563	1.81735	8.32286e-10	ENSSSCG00000007249	3.82506	4.03985e-09
ENSSSCG00000005284	-2.62631	2.34537e-23	ENSSSCG00000026382	-3.22366	2.41535e-34	ENSSSCG00000001770	-2.29266	6.32576e-93	ENSSSCG00000009410	-3.24128	1.57198e-57	ENSSSCG00000000662	-2.11482	4.61625e-06	ENSSSCG00000001472	-3.20381	7.87039e-20	ENSSSCG00000005018	6.73262	4.60403e-15	ENSSSCG00000007721	-3.10964	3.50675e-09	ENSSSCG00000010853	-4.90259	2.29601e-08	ENSSSCG00000000846	-0.914129	8.37774e-10	ENSSSCG00000017749	1.5788	4.48873e-09
ENSSSCG00000004441	-1.68451	5.83354e-23	ENSSSCG00000027669	2.00961	3.38471e-34	ENSSSCG00000015637	-2.31907	1.99257e-90	ENSSSCG00000030023	14.1668	1.71392e-57	ENSSSCG00000014072	2.16027	4.82463e-06	ENSSSCG00000002290	4.51415	7.93703e-20	ENSSSCG00000012970	-2.37777	5.35583e-15	ENSSSCG00000029034	-1.02373	3.704e-09	ENSSSCG00000000896	-1.90001	4.50622e-08	ENSSSCG00000020462	1.85521	1.04448e-09	ENSSSCG00000000509	1.45708	5.67778e-09
ENSSSCG00000011322	-3.47116	6.69929e-23	ENSSSCG00000002351	-6.05726	7.44583e-34	ENSSSCG00000001405	-3.41331	4.86643e-90	ENSSSCG00000006372	-4.09793	2.79249e-57	ENSSSCG00000004687	-1.95223	5.34776e-06	ENSSSCG00000021068	-2.35328	1.13551e-19	ENSSSCG00000001396	-2.00069	8.87196e-15	ENSSSCG00000007077	1.1531	3.98934e-09	ENSSSCG00000025644	2.86482	4.91213e-08	ENSSSCG00000009245	-3.89121	1.04448e-09	ENSSSCG00000012846	-1.95672	6.49994e-09
ENSSSCG00000015390	-6.67593	8.67234e-23	ENSSSCG00000001770	-2.4243	1.51334e-33	ENSSSCG00000020679	-2.15824	1.84058e-89	ENSSSCG00000011570	-3.37002	8.52716e-57	ENSSSCG00000017705	-3.38352	6.71448e-06	ENSSSCG00000030469	-6.59403	1.36372e-19	ENSSSCG00000026478	-3.07503	9.5992e-15	ENSSSCG00000001651	-1.02322	5.75007e-09	ENSSSCG00000015322	-1.24434	6.08462e-08	ENSSSCG00000003105	0.822283	1.28881e-09	ENSSSCG00000002528	-1.3836	9.3544e-09
ENSSSCG00000004687	-2.13895	1.61923e-22	ENSSSCG00000001453	-4.10241	1.93035e-33	ENSSSCG00000013720	-2.18272	1.96936e-89	ENSSSCG00000000914	-2.19012	1.19388e-56	ENSSSCG00000001405	-1.60771	6.71448e-06	ENSSSCG00000029239	-4.98785	1.36612e-19	ENSSSCG00000030830	-5.05557	1.38375e-14	ENSSSCG00000013030	-1.63617	8.11696e-09	ENSSSCG00000010414	-1.598	6.98286e-08	ENSSSCG00000026250	-2.59205	1.84561e-09	ENSSSCG00000015947	3.85902	9.95913e-09
ENSSSCG00000004270	-7.30804	2.1475e-22	ENSSSCG00000026780	6.61094	2.0484e-33	ENSSSCG00000015318	3.25006	3.07211e-87	ENSSSCG00000000657	-3.97903	1.29665e-56	ENSSSCG00000010332	2.44113	6.71448e-06	ENSSSCG00000029511	-2.36343	1.59376e-19	ENSSSCG00000011926	-6.70261	2.371e-14	ENSSSCG00000020785	-1.80759	8.3926e-09	ENSSSCG00000012946	-5.09999	8.06166e-08	ENSSSCG00000024157	-2.38917	2.35628e-09	ENSSSCG00000024059	-1.28694	1.01125e-08
ENSSSCG00000024800	8.19636	2.87847e-22	ENSSSCG00000009668	-4.06828	2.81827e-33	ENSSSCG00000000288	-2.86116	2.45081e-86	ENSSSCG00000003041	-3.18289	1.91499e-56	ENSSSCG00000004444	-2.22908	6.71448e-06	ENSSSCG00000024351	2.24226	1.7162e-19	ENSSSCG00000003153	-1.62435	4.79068e-14	ENSSSCG00000028798	-3.5535	1.082e-08	ENSSSCG00000015508	-4.06929	8.97836e-08	ENSSSCG00000029839	2.05777	3.6862e-09	ENSSSCG00000007798	-1.23266	1.06999e-08
ENSSSCG00000014014	-5.85676	4.69377e-22	ENSSSCG00000027044	4.324	2.95908e-33	ENSSSCG00000002457	-2.34973	6.23394e-86	ENSSSCG00000006736	-5.25069	2.44017e-56	ENSSSCG00000007888	-2.66517	6.99041e-06	ENSSSCG00000006063	3.0575	1.81936e-19	ENSSSCG00000011700	4.2431	5.73208e-14	ENSSSCG00000015310	3.30371	1.20683e-08	ENSSSCG00000025339	-5.08609	9.12375e-08	ENSSSCG00000024699	2.05751	3.6862e-09	ENSSSCG00000009781	-4.58124	1.20946e-08
ENSSSCG00000006858	5.11704	6.07958e-22	ENSSSCG00000010808	-2.60665	5.35495e-33	ENSSSCG00000030898	-2.08047	1.29694e-85	ENSSSCG00000017466	-4.85741	2.44017e-56	ENSSSCG00000010044	-2.11218	7.65699e-06	ENSSSCG00000013501	6.80389	1.9886e-19	ENSSSCG00000017705	-3.68101	6.38991e-14	ENSSSCG00000013415	4.89928	1.35985e-08	ENSSSCG00000007849	-3.70479	1.02427e-07	ENSSSCG00000022845	-0.796974	3.90777e-09	ENSSSCG00000022494	-2.4491	1.23134e-08
ENSSSCG00000015085	-1.60015	1.7155e-21	ENSSSCG00000004829	2.6325	1.03728e-32	ENSSSCG00000021176	-4.17728	7.55907e-85	ENSSSCG00000004610	-2.71862	3.45918e-56	ENSSSCG00000008180	1.36563	7.93144e-06	ENSSSCG00000008213	-3.59169	3.84402e-19	ENSSSCG00000030893	-4.24924	1.34659e-13	ENSSSCG00000002790	-1.07918	1.52263e-08	ENSSSCG00000010959	-2.46583	1.02427e-07	ENSSSCG00000014993	-4.02098	4.54093e-09	ENSSSCG00000024393	2.0537	1.23134e-08
ENSSSCG00000000137	-2.32521	4.58359e-21	ENSSSCG00000016538	-4.15806	3.02246e-32	ENSSSCG00000014073	-2.33907	1.35175e-83	ENSSSCG00000008193	-8.03426	5.16975e-56	ENSSSCG00000015825	1.68	8.20482e-06	ENSSSCG00000017705	-4.5284	6.40781e-19	ENSSSCG00000030978	-2.85867	1.72786e-13	ENSSSCG00000018891	-2.5831	2.12094e-08	ENSSSCG00000013393	-2.23678	1.19451e-07	ENSSSCG00000017785	-1.13299	5.97627e-09	ENSSSCG00000016637	-3.39241	1.23134e-08
ENSSSCG00000005965	2.27067	1.36926e-20	ENSSSCG00000000660	-4.44459	3.42925e-32	ENSSSCG00000013028	-2.61627	4.46149e-83	ENSSSCG00000004383	-2.80757	3.36923e-55	ENSSSCG00000026675	-2.63757	8.20482e-06	ENSSSCG00000010755	7.55066	6.52188e-19	ENSSSCG00000005194	6.74799	2.25891e-13	ENSSSCG00000013614	-1.51187	2.71835e-08	ENSSSCG00000010190	-4.48818	1.59297e-07	ENSSSCG00000014161	-1.21375	8.2417e-09	ENSSSCG00000023522	-1.43409	1.42515e-08
ENSSSCG00000029949	2.82085	1.55833e-20	ENSSSCG00000000675	-3.92801	3.62752e-32	ENSSSCG00000009658	2.94105	1.47705e-82	ENSSSCG00000001396	-2.91203	4.61938e-55	ENSSSCG00000017416	-2.29792	8.45955e-06	ENSSSCG00000015093	-2.65987	7.53075e-19	ENSSSCG00000000712	3.12081	2.57228e-13	ENSSSCG00000013404	1.10094	2.92352e-08	ENSSSCG00000027596	-4.63688	1.75393e-07	ENSSSCG00000009834	-3.65323	8.47513e-09	ENSSSCG00000014901	2.05324	1.5189e-08
ENSSSCG00000027601	-3.29042	4.44296e-20	ENSSSCG00000001526	3.58022	3.96868e-32	ENSSSCG00000009641	7.16652	2.29048e-82	ENSSSCG00000017749	-4.54248	7.25921e-55	ENSSSCG00000010069	-2.02927	8.56534e-06	ENSSSCG00000009045	6.37612	9.00729e-19	ENSSSCG00000029570	2.85628	3.14643e-13	ENSSSCG00000028727	-1.90613	3.23558e-08	ENSSSCG00000002028	3.10793	1.93508e-07	ENSSSCG00000022107	1.28389	8.66056e-09	ENSSSCG00000014794	2.76182	1.53936e-08
ENSSSCG00000017749	-2.6343	4.8858e-20	ENSSSCG00000009031	2.00825	5.24911e-32	ENSSSCG00000010504	-2.43699	4.56096e-82	ENSSSCG00000030198	11.4362	9.31263e-55	ENSSSCG00000022626	-2.90523	1.10144e-05	ENSSSCG00000009641	4.98068	1.59897e-18	ENSSSCG00000015825	2.10834	3.92762e-13	ENSSSCG00000018009	-4.76451	3.54776e-08	ENSSSCG00000015947	-3.31863	2.12854e-07	ENSSSCG00000025491	2.13957	1.3354e-08	ENSSSCG00000004918	4.71954	1.61923e-08
ENSSSCG00000017557	4.67164	5.188e-20	ENSSSCG00000000295	-2.26583	5.92545e-32	ENSSSCG00000017466	-4.87912	8.15949e-82	ENSSSCG00000011318	-6.17832	1.90276e-54	ENSSSCG00000008340	1.90007	1.26869e-05	ENSSSCG00000015085	-1.27285	1.64735e-18	ENSSSCG00000000418	3.88747	6.1833e-13	ENSSSCG00000000843	4.43693	3.76431e-08	ENSSSCG00000008167	-3.91166	2.27924e-07	ENSSSCG00000025133	0.816313	1.43415e-08	ENSSSCG00000022438	-1.93833	1.62501e-08
ENSSSCG00000022427	-5.01635	5.29884e-20	ENSSSCG00000002829	3.00802	7.69124e-32	ENSSSCG00000008193	-8.67784	2.55652e-81	ENSSSCG00000026460	6.99915	3.11428e-54	ENSSSCG00000000654	-1.8005	1.34571e-05	ENSSSCG00000006175	7.66499	1.82943e-18	ENSSSCG00000022837	-3.28373	9.46456e-13	ENSSSCG00000026806	0.784607	4.32149e-08	ENSSSCG00000009360	-4.99728	2.54041e-07	ENSSSCG00000012897	-2.86136	1.46465e-08	ENSSSCG00000030610	1.25014	1.72861e-08
ENSSSCG00000005131	3.50381	7.6594e-20	ENSSSCG00000008245	-2.33314	8.79346e-32	ENSSSCG00000013775	-2.49943	3.30937e-81	ENSSSCG00000020679	-2.20216	6.83504e-54	ENSSSCG00000011740	-1.56728	1.80096e-05	ENSSSCG00000006781	1.72656	9.52266e-18	ENSSSCG00000015241	6.16788	1.12924e-12	ENSSSCG00000015531	0.793159	4.32149e-08	ENSSSCG00000029412	3.07296	2.64363e-07	ENSSSCG00000012896	0.901113	1.47505e-08	ENSSSCG00000023714	-1.16173	1.95418e-08
ENSSSCG00000008221	-8.06727	8.14727e-20	ENSSSCG00000006788	-1.95723	9.07781e-32	ENSSSCG00000000693	2.5882	4.42726e-81	ENSSSCG00000009945	-2.77783	3.29191e-53	ENSSSCG00000008245	-1.14956	1.80215e-05	ENSSSCG00000005312	-2.46859	1.21173e-17	ENSSSCG00000010039	-5.06958	1.22537e-12	ENSSSCG00000011731	2.27494	4.85192e-08	ENSSSCG00000000950	3.20219	2.83261e-07	ENSSSCG00000030486	-0.83102	1.60824e-08	ENSSSCG00000004460	1.14257	2.02073e-08
ENSSSCG00000015595	-5.16307	1.05518e-19	ENSSSCG00000025977	-1.93487	9.36802e-32	ENSSSCG00000016758	-2.96679	6.46062e-81	ENSSSCG00000026149	8.15191	8.12494e-53	ENSSSCG00000015595	2.35541	2.05674e-05	ENSSSCG00000018091	2.07617	1.29568e-17	ENSSSCG00000015340	4.43658	1.25817e-12	ENSSSCG00000027834	4.62541	4.93751e-08	ENSSSCG00000011254	5.01509	2.93856e-07	ENSSSCG00000000843	-3.68515	1.69654e-08	ENSSSCG00000000292	-4.64939	2.02073e-08
ENSSSCG00000023863	-1.90176	1.27466e-19	ENSSSCG00000014277	-3.27094	1.01103e-31	ENSSSCG00000014371	-2.0999	1.85059e-79	ENSSSCG00000003806	-6.76538	1.07718e-52	ENSSSCG00000009087	-4.07099	2.17713e-05	ENSSSCG00000010756	-1.79464	1.31359e-17	ENSSSCG00000015137	-3.2397	1.32542e-12	ENSSSCG00000004077	1.09518	5.19606e-08	ENSSSCG00000002754	-2.14978	2.98989e-07	ENSSSCG00000013510	0.808511	1.97357e-08	ENSSSCG00000027503	4.7565	2.06913e-08
ENSSSCG00000026949	4.38483	1.46313e-19	ENSSSCG00000017749	-4.02969	1.21162e-31	ENSSSCG00000007907	1.57839	2.62221e-79	ENSSSCG00000013360	-3.12864	1.11862e-52	ENSSSCG00000010150	1.34735	2.42821e-05	ENSSSCG00000013180	7.38849	1.43429e-17	ENSSSCG00000007671	6.48029	1.35442e-12	ENSSSCG00000015552	0.872526	5.44564e-08	ENSSSCG00000018682	-1.8024	3.4002e-07	ENSSSCG00000022031	1.12341	1.97357e-08	ENSSSCG00000012890	-2.02922	2.10817e-08
ENSSSCG00000007463	2.27118	1.78063e-19	ENSSSCG00000000095	2.63618	1.64234e-31	ENSSSCG00000010435	2.64995	3.69222e-78	ENSSSCG00000023842	-4.36699	2.07758e-52	ENSSSCG00000027060	1.85568	2.46486e-05	ENSSSCG00000018069	2.16988	1.45428e-17	ENSSSCG00000009870	-6.41694	1.65844e-12	ENSSSCG00000008231	-1.55694	5.74375e-08	ENSSSCG00000023296	3.10647	3.62417e-07	ENSSSCG00000012946	-3.84718	2.09486e-08	ENSSSCG00000005431	1.67375	2.16915e-08
ENSSSCG00000028331	-6.4892	1.78063e-19	ENSSSCG00000022987	4.97984	2.67194e-31	ENSSSCG00000016784	3.97201	3.38423e-77	ENSSSCG00000016832	-2.85541	2.22914e-52	ENSSSCG00000026257	-1.42672	3.03619e-05	ENSSSCG00000012904	-1.50559	1.55742e-17	ENSSSCG00000029008	2.86351	1.69247e-12	ENSSSCG00000018069	1.61168	6.07308e-08	ENSSSCG00000027867	4.26903	3.62417e-07	ENSSSCG00000021537	1.06544	2.33529e-08	ENSSSCG00000022806	0.924769	2.16915e-08
ENSSSCG00000006388	-3.78603	2.4303e-19	ENSSSCG00000021176	-3.68795	4.51648e-31	ENSSSCG00000005751	3.24922	1.05459e-76	ENSSSCG00000005131	5.7311	3.13963e-52	ENSSSCG00000026760	-3.1004	3.07404e-05	ENSSSCG00000002002	-2.58241	1.70738e-17	ENSSSCG00000022195	-6.3984	2.35258e-12	ENSSSCG00000009914	-0.979622	6.13037e-08	ENSSSCG00000013307	-4.11008	4.52964e-07	ENSSSCG00000025339	-3.83189	2.522e-08	ENSSSCG00000005318	-1.08905	3.96643e-08
ENSSSCG00000023842	-2.58426	2.52068e-19	ENSSSCG00000029854	-1.98651	4.53559e-31	ENSSSCG00000016763	4.73236	1.15704e-76	ENSSSCG00000001456	-4.33846	4.82808e-51	ENSSSCG00000022804	1.4482	3.13877e-05	ENSSSCG00000009977	5.02442	2.53806e-17	ENSSSCG00000003595	4.83873	2.52297e-12	ENSSSCG00000017785	1.01178	6.37263e-08	ENSSSCG00000006172	1.98948	6.11448e-07	ENSSSCG00000021454	-0.950787	2.81941e-08	ENSSSCG00000022719	-1.90612	4.72963e-08
ENSSSCG00000001778	-3.73583	2.52068e-19	ENSSSCG00000005312	-3.68642	6.69924e-31	ENSSSCG00000015808	-1.69381	2.91259e-76	ENSSSCG00000025631	-6.17403	1.08267e-50	ENSSSCG00000008038	1.44335	3.13877e-05	ENSSSCG00000020505	-2.7279	2.97082e-17	ENSSSCG00000004682	-2.70447	2.69937e-12	ENSSSCG00000008207	-0.888894	6.3802e-08	ENSSSCG00000000712	2.67076	7.02595e-07	ENSSSCG00000027516	-0.880815	3.23772e-08	ENSSSCG00000002669	-1.81094	4.89652e-08
ENSSSCG00000010755	-7.83091	2.66152e-19	ENSSSCG00000023044	2.56975	1.13031e-30	ENSSSCG00000010705	-2.34039	6.32445e-76	ENSSSCG00000023489	-7.89051	1.17309e-50	ENSSSCG00000006927	-1.87625	3.13877e-05	ENSSSCG00000024434	1.82285	3.69183e-17	ENSSSCG00000017749	-1.86212	2.7537e-12	ENSSSCG00000008748	1.36458	7.26807e-08	ENSSSCG00000029571	2.65427	7.18039e-07	ENSSSCG00000008493	-0.913606	3.44199e-08	ENSSSCG00000006002	-2.31	5.88793e-08
ENSSSCG00000026139	1.93155	4.3322e-19	ENSSSCG00000028034	1.97479	1.51128e-30	ENSSSCG00000001457	-5.02154	2.00462e-75	ENSSSCG00000013241	-2.98236	1.2964e-50	ENSSSCG00000006875	2.89254	3.18852e-05	ENSSSCG00000003301	-6.03295	4.33059e-17	ENSSSCG00000009839	-5.13732	3.27749e-12	ENSSSCG00000006853	-1.7483	8.65469e-08	ENSSSCG00000011731	2.18612	9.29927e-07	ENSSSCG00000021552	-3.33198	3.63163e-08	ENSSSCG00000012885	-1.41678	5.88793e-08
ENSSSCG00000009947	-3.21464	4.41476e-19	ENSSSCG00000026742	-1.72938	5.67468e-30	ENSSSCG00000017087	-4.01783	2.98065e-75	ENSSSCG00000025717	5.25506	3.02865e-50	ENSSSCG00000008723	1.73438	3.18852e-05	ENSSSCG00000022804	2.09203	4.69057e-17	ENSSSCG00000030927	-4.47273	4.25831e-12	ENSSSCG00000023165	-4.30458	9.17181e-08	ENSSSCG00000020978	-2.11929	9.64623e-07	ENSSSCG00000003216	1.34909	4.69041e-08	ENSSSCG00000030752	3.44327	7.08849e-08
ENSSSCG00000001457	-1.69912	4.41476e-19	ENSSSCG00000020803	1.93904	7.23879e-30	ENSSSCG00000010026	-4.70283	8.1737e-75	ENSSSCG00000000654	-3.50721	3.98745e-50	ENSSSCG00000004109	-1.65267	3.19367e-05	ENSSSCG00000030143	2.8715	5.61954e-17	ENSSSCG00000027596	-6.09134	6.05227e-12	ENSSSCG00000010148	-3.45038	9.41624e-08	ENSSSCG00000009096	2.40454	1.11005e-06	ENSSSCG00000028971	1.05253	5.01986e-08	ENSSSCG00000021953	-1.51224	8.48352e-08
ENSSSCG00000014851	-2.46756	4.76559e-19	ENSSSCG00000006187	-6.73036	1.09845e-29	ENSSSCG00000017579	4.55775	2.5143e-74	ENSSSCG00000014073	-2.62305	4.97334e-50	ENSSSCG00000026819	1.3993	3.32207e-05	ENSSSCG00000021176	-2.58685	6.08014e-17	ENSSSCG00000013052	4.48359	6.18945e-12	ENSSSCG00000013878	-1.19926	1.06855e-07	ENSSSCG00000010278	-2.11619	1.11817e-06	ENSSSCG00000002651	-3.55725	5.54554e-08	ENSSSCG00000016563	1.2347	9.27492e-08
ENSSSCG00000017543	-1.43242	4.82416e-19	ENSSSCG00000015825	2.83775	1.74549e-29	ENSSSCG00000011322	-3.90717	3.41368e-74	ENSSSCG00000029570	4.43119	6.99003e-50	ENSSSCG00000020657	1.66847	4.50759e-05	ENSSSCG00000030820	-1.30815	6.37536e-17	ENSSSCG00000029308	-6.51847	6.88212e-12	ENSSSCG00000022828	1.03	1.09513e-07	ENSSSCG00000017358	4.93001	1.30639e-06	ENSSSCG00000010606	-0.863302	6.10684e-08	ENSSSCG00000019418	2.45201	9.72379e-08
ENSSSCG00000027544	-4.08909	5.52708e-19	ENSSSCG00000008939	-5.51076	2.00403e-29	ENSSSCG00000015555	2.77086	7.94587e-74	ENSSSCG00000015322	-2.76003	7.72725e-50	ENSSSCG00000001918	-3.994	4.56092e-05	ENSSSCG00000026914	-1.57857	7.64274e-17	ENSSSCG00000008647	-1.87216	8.10998e-12	ENSSSCG00000015564	-3.89774	1.22099e-07	ENSSSCG00000003461	4.99335	1.46501e-06	ENSSSCG00000008748	-1.37045	6.69269e-08	ENSSSCG00000003201	2.76552	1.05624e-07
ENSSSCG00000024439	-3.10871	1.24602e-18	ENSSSCG00000017103	3.07722	2.15663e-29	ENSSSCG00000010624	-3.80791	1.03398e-73	ENSSSCG00000003805	-1.98577	8.00661e-50	ENSSSCG00000030978	-2.22289	4.97594e-05	ENSSSCG00000027378	7.6108	7.64499e-17	ENSSSCG00000000950	3.17829	8.99582e-12	ENSSSCG00000002392	-1.73917	1.23433e-07	ENSSSCG00000012880	1.616	1.64269e-06	ENSSSCG00000014060	1.97731	7.12153e-08	ENSSSCG00000005053	1.24968	1.23275e-07
ENSSSCG00000013115	-3.58941	1.39125e-18	ENSSSCG00000017885	3.49198	2.29728e-29	ENSSSCG00000006374	-5.06764	1.2451e-73	ENSSSCG00000013023	-2.42213	1.19741e-49	ENSSSCG00000006736	-1.72939	5.3529e-05	ENSSSCG00000005273	-1.20475	1.47533e-16	ENSSSCG00000013911	-4.53338	9.14292e-12	ENSSSCG00000013888	-2.39058	1.34482e-07	ENSSSCG00000010044	-3.60147	1.65252e-06	ENSSSCG00000030181	2.14964	7.43424e-08	ENSSSCG00000014167	-1.47811	1.42724e-07
ENSSSCG00000014369	-2.36063	1.49815e-18	ENSSSCG00000002494	3.18632	2.385e-29	ENSSSCG00000008168	-5.95024	1.25605e-73	ENSSSCG00000013114	-2.67442	1.33602e-49	ENSSSCG00000013901	-1.85278	5.47677e-05	ENSSSCG00000009778	-1.75048	1.66058e-16	ENSSSCG00000021860	4.19449	1.05115e-11	ENSSSCG00000030830	-3.56644	1.34482e-07	ENSSSCG00000022128	2.38951	1.69246e-06	ENSSSCG00000009119	-1.74081	7.52954e-08	ENSSSCG00000009837	4.40306	1.51363e-07
ENSSSCG00000023356	2.92418	1.84627e-18	ENSSSCG00000005443	-2.01325	2.7439e-29	ENSSSCG00000009046	6.3252	1.57148e-73	ENSSSCG00000017358	8.59788	1.33602e-49	ENSSSCG00000001723	-3.27702	5.49697e-05	ENSSSCG00000013876	-2.17652	1.66058e-16	ENSSSCG00000014172	-2.39635	1.16477e-11	ENSSSCG00000027516	1.18677	1.52436e-07	ENSSSCG00000000206	-4.26637	1.69246e-06	ENSSSCG00000030211	-1.67044	7.62371e-08	ENSSSCG00000027372	1.90378	1.58922e-07
ENSSSCG00000029886	-2.63188	2.49676e-18	ENSSSCG00000005751	3.29474	2.9821e-29	ENSSSCG00000024439	-3.36853	1.75355e-73	ENSSSCG00000017920	-2.91914	2.8383e-49	ENSSSCG00000004682	-2.08543	5.649e-05	ENSSSCG00000010044	-6.20408	2.11477e-16	ENSSSCG00000008217	-3.16742	1.50903e-11	ENSSSCG00000028889	-1.11553	1.55328e-07	ENSSSCG00000000289	4.35422	1.91495e-06	ENSSSCG00000020909	-0.880961	7.76811e-08	ENSSSCG00000015135	1.25463	1.65834e-07
ENSSSCG00000028494	-2.15542	3.12107e-18	ENSSSCG00000010712	-1.175	3.44115e-29	ENSSSCG00000011463	5.03787	1.21015e-72	ENSSSCG00000013602	-13.3357	3.09025e-49	ENSSSCG00000027158	1.58233	5.67139e-05	ENSSSCG00000015484	4.72405	2.40098e-16	ENSSSCG00000027660	-2.12443	1.60108e-11	ENSSSCG00000013589	-1.24901	1.86385e-07	ENSSSCG00000022049	3.50148	2.19606e-06	ENSSSCG00000015836	-0.907952	8.17325e-08	ENSSSCG00000004769	2.33481	1.85301e-07
ENSSSCG00000006468	1.73932	3.68035e-18	ENSSSCG00000013411	2.03503	3.71356e-29	ENSSSCG00000006634	-3.21078	1.57769e-72	ENSSSCG00000007586	2.32071	1.03479e-48	ENSSSCG00000008898	-2.71805	6.44817e-05	ENSSSCG00000000481	-5.38085	2.71107e-16	ENSSSCG00000030789	-6.38766	1.78033e-11	ENSSSCG00000018262	1.91314	1.86385e-07	ENSSSCG00000023253	2.33294	2.95683e-06	ENSSSCG00000013647	0.668712	8.27057e-08	ENSSSCG00000024791	-1.46965	1.92984e-07
ENSSSCG00000002277	7.16337	4.17818e-18	ENSSSCG00000017548	5.45858	4.06149e-29	ENSSSCG00000026742	-1.99704	3.73764e-72	ENSSSCG00000010388	-4.1921	3.90506e-48	ENSSSCG00000007032	2.14294	7.09703e-05	ENSSSCG00000005360	-7.19252	2.77998e-16	ENSSSCG00000010271	-2.84485	1.78033e-11	ENSSSCG00000028400	-1.46665	1.91391e-07	ENSSSCG00000016641	4.84033	3.08191e-06	ENSSSCG00000017924	1.15045	8.60908e-08	ENSSSCG00000028588	2.32563	1.93879e-07
ENSSSCG00000004952	2.40743	5.07228e-18	ENSSSCG00000017087	-3.25261	4.16739e-29	ENSSSCG00000017232	-1.76809	4.5925e-72	ENSSSCG00000027017	-2.92791	4.89027e-48	ENSSSCG00000030136	1.43963	7.48718e-05	ENSSSCG00000022467	-3.8886	3.43697e-16	ENSSSCG00000001286	-6.31804	1.98144e-11	ENSSSCG00000000472	2.21174	2.27609e-07	ENSSSCG00000026326	2.70405	3.12649e-06	ENSSSCG00000018891	2.64635	8.60908e-08	ENSSSCG00000026305	3.12036	2.01029e-07
ENSSSCG00000010400	-3.861	6.015e-18	ENSSSCG00000001927	-1.29836	4.2345e-29	ENSSSCG00000005935	2.56427	6.508e-72	ENSSSCG00000016653	-2.12337	1.89272e-47	ENSSSCG00000016633	1.29849	7.91771e-05	ENSSSCG00000001948	2.87999	5.42666e-16	ENSSSCG00000011106	-1.35417	2.08611e-11	ENSSSCG00000027444	-0.862698	2.53023e-07	ENSSSCG00000014335	2.37772	3.36279e-06	ENSSSCG00000024398	1.2097	9.20754e-08	ENSSSCG00000022918	1.22044	2.01029e-07
ENSSSCG00000003301	5.72435	6.39161e-18	ENSSSCG00000006063	2.59758	4.24453e-29	ENSSSCG00000020978	-5.81665	6.81035e-72	ENSSSCG00000001472	-3.91049	1.98042e-47	ENSSSCG00000006306	1.51936	8.48767e-05	ENSSSCG00000027849	-2.43168	5.62929e-16	ENSSSCG00000006780	-2.50319	2.68815e-11	ENSSSCG00000014371	-0.990043	2.56569e-07	ENSSSCG00000026460	4.48761	3.50202e-06	ENSSSCG00000021791	-3.20414	1.06591e-07	ENSSSCG00000025802	1.11085	2.02017e-07
ENSSSCG00000025537	-1.91383	9.33925e-18	ENSSSCG00000023217	-10.0308	4.33127e-29	ENSSSCG00000027849	-4.03683	3.22984e-71	ENSSSCG00000029753	-4.61015	4.14545e-47	ENSSSCG00000028711	-1.77552	9.4425e-05	ENSSSCG00000010647	-1.80091	8.74253e-16	ENSSSCG00000017789	-3.14495	2.93154e-11	ENSSSCG00000006172	2.38161	3.402e-07	ENSSSCG00000013958	4.71726	3.58457e-06	ENSSSCG00000005609	3.53439	1.18367e-07	ENSSSCG00000022404	-1.38203	2.07705e-07
ENSSSCG00000022361	-7.42955	1.17597e-17	ENSSSCG00000006388	-3.93108	5.53418e-29	ENSSSCG00000028821	2.42799	3.36241e-71	ENSSSCG00000011877	-2.41287	5.94589e-47	ENSSSCG00000030548	-2.3464	9.45074e-05	ENSSSCG00000016268	-3.64352	9.74775e-16	ENSSSCG00000000481	-4.76305	3.30125e-11	ENSSSCG00000009454	1.89924	3.76393e-07	ENSSSCG00000030775	-2.9141	3.58457e-06	ENSSSCG00000023253	1.71839	1.19755e-07	ENSSSCG00000015584	4.38873	2.12061e-07
ENSSSCG00000011899	-2.75113	1.20283e-17	ENSSSCG00000021812	-2.79627	5.73007e-29	ENSSSCG00000011399	-1.36402	9.6497e-71	ENSSSCG00000007879	4.42592	6.99276e-47	ENSSSCG00000004612	-1.94412	9.5662e-05	ENSSSCG00000013783	-1.29065	1.23594e-15	ENSSSCG00000026460	4.45474	3.40245e-11	ENSSSCG00000003670	0.956061	3.8023e-07	ENSSSCG00000002039	-1.11158	3.62972e-06	ENSSSCG00000026829	-0.758392	1.20617e-07	ENSSSCG00000025133	-0.946791	2.12061e-07
ENSSSCG00000028067	2.76483	1.47697e-17	ENSSSCG00000021913	3.04845	9.46274e-29	ENSSSCG00000026149	7.62683	7.59086e-70	ENSSSCG00000013720	-2.22449	1.02202e-46	ENSSSCG00000004835	2.49024	0.000102519	ENSSSCG00000002852	-3.37027	1.47024e-15	ENSSSCG00000029239	-4.25368	3.56226e-11	ENSSSCG00000015322	-1.12709	4.10107e-07	ENSSSCG00000001735	4.75574	3.68597e-06	ENSSSCG00000027767	-0.886959	1.22736e-07	ENSSSCG00000021516	2.03012	2.19579e-07
ENSSSCG00000000653	-2.59199	1.59849e-17	ENSSSCG00000001422	-4.90761	1.45986e-28	ENSSSCG00000010606	1.72562	8.1834e-70	ENSSSCG00000015413	-4.19378	1.07245e-46	ENSSSCG00000029949	2.39679	0.000102519	ENSSSCG00000021944	-1.75317	1.47217e-15	ENSSSCG00000021812	-2.25951	3.56226e-11	ENSSSCG00000008959	-4.42074	4.12914e-07	ENSSSCG00000004769	2.61162	4.54802e-06	ENSSSCG00000007715	1.27094	1.24664e-07	ENSSSCG00000026829	0.96337	2.3205e-07
ENSSSCG00000001762	2.43182	2.11803e-17	ENSSSCG00000028027	-4.34626	1.60974e-28	ENSSSCG00000001787	-3.10488	1.09786e-69	ENSSSCG00000010179	-2.49547	1.41187e-46	ENSSSCG00000017058	2.51569	0.000110522	ENSSSCG00000001459	-3.81356	1.49728e-15	ENSSSCG00000024367	-1.82975	4.23395e-11	ENSSSCG00000016942	0.972765	4.19864e-07	ENSSSCG00000029645	3.44968	4.65799e-06	ENSSSCG00000017790	-0.91695	1.37763e-07	ENSSSCG00000029531	1.04704	2.33981e-07
ENSSSCG00000011463	3.0698	2.21333e-17	ENSSSCG00000014167	-2.87023	1.89194e-28	ENSSSCG00000010331	-1.43993	1.60057e-69	ENSSSCG00000007440	-2.73982	2.19858e-46	ENSSSCG00000024095	-2.12467	0.000113867	ENSSSCG00000030775	-5.74344	1.49728e-15	ENSSSCG00000007758	-1.37218	4.33265e-11	ENSSSCG00000011628	0.865065	4.24304e-07	ENSSSCG00000013614	-2.39885	4.65799e-06	ENSSSCG00000027372	-1.1036	1.47948e-07	ENSSSCG00000011548	4.13666	2.35422e-07
ENSSSCG00000017585	4.21286	2.22644e-17	ENSSSCG00000015482	-3.22434	2.07745e-28	ENSSSCG00000014910	-1.5944	2.05314e-69	ENSSSCG00000003595	6.66234	5.32071e-46	ENSSSCG00000008742	-1.70193	0.00011686	ENSSSCG00000008231	-2.25774	1.61315e-15	ENSSSCG00000001605	5.40816	4.49956e-11	ENSSSCG00000006455	-2.35157	4.2472e-07	ENSSSCG00000008208	-1.46508	4.65799e-06	ENSSSCG00000030374	1.31394	1.5299e-07	ENSSSCG00000029195	1.20838	2.55714e-07
ENSSSCG00000015273	2.39646	2.68451e-17	ENSSSCG00000011698	-1.59325	3.17211e-28	ENSSSCG00000029399	-4.99848	5.43446e-69	ENSSSCG00000010281	-3.95554	5.32071e-46	ENSSSCG00000027867	-3.16476	0.00011686	ENSSSCG00000011765	2.24425	3.27466e-15	ENSSSCG00000015484	4.7789	5.53169e-11	ENSSSCG00000025944	1.38348	4.53173e-07	ENSSSCG00000005427	3.18445	4.67447e-06	ENSSSCG00000025567	1.71715	1.5405e-07	ENSSSCG00000008041	-1.49088	2.58371e-07
ENSSSCG00000005273	-1.31789	3.23793e-17	ENSSSCG00000026819	2.47331	3.5248e-28	ENSSSCG00000027828	-1.98412	7.69896e-69	ENSSSCG00000005273	-2.46028	1.56963e-45	ENSSSCG00000023584	-2.46045	0.000120025	ENSSSCG00000000263	1.65567	4.09831e-15	ENSSSCG00000021176	-2.46815	6.93512e-11	ENSSSCG00000010044	-3.87751	4.85316e-07	ENSSSCG00000029217	-2.2726	5.4566e-06	ENSSSCG00000013005	0.744837	1.5405e-07	ENSSSCG00000004270	4.47411	2.59265e-07
ENSSSCG00000000232	-1.99537	3.80505e-17	ENSSSCG00000025672	6.1005	3.57421e-28	ENSSSCG00000009945	-2.82012	2.99707e-68	ENSSSCG00000014172	-3.98346	1.77386e-45	ENSSSCG00000017749	-1.41077	0.000122667	ENSSSCG00000023489	-4.27925	4.17308e-15	ENSSSCG00000007674	3.56398	7.39981e-11	ENSSSCG00000020923	-1.59782	4.88725e-07	ENSSSCG00000020976	-1.1902	5.90916e-06	ENSSSCG00000007803	0.797077	1.56398e-07	ENSSSCG00000017095	-3.23811	2.74801e-07
ENSSSCG00000028873	-3.1248	3.96464e-17	ENSSSCG00000006374	-4.7683	4.17217e-28	ENSSSCG00000023527	-2.20763	8.52686e-68	ENSSSCG00000005443	-2.81275	2.02321e-45	ENSSSCG00000000774	-2.05941	0.000131624	ENSSSCG00000017647	3.00027	4.31159e-15	ENSSSCG00000008163	4.37071	8.48176e-11	ENSSSCG00000013911	-2.86621	5.04605e-07	ENSSSCG00000023482	2.86096	5.97946e-06	ENSSSCG00000026828	1.72639	1.76914e-07	ENSSSCG00000026915	1.31063	3.28959e-07
ENSSSCG00000011400	7.32738	4.50443e-17	ENSSSCG00000004127	3.03153	4.40429e-28	ENSSSCG00000012904	-2.04117	9.33347e-68	ENSSSCG00000001470	-2.98445	5.12397e-45	ENSSSCG00000022585	-2.31561	0.000133079	ENSSSCG00000003041	-2.46174	5.25906e-15	ENSSSCG00000028460	-2.75899	8.52695e-11	ENSSSCG00000017591	-0.844987	5.2148e-07	ENSSSCG00000030474	-2.44404	6.24057e-06	ENSSSCG00000014792	0.948908	2.43144e-07	ENSSSCG00000009820	1.16277	3.39928e-07
ENSSSCG00000029577	-7.52083	4.61131e-17	ENSSSCG00000004687	-4.0942	7.32507e-28	ENSSSCG00000010271	-6.22851	1.10223e-67	ENSSSCG00000015122	-4.47075	7.66025e-45	ENSSSCG00000006298	-2.23001	0.000134208	ENSSSCG00000023585	6.98565	6.37535e-15	ENSSSCG00000017233	-1.84653	9.66488e-11	ENSSSCG00000027526	-1.17674	5.2148e-07	ENSSSCG00000006140	4.6103	6.5474e-06	ENSSSCG00000028202	1.07026	2.55232e-07	ENSSSCG00000003731	4.42337	3.42317e-07
ENSSSCG00000009216	2.53639	4.75682e-17	ENSSSCG00000024867	-6.23422	1.68066e-27	ENSSSCG00000008123	-2.74553	2.20908e-67	ENSSSCG00000030143	3.91098	8.74613e-45	ENSSSCG00000017647	1.78274	0.000141862	ENSSSCG00000013410	-1.28323	8.58879e-15	ENSSSCG00000002893	-1.74827	1.19162e-10	ENSSSCG00000030143	1.65709	5.79567e-07	ENSSSCG00000000146	-2.09633	6.5474e-06	ENSSSCG00000007485	2.79906	2.91827e-07	ENSSSCG00000010504	1.38109	3.54053e-07
ENSSSCG00000027173	3.01854	5.09128e-17	ENSSSCG00000006800	-3.10803	1.95643e-27	ENSSSCG00000004497	-3.0667	3.21506e-67	ENSSSCG00000012008	-3.57152	1.03042e-44	ENSSSCG00000001422	-1.97605	0.000142236	ENSSSCG00000020736	7.27601	9.50705e-15	ENSSSCG00000008955	1.98757	1.19162e-10	ENSSSCG00000023044	-1.58023	6.33095e-07	ENSSSCG00000007600	-1.97448	6.89021e-06	ENSSSCG00000024783	-0.88211	3.03631e-07	ENSSSCG00000011366	-1.14696	3.82269e-07
ENSSSCG00000025743	3.56781	5.85415e-17	ENSSSCG00000014224	9.84053	2.1304e-27	ENSSSCG00000010069	-5.16555	3.2481e-67	ENSSSCG00000009046	6.83628	1.10637e-44	ENSSSCG00000030581	-2.16747	0.000145693	ENSSSCG00000008733	-2.95121	1.10176e-14	ENSSSCG00000011978	2.64874	1.22216e-10	ENSSSCG00000015860	-2.29043	7.00923e-07	ENSSSCG00000014923	2.98186	7.19612e-06	ENSSSCG00000030610	-1.17669	3.05976e-07	ENSSSCG00000009729	1.05809	3.9001e-07
ENSSSCG00000009668	-2.80804	9.89181e-17	ENSSSCG00000015849	-1.36533	2.37097e-27	ENSSSCG00000004167	3.89208	4.30072e-67	ENSSSCG00000013730	12.8686	1.37521e-44	ENSSSCG00000031037	-2.66155	0.000157175	ENSSSCG00000023527	-1.46762	1.1315e-14	ENSSSCG00000006736	-2.1161	1.24577e-10	ENSSSCG00000008633	-1.14171	7.0181e-07	ENSSSCG00000018262	2.84674	7.43319e-06	ENSSSCG00000013232	0.997146	3.11384e-07	ENSSSCG00000030803	-3.76873	4.06614e-07
ENSSSCG00000013242	-1.6453	1.03062e-16	ENSSSCG00000018061	-2.35858	3.27453e-27	ENSSSCG00000004912	-3.04758	7.98225e-67	ENSSSCG00000013836	4.47886	1.44202e-44	ENSSSCG00000009217	1.26854	0.000159579	ENSSSCG00000022733	-2.3025	1.22359e-14	ENSSSCG00000027524	-5.55682	1.42148e-10	ENSSSCG00000004769	2.72412	7.0181e-07	ENSSSCG00000028727	-1.83093	7.68884e-06	ENSSSCG00000015455	-2.89052	3.24301e-07	ENSSSCG00000005073	1.10082	4.06614e-07
ENSSSCG00000028866	7.27582	1.08182e-16	ENSSSCG00000017466	-3.91054	3.48695e-27	ENSSSCG00000018080	3.15668	2.14123e-66	ENSSSCG00000025704	-2.64912	1.47312e-44	ENSSSCG00000013144	-1.7244	0.000164931	ENSSSCG00000023853	4.63245	1.46538e-14	ENSSSCG00000023489	-3.66188	1.42148e-10	ENSSSCG00000010606	1.14237	7.2248e-07	ENSSSCG00000021210	1.92154	7.68884e-06	ENSSSCG00000025644	2.30827	3.33177e-07	ENSSSCG00000010503	1.74021	4.07342e-07
ENSSSCG00000021443	-1.6372	1.08631e-16	ENSSSCG00000027098	2.1195	4.73193e-27	ENSSSCG00000009403	-1.88841	5.65822e-66	ENSSSCG00000010435	2.78066	1.50758e-44	ENSSSCG00000006199	2.29535	0.000205559	ENSSSCG00000030418	7.0901	1.47095e-14	ENSSSCG00000028331	4.0104	1.44942e-10	ENSSSCG00000023443	-4.3915	7.4458e-07	ENSSSCG00000017092	-2.50092	7.81659e-06	ENSSSCG00000027031	-3.63633	3.56421e-07	ENSSSCG00000020925	1.03296	4.37759e-07
ENSSSCG00000011542	-7.25368	1.12322e-16	ENSSSCG00000028067	4.40304	5.90145e-27	ENSSSCG00000009956	-2.24145	1.06169e-65	ENSSSCG00000021176	-4.08337	1.64403e-44	ENSSSCG00000008647	-2.26009	0.000208157	ENSSSCG00000028552	-2.95311	1.54578e-14	ENSSSCG00000011565	-2.98227	1.53542e-10	ENSSSCG00000028932	1.34077	7.4458e-07	ENSSSCG00000027827	2.84935	7.87673e-06	ENSSSCG00000028588	-1.83621	3.9425e-07	ENSSSCG00000011858	0.951133	4.46937e-07
ENSSSCG00000011534	-2.72967	1.21537e-16	ENSSSCG00000011448	2.49895	7.9574e-27	ENSSSCG00000028304	1.66685	1.59998e-65	ENSSSCG00000010414	-3.26147	1.94649e-44	ENSSSCG00000003517	2.07426	0.000208157	ENSSSCG00000030730	-5.07969	2.09109e-14	ENSSSCG00000025217	2.41384	1.61493e-10	ENSSSCG00000023095	1.96164	7.4458e-07	ENSSSCG00000007493	2.18984	7.90636e-06	ENSSSCG00000017119	0.659837	3.99774e-07	ENSSSCG00000024722	1.33718	4.75102e-07
ENSSSCG00000027828	-1.58658	1.40338e-16	ENSSSCG00000003497	-7.12199	8.29278e-27	ENSSSCG00000023489	-8.51081	3.11499e-65	ENSSSCG00000001526	3.66889	2.29855e-44	ENSSSCG00000025736	-2.15721	0.000223704	ENSSSCG00000009612	-2.65214	2.44138e-14	ENSSSCG00000012880	1.8032	1.73767e-10	ENSSSCG00000029944	-1.72815	8.10458e-07	ENSSSCG00000001918	4.70842	8.97921e-06	ENSSSCG00000014307	1.54091	4.03772e-07	ENSSSCG00000009555	-1.36312	5.5252e-07
ENSSSCG00000004497	-3.03777	1.95262e-16	ENSSSCG00000013114	-2.26524	1.10843e-26	ENSSSCG00000023842	-4.19652	3.85121e-65	ENSSSCG00000027849	-3.62526	3.8351e-44	ENSSSCG00000016735	-1.1294	0.000227595	ENSSSCG00000000927	1.42212	2.56619e-14	ENSSSCG00000026914	-1.9607	1.75781e-10	ENSSSCG00000016911	1.06572	8.30855e-07	ENSSSCG00000023796	2.70186	9.32552e-06	ENSSSCG00000014627	1.50634	4.03772e-07	ENSSSCG00000024982	-3.25811	5.70406e-07
ENSSSCG00000007133	1.80004	2.4241e-16	ENSSSCG00000010705	-2.47489	1.10843e-26	ENSSSCG00000006298	-6.18804	8.45754e-65	ENSSSCG00000010808	-2.35056	4.73963e-44	ENSSSCG00000017087	-1.55484	0.000235374	ENSSSCG00000030893	-4.21435	2.57366e-14	ENSSSCG00000025304	-2.89684	1.75781e-10	ENSSSCG00000030775	-3.04422	8.57484e-07	ENSSSCG00000026748	2.42961	9.37352e-06	ENSSSCG00000000472	-2.02437	4.34994e-07	ENSSSCG00000020909	1.37072	5.73065e-07
ENSSSCG00000013424	1.96149	2.93844e-16	ENSSSCG00000009330	-2.28114	1.20169e-26	ENSSSCG00000013114	-2.75109	2.1867e-64	ENSSSCG00000001398	-3.97422	6.6892e-44	ENSSSCG00000006059	-2.29111	0.00025035	ENSSSCG00000004144	-2.4439	2.83348e-14	ENSSSCG00000004012	2.15459	1.75781e-10	ENSSSCG00000023296	2.65003	8.94678e-07	ENSSSCG00000008414	-0.835837	9.66764e-06	ENSSSCG00000023953	1.97307	4.55678e-07	ENSSSCG00000015933	1.46163	6.63631e-07
ENSSSCG00000009004	4.23268	3.10654e-16	ENSSSCG00000025561	3.2749	1.25678e-26	ENSSSCG00000001409	1.39815	2.40114e-64	ENSSSCG00000025640	2.19529	1.17952e-43	ENSSSCG00000015079	1.25662	0.000251079	ENSSSCG00000022174	1.69433	3.29844e-14	ENSSSCG00000012869	5.99134	1.95973e-10	ENSSSCG00000014036	-1.00814	1.12012e-06	ENSSSCG00000014256	3.28968	9.8824e-06	ENSSSCG00000028889	0.783338	4.70559e-07	ENSSSCG00000022701	-2.38655	6.65492e-07
ENSSSCG00000005752	-5.49787	3.83633e-16	ENSSSCG00000000146	-3.10161	1.28919e-26	ENSSSCG00000021576	-3.18541	2.63894e-64	ENSSSCG00000014141	3.0528	1.1857e-43	ENSSSCG00000006415	3.44053	0.00025447	ENSSSCG00000000266	-1.75094	3.40811e-14	ENSSSCG00000029217	-2.38117	1.96331e-10	ENSSSCG00000002983	4.39606	1.17973e-06	ENSSSCG00000004417	2.45318	1.01179e-05	ENSSSCG00000014194	-0.761075	4.7235e-07	ENSSSCG00000024917	-3.35258	7.08356e-07
ENSSSCG00000024973	-7.28788	5.41896e-16	ENSSSCG00000026975	-1.9717	1.39746e-26	ENSSSCG00000017236	-4.16206	2.70829e-64	ENSSSCG00000010944	-4.20471	1.41121e-43	ENSSSCG00000029570	1.38141	0.000255956	ENSSSCG00000013030	-2.00747	3.69378e-14	ENSSSCG00000008953	5.99558	2.10206e-10	ENSSSCG00000030610	1.17389	1.26296e-06	ENSSSCG00000015604	2.33444	1.10732e-05	ENSSSCG00000015307	-2.44279	5.38651e-07	ENSSSCG00000023768	2.34113	7.82211e-07
ENSSSCG00000017234	-4.58851	5.5244e-16	ENSSSCG00000009239	-4.08343	2.00777e-26	ENSSSCG00000009668	-4.77284	5.5797e-64	ENSSSCG00000014277	-3.29703	2.38998e-43	ENSSSCG00000002554	-1.28263	0.000262768	ENSSSCG00000013911	-5.1948	4.08161e-14	ENSSSCG00000000650	2.59185	2.35024e-10	ENSSSCG00000004938	4.25636	1.27045e-06	ENSSSCG00000017239	-4.05408	1.12421e-05	ENSSSCG00000024866	-1.29348	5.5454e-07	ENSSSCG00000025755	-1.79759	8.05713e-07
ENSSSCG00000000295	-1.51514	5.77017e-16	ENSSSCG00000011582	1.93563	2.74875e-26	ENSSSCG00000028027	-4.28405	9.44914e-64	ENSSSCG00000000433	-3.68548	4.55974e-43	ENSSSCG00000002863	1.84744	0.000287229	ENSSSCG00000024109	-2.2769	4.93488e-14	ENSSSCG00000016104	3.07257	2.36091e-10	ENSSSCG00000016751	-4.36563	1.28578e-06	ENSSSCG00000029897	4.52658	1.41028e-05	ENSSSCG00000010156	-0.931063	6.53135e-07	ENSSSCG00000007815	-1.32949	8.39003e-07
ENSSSCG00000010464	1.86483	7.14183e-16	ENSSSCG00000016754	3.17692	4.08061e-26	ENSSSCG00000008340	2.42739	4.98114e-63	ENSSSCG00000008217	-6.54983	7.14921e-43	ENSSSCG00000026108	1.75856	0.000302894	ENSSSCG00000015482	-2.39302	7.12613e-14	ENSSSCG00000019898	-2.9049	2.43956e-10	ENSSSCG00000009011	-4.13019	1.29818e-06	ENSSSCG00000023149	3.02838	1.41383e-05	ENSSSCG00000003468	0.743704	6.8954e-07	ENSSSCG00000014172	1.4781	8.40388e-07
ENSSSCG00000026482	-2.32541	7.19888e-16	ENSSSCG00000002923	9.67133	5.05046e-26	ENSSSCG00000017008	-2.35136	7.09553e-63	ENSSSCG00000008123	-2.69639	1.88822e-42	ENSSSCG00000008163	2.76112	0.000324706	ENSSSCG00000008072	3.3703	7.72468e-14	ENSSSCG00000015093	-2.42682	2.50203e-10	ENSSSCG00000027867	3.66613	1.36396e-06	ENSSSCG00000011441	-3.98323	1.41508e-05	ENSSSCG00000008060	1.94414	9.10759e-07	ENSSSCG00000014195	0.839123	8.84294e-07
ENSSSCG00000027417	4.93995	7.37621e-16	ENSSSCG00000015413	-3.43188	8.45159e-26	ENSSSCG00000017584	-1.59653	7.68535e-63	ENSSSCG00000026742	-2.03334	2.15739e-42	ENSSSCG00000016520	1.31372	0.000330231	ENSSSCG00000011695	2.40335	8.66322e-14	ENSSSCG00000028450	-2.05173	2.64985e-10	ENSSSCG00000012913	-0.817398	1.4483e-06	ENSSSCG00000026668	3.59476	1.42231e-05	ENSSSCG00000029944	1.44988	9.3258e-07	ENSSSCG00000027301	-1.69458	9.00232e-07
ENSSSCG00000003236	-3.32472	7.40961e-16	ENSSSCG00000015444	2.10746	9.00547e-26	ENSSSCG00000009446	4.45192	2.56126e-62	ENSSSCG00000030601	2.99557	2.31556e-42	ENSSSCG00000003741	1.15813	0.000351384	ENSSSCG00000006172	3.2136	8.95231e-14	ENSSSCG00000006455	-4.93224	2.75853e-10	ENSSSCG00000006559	-1.06932	1.4483e-06	ENSSSCG00000005429	-1.48004	1.59268e-05	ENSSSCG00000000097	0.76058	1.02405e-06	ENSSSCG00000029279	-1.02973	9.31145e-07
ENSSSCG00000006296	-2.24889	8.41722e-16	ENSSSCG00000021377	2.88459	9.83868e-26	ENSSSCG00000010085	-4.27636	1.23586e-61	ENSSSCG00000025034	-2.11592	2.56201e-42	ENSSSCG00000025281	-0.914588	0.000351384	ENSSSCG00000000811	-1.93641	1.20555e-13	ENSSSCG00000017357	2.24893	2.95368e-10	ENSSSCG00000011684	0.82305	1.4483e-06	ENSSSCG00000010179	-1.07647	1.63089e-05	ENSSSCG00000024515	-2.10581	1.02922e-06	ENSSSCG00000006496	-1.89871	9.74584e-07
ENSSSCG00000029753	-3.45547	9.33281e-16	ENSSSCG00000004705	2.62188	1.03028e-25	ENSSSCG00000015482	-3.17487	1.23586e-61	ENSSSCG00000026951	-4.08964	3.30122e-42	ENSSSCG00000027402	1.64071	0.000373986	ENSSSCG00000030601	2.50092	1.28175e-13	ENSSSCG00000011885	-2.96917	3.6024e-10	ENSSSCG00000008493	0.922948	1.4483e-06	ENSSSCG00000028301	2.80979	1.65102e-05	ENSSSCG00000005205	-0.842309	1.10007e-06	ENSSSCG00000003524	-1.17949	1.05778e-06
ENSSSCG00000015663	-5.61431	9.46444e-16	ENSSSCG00000000623	-4.03333	2.06496e-25	ENSSSCG00000027487	-2.96301	1.58504e-61	ENSSSCG00000017497	2.24513	3.72965e-42	ENSSSCG00000000481	-3.44593	0.000377522	ENSSSCG00000006755	6.65289	1.35576e-13	ENSSSCG00000004072	-2.16695	4.0689e-10	ENSSSCG00000003134	-1.11981	1.49415e-06	ENSSSCG00000022270	3.64874	1.65102e-05	ENSSSCG00000018746	-1.69194	1.28294e-06	ENSSSCG00000013988	1.36625	1.07644e-06
ENSSSCG00000013411	2.34997	1.22424e-15	ENSSSCG00000000789	9.81338	2.37107e-25	ENSSSCG00000006372	-3.83103	2.95e-61	ENSSSCG00000030295	7.64388	7.02202e-42	ENSSSCG00000005608	1.39873	0.000380369	ENSSSCG00000016850	2.27063	2.15034e-13	ENSSSCG00000023585	5.56552	6.38643e-10	ENSSSCG00000003634	-1.15616	1.54711e-06	ENSSSCG00000029130	4.47894	1.65193e-05	ENSSSCG00000027596	-3.38548	1.44641e-06	ENSSSCG00000008261	-1.61597	1.12139e-06
ENSSSCG00000003458	-1.70287	1.45094e-15	ENSSSCG00000006298	-5.98733	2.41925e-25	ENSSSCG00000001472	-4.08889	2.95e-61	ENSSSCG00000002881	-7.01217	1.19276e-41	ENSSSCG00000016925	2.31455	0.000387561	ENSSSCG00000017087	-2.29156	2.19284e-13	ENSSSCG00000009865	2.33722	6.61757e-10	ENSSSCG00000001405	-1.17426	1.66746e-06	ENSSSCG00000011848	3.75005	1.77496e-05	ENSSSCG00000029605	1.9154	1.46555e-06	ENSSSCG00000008144	-1.67397	1.16853e-06
ENSSSCG00000008245	-1.20772	1.60092e-15	ENSSSCG00000007463	3.5171	2.44647e-25	ENSSSCG00000013736	2.25053	3.30021e-61	ENSSSCG00000006536	-1.72698	1.32522e-41	ENSSSCG00000026077	-1.15743	0.000387561	ENSSSCG00000001605	6.17438	2.19284e-13	ENSSSCG00000016052	-3.05809	6.61757e-10	ENSSSCG00000026539	-2.01524	1.71281e-06	ENSSSCG00000000063	-1.5009	1.77496e-05	ENSSSCG00000025582	1.15191	1.62042e-06	ENSSSCG00000030408	1.01561	1.31543e-06
ENSSSCG00000007549	4.17422	1.69091e-15	ENSSSCG00000026482	-3.09125	3.35533e-25	ENSSSCG00000000914	-2.3731	3.86184e-61	ENSSSCG00000016034	2.25249	1.62866e-41	ENSSSCG00000024009	1.035	0.000387561	ENSSSCG00000029691	-1.85896	2.71203e-13	ENSSSCG00000026352	-2.20082	7.11012e-10	ENSSSCG00000007160	-0.819588	1.73046e-06	ENSSSCG00000006927	1.99927	2.02956e-05	ENSSSCG00000008208	-0.8564	1.64665e-06	ENSSSCG00000007721	-2.53748	1.31543e-06
ENSSSCG00000013260	1.93099	2.44581e-15	ENSSSCG00000011444	2.66453	3.7046e-25	ENSSSCG00000001765	3.31442	5.83206e-61	ENSSSCG00000004961	4.8984	1.72713e-41	ENSSSCG00000008893	2.66967	0.000387561	ENSSSCG00000017789	-3.61181	3.13093e-13	ENSSSCG00000006763	2.57524	7.82972e-10	ENSSSCG00000015637	-1.20089	1.79128e-06	ENSSSCG00000013531	3.90363	2.12047e-05	ENSSSCG00000000520	-0.868695	1.70355e-06	ENSSSCG00000007032	-1.34195	1.36076e-06
ENSSSCG00000006323	-1.21789	3.1504e-15	ENSSSCG00000021873	3.60774	6.84668e-25	ENSSSCG00000003922	3.03111	1.59326e-60	ENSSSCG00000015560	-1.90235	4.37699e-41	ENSSSCG00000002983	-3.40112	0.000455306	ENSSSCG00000018262	2.13049	3.29252e-13	ENSSSCG00000017647	2.6246	8.29975e-10	ENSSSCG00000018172	1.94144	1.79128e-06	ENSSSCG00000000784	-1.65345	2.38237e-05	ENSSSCG00000002016	2.6324	1.77207e-06	ENSSSCG00000000922	1.41326	1.3659e-06
ENSSSCG00000026149	3.71392	4.09378e-15	ENSSSCG00000001409	2.20342	6.95815e-25	ENSSSCG00000025640	2.29349	1.59326e-60	ENSSSCG00000009977	8.16714	6.92974e-41	ENSSSCG00000017233	-1.51388	0.000455306	ENSSSCG00000012026	2.11408	3.34095e-13	ENSSSCG00000004835	3.95713	9.44813e-10	ENSSSCG00000013442	-0.975534	1.79128e-06	ENSSSCG00000004969	2.66074	2.38347e-05	ENSSSCG00000028019	0.766939	1.77691e-06	ENSSSCG00000021610	-1.37173	1.55257e-06
ENSSSCG00000015808	-1.761	4.09378e-15	ENSSSCG00000010332	2.78232	7.22091e-25	ENSSSCG00000027659	-1.66226	1.63848e-60	ENSSSCG00000017885	4.97606	7.37773e-41	ENSSSCG00000009778	-1.37514	0.000464402	ENSSSCG00000007599	-1.43875	3.42219e-13	ENSSSCG00000028552	-2.97502	9.76622e-10	ENSSSCG00000007472	-1.61621	1.79128e-06	ENSSSCG00000022069	1.70176	2.48255e-05	ENSSSCG00000026806	-0.739695	1.77691e-06	ENSSSCG00000012847	-0.934063	1.55975e-06
ENSSSCG00000021899	3.01629	4.72624e-15	ENSSSCG00000001405	-2.1505	8.75303e-25	ENSSSCG00000024965	-1.85436	2.98195e-60	ENSSSCG00000004167	3.12988	7.55425e-41	ENSSSCG00000016027	-2.6886	0.000468962	ENSSSCG00000016758	-1.76163	3.46933e-13	ENSSSCG00000024651	2.26208	1.01386e-09	ENSSSCG00000027849	-1.41446	1.90005e-06	ENSSSCG00000003005	-1.13606	2.48534e-05	ENSSSCG00000006840	-0.764044	1.89563e-06	ENSSSCG00000010735	-1.12005	1.55975e-06
ENSSSCG00000005234	-2.7717	5.5888e-15	ENSSSCG00000029691	-3.08584	1.0037e-24	ENSSSCG00000013360	-2.87747	3.32803e-60	ENSSSCG00000003216	2.6858	8.1278e-41	ENSSSCG00000026914	-1.46078	0.000489824	ENSSSCG00000010148	-3.70625	4.17802e-13	ENSSSCG00000022128	2.65748	1.0304e-09	ENSSSCG00000013005	-1.0288	1.97219e-06	ENSSSCG00000028359	-3.00529	2.51988e-05	ENSSSCG00000011117	-0.791304	2.07859e-06	ENSSSCG00000017169	-2.29782	1.65785e-06
ENSSSCG00000008163	-6.03005	6.12913e-15	ENSSSCG00000002828	-2.5981	1.12959e-24	ENSSSCG00000017206	-2.29058	6.48499e-60	ENSSSCG00000002290	5.15169	1.40312e-40	ENSSSCG00000016244	2.51041	0.000489824	ENSSSCG00000018094	1.64032	4.36403e-13	ENSSSCG00000020946	5.45174	1.03473e-09	ENSSSCG00000012916	-1.2724	2.03959e-06	ENSSSCG00000016653	-0.93243	2.54396e-05	ENSSSCG00000026110	-1.52745	2.08895e-06	ENSSSCG00000019309	1.95823	1.75947e-06
ENSSSCG00000030313	2.56727	6.30974e-15	ENSSSCG00000000656	-2.68407	1.19149e-24	ENSSSCG00000015135	-2.12064	6.80629e-60	ENSSSCG00000027161	5.12635	1.83796e-40	ENSSSCG00000016657	-1.82187	0.000496163	ENSSSCG00000026425	6.50415	4.80417e-13	ENSSSCG00000027877	-2.02687	1.04557e-09	ENSSSCG00000028359	-3.08359	2.07514e-06	ENSSSCG00000015530	4.23429	2.63811e-05	ENSSSCG00000027074	-1.19365	2.22722e-06	ENSSSCG00000027912	1.19889	1.76276e-06
ENSSSCG00000010281	-1.76652	7.42515e-15	ENSSSCG00000014361	-2.84923	1.5074e-24	ENSSSCG00000014395	2.3769	1.15786e-59	ENSSSCG00000017705	-5.17123	3.44082e-40	ENSSSCG00000000663	-2.11654	0.000504429	ENSSSCG00000024157	2.15191	5.03141e-13	ENSSSCG00000006256	2.16536	1.08142e-09	ENSSSCG00000009834	3.75576	2.31813e-06	ENSSSCG00000004571	-4.45446	2.68097e-05	ENSSSCG00000015552	-0.741395	2.25223e-06	ENSSSCG00000030160	-1.81391	1.77772e-06
ENSSSCG00000017236	-4.1024	7.87415e-15	ENSSSCG00000006306	2.59977	1.80208e-24	ENSSSCG00000026914	-2.66569	1.42844e-59	ENSSSCG00000006140	4.3356	3.68098e-40	ENSSSCG00000006815	2.11358	0.000508657	ENSSSCG00000023379	-2.37727	5.10866e-13	ENSSSCG00000026250	-3.70842	1.19187e-09	ENSSSCG00000017358	4.22948	2.35949e-06	ENSSSCG00000022459	2.42303	2.72309e-05	ENSSSCG00000027624	-1.98185	2.39165e-06	ENSSSCG00000021070	-3.9389	1.93636e-06
ENSSSCG00000010259	1.77195	1.03749e-14	ENSSSCG00000005450	4.70959	1.98631e-24	ENSSSCG00000007977	4.75618	4.45913e-59	ENSSSCG00000026108	3.37673	4.2292e-40	ENSSSCG00000030217	2.2297	0.000535909	ENSSSCG00000005900	6.52469	7.15235e-13	ENSSSCG00000016957	-2.30066	1.40416e-09	ENSSSCG00000001735	4.26925	2.40153e-06	ENSSSCG00000013501	4.43007	3.00091e-05	ENSSSCG00000028571	1.2907	2.41956e-06	ENSSSCG00000007585	-1.19506	1.95943e-06
ENSSSCG00000007655	-4.82366	1.27239e-14	ENSSSCG00000027372	-4.01785	2.01481e-24	ENSSSCG00000017749	-3.88131	4.87565e-59	ENSSSCG00000030996	-2.03253	8.36256e-40	ENSSSCG00000023489	-2.83868	0.00054504	ENSSSCG00000022403	4.22045	7.45651e-13	ENSSSCG00000009237	-1.51525	1.60881e-09	ENSSSCG00000025378	1.93914	2.44288e-06	ENSSSCG00000021411	1.68609	3.11575e-05	ENSSSCG00000022791	2.37859	2.86859e-06	ENSSSCG00000008056	-1.94173	1.97071e-06
ENSSSCG00000002009	1.37306	1.31922e-14	ENSSSCG00000028384	1.72901	2.11391e-24	ENSSSCG00000022478	-2.13396	5.06797e-59	ENSSSCG00000030426	-1.87511	1.26193e-39	ENSSSCG00000002033	-2.57908	0.00054925	ENSSSCG00000007768	-1.31729	7.54577e-13	ENSSSCG00000025352	-2.14904	1.72782e-09	ENSSSCG00000026173	1.22897	2.53279e-06	ENSSSCG00000022645	3.06575	3.35233e-05	ENSSSCG00000009360	-3.26708	2.9316e-06	ENSSSCG00000003090	-1.57486	1.98891e-06
ENSSSCG00000003216	1.84009	1.65885e-14	ENSSSCG00000013884	1.92082	2.11391e-24	ENSSSCG00000009401	3.24327	7.37879e-59	ENSSSCG00000027881	-3.34404	1.32969e-39	ENSSSCG00000023371	1.51854	0.000573773	ENSSSCG00000016911	1.43042	7.54577e-13	ENSSSCG00000024028	-1.73599	1.9847e-09	ENSSSCG00000029239	-3.03861	2.53279e-06	ENSSSCG00000006880	-4.3695	3.35233e-05	ENSSSCG00000027211	-0.723981	2.96616e-06	ENSSSCG00000010874	1.12956	2.00174e-06
ENSSSCG00000006372	-2.67491	1.69748e-14	ENSSSCG00000013735	-2.23651	2.11467e-24	ENSSSCG00000024231	-2.44837	1.52999e-58	ENSSSCG00000007983	8.42771	1.84152e-39	ENSSSCG00000006155	0.903957	0.000599421	ENSSSCG00000009454	3.6653	1.05601e-12	ENSSSCG00000013876	-1.70563	2.12085e-09	ENSSSCG00000001881	-1.93135	2.53279e-06	ENSSSCG00000024897	-1.06898	3.35233e-05	ENSSSCG00000017203	0.888115	3.068e-06	ENSSSCG00000025800	3.65471	2.06919e-06
ENSSSCG00000005312	-2.50925	1.92751e-14	ENSSSCG00000025537	-2.40502	2.34291e-24	ENSSSCG00000008742	-2.98457	1.59412e-58	ENSSSCG00000029949	4.93041	4.78527e-39	ENSSSCG00000020892	-2.28491	0.000608674	ENSSSCG00000000289	4.36664	1.29175e-12	ENSSSCG00000027372	-1.84548	2.12459e-09	ENSSSCG00000003603	-3.84109	2.61475e-06	ENSSSCG00000013468	2.26018	3.66497e-05	ENSSSCG00000009584	2.03286	3.068e-06	ENSSSCG00000007817	-1.7995	2.12881e-06
ENSSSCG00000004705	1.74894	2.01005e-14	ENSSSCG00000025631	-8.81069	2.7379e-24	ENSSSCG00000004195	4.27529	3.69846e-58	ENSSSCG00000026482	-3.25455	5.75832e-39	ENSSSCG00000000638	-3.06849	0.000621022	ENSSSCG00000029488	2.94253	1.34206e-12	ENSSSCG00000021712	-1.35229	2.28133e-09	ENSSSCG00000014310	-2.90376	2.95222e-06	ENSSSCG00000028664	4.29942	3.69954e-05	ENSSSCG00000008495	-2.77272	3.08899e-06	ENSSSCG00000030443	0.952891	2.14e-06
ENSSSCG00000030136	-1.59123	2.11172e-14	ENSSSCG00000024973	-9.56132	2.92341e-24	ENSSSCG00000025352	-4.27066	4.09959e-58	ENSSSCG00000024231	-3.40315	6.65354e-39	ENSSSCG00000013829	1.70048	0.000647654	ENSSSCG00000011222	1.96007	1.58883e-12	ENSSSCG00000004383	-1.48763	2.38348e-09	ENSSSCG00000028275	-1.20223	3.21115e-06	ENSSSCG00000027314	4.1752	3.88685e-05	ENSSSCG00000024413	0.625654	3.10741e-06	ENSSSCG00000007985	-2.1659	2.22409e-06
ENSSSCG00000010966	-3.31582	3.04824e-14	ENSSSCG00000006372	-3.48832	2.92777e-24	ENSSSCG00000014036	-1.68017	5.00648e-58	ENSSSCG00000009658	2.30456	6.71315e-39	ENSSSCG00000008875	-3.20253	0.000647654	ENSSSCG00000015318	1.82704	2.39901e-12	ENSSSCG00000007523	1.68759	2.50463e-09	ENSSSCG00000025645	1.10277	3.35493e-06	ENSSSCG00000009378	2.99605	3.95244e-05	ENSSSCG00000027203	-1.4888	3.22021e-06	ENSSSCG00000017670	0.878654	2.23409e-06
ENSSSCG00000009649	6.8563	3.04824e-14	ENSSSCG00000009097	-1.36695	3.1552e-24	ENSSSCG00000019898	-6.32535	1.1702e-57	ENSSSCG00000011795	4.67251	7.97774e-39	ENSSSCG00000004730	-3.53049	0.000677137	ENSSSCG00000022820	-1.55908	2.91904e-12	ENSSSCG00000004918	-5.85565	2.52141e-09	ENSSSCG00000030730	-2.97845	3.48775e-06	ENSSSCG00000007423	2.30683	4.06841e-05	ENSSSCG00000017939	1.03262	3.47592e-06	ENSSSCG00000020657	-1.60514	2.34585e-06
ENSSSCG00000026803	-7.07	3.19995e-14	ENSSSCG00000004125	-3.00016	3.60367e-24	ENSSSCG00000001778	-4.14458	1.17966e-57	ENSSSCG00000005750	3.16484	8.05704e-39	ENSSSCG00000006398	-2.73514	0.000682859	ENSSSCG00000001978	-4.76294	3.13066e-12	ENSSSCG00000003799	-4.80213	2.53277e-09	ENSSSCG00000022365	1.99641	3.76722e-06	ENSSSCG00000022258	2.9097	4.39557e-05	ENSSSCG00000027069	-1.42408	3.77846e-06	ENSSSCG00000011926	-1.55647	2.44627e-06
ENSSSCG00000000062	2.3994	3.57747e-14	ENSSSCG00000031039	5.2352	3.60367e-24	ENSSSCG00000003524	-3.85914	1.22441e-57	ENSSSCG00000007907	1.39066	1.433e-38	ENSSSCG00000009224	-3.22335	0.000692735	ENSSSCG00000023584	-2.92231	3.13066e-12	ENSSSCG00000021070	5.26814	2.72332e-09	ENSSSCG00000011447	-1.01604	3.84195e-06	ENSSSCG00000030868	-2.91481	4.58396e-05	ENSSSCG00000014342	0.902485	3.87122e-06	ENSSSCG00000018067	3.5693	2.46103e-06
ENSSSCG00000015545	-1.96024	3.67545e-14	ENSSSCG00000004912	-1.63417	3.8647e-24	ENSSSCG00000013242	-2.02582	1.56535e-57	ENSSSCG00000010271	-5.63418	1.75566e-38	ENSSSCG00000029058	3.51406	0.000693655	ENSSSCG00000013453	-1.5346	3.8287e-12	ENSSSCG00000007983	5.26899	3.02699e-09	ENSSSCG00000024673	-2.34409	3.937e-06	ENSSSCG00000009773	-1.34123	4.6872e-05	ENSSSCG00000016942	-0.868726	3.96602e-06	ENSSSCG00000030232	-2.55672	2.46268e-06
ENSSSCG00000026653	-3.46287	4.03601e-14	ENSSSCG00000009373	2.8244	4.47277e-24	ENSSSCG00000025304	-6.31362	5.61791e-57	ENSSSCG00000011698	-1.94275	2.54596e-38	ENSSSCG00000002268	-3.31497	0.000740921	ENSSSCG00000028932	1.48813	3.87559e-12	ENSSSCG00000027480	1.80805	3.93567e-09	ENSSSCG00000021877	4.00123	3.96575e-06	ENSSSCG00000013417	4.13766	4.94918e-05	ENSSSCG00000030247	-1.07961	4.3918e-06	ENSSSCG00000030186	1.09021	2.47216e-06
ENSSSCG00000015612	2.91712	4.08367e-14	ENSSSCG00000000433	-2.82522	5.96679e-24	ENSSSCG00000004970	-1.32803	5.89373e-57	ENSSSCG00000025217	3.75657	2.62881e-38	ENSSSCG00000028331	2.59294	0.000789388	ENSSSCG00000005018	6.45707	4.19386e-12	ENSSSCG00000008208	-1.4942	3.94512e-09	ENSSSCG00000005429	-1.78729	3.97645e-06	ENSSSCG00000029561	2.20632	5.08303e-05	ENSSSCG00000001396	0.717861	4.46369e-06	ENSSSCG00000010708	-2.01115	2.49409e-06
ENSSSCG00000029816	6.84339	4.25014e-14	ENSSSCG00000009517	-9.36314	8.69141e-24	ENSSSCG00000008207	-1.66562	7.45036e-57	ENSSSCG00000020657	2.09616	2.95961e-38	ENSSSCG00000021766	3.43665	0.000826855	ENSSSCG00000016957	-1.77847	4.30449e-12	ENSSSCG00000010281	-2.12741	4.166e-09	ENSSSCG00000026877	-0.844226	4.03719e-06	ENSSSCG00000022537	3.17251	5.45389e-05	ENSSSCG00000012850	0.797761	4.47595e-06	ENSSSCG00000028056	-2.01115	2.49409e-06
ENSSSCG00000030363	2.825	4.72347e-14	ENSSSCG00000006378	-4.263	9.44418e-24	ENSSSCG00000023371	2.34339	1.35359e-56	ENSSSCG00000025810	-5.0375	4.23612e-38	ENSSSCG00000006729	2.84904	0.000870981	ENSSSCG00000017232	-1.78608	4.84848e-12	ENSSSCG00000010150	1.82911	4.17135e-09	ENSSSCG00000004969	2.75337	4.08316e-06	ENSSSCG00000011207	2.63455	5.64919e-05	ENSSSCG00000006302	-3.35311	4.51297e-06	ENSSSCG00000008096	3.34691	2.71867e-06
ENSSSCG00000003905	1.71964	4.78994e-14	ENSSSCG00000018091	2.18138	1.05267e-23	ENSSSCG00000001651	-2.00864	2.36956e-56	ENSSSCG00000007807	-3.82773	4.69429e-38	ENSSSCG00000016920	3.51668	0.000876749	ENSSSCG00000009357	2.30094	5.26906e-12	ENSSSCG00000017087	-1.87753	4.76269e-09	ENSSSCG00000029217	-2.22153	4.74502e-06	ENSSSCG00000016313	2.58935	5.93058e-05	ENSSSCG00000011899	-0.715582	4.60194e-06	ENSSSCG00000001000	-2.04199	2.73298e-06
ENSSSCG00000025644	-2.59409	6.05658e-14	ENSSSCG00000026804	2.69939	1.15705e-23	ENSSSCG00000017905	-1.67909	3.83348e-56	ENSSSCG00000015329	2.8191	4.92357e-38	ENSSSCG00000003465	1.54565	0.000899653	ENSSSCG00000009834	5.13674	5.53381e-12	ENSSSCG00000013144	-2.3513	5.62249e-09	ENSSSCG00000006927	2.00991	5.01382e-06	ENSSSCG00000007528	3.9608	6.05471e-05	ENSSSCG00000005305	-0.996696	4.64667e-06	ENSSSCG00000006979	-2.70237	3.19206e-06
ENSSSCG00000000025	-2.19789	6.51844e-14	ENSSSCG00000024231	-2.72426	1.6065e-23	ENSSSCG00000007308	-2.15885	8.55719e-56	ENSSSCG00000002496	2.69903	5.67103e-38	ENSSSCG00000026850	2.64331	0.000938824	ENSSSCG00000006155	1.55274	5.65727e-12	ENSSSCG00000024351	2.1241	5.67306e-09	ENSSSCG00000014016	-1.1514	5.19416e-06	ENSSSCG00000028450	-1.34328	6.43473e-05	ENSSSCG00000004270	-3.39191	4.9134e-06	ENSSSCG00000022293	0.986727	3.26349e-06
ENSSSCG00000026007	-2.83169	7.08893e-14	ENSSSCG00000021112	2.73262	2.14685e-23	ENSSSCG00000024699	-3.96704	1.01246e-55	ENSSSCG00000013144	-2.68191	6.77357e-38	ENSSSCG00000024351	1.34499	0.000973156	ENSSSCG00000020790	-1.80684	5.81312e-12	ENSSSCG00000004644	3.00375	6.17232e-09	ENSSSCG00000010314	0.797349	5.21843e-06	ENSSSCG00000011649	-1.3553	6.43664e-05	ENSSSCG00000007600	1.32332	5.21507e-06	ENSSSCG00000004432	0.834119	3.29892e-06
ENSSSCG00000014188	2.32794	8.55658e-14	ENSSSCG00000016689	3.50238	2.39487e-23	ENSSSCG00000029839	-3.96717	1.04653e-55	ENSSSCG00000026326	3.96846	8.0879e-38	ENSSSCG00000028460	-2.48565	0.000976595	ENSSSCG00000004121	2.65297	5.81312e-12	ENSSSCG00000000653	-1.78894	6.83265e-09	ENSSSCG00000015227	-0.780858	5.44047e-06	ENSSSCG00000007790	1.32217	6.88674e-05	ENSSSCG00000030119	-0.629085	5.68036e-06	ENSSSCG00000030797	3.4098	3.7867e-06
ENSSSCG00000021557	-2.8626	1.10028e-13	ENSSSCG00000009280	1.88965	2.79394e-23	ENSSSCG00000027860	-2.76122	1.4609e-55	ENSSSCG00000010742	7.70872	8.73234e-38	ENSSSCG00000002471	-1.80305	0.000982054	ENSSSCG00000007528	3.62624	5.81312e-12	ENSSSCG00000026695	-4.96206	7.41928e-09	ENSSSCG00000013314	4.21422	5.58098e-06	ENSSSCG00000025154	-4.26291	6.88674e-05	ENSSSCG00000030070	-0.803636	6.10866e-06	ENSSSCG00000006381	1.32711	3.7867e-06
ENSSSCG00000028703	-3.20025	1.10751e-13	ENSSSCG00000001472	-3.54652	3.05171e-23	ENSSSCG00000020817	-2.07346	1.58049e-55	ENSSSCG00000015085	-2.52093	8.94866e-38	ENSSSCG00000030868	-2.58855	0.00100476	ENSSSCG00000024344	-2.95734	5.81312e-12	ENSSSCG00000027849	-1.99856	7.48627e-09	ENSSSCG00000030211	1.44013	5.58528e-06	ENSSSCG00000024229	2.59638	6.92615e-05	ENSSSCG00000010314	-0.633926	6.15882e-06	ENSSSCG00000030323	1.67434	3.84186e-06
ENSSSCG00000012008	-2.11192	1.17623e-13	ENSSSCG00000000915	1.91629	3.61839e-23	ENSSSCG00000023604	-2.39515	1.64828e-55	ENSSSCG00000015094	-7.81142	1.62627e-37	ENSSSCG00000013538	1.82201	0.00100581	ENSSSCG00000014040	1.32536	5.96601e-12	ENSSSCG00000008213	-3.12071	7.76224e-09	ENSSSCG00000000974	-1.61547	5.58528e-06	ENSSSCG00000006025	3.42453	7.17316e-05	ENSSSCG00000015443	-0.625122	6.25088e-06	ENSSSCG00000004998	1.02266	3.92009e-06
ENSSSCG00000026425	-6.79889	1.21896e-13	ENSSSCG00000011318	-4.88561	4.42517e-23	ENSSSCG00000015560	-1.87799	2.57416e-55	ENSSSCG00000005503	-2.45519	2.41676e-37	ENSSSCG00000005194	3.34229	0.0010062	ENSSSCG00000028069	2.24949	6.02846e-12	ENSSSCG00000024879	4.98745	8.30029e-09	ENSSSCG00000016156	1.52814	5.63172e-06	ENSSSCG00000025957	3.13558	7.26207e-05	ENSSSCG00000008167	-2.87404	6.79859e-06	ENSSSCG00000028517	1.20301	4.01313e-06
ENSSSCG00000030898	-2.44966	1.32289e-13	ENSSSCG00000006016	9.21158	4.80009e-23	ENSSSCG00000007131	-5.89538	2.76917e-55	ENSSSCG00000000063	-2.47446	2.65118e-37	ENSSSCG00000023853	1.94008	0.00105264	ENSSSCG00000011435	-1.47147	6.97172e-12	ENSSSCG00000016832	-1.52334	8.81706e-09	ENSSSCG00000023083	0.824782	5.84259e-06	ENSSSCG00000011473	4.31069	8.0311e-05	ENSSSCG00000014972	-1.17233	6.80608e-06	ENSSSCG00000013784	-1.1899	4.01313e-06
ENSSSCG00000008601	2.64966	1.32675e-13	ENSSSCG00000002806	2.12841	5.04985e-23	ENSSSCG00000007522	-2.28548	3.01371e-55	ENSSSCG00000015849	-1.88346	2.73055e-37	ENSSSCG00000000170	-1.92144	0.00105264	ENSSSCG00000008207	-1.24408	8.13326e-12	ENSSSCG00000013654	3.01237	8.88034e-09	ENSSSCG00000016953	-3.02348	5.84259e-06	ENSSSCG00000022937	2.64724	8.0311e-05	ENSSSCG00000011684	-0.822078	6.80608e-06	ENSSSCG00000003926	3.68551	4.10252e-06
ENSSSCG00000008723	1.51218	1.40077e-13	ENSSSCG00000010991	-4.72032	5.06393e-23	ENSSSCG00000016067	-3.1614	4.56449e-55	ENSSSCG00000011106	-1.84663	4.10865e-37	ENSSSCG00000002829	1.56886	0.00106373	ENSSSCG00000028688	2.01001	8.491e-12	ENSSSCG00000013570	-1.70071	8.96683e-09	ENSSSCG00000024982	-2.56289	6.11255e-06	ENSSSCG00000029879	3.88538	8.15134e-05	ENSSSCG00000002652	0.949774	6.98756e-06	ENSSSCG00000016991	-3.01442	4.17127e-06
ENSSSCG00000008193	-5.20468	1.7184e-13	ENSSSCG00000012970	-4.35919	5.35841e-23	ENSSSCG00000005595	-1.16286	6.11075e-55	ENSSSCG00000006862	-2.54567	4.16232e-37	ENSSSCG00000008168	-3.27656	0.00106373	ENSSSCG00000011848	4.22577	1.06734e-11	ENSSSCG00000030752	-3.17023	9.03632e-09	ENSSSCG00000008142	-2.44521	6.11255e-06	ENSSSCG00000016062	4.07643	8.60655e-05	ENSSSCG00000028618	1.8843	6.9957e-06	ENSSSCG00000002392	-1.62914	4.42798e-06
ENSSSCG00000028739	-3.58237	2.04874e-13	ENSSSCG00000006379	-3.05129	5.46028e-23	ENSSSCG00000004699	-4.93497	1.9552e-54	ENSSSCG00000006634	-3.18862	5.19994e-37	ENSSSCG00000022081	1.49884	0.00106373	ENSSSCG00000025133	-1.14383	1.14608e-11	ENSSSCG00000022559	1.15823	9.04441e-09	ENSSSCG00000026741	-0.951326	6.29669e-06	ENSSSCG00000004401	-2.12373	8.76277e-05	ENSSSCG00000007116	0.992991	7.03163e-06	ENSSSCG00000027264	1.06887	4.42798e-06
ENSSSCG00000016220	-7.17518	2.18571e-13	ENSSSCG00000027544	-3.4673	5.5842e-23	ENSSSCG00000029570	3.19263	2.1108e-54	ENSSSCG00000027659	-2.2429	5.38084e-37	ENSSSCG00000002000	3.33721	0.00106373	ENSSSCG00000004053	-1.84058	1.3021e-11	ENSSSCG00000022069	1.72563	9.18635e-09	ENSSSCG00000005022	2.97438	6.43473e-06	ENSSSCG00000000372	-4.2199	8.80918e-05	ENSSSCG00000003727	-0.735883	7.037e-06	ENSSSCG00000010606	0.955619	4.67164e-06
ENSSSCG00000030426	-1.41841	2.33231e-13	ENSSSCG00000017617	-2.45473	6.09371e-23	ENSSSCG00000016577	-1.99193	2.4041e-54	ENSSSCG00000007888	-7.96558	7.4219e-37	ENSSSCG00000017472	0.998865	0.00108426	ENSSSCG00000004829	2.44561	1.57928e-11	ENSSSCG00000022146	-5.57827	9.18635e-09	ENSSSCG00000015917	1.86364	6.69036e-06	ENSSSCG00000010554	-1.3749	8.98809e-05	ENSSSCG00000017674	-0.671164	7.58425e-06	ENSSSCG00000005828	-1.27473	4.85431e-06
ENSSSCG00000000916	2.2857	2.33231e-13	ENSSSCG00000010446	-2.9795	6.83423e-23	ENSSSCG00000022403	5.48825	3.04788e-54	ENSSSCG00000000146	-5.33349	1.21652e-36	ENSSSCG00000017837	-1.29699	0.00109047	ENSSSCG00000006142	6.20815	1.68351e-11	ENSSSCG00000008072	2.8213	9.33123e-09	ENSSSCG00000006361	3.99584	7.30842e-06	ENSSSCG00000001053	-4.17871	9.37297e-05	ENSSSCG00000008138	-1.10841	7.66474e-06	ENSSSCG00000005664	-1.63717	5.25943e-06
ENSSSCG00000013054	1.11211	2.37195e-13	ENSSSCG00000004237	1.51812	7.60304e-23	ENSSSCG00000007807	-4.10368	4.69498e-54	ENSSSCG00000030882	-4.54687	1.98535e-36	ENSSSCG00000004263	-1.20539	0.00109648	ENSSSCG00000008217	-3.3015	1.70542e-11	ENSSSCG00000000243	2.14004	1.01662e-08	ENSSSCG00000007395	-0.919738	7.41977e-06	ENSSSCG00000009045	4.31709	9.41619e-05	ENSSSCG00000010735	0.973464	7.71279e-06	ENSSSCG00000022069	-2.58892	5.25943e-06
ENSSSCG00000017579	3.22352	2.44323e-13	ENSSSCG00000011047	2.28971	1.02335e-22	ENSSSCG00000013410	-2.40448	7.12671e-54	ENSSSCG00000004497	-3.28228	2.09936e-36	ENSSSCG00000030191	2.25205	0.00111588	ENSSSCG00000011565	-2.87741	2.00994e-11	ENSSSCG00000006431	5.34227	1.10899e-08	ENSSSCG00000024722	0.920146	7.41977e-06	ENSSSCG00000004672	-1.09109	9.4187e-05	ENSSSCG00000029918	-0.643475	7.79202e-06	ENSSSCG00000028879	-1.20484	5.65867e-06
ENSSSCG00000002998	1.47613	2.52611e-13	ENSSSCG00000005021	1.38202	1.20041e-22	ENSSSCG00000015774	4.14892	8.16539e-54	ENSSSCG00000024028	-2.38831	2.30566e-36	ENSSSCG00000015681	3.41698	0.00114686	ENSSSCG00000004835	3.99752	2.09488e-11	ENSSSCG00000007032	2.52367	1.13949e-08	ENSSSCG00000012904	-1.18714	8.06191e-06	ENSSSCG00000026353	-1.15697	9.50658e-05	ENSSSCG00000004803	-2.08937	7.8176e-06	ENSSSCG00000015443	0.785298	5.81303e-06
ENSSSCG00000026183	-6.6968	2.83821e-13	ENSSSCG00000027828	-2.12363	1.43279e-22	ENSSSCG00000006788	-2.98626	8.90736e-54	ENSSSCG00000023585	8.113	2.46801e-36	ENSSSCG00000007115	1.51903	0.00116405	ENSSSCG00000016633	1.99702	2.2579e-11	ENSSSCG00000028359	-3.45287	1.16152e-08	ENSSSCG00000006140	4.05913	8.33993e-06	ENSSSCG00000013911	-2.19942	9.59544e-05	ENSSSCG00000017362	0.640247	8.18463e-06	ENSSSCG00000029496	1.57448	6.27219e-06
ENSSSCG00000016340	2.35068	3.36604e-13	ENSSSCG00000012084	-6.49038	1.50537e-22	ENSSSCG00000013579	4.59741	9.91492e-54	ENSSSCG00000022393	-3.9018	2.88578e-36	ENSSSCG00000015555	1.22414	0.00117142	ENSSSCG00000018080	1.9882	2.41417e-11	ENSSSCG00000030856	-4.6598	1.25855e-08	ENSSSCG00000016653	-1.10748	8.51097e-06	ENSSSCG00000010214	2.76645	9.64673e-05	ENSSSCG00000028065	-0.815602	8.19831e-06	ENSSSCG00000030776	-1.05783	6.27219e-06
ENSSSCG00000008123	-2.1367	3.63259e-13	ENSSSCG00000015334	-4.56757	2.00137e-22	ENSSSCG00000007768	-1.95757	1.04441e-53	ENSSSCG00000015555	2.3904	2.88578e-36	ENSSSCG00000002726	1.4069	0.00122004	ENSSSCG00000022195	-6.20769	2.45095e-11	ENSSSCG00000026791	5.53856	1.28075e-08	ENSSSCG00000021407	1.83797	8.74367e-06	ENSSSCG00000014176	-4.21292	0.000100732	ENSSSCG00000030418	-3.26535	9.02009e-06	ENSSSCG00000009779	1.11815	6.36748e-06
ENSSSCG00000014726	4.18502	3.75879e-13	ENSSSCG00000008648	-4.91661	2.02083e-22	ENSSSCG00000005503	-1.59194	2.72557e-53	ENSSSCG00000010069	-4.37705	3.73906e-36	ENSSSCG00000003410	1.97958	0.00122523	ENSSSCG00000027487	-1.78107	2.52642e-11	ENSSSCG00000001456	-1.96081	1.52019e-08	ENSSSCG00000031054	-2.28914	8.74367e-06	ENSSSCG00000015771	2.30815	0.000101212	ENSSSCG00000029496	-1.31709	9.04142e-06	ENSSSCG00000015501	2.11834	6.37626e-06
ENSSSCG00000006634	-2.30643	4.14352e-13	ENSSSCG00000016810	7.31979	2.59845e-22	ENSSSCG00000030198	10.5293	2.83374e-53	ENSSSCG00000004682	-3.94026	6.02988e-36	ENSSSCG00000026893	-1.01502	0.00126109	ENSSSCG00000023605	-1.64599	2.59919e-11	ENSSSCG00000003973	1.63548	2.23726e-08	ENSSSCG00000008072	3.23369	8.88867e-06	ENSSSCG00000023944	4.27412	0.000102029	ENSSSCG00000002804	1.98932	9.15814e-06	ENSSSCG00000002893	1.3279	6.48394e-06
ENSSSCG00000000125	1.69989	4.58792e-13	ENSSSCG00000008193	-7.22387	2.66517e-22	ENSSSCG00000016976	-1.62758	3.94479e-53	ENSSSCG00000000849	-2.11384	6.96901e-36	ENSSSCG00000016267	-1.08289	0.00126109	ENSSSCG00000017749	-1.22478	2.8307e-11	ENSSSCG00000015092	-3.41015	2.32489e-08	ENSSSCG00000003046	-0.735134	9.05314e-06	ENSSSCG00000003905	1.92027	0.000102795	ENSSSCG00000023768	-2.02847	9.24221e-06	ENSSSCG00000026923	-3.9422	6.61266e-06
ENSSSCG00000024816	-3.42144	5.50738e-13	ENSSSCG00000013836	4.83681	2.75112e-22	ENSSSCG00000011798	-1.9695	4.31714e-53	ENSSSCG00000024439	-3.12215	6.98996e-36	ENSSSCG00000030893	-2.1446	0.00140393	ENSSSCG00000021812	-2.00704	2.8307e-11	ENSSSCG00000025858	3.99982	2.39233e-08	ENSSSCG00000011725	1.04089	9.05314e-06	ENSSSCG00000001605	4.25402	0.000102923	ENSSSCG00000006161	-1.7299	9.75908e-06	ENSSSCG00000004145	1.36499	6.84397e-06
ENSSSCG00000009410	-1.88331	7.78303e-13	ENSSSCG00000010150	1.97399	2.95968e-22	ENSSSCG00000009410	-3.11788	4.87604e-53	ENSSSCG00000016472	11.9214	8.99086e-36	ENSSSCG00000000648	-2.09052	0.00143543	ENSSSCG00000026352	-2.44866	2.84362e-11	ENSSSCG00000021068	-2.29251	2.44551e-08	ENSSSCG00000028873	1.21771	9.1549e-06	ENSSSCG00000024283	2.97707	0.000105283	ENSSSCG00000022806	-0.554883	1.09992e-05	ENSSSCG00000013408	-1.98549	7.24231e-06
ENSSSCG00000028450	2.16503	7.95134e-13	ENSSSCG00000026803	-9.15301	3.17172e-22	ENSSSCG00000016925	2.99521	5.24312e-53	ENSSSCG00000025507	11.8624	1.85728e-35	ENSSSCG00000004678	-2.74161	0.00148189	ENSSSCG00000013958	5.27924	3.08798e-11	ENSSSCG00000001829	5.08553	2.73372e-08	ENSSSCG00000024131	1.11172	9.47535e-06	ENSSSCG00000020770	2.97707	0.000105283	ENSSSCG00000027429	-0.750611	1.12736e-05	ENSSSCG00000024812	-2.75578	8.04197e-06
ENSSSCG00000023155	-5.08367	1.13381e-12	ENSSSCG00000000252	3.20073	4.16804e-22	ENSSSCG00000016742	-3.47078	2.28389e-52	ENSSSCG00000021557	-3.91907	1.89396e-35	ENSSSCG00000008598	1.3314	0.00158689	ENSSSCG00000027660	-2.12873	3.08798e-11	ENSSSCG00000022429	2.52658	2.80893e-08	ENSSSCG00000004049	-1.61448	9.72688e-06	ENSSSCG00000026284	4.24173	0.000105283	ENSSSCG00000009729	-1.05206	1.12736e-05	ENSSSCG00000030197	1.02645	8.04197e-06
ENSSSCG00000003400	6.57514	1.31757e-12	ENSSSCG00000009821	-1.79662	4.42683e-22	ENSSSCG00000015273	4.48311	2.55791e-52	ENSSSCG00000023325	-5.18975	2.74174e-35	ENSSSCG00000001470	-1.53046	0.00167814	ENSSSCG00000003465	1.83405	4.37587e-11	ENSSSCG00000004121	2.323	3.15726e-08	ENSSSCG00000030616	1.54794	9.94364e-06	ENSSSCG00000030830	-3.29326	0.000108948	ENSSSCG00000008991	-3.01711	1.13102e-05	ENSSSCG00000024515	2.24248	8.42265e-06
ENSSSCG00000009010	-1.44078	1.34506e-12	ENSSSCG00000025352	-3.81077	5.11423e-22	ENSSSCG00000015710	-1.61668	4.44231e-52	ENSSSCG00000021977	-2.30642	5.01098e-35	ENSSSCG00000009364	-3.17125	0.001686	ENSSSCG00000011171	1.75766	4.52868e-11	ENSSSCG00000013736	2.09687	3.49135e-08	ENSSSCG00000016711	0.908545	1.01559e-05	ENSSSCG00000001613	3.15183	0.000109489	ENSSSCG00000002036	0.955597	1.18034e-05	ENSSSCG00000029638	0.898875	8.53737e-06
ENSSSCG00000029854	-1.91842	1.43287e-12	ENSSSCG00000027230	-1.863	5.73834e-22	ENSSSCG00000011385	1.83232	4.46389e-52	ENSSSCG00000009668	-4.62058	5.83321e-35	ENSSSCG00000004012	1.2746	0.0017005	ENSSSCG00000022976	6.24692	4.63521e-11	ENSSSCG00000006468	1.27612	3.70618e-08	ENSSSCG00000016590	-0.966106	1.04828e-05	ENSSSCG00000011258	1.674	0.000109489	ENSSSCG00000011858	-0.827843	1.18915e-05	ENSSSCG00000014343	0.837816	8.69181e-06
ENSSSCG00000014395	1.71881	1.75453e-12	ENSSSCG00000013853	-2.41922	5.82972e-22	ENSSSCG00000018700	-2.33584	9.01009e-52	ENSSSCG00000023639	3.17742	5.88929e-35	ENSSSCG00000027372	-1.63387	0.0017106	ENSSSCG00000003042	-1.46815	4.93504e-11	ENSSSCG00000023714	-2.33715	3.94465e-08	ENSSSCG00000006110	0.77849	1.09283e-05	ENSSSCG00000004157	3.84966	0.000110822	ENSSSCG00000028755	1.00934	1.42411e-05	ENSSSCG00000001973	0.99925	9.29795e-06
ENSSSCG00000025977	-1.92862	1.79126e-12	ENSSSCG00000000849	-1.74179	6.151e-22	ENSSSCG00000008633	-1.70597	2.8803e-51	ENSSSCG00000013115	-5.39443	6.79596e-35	ENSSSCG00000027860	-1.27341	0.0017106	ENSSSCG00000017119	-1.19174	5.1571e-11	ENSSSCG00000004399	5.45275	4.1734e-08	ENSSSCG00000010645	1.06944	1.11094e-05	ENSSSCG00000029305	-1.81743	0.000111051	ENSSSCG00000017232	0.925936	1.44136e-05	ENSSSCG00000024055	-1.10826	9.74072e-06
ENSSSCG00000000396	-0.995539	1.79126e-12	ENSSSCG00000006031	-3.12392	6.56367e-22	ENSSSCG00000002881	-6.95241	3.19586e-51	ENSSSCG00000003718	-1.60443	8.49929e-35	ENSSSCG00000015735	-2.66504	0.00174994	ENSSSCG00000009087	-6.10539	5.80415e-11	ENSSSCG00000023842	-1.72779	4.17877e-08	ENSSSCG00000026791	4.03195	1.11217e-05	ENSSSCG00000000683	2.37926	0.000112077	ENSSSCG00000005906	0.697726	1.55809e-05	ENSSSCG00000016117	1.69587	9.87338e-06
ENSSSCG00000005518	-1.43291	2.26292e-12	ENSSSCG00000005491	-1.48046	8.46932e-22	ENSSSCG00000008294	-4.72401	3.65458e-51	ENSSSCG00000017896	-3.99457	1.01454e-34	ENSSSCG00000021068	-1.79967	0.00176186	ENSSSCG00000009119	1.86415	5.98527e-11	ENSSSCG00000009778	-1.56236	4.64821e-08	ENSSSCG00000007763	-1.03413	1.11689e-05	ENSSSCG00000017758	2.72741	0.00011242	ENSSSCG00000030142	-1.56315	1.55809e-05	ENSSSCG00000027862	1.39693	1.00618e-05
ENSSSCG00000015905	6.00637	2.26292e-12	ENSSSCG00000000263	2.25763	1.04157e-21	ENSSSCG00000001459	-5.02025	4.50992e-51	ENSSSCG00000026248	3.22356	1.80016e-34	ENSSSCG00000001469	-1.70208	0.00177878	ENSSSCG00000026951	-2.27514	6.25755e-11	ENSSSCG00000020890	-2.0804	4.75751e-08	ENSSSCG00000002748	-1.22472	1.12762e-05	ENSSSCG00000024347	3.7349	0.000113609	ENSSSCG00000028096	-3.08498	1.61422e-05	ENSSSCG00000008867	1.41223	1.00618e-05
ENSSSCG00000001422	-2.86899	2.87313e-12	ENSSSCG00000015273	3.20862	1.96879e-21	ENSSSCG00000018081	2.23807	1.92397e-50	ENSSSCG00000008414	-1.50287	2.05267e-34	ENSSSCG00000009283	1.93168	0.00178054	ENSSSCG00000017206	-1.24743	6.51647e-11	ENSSSCG00000014040	1.16675	4.83539e-08	ENSSSCG00000015553	0.80779	1.15153e-05	ENSSSCG00000000457	2.79324	0.000117698	ENSSSCG00000019309	-1.57442	1.61683e-05	ENSSSCG00000018972	1.82795	1.00618e-05
ENSSSCG00000024943	1.69955	3.1507e-12	ENSSSCG00000013286	2.76703	2.68589e-21	ENSSSCG00000002449	-2.09191	2.27775e-50	ENSSSCG00000014167	-2.70829	2.12136e-34	ENSSSCG00000013667	1.44306	0.00178667	ENSSSCG00000011978	2.47157	7.71506e-11	ENSSSCG00000030820	-1.35519	5.0846e-08	ENSSSCG00000024396	1.47977	1.16484e-05	ENSSSCG00000005083	-1.01915	0.000118995	ENSSSCG00000004350	-1.03976	1.6478e-05	ENSSSCG00000012881	-1.68847	1.00693e-05
ENSSSCG00000022195	6.5701	5.09362e-12	ENSSSCG00000026130	8.92152	3.64476e-21	ENSSSCG00000011435	-1.93196	2.62097e-50	ENSSSCG00000014249	3.83933	2.66665e-34	ENSSSCG00000026707	-1.936	0.00182159	ENSSSCG00000024866	1.38716	8.10101e-11	ENSSSCG00000004699	-2.89865	5.18213e-08	ENSSSCG00000021793	-2.91288	1.16937e-05	ENSSSCG00000025425	-2.39693	0.000120654	ENSSSCG00000017775	1.21747	1.6478e-05	ENSSSCG00000022147	0.859548	1.01222e-05
ENSSSCG00000028069	2.32184	5.18805e-12	ENSSSCG00000023666	-1.85542	4.01278e-21	ENSSSCG00000000849	-2.193	3.78748e-50	ENSSSCG00000030457	2.91478	2.92368e-34	ENSSSCG00000017283	-1.54959	0.00185321	ENSSSCG00000024211	-2.42513	8.115e-11	ENSSSCG00000024109	-2.02809	5.96224e-08	ENSSSCG00000020439	-1.80106	1.17568e-05	ENSSSCG00000010984	1.80549	0.000121411	ENSSSCG00000030112	-2.68942	1.66432e-05	ENSSSCG00000020830	1.89823	1.06393e-05
ENSSSCG00000009330	-2.7796	5.24227e-12	ENSSSCG00000010893	-2.73124	5.55023e-21	ENSSSCG00000005491	-1.81952	4.45294e-50	ENSSSCG00000028027	-5.10733	3.61525e-34	ENSSSCG00000015498	2.18	0.00189203	ENSSSCG00000015241	6.19036	8.88964e-11	ENSSSCG00000011237	-5.37789	6.08665e-08	ENSSSCG00000018063	1.14751	1.24892e-05	ENSSSCG00000029381	2.27227	0.000121411	ENSSSCG00000015568	-0.77095	1.82373e-05	ENSSSCG00000014913	-2.22698	1.09102e-05
ENSSSCG00000029576	-6.66529	5.43199e-12	ENSSSCG00000022116	-3.10515	6.29823e-21	ENSSSCG00000009778	-1.95303	4.93079e-50	ENSSSCG00000022149	3.67973	4.54165e-34	ENSSSCG00000021112	1.79967	0.00190202	ENSSSCG00000000418	5.00879	9.74544e-11	ENSSSCG00000024363	4.95711	6.08833e-08	ENSSSCG00000013573	-1.09325	1.27178e-05	ENSSSCG00000009844	-2.31417	0.000121411	ENSSSCG00000023605	1.22784	1.83951e-05	ENSSSCG00000004332	1.94278	1.09102e-05
ENSSSCG00000023639	2.03199	5.58254e-12	ENSSSCG00000022393	-3.31642	8.04698e-21	ENSSSCG00000004053	-3.17006	5.61459e-50	ENSSSCG00000009045	8.74288	5.44048e-34	ENSSSCG00000022429	1.88584	0.00199598	ENSSSCG00000005194	6.15728	9.74544e-11	ENSSSCG00000023379	-1.84434	6.57828e-08	ENSSSCG00000009401	2.0548	1.27552e-05	ENSSSCG00000006589	2.93913	0.000121411	ENSSSCG00000006468	1.08402	1.83951e-05	ENSSSCG00000013618	-1.5729	1.09588e-05
ENSSSCG00000018558	3.23185	5.58254e-12	ENSSSCG00000007807	-3.11065	8.83313e-21	ENSSSCG00000005005	-1.5335	9.10018e-50	ENSSSCG00000002893	-2.73176	5.65627e-34	ENSSSCG00000020890	-1.47828	0.00202323	ENSSSCG00000003595	4.04733	1.0978e-10	ENSSSCG00000029918	-1.39143	6.71913e-08	ENSSSCG00000008598	-1.50006	1.30393e-05	ENSSSCG00000014326	2.41355	0.000124329	ENSSSCG00000008061	0.968156	1.85785e-05	ENSSSCG00000007709	-1.42712	1.12201e-05
ENSSSCG00000027933	1.67251	5.83917e-12	ENSSSCG00000009216	3.64428	1.03661e-20	ENSSSCG00000009555	-1.30647	1.27233e-49	ENSSSCG00000007737	-2.86574	5.88297e-34	ENSSSCG00000006923	-2.53434	0.00207383	ENSSSCG00000021721	-5.00479	1.20398e-10	ENSSSCG00000010997	4.73692	6.85523e-08	ENSSSCG00000029008	2.80729	1.31149e-05	ENSSSCG00000010551	1.83116	0.000133283	ENSSSCG00000028281	1.86593	1.90357e-05	ENSSSCG00000012018	2.35808	1.35428e-05
ENSSSCG00000011878	-6.70481	5.94198e-12	ENSSSCG00000030325	1.47907	1.29982e-20	ENSSSCG00000003042	-1.41011	1.36368e-49	ENSSSCG00000011736	7.7472	6.22136e-34	ENSSSCG00000028034	1.07643	0.0021073	ENSSSCG00000008476	6.21714	1.25547e-10	ENSSSCG00000023671	-1.30518	6.85523e-08	ENSSSCG00000014627	-1.68962	1.45107e-05	ENSSSCG00000004730	4.15357	0.000133825	ENSSSCG00000026305	-2.27206	2.14691e-05	ENSSSCG00000008786	2.7235	1.35428e-05
ENSSSCG00000013028	-1.66271	6.18662e-12	ENSSSCG00000022737	8.9263	1.30727e-20	ENSSSCG00000001470	-2.79875	2.17999e-49	ENSSSCG00000027330	3.63759	7.44236e-34	ENSSSCG00000012916	-1.41966	0.00219627	ENSSSCG00000002461	1.35547	1.25974e-10	ENSSSCG00000008794	-2.61778	7.02283e-08	ENSSSCG00000008710	-2.11806	1.51801e-05	ENSSSCG00000013231	3.99764	0.000135339	ENSSSCG00000023929	0.792656	2.14843e-05	ENSSSCG00000011538	-1.46614	1.37145e-05
ENSSSCG00000002866	-2.38674	9.23882e-12	ENSSSCG00000022361	-8.9133	1.36536e-20	ENSSSCG00000015724	1.93612	6.20064e-49	ENSSSCG00000026516	2.60501	1.29637e-33	ENSSSCG00000022126	2.23363	0.0023255	ENSSSCG00000004072	-2.58634	1.2745e-10	ENSSSCG00000013468	2.64509	7.55178e-08	ENSSSCG00000023179	1.04481	1.75378e-05	ENSSSCG00000017291	1.20571	0.000142568	ENSSSCG00000003134	0.811504	2.24769e-05	ENSSSCG00000009346	0.863225	1.41298e-05
ENSSSCG00000017238	2.7483	9.23882e-12	ENSSSCG00000005657	3.17295	1.52382e-20	ENSSSCG00000020757	1.95529	7.18472e-49	ENSSSCG00000009947	-3.23087	1.44104e-33	ENSSSCG00000023993	-2.17027	0.00232785	ENSSSCG00000006059	-2.53277	1.28626e-10	ENSSSCG00000010259	-1.49869	7.9441e-08	ENSSSCG00000010477	2.28869	1.77409e-05	ENSSSCG00000004714	3.48506	0.000146849	ENSSSCG00000005053	-0.783267	2.25362e-05	ENSSSCG00000029675	-3.82585	1.51366e-05
ENSSSCG00000023666	-1.78735	9.43937e-12	ENSSSCG00000021457	1.82034	1.83665e-20	ENSSSCG00000025717	5.08595	1.5105e-48	ENSSSCG00000025561	2.82936	1.50986e-33	ENSSSCG00000010271	-2.28969	0.0023754	ENSSSCG00000030821	-5.36928	1.32733e-10	ENSSSCG00000003105	1.6016	8.07069e-08	ENSSSCG00000024866	1.18549	1.8988e-05	ENSSSCG00000002783	-3.88407	0.000154894	ENSSSCG00000014195	-0.634058	2.27577e-05	ENSSSCG00000030665	-2.06469	1.51962e-05
ENSSSCG00000009247	-2.71614	9.70891e-12	ENSSSCG00000009886	-1.36934	1.89032e-20	ENSSSCG00000030868	-6.93334	2.04334e-48	ENSSSCG00000013260	1.84067	1.62528e-33	ENSSSCG00000010404	1.91995	0.00251536	ENSSSCG00000016267	-1.90552	1.35608e-10	ENSSSCG00000030143	2.25477	8.22021e-08	ENSSSCG00000029082	2.67102	1.98026e-05	ENSSSCG00000029841	4.13872	0.000163011	ENSSSCG00000023906	2.27219	2.37982e-05	ENSSSCG00000013775	-1.27292	1.55941e-05
ENSSSCG00000010831	-2.40224	1.12432e-11	ENSSSCG00000009037	8.80906	2.20188e-20	ENSSSCG00000007888	-8.678	3.02139e-48	ENSSSCG00000023671	-3.01744	1.75496e-33	ENSSSCG00000030767	-1.62003	0.00251536	ENSSSCG00000000843	5.24744	1.38146e-10	ENSSSCG00000027053	-2.50841	8.53113e-08	ENSSSCG00000004157	3.84588	1.98293e-05	ENSSSCG00000007977	4.02519	0.00016676	ENSSSCG00000016117	-1.57545	2.46309e-05	ENSSSCG00000016451	-1.0106	1.55941e-05
ENSSSCG00000018063	-1.02531	1.19547e-11	ENSSSCG00000014844	2.27752	4.38528e-20	ENSSSCG00000022820	-2.67167	3.12667e-48	ENSSSCG00000003217	2.24394	1.98098e-33	ENSSSCG00000028367	-2.29068	0.0025856	ENSSSCG00000004167	2.2662	1.41951e-10	ENSSSCG00000028047	-2.72143	9.18898e-08	ENSSSCG00000013510	-0.72579	1.98293e-05	ENSSSCG00000011368	-2.2294	0.000172896	ENSSSCG00000011027	-0.738231	2.49921e-05	ENSSSCG00000013720	-0.893709	1.55941e-05
ENSSSCG00000030305	2.18855	1.23046e-11	ENSSSCG00000009446	3.4658	4.66895e-20	ENSSSCG00000023368	-3.16659	3.15616e-48	ENSSSCG00000014924	-1.79707	2.59726e-33	ENSSSCG00000031047	-3.24525	0.00261031	ENSSSCG00000002471	-3.24492	1.61279e-10	ENSSSCG00000029412	2.21373	9.65088e-08	ENSSSCG00000025058	-1.25329	1.9876e-05	ENSSSCG00000028981	2.51662	0.000173968	ENSSSCG00000016724	1.05827	2.49921e-05	ENSSSCG00000008701	-1.05742	1.58076e-05
ENSSSCG00000003410	-4.19386	1.51975e-11	ENSSSCG00000030713	2.50071	4.68695e-20	ENSSSCG00000000433	-3.48573	3.7459e-48	ENSSSCG00000013618	3.40761	3.27757e-33	ENSSSCG00000011114	1.35598	0.00263443	ENSSSCG00000030284	-1.96805	1.64925e-10	ENSSSCG00000027161	3.04688	1.09846e-07	ENSSSCG00000024229	2.28242	1.99633e-05	ENSSSCG00000008893	-1.31337	0.000174201	ENSSSCG00000006126	-0.826998	2.5049e-05	ENSSSCG00000003471	-1.34091	1.58076e-05
ENSSSCG00000012893	-1.45003	1.59115e-11	ENSSSCG00000011725	-2.52594	4.70359e-20	ENSSSCG00000003595	5.75802	4.80087e-48	ENSSSCG00000014361	-3.38156	3.61137e-33	ENSSSCG00000007482	1.61004	0.00269217	ENSSSCG00000028359	-3.6365	1.72241e-10	ENSSSCG00000022804	1.97468	1.10222e-07	ENSSSCG00000029873	-1.25853	2.01568e-05	ENSSSCG00000008250	-2.82422	0.00017725	ENSSSCG00000025618	1.32582	2.51412e-05	ENSSSCG00000027914	1.87119	1.60378e-05
ENSSSCG00000029691	-1.85	1.8367e-11	ENSSSCG00000011613	2.11607	4.71239e-20	ENSSSCG00000026760	-7.97055	5.21592e-48	ENSSSCG00000020736	9.51096	4.1797e-33	ENSSSCG00000017265	1.85385	0.00275634	ENSSSCG00000009111	1.37455	1.78834e-10	ENSSSCG00000003922	2.76987	1.21806e-07	ENSSSCG00000007691	-3.70483	2.02172e-05	ENSSSCG00000025437	-1.66952	0.000198428	ENSSSCG00000016850	-1.32385	2.523e-05	ENSSSCG00000002033	2.45348	1.61149e-05
ENSSSCG00000009890	-2.34116	1.95141e-11	ENSSSCG00000017218	2.00922	5.67101e-20	ENSSSCG00000001488	1.79383	6.07242e-48	ENSSSCG00000005267	-1.87619	4.43887e-33	ENSSSCG00000030927	-2.5508	0.00276864	ENSSSCG00000007674	5.50578	1.81794e-10	ENSSSCG00000006059	-1.44358	1.39913e-07	ENSSSCG00000004206	1.18636	2.02172e-05	ENSSSCG00000028829	2.8471	0.000199123	ENSSSCG00000013888	1.99074	2.523e-05	ENSSSCG00000015535	-1.43882	1.61149e-05
ENSSSCG00000008392	2.44087	1.95515e-11	ENSSSCG00000021443	-1.44662	6.50051e-20	ENSSSCG00000013030	-2.29236	6.78787e-48	ENSSSCG00000031054	-6.02169	4.7878e-33	ENSSSCG00000006256	1.5806	0.002772	ENSSSCG00000011926	-6.01418	1.87223e-10	ENSSSCG00000026819	1.63826	1.41087e-07	ENSSSCG00000026722	0.906379	2.02709e-05	ENSSSCG00000001658	2.48383	0.000203567	ENSSSCG00000008891	-1.58553	2.523e-05	ENSSSCG00000029603	1.2194	1.67492e-05
ENSSSCG00000017325	5.90609	2.18435e-11	ENSSSCG00000025960	-3.03269	7.60329e-20	ENSSSCG00000003465	2.7405	1.14546e-47	ENSSSCG00000021943	5.42352	6.93056e-33	ENSSSCG00000030322	2.07379	0.0028308	ENSSSCG00000029217	-2.35013	2.1453e-10	ENSSSCG00000010435	1.71667	1.54947e-07	ENSSSCG00000013332	2.71707	2.07136e-05	ENSSSCG00000002290	3.58356	0.000220256	ENSSSCG00000000973	1.12363	2.67121e-05	ENSSSCG00000025582	-1.61789	1.69511e-05
ENSSSCG00000016573	-1.78987	2.46503e-11	ENSSSCG00000023379	-3.38784	7.86526e-20	ENSSSCG00000026806	1.55958	1.17509e-47	ENSSSCG00000029042	-3.77501	8.47749e-33	ENSSSCG00000025146	1.68655	0.00284079	ENSSSCG00000001787	-1.78008	2.14764e-10	ENSSSCG00000012034	1.42085	1.70943e-07	ENSSSCG00000018092	1.32151	2.08051e-05	ENSSSCG00000014726	3.64292	0.000232278	ENSSSCG00000028047	-1.25718	2.75359e-05	ENSSSCG00000003711	3.84949	1.72017e-05
ENSSSCG00000004779	-2.11654	2.46503e-11	ENSSSCG00000011010	-1.74669	9.27251e-20	ENSSSCG00000010893	-3.50589	1.55743e-47	ENSSSCG00000030978	-4.42749	9.77805e-33	ENSSSCG00000016941	3.24458	0.00285067	ENSSSCG00000007667	-2.60618	2.17303e-10	ENSSSCG00000010464	-1.50409	1.73039e-07	ENSSSCG00000014945	1.3747	2.08332e-05	ENSSSCG00000006841	3.53212	0.000239829	ENSSSCG00000006759	2.84684	2.88073e-05	ENSSSCG00000001815	1.63049	1.75768e-05
ENSSSCG00000028626	1.07325	2.46503e-11	ENSSSCG00000008348	-2.44342	1.15967e-19	ENSSSCG00000006862	-1.92636	2.31586e-47	ENSSSCG00000026760	-7.04246	9.95338e-33	ENSSSCG00000000146	1.00829	0.00300318	ENSSSCG00000024867	-4.07629	2.83183e-10	ENSSSCG00000006380	-2.17924	1.97592e-07	ENSSSCG00000003359	-1.54696	2.18976e-05	ENSSSCG00000006361	3.76279	0.000247902	ENSSSCG00000004248	-1.71816	2.92374e-05	ENSSSCG00000007812	-0.878808	1.83462e-05
ENSSSCG00000028079	3.18972	2.53805e-11	ENSSSCG00000022489	3.12757	1.15967e-19	ENSSSCG00000011496	2.52025	2.35876e-47	ENSSSCG00000001914	3.81887	1.13473e-32	ENSSSCG00000013668	2.67049	0.00307817	ENSSSCG00000006298	-2.32051	2.8841e-10	ENSSSCG00000010505	-5.34831	1.99594e-07	ENSSSCG00000003461	3.98066	2.22292e-05	ENSSSCG00000026982	2.81548	0.000247902	ENSSSCG00000005920	0.761827	3.16805e-05	ENSSSCG00000007160	-0.824183	1.84815e-05
ENSSSCG00000010705	-1.86525	2.92704e-11	ENSSSCG00000022036	-3.02834	1.21279e-19	ENSSSCG00000005749	1.92366	2.7934e-47	ENSSSCG00000027272	-2.88751	2.22594e-32	ENSSSCG00000016957	-1.61166	0.00314593	ENSSSCG00000018172	2.35008	3.45659e-10	ENSSSCG00000013388	-1.70098	2.20566e-07	ENSSSCG00000020909	1.01894	2.22805e-05	ENSSSCG00000027435	2.98767	0.000248243	ENSSSCG00000014343	-0.629821	3.45998e-05	ENSSSCG00000022459	1.61265	1.87803e-05
ENSSSCG00000023609	-1.85778	3.0946e-11	ENSSSCG00000026893	-1.72472	1.27599e-19	ENSSSCG00000009097	-1.25783	2.95802e-47	ENSSSCG00000009446	4.10993	2.2398e-32	ENSSSCG00000009180	-2.56552	0.00315615	ENSSSCG00000001723	-4.88028	3.56904e-10	ENSSSCG00000006382	-3.67118	2.30799e-07	ENSSSCG00000014255	1.03468	2.33682e-05	ENSSSCG00000025631	3.26253	0.000248243	ENSSSCG00000003090	0.966709	3.52559e-05	ENSSSCG00000016942	1.03423	1.91714e-05
ENSSSCG00000002806	1.22336	3.0946e-11	ENSSSCG00000005487	2.95618	1.29765e-19	ENSSSCG00000020790	-2.20352	3.30522e-47	ENSSSCG00000016901	-6.38762	2.94556e-32	ENSSSCG00000014979	3.14128	0.00315615	ENSSSCG00000026626	-1.57661	3.79328e-10	ENSSSCG00000018262	3.04212	2.34432e-07	ENSSSCG00000016887	2.4241	2.38242e-05	ENSSSCG00000015595	-1.66956	0.000251289	ENSSSCG00000018078	-1.09898	3.52559e-05	ENSSSCG00000026418	-1.88299	1.93659e-05
ENSSSCG00000004248	-3.91946	3.10925e-11	ENSSSCG00000030106	1.86111	1.30137e-19	ENSSSCG00000008265	-2.56042	6.38722e-47	ENSSSCG00000026820	-2.87628	2.95091e-32	ENSSSCG00000027877	-1.24746	0.00318688	ENSSSCG00000009668	-1.9093	3.94264e-10	ENSSSCG00000015447	-4.12417	2.41545e-07	ENSSSCG00000010438	0.898596	2.49795e-05	ENSSSCG00000006319	-4.01191	0.000251289	ENSSSCG00000015896	-1.11286	3.57668e-05	ENSSSCG00000000293	-1.51733	1.93659e-05
ENSSSCG00000015622	1.63795	3.14823e-11	ENSSSCG00000003090	1.63198	1.7943e-19	ENSSSCG00000010446	-3.53774	7.39083e-47	ENSSSCG00000000042	-3.6474	3.53483e-32	ENSSSCG00000008624	1.41838	0.00318688	ENSSSCG00000011831	2.20825	4.09958e-10	ENSSSCG00000029488	2.14743	2.48065e-07	ENSSSCG00000027689	-1.38385	2.5154e-05	ENSSSCG00000020971	2.97244	0.000261463	ENSSSCG00000006371	1.11939	3.5821e-05	ENSSSCG00000013005	-0.820928	1.95002e-05
ENSSSCG00000009111	-1.58064	3.31643e-11	ENSSSCG00000026438	-2.87404	1.9022e-19	ENSSSCG00000004190	-2.16797	7.93825e-47	ENSSSCG00000006379	-3.34685	3.81043e-32	ENSSSCG00000002822	3.19582	0.00326621	ENSSSCG00000025944	1.57106	4.25099e-10	ENSSSCG00000006013	-3.35465	2.56265e-07	ENSSSCG00000030927	-2.78723	2.54986e-05	ENSSSCG00000024918	2.97497	0.000267756	ENSSSCG00000027297	-2.12067	3.63245e-05	ENSSSCG00000009544	-1.63782	1.95247e-05
ENSSSCG00000030067	-1.56507	3.68967e-11	ENSSSCG00000022820	-1.90533	2.12862e-19	ENSSSCG00000028981	2.59383	8.33033e-47	ENSSSCG00000012893	-2.53134	5.88203e-32	ENSSSCG00000020785	1.65594	0.00339254	ENSSSCG00000013036	-1.53718	4.76582e-10	ENSSSCG00000022663	5.30973	2.56678e-07	ENSSSCG00000028588	1.61514	2.57888e-05	ENSSSCG00000002029	-3.04079	0.000270766	ENSSSCG00000013853	0.958053	3.64553e-05	ENSSSCG00000022351	-1.8439	1.95247e-05
ENSSSCG00000017803	1.37054	3.73371e-11	ENSSSCG00000004485	1.61	2.42975e-19	ENSSSCG00000009821	-1.8275	1.07357e-46	ENSSSCG00000016502	-2.05087	6.87177e-32	ENSSSCG00000008197	2.58364	0.00341722	ENSSSCG00000001867	-1.95639	4.85348e-10	ENSSSCG00000004952	-2.11813	2.65166e-07	ENSSSCG00000011254	3.87124	2.58669e-05	ENSSSCG00000025095	-4.17186	0.000270766	ENSSSCG00000030010	0.751034	3.66945e-05	ENSSSCG00000021688	1.3128	1.9553e-05
ENSSSCG00000025567	2.34802	3.73371e-11	ENSSSCG00000007520	1.14169	2.82338e-19	ENSSSCG00000000180	-2.6385	1.22635e-46	ENSSSCG00000008973	-2.27102	6.9264e-32	ENSSSCG00000021812	-1.29485	0.00341722	ENSSSCG00000021094	1.36858	4.88835e-10	ENSSSCG00000007977	4.15899	2.87164e-07	ENSSSCG00000027164	1.07452	2.62691e-05	ENSSSCG00000001392	2.24208	0.000271541	ENSSSCG00000006141	2.8133	3.68543e-05	ENSSSCG00000016578	-1.84421	2.00622e-05
ENSSSCG00000024446	4.08356	3.76486e-11	ENSSSCG00000028494	-3.12153	3.10807e-19	ENSSSCG00000025631	-6.0447	1.48183e-46	ENSSSCG00000026914	-3.08147	7.74051e-32	ENSSSCG00000017643	1.22784	0.00344953	ENSSSCG00000015825	1.90572	4.9265e-10	ENSSSCG00000017239	-4.57405	2.92576e-07	ENSSSCG00000008499	1.06078	2.7526e-05	ENSSSCG00000002427	-1.78229	0.000278517	ENSSSCG00000019418	-1.61324	3.72115e-05	ENSSSCG00000028821	1.33321	2.01516e-05
ENSSSCG00000026126	4.08356	3.76486e-11	ENSSSCG00000013731	-1.68791	3.29332e-19	ENSSSCG00000007520	1.09408	2.55584e-46	ENSSSCG00000026635	3.43243	8.23318e-32	ENSSSCG00000014387	2.95917	0.00345412	ENSSSCG00000024367	-1.78466	4.9265e-10	ENSSSCG00000014670	-1.47792	2.98794e-07	ENSSSCG00000007803	-0.740251	2.95933e-05	ENSSSCG00000011130	1.94552	0.000284023	ENSSSCG00000020878	-2.40635	4.10163e-05	ENSSSCG00000012862	-1.34581	2.01689e-05
ENSSSCG00000029423	4.08356	3.76486e-11	ENSSSCG00000020657	2.75504	3.29332e-19	ENSSSCG00000016530	-2.43855	3.00963e-46	ENSSSCG00000016763	4.04463	1.07571e-31	ENSSSCG00000003594	-1.86518	0.00349716	ENSSSCG00000005516	1.38954	5.412e-10	ENSSSCG00000022855	-2.55427	2.98794e-07	ENSSSCG00000006845	-1.81234	2.96274e-05	ENSSSCG00000007278	1.63742	0.000284023	ENSSSCG00000004897	-1.51012	4.1499e-05	ENSSSCG00000017239	3.60061	2.02099e-05
ENSSSCG00000013664	-1.64988	3.89678e-11	ENSSSCG00000003763	-2.87827	3.90202e-19	ENSSSCG00000027330	4.05802	8.77253e-46	ENSSSCG00000015135	-2.47705	1.10034e-31	ENSSSCG00000011813	1.11349	0.00349716	ENSSSCG00000007671	5.87796	5.95184e-10	ENSSSCG00000008207	-1.1344	3.07758e-07	ENSSSCG00000004636	1.62096	3.00942e-05	ENSSSCG00000013853	1.12705	0.000293409	ENSSSCG00000011624	1.45103	4.18148e-05	ENSSSCG00000008484	1.68574	2.02099e-05
ENSSSCG00000003395	-1.80827	4.07373e-11	ENSSSCG00000024800	8.69668	4.14054e-19	ENSSSCG00000015413	-3.62809	1.02068e-45	ENSSSCG00000008358	-1.57522	1.86367e-31	ENSSSCG00000004072	-1.80591	0.00352435	ENSSSCG00000010624	-2.62723	5.98883e-10	ENSSSCG00000013307	-4.69561	3.23479e-07	ENSSSCG00000016745	-3.6829	3.01911e-05	ENSSSCG00000013332	2.66139	0.000300574	ENSSSCG00000009615	0.858934	4.41391e-05	ENSSSCG00000003153	-1.06448	2.02622e-05
ENSSSCG00000004156	-1.43064	4.4645e-11	ENSSSCG00000004835	4.10461	4.79275e-19	ENSSSCG00000010063	-1.63149	1.04336e-45	ENSSSCG00000002457	-1.89664	1.94918e-31	ENSSSCG00000027956	-1.13734	0.00355461	ENSSSCG00000029349	2.47413	6.11745e-10	ENSSSCG00000002754	-1.85626	3.27607e-07	ENSSSCG00000014146	3.50641	3.10313e-05	ENSSSCG00000010453	2.38504	0.000302218	ENSSSCG00000009967	-2.76868	4.50531e-05	ENSSSCG00000016960	1.12906	2.10042e-05
ENSSSCG00000002264	3.22138	5.54336e-11	ENSSSCG00000016067	-2.49849	4.82394e-19	ENSSSCG00000006063	3.76116	1.29967e-45	ENSSSCG00000022270	5.32381	1.97576e-31	ENSSSCG00000025352	-1.59217	0.00358386	ENSSSCG00000016635	1.69594	6.12691e-10	ENSSSCG00000010742	4.77457	3.5313e-07	ENSSSCG00000003713	0.892738	3.11658e-05	ENSSSCG00000023714	-0.970071	0.000302218	ENSSSCG00000027405	2.28938	4.53495e-05	ENSSSCG00000011449	1.05266	2.1046e-05
ENSSSCG00000001538	-2.86625	5.65038e-11	ENSSSCG00000004779	-2.78794	5.46864e-19	ENSSSCG00000017517	-5.11292	1.51213e-45	ENSSSCG00000010400	-2.99035	2.19829e-31	ENSSSCG00000002669	1.54345	0.00362066	ENSSSCG00000023993	-3.45552	6.94846e-10	ENSSSCG00000027881	-1.69366	3.56342e-07	ENSSSCG00000018075	1.12165	3.30794e-05	ENSSSCG00000008959	-3.98291	0.000321952	ENSSSCG00000015351	-0.656066	4.77532e-05	ENSSSCG00000014165	0.968268	2.13359e-05
ENSSSCG00000010404	-5.14779	5.96193e-11	ENSSSCG00000028611	-2.33046	5.53275e-19	ENSSSCG00000011899	-2.83618	2.4781e-45	ENSSSCG00000015444	2.29387	2.3454e-31	ENSSSCG00000020915	2.30704	0.00362066	ENSSSCG00000030035	5.92671	7.47734e-10	ENSSSCG00000018682	-2.21653	3.63897e-07	ENSSSCG00000009615	-1.12587	3.30794e-05	ENSSSCG00000030198	3.99514	0.000321952	ENSSSCG00000004998	-0.766966	4.8398e-05	ENSSSCG00000020961	2.60506	2.17393e-05
ENSSSCG00000011519	2.34816	8.01148e-11	ENSSSCG00000017092	3.26602	5.92261e-19	ENSSSCG00000011264	-2.24435	2.78302e-45	ENSSSCG00000006298	-5.90546	2.85488e-31	ENSSSCG00000025122	-1.76774	0.00401966	ENSSSCG00000011447	-1.58295	7.56749e-10	ENSSSCG00000000633	1.92054	3.68551e-07	ENSSSCG00000013876	-1.23356	3.32387e-05	ENSSSCG00000004555	2.36635	0.000322493	ENSSSCG00000018091	-1.22078	5.14013e-05	ENSSSCG00000014627	-1.39945	2.24304e-05
ENSSSCG00000015073	-1.88592	8.77952e-11	ENSSSCG00000013241	-2.33842	6.79713e-19	ENSSSCG00000002496	2.02982	3.08179e-45	ENSSSCG00000020946	9.15211	3.62975e-31	ENSSSCG00000009668	-1.2569	0.00405371	ENSSSCG00000006398	-4.05385	7.78604e-10	ENSSSCG00000027323	3.48003	3.90208e-07	ENSSSCG00000000508	0.972577	3.38066e-05	ENSSSCG00000014219	4.04981	0.00032554	ENSSSCG00000020929	-0.804731	5.17137e-05	ENSSSCG00000006153	-1.94872	2.24643e-05
ENSSSCG00000005584	6.16921	1.13633e-10	ENSSSCG00000006858	6.67944	6.86284e-19	ENSSSCG00000029949	5.10679	4.47755e-45	ENSSSCG00000003922	3.53222	3.97993e-31	ENSSSCG00000005502	3.14273	0.00409318	ENSSSCG00000008794	-2.29015	8.01776e-10	ENSSSCG00000016267	-1.46069	4.25835e-07	ENSSSCG00000021516	1.37348	3.38066e-05	ENSSSCG00000009670	2.67729	0.000325839	ENSSSCG00000007133	0.772886	5.17137e-05	ENSSSCG00000017672	0.735872	2.343e-05
ENSSSCG00000004452	3.59807	1.17187e-10	ENSSSCG00000013115	-4.56045	7.49262e-19	ENSSSCG00000002829	2.90484	6.0114e-45	ENSSSCG00000015724	2.45494	4.18296e-31	ENSSSCG00000000910	1.01658	0.00409318	ENSSSCG00000025537	-1.25632	8.29197e-10	ENSSSCG00000015508	-4.17384	4.2654e-07	ENSSSCG00000015318	1.29107	3.38066e-05	ENSSSCG00000003148	-1.47824	0.000325839	ENSSSCG00000030278	-1.2003	5.17137e-05	ENSSSCG00000011117	1.08217	2.343e-05
ENSSSCG00000005671	1.66471	1.19302e-10	ENSSSCG00000006780	3.23705	8.5819e-19	ENSSSCG00000018069	2.20974	6.03371e-45	ENSSSCG00000017698	-4.04903	4.40516e-31	ENSSSCG00000022506	1.21041	0.00414492	ENSSSCG00000023368	-1.69681	8.58707e-10	ENSSSCG00000011318	-2.44325	4.3378e-07	ENSSSCG00000016518	0.847283	3.44588e-05	ENSSSCG00000027459	-1.7502	0.00032897	ENSSSCG00000003713	-0.824914	5.17137e-05	ENSSSCG00000021408	-1.32153	2.46691e-05
ENSSSCG00000020462	-2.41025	1.20205e-10	ENSSSCG00000017896	-3.14874	9.49482e-19	ENSSSCG00000018094	1.91911	6.55883e-45	ENSSSCG00000000811	-3.86035	5.04667e-31	ENSSSCG00000024363	2.69634	0.00414842	ENSSSCG00000010259	-1.75211	9.14715e-10	ENSSSCG00000014924	-1.23882	4.56234e-07	ENSSSCG00000015453	-1.18143	3.46665e-05	ENSSSCG00000016887	2.31454	0.000334332	ENSSSCG00000026547	0.923397	5.17366e-05	ENSSSCG00000003000	-2.00457	2.46691e-05
ENSSSCG00000015135	-2.67079	1.20871e-10	ENSSSCG00000007278	1.55994	9.82499e-19	ENSSSCG00000028044	2.66399	9.14545e-45	ENSSSCG00000009202	1.61664	5.09168e-31	ENSSSCG00000008955	-1.79605	0.0041574	ENSSSCG00000016652	2.63172	9.99677e-10	ENSSSCG00000028804	-2.22222	4.56234e-07	ENSSSCG00000017392	-3.17621	3.4843e-05	ENSSSCG00000009099	-3.97438	0.000340412	ENSSSCG00000015883	-0.756961	5.17366e-05	ENSSSCG00000029529	0.901183	2.61901e-05
ENSSSCG00000028224	4.37086	1.21708e-10	ENSSSCG00000015688	-1.37917	1.18515e-18	ENSSSCG00000004144	-2.9274	9.39223e-45	ENSSSCG00000021913	3.44108	5.09168e-31	ENSSSCG00000024115	-2.86858	0.0042349	ENSSSCG00000000456	1.36961	1.00123e-09	ENSSSCG00000030730	-3.51203	4.63385e-07	ENSSSCG00000021010	-2.28572	3.54425e-05	ENSSSCG00000028354	2.70018	0.000345627	ENSSSCG00000022751	-0.889985	5.35834e-05	ENSSSCG00000010328	1.73937	2.61901e-05
ENSSSCG00000023325	-3.23602	1.21708e-10	ENSSSCG00000009283	2.57527	1.24561e-18	ENSSSCG00000000653	-3.90393	9.98617e-45	ENSSSCG00000006556	-1.68753	5.1598e-31	ENSSSCG00000021543	-3.04904	0.00426564	ENSSSCG00000013115	-1.98624	1.06768e-09	ENSSSCG00000001465	-3.91342	4.63385e-07	ENSSSCG00000010791	-1.059	3.73742e-05	ENSSSCG00000010742	4.03767	0.000347575	ENSSSCG00000013596	0.846523	5.35834e-05	ENSSSCG00000023991	-3.39328	2.6242e-05
ENSSSCG00000026748	2.23208	1.33223e-10	ENSSSCG00000007754	-8.77237	1.41137e-18	ENSSSCG00000013659	1.732	1.17929e-44	ENSSSCG00000017155	-4.36265	6.22887e-31	ENSSSCG00000024311	-1.77366	0.00427508	ENSSSCG00000029224	5.81787	1.21058e-09	ENSSSCG00000001405	-1.95457	5.10583e-07	ENSSSCG00000027405	-1.93639	3.82541e-05	ENSSSCG00000001397	-2.67582	0.000363319	ENSSSCG00000009804	0.517952	5.38358e-05	ENSSSCG00000031061	2.40905	2.67342e-05
ENSSSCG00000000656	-3.3749	1.36287e-10	ENSSSCG00000025281	-1.11093	1.44848e-18	ENSSSCG00000017705	-6.03276	1.52333e-44	ENSSSCG00000021899	3.28041	7.76896e-31	ENSSSCG00000022467	-1.7849	0.00430336	ENSSSCG00000026919	-2.58788	1.2654e-09	ENSSSCG00000030295	5.08028	6.03913e-07	ENSSSCG00000023212	-1.2159	3.82541e-05	ENSSSCG00000013885	3.18077	0.000366932	ENSSSCG00000005628	1.1182	5.7357e-05	ENSSSCG00000000784	2.08837	2.67856e-05
ENSSSCG00000015477	-4.88446	1.40948e-10	ENSSSCG00000000455	2.05721	1.54791e-18	ENSSSCG00000013783	-1.45323	1.52543e-44	ENSSSCG00000000693	2.98051	9.0789e-31	ENSSSCG00000002783	3.0453	0.00461108	ENSSSCG00000014371	-1.68597	1.3e-09	ENSSSCG00000014965	2.03021	6.1093e-07	ENSSSCG00000007977	3.65167	4.02274e-05	ENSSSCG00000011824	3.67369	0.000370897	ENSSSCG00000001984	-1.15671	6.21083e-05	ENSSSCG00000014920	-1.12424	2.70587e-05
ENSSSCG00000000034	1.41705	1.49096e-10	ENSSSCG00000027402	2.07267	1.56213e-18	ENSSSCG00000013460	-1.35012	1.55103e-44	ENSSSCG00000002998	2.08296	1.32496e-30	ENSSSCG00000029057	-2.3656	0.00461615	ENSSSCG00000011646	-6.00817	1.39239e-09	ENSSSCG00000010749	-2.92285	6.79131e-07	ENSSSCG00000010122	1.1438	4.19362e-05	ENSSSCG00000005056	2.68509	0.000370897	ENSSSCG00000013589	0.927525	6.23288e-05	ENSSSCG00000012840	-1.08285	2.77484e-05
ENSSSCG00000030082	-4.92972	1.80466e-10	ENSSSCG00000006681	-2.25001	1.68564e-18	ENSSSCG00000020663	3.33859	2.41315e-44	ENSSSCG00000014188	3.93684	1.36687e-30	ENSSSCG00000002792	-1.56027	0.00462096	ENSSSCG00000011264	-1.50716	1.39239e-09	ENSSSCG00000011447	-1.34866	7.18842e-07	ENSSSCG00000029662	-1.69074	4.19616e-05	ENSSSCG00000014998	1.47709	0.000388318	ENSSSCG00000000800	-0.714035	6.53187e-05	ENSSSCG00000006924	-2.55996	2.78965e-05
ENSSSCG00000027098	1.68217	1.9869e-10	ENSSSCG00000007324	2.51223	2.12508e-18	ENSSSCG00000015322	-2.60039	2.42643e-44	ENSSSCG00000015811	-1.80204	1.40782e-30	ENSSSCG00000024367	-1.47565	0.00477944	ENSSSCG00000011316	-2.66036	1.43956e-09	ENSSSCG00000013410	-1.3145	7.18842e-07	ENSSSCG00000008203	-2.54	4.27303e-05	ENSSSCG00000006273	1.78603	0.000404351	ENSSSCG00000023044	1.30204	6.74072e-05	ENSSSCG00000002029	3.16341	2.87511e-05
ENSSSCG00000028027	-3.80747	2.0894e-10	ENSSSCG00000017234	-5.09426	2.50423e-18	ENSSSCG00000022031	-1.98745	2.56596e-44	ENSSSCG00000016522	4.6016	1.677e-30	ENSSSCG00000027291	3.10679	0.00488298	ENSSSCG00000009890	2.21879	1.48203e-09	ENSSSCG00000011316	-2.36795	7.51094e-07	ENSSSCG00000022820	-0.694479	4.58092e-05	ENSSSCG00000016850	-1.31165	0.00041549	ENSSSCG00000025245	1.39766	6.76192e-05	ENSSSCG00000006222	-2.03364	2.9159e-05
ENSSSCG00000025810	-2.97112	2.11449e-10	ENSSSCG00000009217	1.5759	2.55804e-18	ENSSSCG00000028494	-2.9029	2.62004e-44	ENSSSCG00000022820	-2.53068	2.63673e-30	ENSSSCG00000025317	-1.81132	0.00500414	ENSSSCG00000028873	2.38173	1.49321e-09	ENSSSCG00000028354	2.29285	8.21573e-07	ENSSSCG00000013335	1.60104	4.58855e-05	ENSSSCG00000000185	2.86302	0.00041549	ENSSSCG00000008231	1.3836	7.21849e-05	ENSSSCG00000007281	-1.22316	2.99936e-05
ENSSSCG00000021356	1.9682	2.20564e-10	ENSSSCG00000010322	2.07119	2.55804e-18	ENSSSCG00000030825	-7.8753	2.9131e-44	ENSSSCG00000006874	-2.58734	3.02003e-30	ENSSSCG00000024973	-1.8103	0.00502821	ENSSSCG00000015098	-2.08527	1.63886e-09	ENSSSCG00000022820	-1.39278	8.32944e-07	ENSSSCG00000005995	1.82627	4.88083e-05	ENSSSCG00000029058	-4.04144	0.000438591	ENSSSCG00000025959	0.732578	7.41953e-05	ENSSSCG00000011295	-1.89699	3.09482e-05
ENSSSCG00000016513	6.12331	2.30696e-10	ENSSSCG00000021557	-3.30337	2.64111e-18	ENSSSCG00000025768	-0.978419	3.05377e-44	ENSSSCG00000024347	5.87976	3.34657e-30	ENSSSCG00000001760	1.8535	0.00503269	ENSSSCG00000017416	-2.31779	1.71217e-09	ENSSSCG00000002496	2.10835	8.84738e-07	ENSSSCG00000011207	2.31169	4.88083e-05	ENSSSCG00000009285	3.92539	0.000449582	ENSSSCG00000016125	-1.43275	7.62179e-05	ENSSSCG00000002311	-1.7143	3.13653e-05
ENSSSCG00000027995	-3.34203	2.43264e-10	ENSSSCG00000021683	2.85023	3.10108e-18	ENSSSCG00000007026	1.7208	4.18452e-44	ENSSSCG00000000641	-8.21174	3.5732e-30	ENSSSCG00000025729	1.63235	0.00507338	ENSSSCG00000027053	-2.81302	1.94096e-09	ENSSSCG00000007656	-2.28203	8.958e-07	ENSSSCG00000010554	-1.62543	4.96646e-05	ENSSSCG00000023031	-3.94972	0.000450126	ENSSSCG00000010756	1.0201	7.66757e-05	ENSSSCG00000011405	-2.6603	3.14461e-05
ENSSSCG00000027986	1.79983	2.48201e-10	ENSSSCG00000021646	-3.64476	3.31508e-18	ENSSSCG00000027044	4.44968	4.39216e-44	ENSSSCG00000004912	-2.58198	3.82634e-30	ENSSSCG00000007083	-1.48613	0.00517753	ENSSSCG00000015669	1.59677	1.94427e-09	ENSSSCG00000026675	-2.27982	9.67705e-07	ENSSSCG00000017548	-2.60971	5.22717e-05	ENSSSCG00000008072	2.90515	0.000470181	ENSSSCG00000005427	1.84915	7.69217e-05	ENSSSCG00000001816	1.36906	3.18357e-05
ENSSSCG00000024595	-2.42775	3.60813e-10	ENSSSCG00000014048	-3.48902	3.44876e-18	ENSSSCG00000015811	-1.82087	6.78975e-44	ENSSSCG00000006288	3.85902	4.4328e-30	ENSSSCG00000007721	2.64367	0.0053721	ENSSSCG00000000288	-1.65243	1.98613e-09	ENSSSCG00000009087	-5.15844	9.82947e-07	ENSSSCG00000015771	2.06297	5.31752e-05	ENSSSCG00000028221	2.66677	0.000479918	ENSSSCG00000002769	0.87945	7.71477e-05	ENSSSCG00000006777	-1.08884	3.30082e-05
ENSSSCG00000011295	1.49807	3.81399e-10	ENSSSCG00000001470	-2.85447	3.52691e-18	ENSSSCG00000009512	2.88695	8.04188e-44	ENSSSCG00000022478	-1.92536	5.2784e-30	ENSSSCG00000022930	-0.970414	0.00544222	ENSSSCG00000022365	2.16982	1.98613e-09	ENSSSCG00000009720	2.01673	1.02876e-06	ENSSSCG00000023048	-2.0535	5.33027e-05	ENSSSCG00000009071	-1.21192	0.000482478	ENSSSCG00000021010	2.09434	7.86205e-05	ENSSSCG00000003525	-0.793931	3.32935e-05
ENSSSCG00000007586	2.36353	3.85318e-10	ENSSSCG00000013144	-2.00312	3.55008e-18	ENSSSCG00000022036	-3.47853	1.31408e-43	ENSSSCG00000001765	3.42997	5.9498e-30	ENSSSCG00000009544	1.69586	0.00554898	ENSSSCG00000030015	-1.51213	2.19506e-09	ENSSSCG00000010204	1.6718	1.07582e-06	ENSSSCG00000009076	3.34174	5.40679e-05	ENSSSCG00000029675	3.65941	0.000511598	ENSSSCG00000002461	-1.16082	7.86205e-05	ENSSSCG00000009565	-1.57744	3.32935e-05
ENSSSCG00000022115	3.85451	3.88175e-10	ENSSSCG00000023775	3.71951	3.98159e-18	ENSSSCG00000026139	2.22476	2.25857e-43	ENSSSCG00000026872	-3.5141	6.79465e-30	ENSSSCG00000005450	2.18082	0.00555504	ENSSSCG00000008135	5.28264	2.21087e-09	ENSSSCG00000020906	-1.93341	1.09648e-06	ENSSSCG00000030385	-0.976631	5.52994e-05	ENSSSCG00000004889	1.97251	0.000512858	ENSSSCG00000000869	-0.772834	7.86205e-05	ENSSSCG00000002655	-0.865764	3.34556e-05
ENSSSCG00000006497	3.45734	3.89178e-10	ENSSSCG00000017585	3.73849	4.63171e-18	ENSSSCG00000008348	-2.00189	4.14215e-43	ENSSSCG00000014859	1.98189	9.03293e-30	ENSSSCG00000000456	0.965295	0.00555504	ENSSSCG00000015853	-1.89074	2.22142e-09	ENSSSCG00000008648	-3.21554	1.12781e-06	ENSSSCG00000011027	0.803404	5.63323e-05	ENSSSCG00000029570	1.51843	0.000512858	ENSSSCG00000015031	-1.61464	7.93989e-05	ENSSSCG00000014851	-1.16199	3.36303e-05
ENSSSCG00000028367	2.01309	3.93434e-10	ENSSSCG00000016520	1.83654	4.64605e-18	ENSSSCG00000029042	-3.56429	4.32726e-43	ENSSSCG00000026819	2.64132	9.32314e-30	ENSSSCG00000025142	1.54203	0.00559943	ENSSSCG00000009401	1.93386	2.22764e-09	ENSSSCG00000030136	1.36911	1.14089e-06	ENSSSCG00000020962	-0.729816	5.72578e-05	ENSSSCG00000004383	-0.906875	0.000512858	ENSSSCG00000011649	-1.48665	8.09804e-05	ENSSSCG00000025450	-1.29322	3.36384e-05
ENSSSCG00000009224	5.04672	4.00522e-10	ENSSSCG00000020757	1.48622	5.05198e-18	ENSSSCG00000001892	-1.37033	6.94169e-43	ENSSSCG00000017543	-2.14404	9.32314e-30	ENSSSCG00000026805	1.49297	0.00564518	ENSSSCG00000007807	-2.5113	2.24458e-09	ENSSSCG00000029043	4.10035	1.14089e-06	ENSSSCG00000008137	1.31507	5.78733e-05	ENSSSCG00000008207	-0.756829	0.000512858	ENSSSCG00000001286	-2.46793	8.44303e-05	ENSSSCG00000003727	0.777275	3.46446e-05
ENSSSCG00000006357	-2.19084	4.57152e-10	ENSSSCG00000005273	-2.14131	5.17713e-18	ENSSSCG00000030141	2.18533	7.21967e-43	ENSSSCG00000017617	-2.99131	9.33803e-30	ENSSSCG00000008820	-0.974681	0.00564518	ENSSSCG00000026478	-2.86124	2.38267e-09	ENSSSCG00000010698	2.30391	1.16613e-06	ENSSSCG00000013500	-1.34055	6.06617e-05	ENSSSCG00000027884	2.43842	0.000519645	ENSSSCG00000024897	-0.912913	8.55807e-05	ENSSSCG00000018746	1.89684	3.63039e-05
ENSSSCG00000016784	2.53129	4.63622e-10	ENSSSCG00000005982	1.29458	5.57296e-18	ENSSSCG00000002790	-2.38019	7.47839e-43	ENSSSCG00000006325	2.27929	1.13685e-29	ENSSSCG00000006391	1.87952	0.00568568	ENSSSCG00000012979	-1.61398	2.56371e-09	ENSSSCG00000023584	-2.5055	1.20168e-06	ENSSSCG00000009907	-1.24068	6.16838e-05	ENSSSCG00000005995	2.01692	0.000521876	ENSSSCG00000026136	-2.98518	8.56733e-05	ENSSSCG00000030522	-3.04905	3.65495e-05
ENSSSCG00000007758	-1.49037	4.63789e-10	ENSSSCG00000014567	2.66225	5.82636e-18	ENSSSCG00000000641	-8.3385	7.52609e-43	ENSSSCG00000027877	-2.72891	1.1564e-29	ENSSSCG00000011745	1.0528	0.00571634	ENSSSCG00000010210	2.37253	2.69491e-09	ENSSSCG00000017283	-2.08649	1.21681e-06	ENSSSCG00000027663	1.03464	6.29895e-05	ENSSSCG00000027503	-3.70005	0.00053136	ENSSSCG00000006256	0.947331	8.87781e-05	ENSSSCG00000008179	2.56743	3.74054e-05
ENSSSCG00000016043	2.14717	4.66755e-10	ENSSSCG00000006862	-1.7432	5.97746e-18	ENSSSCG00000004829	3.08169	1.3443e-42	ENSSSCG00000000604	-2.16637	1.62565e-29	ENSSSCG00000029886	1.25532	0.00589225	ENSSSCG00000013747	1.88349	2.78614e-09	ENSSSCG00000008803	-3.92518	1.33334e-06	ENSSSCG00000009414	1.03594	6.36797e-05	ENSSSCG00000014310	-2.59768	0.000544245	ENSSSCG00000004610	-0.79884	8.92868e-05	ENSSSCG00000009661	-1.66973	3.87423e-05
ENSSSCG00000029561	1.5425	4.68962e-10	ENSSSCG00000009410	-2.3209	7.15334e-18	ENSSSCG00000004199	2.0627	1.98065e-42	ENSSSCG00000010504	-2.63113	2.91683e-29	ENSSSCG00000009202	1.18745	0.00609225	ENSSSCG00000015298	-0.978342	2.82758e-09	ENSSSCG00000012008	-1.41163	1.36785e-06	ENSSSCG00000024157	1.83038	6.45946e-05	ENSSSCG00000006831	1.62528	0.000544245	ENSSSCG00000004739	-0.856679	8.97397e-05	ENSSSCG00000014945	1.27762	3.87782e-05
ENSSSCG00000026006	-1.16615	4.75155e-10	ENSSSCG00000023502	1.80735	9.80636e-18	ENSSSCG00000007079	3.64503	2.04322e-42	ENSSSCG00000009239	-3.3857	3.06761e-29	ENSSSCG00000023186	2.35976	0.00622039	ENSSSCG00000029855	-3.02234	2.94927e-09	ENSSSCG00000000672	2.27504	1.4404e-06	ENSSSCG00000011848	3.42035	6.46511e-05	ENSSSCG00000025307	2.31549	0.00057664	ENSSSCG00000015667	-1.35114	9.11062e-05	ENSSSCG00000028571	-1.25133	3.90235e-05
ENSSSCG00000022236	-2.38539	5.00673e-10	ENSSSCG00000023489	-6.89143	9.97667e-18	ENSSSCG00000010647	-4.11519	2.3012e-42	ENSSSCG00000008207	-1.57848	3.36457e-29	ENSSSCG00000001752	2.06242	0.00665586	ENSSSCG00000020892	-2.31213	3.15134e-09	ENSSSCG00000021944	-1.27064	1.51503e-06	ENSSSCG00000026136	3.73962	6.49123e-05	ENSSSCG00000027480	1.18289	0.00060212	ENSSSCG00000003114	1.3863	9.20477e-05	ENSSSCG00000002645	-2.3839	3.90541e-05
ENSSSCG00000021223	-1.07094	5.65868e-10	ENSSSCG00000016925	3.32893	1.01916e-17	ENSSSCG00000000232	-2.21101	2.54232e-42	ENSSSCG00000006681	-2.26227	3.84227e-29	ENSSSCG00000011129	1.28479	0.00666333	ENSSSCG00000012842	-1.27703	3.15134e-09	ENSSSCG00000022626	-2.78958	1.51641e-06	ENSSSCG00000005056	2.37285	6.4963e-05	ENSSSCG00000024398	1.0329	0.000610003	ENSSSCG00000029399	-1.26082	9.29379e-05	ENSSSCG00000006589	-2.561	4.04856e-05
ENSSSCG00000016672	-6.32022	5.83849e-10	ENSSSCG00000012008	-2.96711	1.05101e-17	ENSSSCG00000008753	3.0629	3.93822e-42	ENSSSCG00000026765	-2.71154	4.35816e-29	ENSSSCG00000009454	1.75477	0.00689539	ENSSSCG00000025582	-1.66217	3.25573e-09	ENSSSCG00000015094	-2.21318	1.56855e-06	ENSSSCG00000024750	-0.995911	6.60233e-05	ENSSSCG00000001137	2.41512	0.000615325	ENSSSCG00000018067	-2.70421	9.34179e-05	ENSSSCG00000030528	0.841288	4.08115e-05
ENSSSCG00000005610	1.90533	6.16704e-10	ENSSSCG00000000062	3.75467	1.32579e-17	ENSSSCG00000000456	1.31977	5.13953e-42	ENSSSCG00000004769	2.89406	4.58034e-29	ENSSSCG00000001454	-2.93121	0.00693995	ENSSSCG00000024651	2.1556	3.4565e-09	ENSSSCG00000007807	-2.21521	1.58814e-06	ENSSSCG00000010440	0.878027	6.6464e-05	ENSSSCG00000023770	2.03859	0.000615449	ENSSSCG00000002455	-0.551468	9.42728e-05	ENSSSCG00000007807	1.4072	4.16348e-05
ENSSSCG00000024892	2.15258	6.65509e-10	ENSSSCG00000025810	-3.51942	1.40146e-17	ENSSSCG00000013524	-1.49313	5.44676e-42	ENSSSCG00000015808	-2.01209	5.68929e-29	ENSSSCG00000022784	-0.911866	0.00697013	ENSSSCG00000014993	5.85248	3.50246e-09	ENSSSCG00000011457	-3.50123	1.65562e-06	ENSSSCG00000026305	2.10042	6.64887e-05	ENSSSCG00000028552	-2.13438	0.000625434	ENSSSCG00000028275	0.839778	9.50134e-05	ENSSSCG00000011684	1.35541	4.16348e-05
ENSSSCG00000017581	3.39042	6.91926e-10	ENSSSCG00000022506	2.55104	1.43815e-17	ENSSSCG00000010400	-3.10894	6.15804e-42	ENSSSCG00000028067	7.06579	6.06917e-29	ENSSSCG00000030856	-2.74238	0.00697013	ENSSSCG00000012913	-1.08842	3.52861e-09	ENSSSCG00000000086	-2.86391	1.67431e-06	ENSSSCG00000005611	1.20708	6.69511e-05	ENSSSCG00000003595	3.61464	0.000668005	ENSSSCG00000015938	-2.60097	9.52204e-05	ENSSSCG00000016435	-2.52981	4.16348e-05
ENSSSCG00000030498	2.78844	6.91995e-10	ENSSSCG00000004497	-3.60362	1.4876e-17	ENSSSCG00000013023	-2.51413	6.53376e-42	ENSSSCG00000005992	3.37197	7.91217e-29	ENSSSCG00000000959	1.16753	0.00699389	ENSSSCG00000013853	-2.15347	3.69034e-09	ENSSSCG00000004672	-1.69106	1.68526e-06	ENSSSCG00000017278	3.73577	7.00936e-05	ENSSSCG00000029773	3.13168	0.000671659	ENSSSCG00000026951	0.957998	9.6339e-05	ENSSSCG00000015094	1.19306	4.3024e-05
ENSSSCG00000025561	1.78908	7.63569e-10	ENSSSCG00000029414	-3.94061	1.61817e-17	ENSSSCG00000001427	-12.3908	6.78881e-42	ENSSSCG00000000059	-10.9728	1.27479e-28	ENSSSCG00000012885	2.83196	0.00699413	ENSSSCG00000014310	-3.15994	4.08881e-09	ENSSSCG00000023178	-1.65392	2.16237e-06	ENSSSCG00000023953	-1.2754	7.19292e-05	ENSSSCG00000023869	1.58429	0.000688426	ENSSSCG00000025869	1.13307	9.69769e-05	ENSSSCG00000004621	2.88642	4.39811e-05
ENSSSCG00000017058	-2.78286	8.17246e-10	ENSSSCG00000030426	-1.59535	1.943e-17	ENSSSCG00000013735	-2.26389	7.65189e-42	ENSSSCG00000008955	2.77128	1.47071e-28	ENSSSCG00000011528	-3.01947	0.0071492	ENSSSCG00000018563	-2.32085	4.14907e-09	ENSSSCG00000002471	-2.05043	2.35238e-06	ENSSSCG00000000289	3.40961	7.30223e-05	ENSSSCG00000017306	2.16845	0.000694778	ENSSSCG00000010624	1.22013	9.71272e-05	ENSSSCG00000001974	0.983462	4.41333e-05
ENSSSCG00000015497	1.51142	8.17246e-10	ENSSSCG00000000602	1.76375	2.04974e-17	ENSSSCG00000015329	3.80538	8.21523e-42	ENSSSCG00000008138	-1.54996	1.48988e-28	ENSSSCG00000024028	-1.05702	0.00715186	ENSSSCG00000015447	-4.4617	4.18955e-09	ENSSSCG00000022149	2.09572	2.54813e-06	ENSSSCG00000027969	3.13991	7.39513e-05	ENSSSCG00000007504	2.61915	0.000697347	ENSSSCG00000000999	0.610798	9.71272e-05	ENSSSCG00000017473	2.04132	4.57276e-05
ENSSSCG00000013237	-2.27752	8.17246e-10	ENSSSCG00000026850	4.12454	2.04974e-17	ENSSSCG00000016538	-4.38153	1.11121e-41	ENSSSCG00000015390	-8.38103	1.60522e-28	ENSSSCG00000004644	-1.80198	0.00715186	ENSSSCG00000006875	3.88585	4.74017e-09	ENSSSCG00000006171	2.69365	2.61689e-06	ENSSSCG00000028552	-2.07165	7.45253e-05	ENSSSCG00000012881	1.49743	0.000703212	ENSSSCG00000018069	-1.67512	9.71272e-05	ENSSSCG00000028925	0.868226	4.58802e-05
ENSSSCG00000017257	-3.32884	8.57015e-10	ENSSSCG00000009661	3.06523	2.67969e-17	ENSSSCG00000022393	-3.99786	1.56797e-41	ENSSSCG00000027098	2.31262	1.6233e-28	ENSSSCG00000012026	1.53406	0.00724002	ENSSSCG00000002145	-1.19862	4.74017e-09	ENSSSCG00000022930	-1.21547	2.73386e-06	ENSSSCG00000023522	-0.878544	7.50063e-05	ENSSSCG00000007185	-1.37209	0.000709666	ENSSSCG00000027834	-2.96861	9.71272e-05	ENSSSCG00000005065	1.01703	4.63058e-05
ENSSSCG00000024107	1.03751	9.10559e-10	ENSSSCG00000012083	5.34301	3.00972e-17	ENSSSCG00000015825	3.00344	1.74499e-41	ENSSSCG00000013654	4.18621	1.6319e-28	ENSSSCG00000011398	1.71364	0.00730915	ENSSSCG00000001398	-2.24137	5.05244e-09	ENSSSCG00000009410	-1.31018	2.73964e-06	ENSSSCG00000017169	-1.94317	7.68587e-05	ENSSSCG00000009671	2.29409	0.000714747	ENSSSCG00000000146	-1.74925	9.95996e-05	ENSSSCG00000027396	-2.55675	4.64306e-05
ENSSSCG00000013553	-2.06819	9.13145e-10	ENSSSCG00000004037	2.10095	3.18253e-17	ENSSSCG00000027538	-1.78034	2.48275e-41	ENSSSCG00000025206	-1.75258	1.84001e-28	ENSSSCG00000022681	3.01236	0.00741716	ENSSSCG00000023842	-1.57632	5.1931e-09	ENSSSCG00000016633	1.92446	2.74747e-06	ENSSSCG00000023565	0.956254	7.69506e-05	ENSSSCG00000004331	1.73601	0.000714747	ENSSSCG00000023438	2.06384	0.00010092	ENSSSCG00000023164	-3.11341	4.64306e-05
ENSSSCG00000010682	1.28573	9.72458e-10	ENSSSCG00000001435	1.6895	3.90071e-17	ENSSSCG00000030167	3.34998	2.73713e-41	ENSSSCG00000026082	-1.66447	1.93499e-28	ENSSSCG00000009754	2.0899	0.0075134	ENSSSCG00000002554	-1.91666	5.23787e-09	ENSSSCG00000022110	-1.47087	2.79266e-06	ENSSSCG00000022467	-1.96363	7.89985e-05	ENSSSCG00000024850	-1.75985	0.000740356	ENSSSCG00000015834	-2.97334	0.000102015	ENSSSCG00000010521	-1.11759	5.13322e-05
ENSSSCG00000025127	1.72762	1.03277e-09	ENSSSCG00000017428	6.95131	4.07484e-17	ENSSSCG00000019556	-2.09804	8.01765e-41	ENSSSCG00000030732	4.07703	1.96121e-28	ENSSSCG00000009237	-1.00902	0.0075134	ENSSSCG00000008193	-2.91262	5.44265e-09	ENSSSCG00000011171	1.29038	2.86352e-06	ENSSSCG00000006780	-2.21949	7.90113e-05	ENSSSCG00000025378	1.43243	0.000740356	ENSSSCG00000002029	-2.64849	0.000102015	ENSSSCG00000023095	1.44299	5.14973e-05
ENSSSCG00000015701	4.21477	1.07136e-09	ENSSSCG00000015710	-1.67348	4.07484e-17	ENSSSCG00000018563	-3.07557	8.80066e-41	ENSSSCG00000021707	-1.99255	2.58988e-28	ENSSSCG00000029684	1.66075	0.00757029	ENSSSCG00000027524	-5.30971	5.47417e-09	ENSSSCG00000007504	2.43018	2.91156e-06	ENSSSCG00000000359	-1.20536	7.90113e-05	ENSSSCG00000000693	2.00473	0.000740356	ENSSSCG00000030616	-1.44054	0.000102432	ENSSSCG00000013735	-1.32589	5.38019e-05
ENSSSCG00000015731	1.07885	1.07529e-09	ENSSSCG00000001382	1.8443	4.20532e-17	ENSSSCG00000013411	2.07519	9.67102e-41	ENSSSCG00000008237	-1.51676	2.89447e-28	ENSSSCG00000009222	3.01062	0.0075954	ENSSSCG00000011318	-3.42082	5.52579e-09	ENSSSCG00000015504	1.16677	2.9269e-06	ENSSSCG00000016676	3.49416	7.90113e-05	ENSSSCG00000022146	-3.03255	0.000741353	ENSSSCG00000023179	-0.780613	0.000103876	ENSSSCG00000018092	1.66647	5.38019e-05
ENSSSCG00000000604	-1.0476	1.14538e-09	ENSSSCG00000015094	-6.75216	4.55177e-17	ENSSSCG00000027573	-0.973413	1.10094e-40	ENSSSCG00000017236	-3.52236	3.1731e-28	ENSSSCG00000012970	-1.55649	0.00771095	ENSSSCG00000015556	-3.81292	5.73574e-09	ENSSSCG00000014216	-1.37385	3.21379e-06	ENSSSCG00000025631	3.15515	7.92892e-05	ENSSSCG00000024945	2.6682	0.00075857	ENSSSCG00000010085	1.24489	0.000104233	ENSSSCG00000022774	-0.68664	5.43474e-05
ENSSSCG00000026759	-2.83434	1.19785e-09	ENSSSCG00000030019	3.72957	4.6032e-17	ENSSSCG00000028592	-1.09256	1.65959e-40	ENSSSCG00000028069	4.07729	3.31628e-28	ENSSSCG00000003532	1.117	0.00785159	ENSSSCG00000007067	1.48709	6.06025e-09	ENSSSCG00000027860	-1.60594	3.31666e-06	ENSSSCG00000026626	-1.10373	7.99395e-05	ENSSSCG00000006333	2.06408	0.000781549	ENSSSCG00000000185	2.56174	0.000104333	ENSSSCG00000028674	3.02542	5.49479e-05
ENSSSCG00000015092	-4.31092	1.25534e-09	ENSSSCG00000030196	8.47666	4.88433e-17	ENSSSCG00000009886	-1.54258	1.77846e-40	ENSSSCG00000029431	3.52193	3.90575e-28	ENSSSCG00000030019	2.69535	0.00787622	ENSSSCG00000022626	-3.18975	6.06025e-09	ENSSSCG00000030070	-1.15151	3.31666e-06	ENSSSCG00000006333	2.02076	8.0402e-05	ENSSSCG00000029326	2.31879	0.000794243	ENSSSCG00000004687	0.713296	0.000104399	ENSSSCG00000028450	-0.965984	5.49479e-05
ENSSSCG00000017258	3.5686	1.26856e-09	ENSSSCG00000023128	8.18952	6.0337e-17	ENSSSCG00000013730	12.2222	2.20345e-40	ENSSSCG00000003973	2.30435	5.24797e-28	ENSSSCG00000015093	-1.6385	0.00787622	ENSSSCG00000014792	-1.40648	6.24432e-09	ENSSSCG00000012049	-3.10307	3.47022e-06	ENSSSCG00000021004	-0.971807	8.26272e-05	ENSSSCG00000007085	-1.45283	0.000794243	ENSSSCG00000028465	1.03032	0.00011362	ENSSSCG00000012960	-2.47869	5.55379e-05
ENSSSCG00000026951	-2.63501	1.50281e-09	ENSSSCG00000008768	-3.1451	6.32533e-17	ENSSSCG00000025533	-2.87731	2.63355e-40	ENSSSCG00000009080	2.89084	5.4266e-28	ENSSSCG00000007324	1.26442	0.00787622	ENSSSCG00000001469	-2.34636	6.50761e-09	ENSSSCG00000003733	-1.67646	3.50258e-06	ENSSSCG00000008430	0.869253	8.28609e-05	ENSSSCG00000005930	-1.55828	0.000794243	ENSSSCG00000014082	-0.852698	0.00011378	ENSSSCG00000014986	-2.35129	5.58154e-05
ENSSSCG00000026780	4.25327	1.516e-09	ENSSSCG00000004727	-1.34525	6.4834e-17	ENSSSCG00000011639	-1.90349	3.44853e-40	ENSSSCG00000004241	1.62078	6.97633e-28	ENSSSCG00000007807	-1.55035	0.00798557	ENSSSCG00000011208	2.80863	6.50761e-09	ENSSSCG00000003763	-1.69031	3.60764e-06	ENSSSCG00000002290	3.51333	8.28985e-05	ENSSSCG00000016289	3.2385	0.000794243	ENSSSCG00000009885	2.69839	0.000113896	ENSSSCG00000024336	-3.73033	5.74131e-05
ENSSSCG00000015334	-4.19817	1.56578e-09	ENSSSCG00000025374	1.38156	6.81259e-17	ENSSSCG00000005443	-2.06869	4.93681e-40	ENSSSCG00000003128	2.30554	8.28856e-28	ENSSSCG00000026250	-2.7009	0.00801256	ENSSSCG00000004912	-1.9351	6.50761e-09	ENSSSCG00000025503	-2.39641	3.92267e-06	ENSSSCG00000014946	2.77445	8.29617e-05	ENSSSCG00000026248	1.99237	0.000802947	ENSSSCG00000009111	-1.36391	0.000114489	ENSSSCG00000008181	0.886347	6.01633e-05
ENSSSCG00000021777	2.78784	1.57938e-09	ENSSSCG00000023435	-1.69291	7.02078e-17	ENSSSCG00000028040	-1.9942	5.43536e-40	ENSSSCG00000008913	-1.90146	9.78211e-28	ENSSSCG00000023899	2.56953	0.0080474	ENSSSCG00000022270	2.51448	6.74089e-09	ENSSSCG00000008557	4.71064	3.92267e-06	ENSSSCG00000029613	-1.73558	8.3515e-05	ENSSSCG00000023360	2.88701	0.000802947	ENSSSCG00000004550	2.32216	0.000116893	ENSSSCG00000001780	-1.05234	6.13173e-05
ENSSSCG00000000966	5.18455	1.63963e-09	ENSSSCG00000013410	-1.71223	7.33485e-17	ENSSSCG00000021707	-2.19378	5.93422e-40	ENSSSCG00000028355	1.52774	1.09526e-27	ENSSSCG00000013263	1.84037	0.0080474	ENSSSCG00000006380	-2.40571	6.96172e-09	ENSSSCG00000013578	-3.77132	3.9484e-06	ENSSSCG00000006289	2.39987	8.54966e-05	ENSSSCG00000004789	1.59386	0.000813965	ENSSSCG00000024716	2.38083	0.00011955	ENSSSCG00000003718	0.74074	6.13173e-05
ENSSSCG00000004969	1.88863	1.69782e-09	ENSSSCG00000004190	-2.05949	7.55214e-17	ENSSSCG00000009977	6.55521	7.88578e-40	ENSSSCG00000027544	-5.17777	1.28391e-27	ENSSSCG00000011457	-2.36019	0.00820827	ENSSSCG00000027834	5.6141	7.00976e-09	ENSSSCG00000010179	-1.52206	3.9484e-06	ENSSSCG00000022774	-0.870548	9.17858e-05	ENSSSCG00000010464	-1.16842	0.000813965	ENSSSCG00000027503	-2.9527	0.000120647	ENSSSCG00000022845	0.656079	6.22754e-05
ENSSSCG00000015461	6.01418	1.70799e-09	ENSSSCG00000021407	-2.9074	9.1664e-17	ENSSSCG00000009816	-2.02306	9.72878e-40	ENSSSCG00000015663	-7.7176	1.37188e-27	ENSSSCG00000010839	-2.9826	0.00821475	ENSSSCG00000000509	1.5085	7.48593e-09	ENSSSCG00000017416	-1.52664	4.32588e-06	ENSSSCG00000007599	-1.40335	9.22216e-05	ENSSSCG00000021399	2.46795	0.000818417	ENSSSCG00000027828	-0.580567	0.000124146	ENSSSCG00000007077	1.36295	6.24424e-05
ENSSSCG00000024066	3.71848	1.71273e-09	ENSSSCG00000006807	-1.2066	9.72931e-17	ENSSSCG00000013983	3.53675	1.07534e-39	ENSSSCG00000011459	-2.13444	1.37582e-27	ENSSSCG00000011222	0.949719	0.00859657	ENSSSCG00000003153	-1.38462	7.60343e-09	ENSSSCG00000022403	4.44273	4.61009e-06	ENSSSCG00000022459	2.00748	9.37374e-05	ENSSSCG00000027879	2.30173	0.000818417	ENSSSCG00000018682	1.19459	0.000127096	ENSSSCG00000015437	-2.78653	6.33e-05
ENSSSCG00000011237	5.92711	1.72946e-09	ENSSSCG00000026268	1.70224	9.86337e-17	ENSSSCG00000025034	-2.33025	1.54152e-39	ENSSSCG00000016067	-3.09515	1.4273e-27	ENSSSCG00000016689	1.7283	0.00859657	ENSSSCG00000008434	-2.01144	8.89214e-09	ENSSSCG00000027819	1.9929	4.75415e-06	ENSSSCG00000011646	-3.48047	9.38385e-05	ENSSSCG00000005999	2.06533	0.000855197	ENSSSCG00000001966	-1.02132	0.000128229	ENSSSCG00000029988	-1.24055	6.33834e-05
ENSSSCG00000026108	1.96612	1.769e-09	ENSSSCG00000011873	-2.94086	9.91107e-17	ENSSSCG00000028278	1.61564	2.05616e-39	ENSSSCG00000029561	3.05957	1.76177e-27	ENSSSCG00000014397	2.39356	0.00861888	ENSSSCG00000008340	2.11314	9.24929e-09	ENSSSCG00000029838	2.97276	5.10437e-06	ENSSSCG00000004144	-1.54112	9.47358e-05	ENSSSCG00000009837	1.83632	0.000858774	ENSSSCG00000024753	0.757589	0.000128229	ENSSSCG00000000728	1.1675	6.33834e-05
ENSSSCG00000024740	3.18242	1.89471e-09	ENSSSCG00000029456	2.75083	1.02566e-16	ENSSSCG00000006070	-1.38599	2.37584e-39	ENSSSCG00000016689	2.69243	2.22892e-27	ENSSSCG00000012075	-2.38595	0.00876565	ENSSSCG00000010997	4.72154	9.84933e-09	ENSSSCG00000000655	-2.45882	5.655e-06	ENSSSCG00000003005	-1.13125	9.47358e-05	ENSSSCG00000024116	2.21488	0.000866699	ENSSSCG00000010551	1.45532	0.000129778	ENSSSCG00000001952	-1.17448	6.35837e-05
ENSSSCG00000001892	-0.908847	2.02461e-09	ENSSSCG00000009202	1.48357	1.04469e-16	ENSSSCG00000017885	4.66506	2.53698e-39	ENSSSCG00000015318	2.79679	2.52407e-27	ENSSSCG00000003153	-0.991117	0.00884897	ENSSSCG00000018009	-5.6896	9.84933e-09	ENSSSCG00000000244	1.59647	5.66438e-06	ENSSSCG00000010959	-1.93477	9.47358e-05	ENSSSCG00000015663	-1.76694	0.000887477	ENSSSCG00000016858	-0.592815	0.000130679	ENSSSCG00000009087	3.54734	6.65296e-05
ENSSSCG00000010304	-3.84888	2.21085e-09	ENSSSCG00000005071	2.27363	1.17056e-16	ENSSSCG00000027405	-3.6511	3.00745e-39	ENSSSCG00000023368	-2.93708	2.815e-27	ENSSSCG00000014819	-1.01037	0.00910739	ENSSSCG00000026695	-4.96485	9.95505e-09	ENSSSCG00000014219	4.54601	6.02256e-06	ENSSSCG00000029130	3.58528	9.52913e-05	ENSSSCG00000003922	3.07635	0.000895086	ENSSSCG00000022924	-0.958991	0.000130679	ENSSSCG00000002016	-1.92868	6.72542e-05
ENSSSCG00000016034	1.16014	2.23513e-09	ENSSSCG00000028873	-1.92034	1.31159e-16	ENSSSCG00000011459	-2.13709	3.30682e-39	ENSSSCG00000004835	5.54642	2.85128e-27	ENSSSCG00000008675	1.6869	0.00925387	ENSSSCG00000013297	-1.47654	1.06428e-08	ENSSSCG00000005273	-1.1116	6.06999e-06	ENSSSCG00000005999	2.15538	9.65941e-05	ENSSSCG00000016745	-3.45275	0.000930143	ENSSSCG00000017670	-0.533371	0.000140333	ENSSSCG00000022398	0.749116	6.8003e-05
ENSSSCG00000001362	5.80609	2.41113e-09	ENSSSCG00000017698	-4.10338	1.49364e-16	ENSSSCG00000008217	-6.65203	3.63599e-39	ENSSSCG00000014965	2.74704	2.86717e-27	ENSSSCG00000028771	2.94413	0.00925387	ENSSSCG00000025618	-2.55325	1.06428e-08	ENSSSCG00000016451	-1.72193	6.394e-06	ENSSSCG00000028490	-1.72883	9.71305e-05	ENSSSCG00000013509	1.09521	0.000946273	ENSSSCG00000009880	2.78483	0.000140747	ENSSSCG00000005271	0.877201	6.87432e-05
ENSSSCG00000003592	1.41503	2.58764e-09	ENSSSCG00000007478	2.0382	1.54893e-16	ENSSSCG00000009947	-3.24376	4.56216e-39	ENSSSCG00000003497	-7.1505	3.7297e-27	ENSSSCG00000002828	-1.44254	0.00926862	ENSSSCG00000013335	2.69601	1.19631e-08	ENSSSCG00000017896	-2.09313	6.47457e-06	ENSSSCG00000031031	2.28804	9.96952e-05	ENSSSCG00000003051	3.51829	0.000946546	ENSSSCG00000016349	0.7281	0.000142627	ENSSSCG00000025154	3.616	6.99697e-05
ENSSSCG00000016067	-1.66838	2.60645e-09	ENSSSCG00000013553	-2.36073	1.66457e-16	ENSSSCG00000010944	-4.51739	5.03991e-39	ENSSSCG00000000025	-2.58915	3.93441e-27	ENSSSCG00000025428	1.37625	0.00933642	ENSSSCG00000003014	-2.10274	1.21594e-08	ENSSSCG00000010896	4.98705	6.83768e-06	ENSSSCG00000016218	-2.72776	9.99548e-05	ENSSSCG00000030071	2.83492	0.00094941	ENSSSCG00000026995	-0.964364	0.000143523	ENSSSCG00000022898	1.91291	7.00791e-05
ENSSSCG00000027967	-2.45227	2.73401e-09	ENSSSCG00000024009	-2.0345	1.66457e-16	ENSSSCG00000030543	-2.54184	6.25539e-39	ENSSSCG00000030313	5.51975	5.08506e-27	ENSSSCG00000015716	1.45611	0.00938266	ENSSSCG00000000604	-1.61373	1.25689e-08	ENSSSCG00000006398	-3.27946	6.83768e-06	ENSSSCG00000018700	-0.841448	9.99548e-05	ENSSSCG00000010388	-1.48941	0.000989951	ENSSSCG00000028932	-0.880523	0.000148151	ENSSSCG00000004435	0.874044	7.13361e-05
ENSSSCG00000006298	-3.60382	2.84999e-09	ENSSSCG00000030082	-3.90828	1.67807e-16	ENSSSCG00000025165	2.19193	6.44339e-39	ENSSSCG00000009004	6.0929	5.1831e-27	ENSSSCG00000011664	1.54231	0.00955248	ENSSSCG00000030240	2.07259	1.31449e-08	ENSSSCG00000017206	-1.32301	6.9539e-06	ENSSSCG00000022537	2.50885	0.000104317	ENSSSCG00000011624	1.87034	0.000997304	ENSSSCG00000024982	2.24044	0.000148525	ENSSSCG00000024783	0.987663	7.13361e-05
ENSSSCG00000015462	1.30436	2.85276e-09	ENSSSCG00000015506	5.24108	1.69057e-16	ENSSSCG00000015552	1.72814	8.64583e-39	ENSSSCG00000013410	-2.45927	5.26826e-27	ENSSSCG00000010944	-1.29344	0.00959849	ENSSSCG00000027161	4.94276	1.32893e-08	ENSSSCG00000024344	-2.78413	7.15452e-06	ENSSSCG00000027368	-0.796839	0.00010738	ENSSSCG00000020811	2.31949	0.00100363	ENSSSCG00000028865	0.70883	0.000149421	ENSSSCG00000010949	-1.23091	7.48703e-05
ENSSSCG00000024527	-1.87297	2.86697e-09	ENSSSCG00000006536	-1.15124	1.8144e-16	ENSSSCG00000022804	1.87807	1.1226e-38	ENSSSCG00000003153	-1.78007	6.3534e-27	ENSSSCG00000020784	-1.42379	0.00965256	ENSSSCG00000010435	1.56876	1.38638e-08	ENSSSCG00000010332	2.44091	7.32191e-06	ENSSSCG00000003041	-1.51796	0.000109722	ENSSSCG00000004942	1.42485	0.00100363	ENSSSCG00000012913	0.75133	0.000153418	ENSSSCG00000016207	-0.957318	7.53653e-05
ENSSSCG00000006902	-3.00989	3.06445e-09	ENSSSCG00000001951	-1.23141	1.8144e-16	ENSSSCG00000011795	4.77314	1.53312e-38	ENSSSCG00000012083	5.1983	9.51141e-27	ENSSSCG00000008047	-2.63123	0.00975944	ENSSSCG00000028400	-1.75878	1.45709e-08	ENSSSCG00000027567	2.00844	7.59905e-06	ENSSSCG00000024055	-1.12616	0.000110173	ENSSSCG00000003041	-1.28761	0.00100689	ENSSSCG00000027526	0.580848	0.000156838	ENSSSCG00000004012	-1.73726	7.54852e-05
ENSSSCG00000015094	-4.90021	3.08635e-09	ENSSSCG00000001711	1.79939	1.92238e-16	ENSSSCG00000003041	-3.38829	1.574e-38	ENSSSCG00000017206	-2.39157	1.09464e-26	ENSSSCG00000023985	2.45823	0.00977724	ENSSSCG00000003109	-1.83614	1.47701e-08	ENSSSCG00000025869	1.55169	7.67044e-06	ENSSSCG00000022937	2.12202	0.000112381	ENSSSCG00000017473	2.09563	0.00100689	ENSSSCG00000018092	-1.14829	0.000160506	ENSSSCG00000008562	-1.26036	7.60951e-05
ENSSSCG00000029012	2.97102	3.12611e-09	ENSSSCG00000023842	-3.61379	2.02266e-16	ENSSSCG00000022719	-3.74918	1.77904e-38	ENSSSCG00000025033	3.20749	1.29379e-26	ENSSSCG00000008009	2.91623	0.00977724	ENSSSCG00000006556	-1.11962	1.57028e-08	ENSSSCG00000005724	3.95898	8.21354e-06	ENSSSCG00000009658	2.4065	0.000112728	ENSSSCG00000006289	2.22077	0.00101662	ENSSSCG00000007812	0.687403	0.000161458	ENSSSCG00000030603	1.27314	7.65028e-05
ENSSSCG00000030234	4.99093	3.12611e-09	ENSSSCG00000009485	5.62242	2.19521e-16	ENSSSCG00000025394	-5.74582	1.96817e-38	ENSSSCG00000000396	-1.7893	1.34835e-26	ENSSSCG00000006728	-1.21307	0.010207	ENSSSCG00000021070	5.28088	1.58026e-08	ENSSSCG00000028185	-1.23193	8.37299e-06	ENSSSCG00000003727	0.832301	0.000113659	ENSSSCG00000026618	1.93643	0.0010218	ENSSSCG00000023466	-1.85823	0.000161458	ENSSSCG00000016900	-2.37751	7.84643e-05
ENSSSCG00000004485	1.38096	3.18475e-09	ENSSSCG00000016064	8.38555	2.23946e-16	ENSSSCG00000026108	3.13026	2.06706e-38	ENSSSCG00000023379	-2.9459	1.42965e-26	ENSSSCG00000015726	2.77176	0.0102226	ENSSSCG00000011106	-1.11266	1.64744e-08	ENSSSCG00000016657	-1.3557	8.38279e-06	ENSSSCG00000011318	-2.0834	0.000113765	ENSSSCG00000009938	2.19225	0.0010587	ENSSSCG00000024722	-0.710107	0.000161458	ENSSSCG00000022435	1.86593	8.02296e-05
ENSSSCG00000027831	-1.19332	3.18783e-09	ENSSSCG00000006497	6.20126	2.52615e-16	ENSSSCG00000005131	5.767	2.1759e-38	ENSSSCG00000005260	-10.6639	1.51859e-26	ENSSSCG00000016578	1.66261	0.0104196	ENSSSCG00000028919	-1.31718	1.67549e-08	ENSSSCG00000010030	1.52075	8.43684e-06	ENSSSCG00000009119	2.26473	0.000113765	ENSSSCG00000027865	-0.925133	0.00107702	ENSSSCG00000024424	-0.773185	0.000162178	ENSSSCG00000008185	1.158	8.14015e-05
ENSSSCG00000000950	2.06526	3.67726e-09	ENSSSCG00000026765	-2.0792	2.58634e-16	ENSSSCG00000024263	-1.34777	2.99812e-38	ENSSSCG00000008245	-1.90596	1.54322e-26	ENSSSCG00000010853	2.9333	0.0104662	ENSSSCG00000003332	-1.1639	1.67549e-08	ENSSSCG00000025273	-3.48843	8.63927e-06	ENSSSCG00000003512	-1.23676	0.000113765	ENSSSCG00000024639	2.28929	0.00108125	ENSSSCG00000020940	-1.09002	0.000162257	ENSSSCG00000008703	-1.91609	8.38374e-05
ENSSSCG00000014840	2.80735	3.78481e-09	ENSSSCG00000014920	1.53363	2.71447e-16	ENSSSCG00000015353	-3.06251	3.23466e-38	ENSSSCG00000011700	-6.15456	1.61721e-26	ENSSSCG00000026084	-1.22972	0.0105763	ENSSSCG00000006455	-4.43873	1.69458e-08	ENSSSCG00000016729	2.07976	8.63927e-06	ENSSSCG00000000232	-0.985164	0.00011455	ENSSSCG00000027670	2.61584	0.00108757	ENSSSCG00000014430	-2.88389	0.000168551	ENSSSCG00000002385	-2.16544	8.38374e-05
ENSSSCG00000011624	1.52292	3.84019e-09	ENSSSCG00000004383	-1.77977	2.78885e-16	ENSSSCG00000026482	-2.73115	3.69704e-38	ENSSSCG00000007478	1.85671	1.9713e-26	ENSSSCG00000007675	1.14854	0.0105763	ENSSSCG00000018092	1.38545	1.71744e-08	ENSSSCG00000011216	2.91737	8.65332e-06	ENSSSCG00000015594	-1.2317	0.000114662	ENSSSCG00000027017	-1.36418	0.00108981	ENSSSCG00000012837	0.695411	0.000170166	ENSSSCG00000015790	-1.77698	8.4009e-05
ENSSSCG00000026753	-1.20455	4.83423e-09	ENSSSCG00000016762	3.7895	2.81263e-16	ENSSSCG00000011570	-3.00941	3.85262e-38	ENSSSCG00000025856	-2.18281	2.18002e-26	ENSSSCG00000007039	1.14559	0.0106046	ENSSSCG00000000806	1.05124	1.78978e-08	ENSSSCG00000011208	2.44705	8.82569e-06	ENSSSCG00000021340	-0.793154	0.000114662	ENSSSCG00000023095	1.43814	0.0011238	ENSSSCG00000013597	0.770114	0.000177079	ENSSSCG00000003733	1.8363	8.48035e-05
ENSSSCG00000030090	3.75516	5.57719e-09	ENSSSCG00000004248	-3.87523	2.81864e-16	ENSSSCG00000008245	-2.1306	3.92184e-38	ENSSSCG00000004248	-4.28717	2.31838e-26	ENSSSCG00000001049	2.66529	0.0106542	ENSSSCG00000004012	1.63528	1.80104e-08	ENSSSCG00000004802	-4.70745	8.84108e-06	ENSSSCG00000001605	3.71103	0.000114971	ENSSSCG00000029097	1.77696	0.00114245	ENSSSCG00000012961	0.729542	0.000178687	ENSSSCG00000000800	0.882012	8.56738e-05
ENSSSCG00000022162	1.93904	5.65006e-09	ENSSSCG00000016435	4.31584	2.87672e-16	ENSSSCG00000021557	-4.16796	5.46866e-38	ENSSSCG00000001488	1.41671	2.59118e-26	ENSSSCG00000029838	1.6235	0.0112449	ENSSSCG00000006361	4.43884	2.02241e-08	ENSSSCG00000007350	-1.68722	8.89309e-06	ENSSSCG00000015836	0.974327	0.000115135	ENSSSCG00000026635	-1.4939	0.00115521	ENSSSCG00000024864	0.606353	0.00018095	ENSSSCG00000004042	-1.21176	8.61963e-05
ENSSSCG00000005510	1.8992	5.72468e-09	ENSSSCG00000025644	-3.83248	2.92786e-16	ENSSSCG00000030830	-6.1991	5.94199e-38	ENSSSCG00000009401	2.1511	2.66622e-26	ENSSSCG00000005455	1.29709	0.0112449	ENSSSCG00000004647	2.16044	2.14761e-08	ENSSSCG00000014819	-1.6327	8.93641e-06	ENSSSCG00000023853	2.56001	0.000117116	ENSSSCG00000027253	2.76826	0.00117754	ENSSSCG00000022790	-0.613849	0.000186542	ENSSSCG00000021340	-1.24291	8.70281e-05
ENSSSCG00000022489	2.73443	6.03276e-09	ENSSSCG00000010069	-3.11417	2.95258e-16	ENSSSCG00000001815	2.21546	6.21953e-38	ENSSSCG00000012960	4.88061	2.7154e-26	ENSSSCG00000026305	-1.45235	0.0113419	ENSSSCG00000023671	-1.14939	2.21786e-08	ENSSSCG00000027621	3.77338	8.94652e-06	ENSSSCG00000009967	3.14838	0.000117287	ENSSSCG00000010477	2.24701	0.00119735	ENSSSCG00000015294	-1.97395	0.000190426	ENSSSCG00000018158	2.82631	8.70813e-05
ENSSSCG00000029122	1.74359	6.27431e-09	ENSSSCG00000015122	-3.47403	3.02798e-16	ENSSSCG00000003497	-8.05415	7.6619e-38	ENSSSCG00000008348	-1.64531	2.95947e-26	ENSSSCG00000025349	1.94961	0.0115069	ENSSSCG00000028513	1.48312	2.3073e-08	ENSSSCG00000028067	3.81389	9.54822e-06	ENSSSCG00000004575	-0.778708	0.000117422	ENSSSCG00000000653	-0.974584	0.00121317	ENSSSCG00000022521	-1.93599	0.000193513	ENSSSCG00000001094	1.50529	8.72438e-05
ENSSSCG00000020707	-4.49362	6.46883e-09	ENSSSCG00000012893	-1.89275	3.23021e-16	ENSSSCG00000001927	-1.67918	8.28124e-38	ENSSSCG00000003231	-2.86831	3.28603e-26	ENSSSCG00000003471	1.16963	0.0116073	ENSSSCG00000014670	-1.49204	2.37344e-08	ENSSSCG00000027158	1.60921	9.57169e-06	ENSSSCG00000001948	2.1921	0.000117422	ENSSSCG00000003195	3.17358	0.00121949	ENSSSCG00000010926	1.09712	0.000195712	ENSSSCG00000026894	1.33842	8.74987e-05
ENSSSCG00000013720	-1.43687	6.77962e-09	ENSSSCG00000007336	3.75488	3.26723e-16	ENSSSCG00000030010	-1.39085	9.05494e-38	ENSSSCG00000030890	-5.77129	3.62722e-26	ENSSSCG00000028384	1.3517	0.0116415	ENSSSCG00000017494	-1.7516	2.38512e-08	ENSSSCG00000001408	-1.18648	9.62929e-06	ENSSSCG00000027959	1.05899	0.000121027	ENSSSCG00000005008	2.12994	0.00125952	ENSSSCG00000001948	-1.75423	0.000197487	ENSSSCG00000007478	-1.02946	8.90205e-05
ENSSSCG00000016810	4.77917	6.96291e-09	ENSSSCG00000017557	6.0864	3.40991e-16	ENSSSCG00000007879	3.03154	1.10721e-37	ENSSSCG00000013775	-2.30101	3.63926e-26	ENSSSCG00000020906	-1.6542	0.0116913	ENSSSCG00000004612	-2.30607	2.50975e-08	ENSSSCG00000008898	-2.28035	9.62929e-06	ENSSSCG00000016101	-0.888144	0.000121148	ENSSSCG00000029509	2.2273	0.00126077	ENSSSCG00000013226	0.930549	0.000197992	ENSSSCG00000011740	1.58204	9.00711e-05
ENSSSCG00000009485	3.71311	7.15251e-09	ENSSSCG00000011594	1.1073	3.4116e-16	ENSSSCG00000002461	2.03057	1.54854e-37	ENSSSCG00000009231	-3.76968	4.02815e-26	ENSSSCG00000008956	-1.66455	0.0117038	ENSSSCG00000013888	-1.85555	2.55967e-08	ENSSSCG00000025122	-1.60416	9.89375e-06	ENSSSCG00000014038	3.11513	0.000121238	ENSSSCG00000001465	-1.81774	0.00126642	ENSSSCG00000016095	-1.00005	0.000198583	ENSSSCG00000024596	-1.47426	9.24499e-05
ENSSSCG00000009148	-1.97464	7.26725e-09	ENSSSCG00000030363	4.12851	3.83291e-16	ENSSSCG00000017896	-4.33916	1.72161e-37	ENSSSCG00000017357	3.13782	4.51388e-26	ENSSSCG00000003799	-2.87905	0.0117447	ENSSSCG00000017555	1.65813	2.98794e-08	ENSSSCG00000008956	1.61573	9.97523e-06	ENSSSCG00000020790	-1.23426	0.000122514	ENSSSCG00000007116	1.09689	0.00127452	ENSSSCG00000026004	2.76918	0.000200278	ENSSSCG00000005385	-2.74732	9.27023e-05
ENSSSCG00000005450	2.21185	7.77273e-09	ENSSSCG00000016984	1.77759	3.85316e-16	ENSSSCG00000030015	-1.9194	2.29766e-37	ENSSSCG00000014224	10.6216	4.68295e-26	ENSSSCG00000029691	-1.22463	0.0117795	ENSSSCG00000025352	-2.01936	3.32152e-08	ENSSSCG00000004535	-3.60305	1.01256e-05	ENSSSCG00000030528	0.604935	0.000126773	ENSSSCG00000028488	-2.00817	0.00127452	ENSSSCG00000003497	0.954456	0.000203237	ENSSSCG00000003005	-1.1729	9.43063e-05
ENSSSCG00000004610	-1.90809	8.25812e-09	ENSSSCG00000004092	1.69301	4.39146e-16	ENSSSCG00000030385	-2.57941	3.49545e-37	ENSSSCG00000025465	-2.37845	4.6845e-26	ENSSSCG00000005750	1.22184	0.0117935	ENSSSCG00000020906	-2.00546	3.32496e-08	ENSSSCG00000020045	-1.86182	1.01342e-05	ENSSSCG00000025533	-0.93016	0.000127073	ENSSSCG00000002802	1.76357	0.00128181	ENSSSCG00000018700	1.26528	0.000203237	ENSSSCG00000027368	-1.24166	9.43548e-05
ENSSSCG00000016628	-2.53433	8.6884e-09	ENSSSCG00000015560	-1.83171	4.5698e-16	ENSSSCG00000021943	5.45218	3.60962e-37	ENSSSCG00000009500	-5.18426	6.13722e-26	ENSSSCG00000004250	2.06973	0.0118701	ENSSSCG00000011813	1.5488	3.89999e-08	ENSSSCG00000026633	-1.50047	1.01474e-05	ENSSSCG00000014256	2.57714	0.000127184	ENSSSCG00000028338	-2.02976	0.00130664	ENSSSCG00000029362	0.678444	0.000204256	ENSSSCG00000003573	-3.23444	9.46883e-05
ENSSSCG00000009002	-2.34392	8.74206e-09	ENSSSCG00000003532	1.63322	5.24836e-16	ENSSSCG00000028513	1.82115	5.12829e-37	ENSSSCG00000015688	-1.98828	6.96042e-26	ENSSSCG00000004699	-1.54508	0.0118701	ENSSSCG00000028044	1.98863	3.93546e-08	ENSSSCG00000007116	1.43789	1.01474e-05	ENSSSCG00000028040	-0.800537	0.000127858	ENSSSCG00000017343	-3.53691	0.00132896	ENSSSCG00000023048	1.96515	0.000208211	ENSSSCG00000024253	0.800928	9.6287e-05
ENSSSCG00000003371	3.11967	8.79774e-09	ENSSSCG00000006558	-1.4438	5.44304e-16	ENSSSCG00000000950	3.884	7.05425e-37	ENSSSCG00000026106	-1.67448	6.96042e-26	ENSSSCG00000000660	1.16107	0.0119756	ENSSSCG00000013579	-4.82513	4.62649e-08	ENSSSCG00000029684	2.36573	1.01474e-05	ENSSSCG00000025837	1.70798	0.000127858	ENSSSCG00000014827	-3.73562	0.00133936	ENSSSCG00000005503	-0.806748	0.000210419	ENSSSCG00000006775	0.687886	9.64367e-05
ENSSSCG00000010893	-2.6135	8.97523e-09	ENSSSCG00000006122	3.2985	5.48986e-16	ENSSSCG00000004961	5.54939	7.71033e-37	ENSSSCG00000000683	3.48718	7.44333e-26	ENSSSCG00000006924	-1.75742	0.0121168	ENSSSCG00000013474	-1.61514	4.62649e-08	ENSSSCG00000026996	-1.34037	1.0297e-05	ENSSSCG00000013307	-3.32649	0.000127858	ENSSSCG00000000217	1.69137	0.00134658	ENSSSCG00000000530	-0.927927	0.000210577	ENSSSCG00000000063	-1.13761	9.76955e-05
ENSSSCG00000030713	1.33172	9.66456e-09	ENSSSCG00000011495	2.49402	5.51249e-16	ENSSSCG00000027669	1.82217	9.29102e-37	ENSSSCG00000028821	2.16996	7.96241e-26	ENSSSCG00000009446	1.86502	0.0121168	ENSSSCG00000002790	-1.13435	4.85841e-08	ENSSSCG00000024211	-2.09739	1.03035e-05	ENSSSCG00000025425	-2.17688	0.000130021	ENSSSCG00000017890	-3.07964	0.0013466	ENSSSCG00000013878	1.11974	0.000210934	ENSSSCG00000023179	0.916871	9.76955e-05
ENSSSCG00000027860	-1.70566	9.9143e-09	ENSSSCG00000022784	-1.31332	5.53942e-16	ENSSSCG00000006781	1.72219	9.89352e-37	ENSSSCG00000028047	-4.08644	8.11483e-26	ENSSSCG00000007656	-1.69025	0.0121168	ENSSSCG00000012869	5.36993	4.99069e-08	ENSSSCG00000015556	-3.21776	1.05359e-05	ENSSSCG00000026828	-1.58697	0.000130021	ENSSSCG00000030757	-1.27256	0.00135071	ENSSSCG00000017024	-0.554396	0.000212313	ENSSSCG00000013647	-0.781556	0.000100101
ENSSSCG00000018091	1.53547	1.15159e-08	ENSSSCG00000003371	3.5084	5.69272e-16	ENSSSCG00000013855	-1.32316	1.04235e-36	ENSSSCG00000030984	2.34527	8.28851e-26	ENSSSCG00000024310	1.90484	0.0121168	ENSSSCG00000005269	2.52383	5.01754e-08	ENSSSCG00000012026	1.80464	1.086e-05	ENSSSCG00000005312	-1.23578	0.000132238	ENSSSCG00000028729	2.73839	0.00135751	ENSSSCG00000003037	0.877532	0.000217983	ENSSSCG00000003114	-1.66761	0.000100307
ENSSSCG00000010504	-1.33057	1.24184e-08	ENSSSCG00000022227	8.60133	5.94302e-16	ENSSSCG00000024168	11.7976	1.10464e-36	ENSSSCG00000014014	-6.94026	8.32369e-26	ENSSSCG00000011935	-2.14883	0.0121526	ENSSSCG00000013573	-1.63713	5.0449e-08	ENSSSCG00000005849	1.18094	1.12279e-05	ENSSSCG00000008414	-0.682734	0.00013566	ENSSSCG00000016578	-1.81232	0.00135751	ENSSSCG00000016613	1.86227	0.000223387	ENSSSCG00000016479	2.61446	0.000101368
ENSSSCG00000008732	-1.00381	1.32782e-08	ENSSSCG00000027918	-2.70424	6.22505e-16	ENSSSCG00000012913	-1.20715	1.7361e-36	ENSSSCG00000029371	-2.44655	8.82819e-26	ENSSSCG00000012068	0.938931	0.0126406	ENSSSCG00000013002	-1.06459	5.06754e-08	ENSSSCG00000000295	-1.05924	1.12279e-05	ENSSSCG00000008144	-0.907802	0.000140716	ENSSSCG00000021742	2.36952	0.00135779	ENSSSCG00000016266	-0.556653	0.000223387	ENSSSCG00000015907	2.53399	0.000101368
ENSSSCG00000007687	1.4473	1.33459e-08	ENSSSCG00000004293	1.58227	6.69556e-16	ENSSSCG00000030174	-1.38881	2.36517e-36	ENSSSCG00000011624	3.27772	9.37549e-26	ENSSSCG00000015917	-1.9779	0.0126406	ENSSSCG00000002893	-1.60293	5.5952e-08	ENSSSCG00000001469	-2.02356	1.14476e-05	ENSSSCG00000011250	-1.86222	0.000143487	ENSSSCG00000004890	2.36982	0.0014296	ENSSSCG00000016207	0.582235	0.000224456	ENSSSCG00000026836	0.98156	0.000102222
ENSSSCG00000026257	1.3643	1.42975e-08	ENSSSCG00000016578	3.08915	9.01064e-16	ENSSSCG00000011351	-1.14529	2.54028e-36	ENSSSCG00000011447	-1.9673	9.51266e-26	ENSSSCG00000006382	-2.34108	0.0126406	ENSSSCG00000020817	-1.43303	5.68135e-08	ENSSSCG00000023527	-1.20751	1.17396e-05	ENSSSCG00000028821	1.97575	0.000144436	ENSSSCG00000015924	2.24001	0.00144866	ENSSSCG00000005073	-0.875231	0.00022608	ENSSSCG00000017152	-1.04513	0.000104192
ENSSSCG00000026820	-2.59777	1.43035e-08	ENSSSCG00000015667	1.48795	9.52094e-16	ENSSSCG00000026006	-1.49452	2.62428e-36	ENSSSCG00000024043	2.61826	1.02229e-25	ENSSSCG00000021721	-2.7847	0.0126694	ENSSSCG00000020893	-2.21022	6.16693e-08	ENSSSCG00000025810	-1.93146	1.17622e-05	ENSSSCG00000014217	1.25651	0.000145301	ENSSSCG00000011447	-0.760014	0.00149488	ENSSSCG00000014948	-0.845699	0.00022784	ENSSSCG00000020580	2.00238	0.000104265
ENSSSCG00000016522	2.24714	1.44506e-08	ENSSSCG00000002726	2.44263	1.01141e-15	ENSSSCG00000025042	-3.15283	3.17117e-36	ENSSSCG00000022482	-2.73993	1.17923e-25	ENSSSCG00000021793	2.13327	0.0126694	ENSSSCG00000017896	-2.44802	6.17524e-08	ENSSSCG00000001470	-1.61588	1.17622e-05	ENSSSCG00000029362	-0.858985	0.000147476	ENSSSCG00000002357	-1.29212	0.00152148	ENSSSCG00000020580	-1.41621	0.000228111	ENSSSCG00000026771	-1.1449	0.00010459
ENSSSCG00000021712	-1.24589	1.4577e-08	ENSSSCG00000015085	-2.41532	1.09466e-15	ENSSSCG00000003432	-1.23013	3.3244e-36	ENSSSCG00000007901	-3.0853	1.34327e-25	ENSSSCG00000000244	-1.63482	0.0126694	ENSSSCG00000015329	2.69455	6.24992e-08	ENSSSCG00000023944	4.72718	1.17823e-05	ENSSSCG00000010756	-1.19626	0.000147802	ENSSSCG00000017393	-3.66442	0.00154102	ENSSSCG00000012842	0.809852	0.00022902	ENSSSCG00000027516	1.26429	0.000110565
ENSSSCG00000016262	-5.45542	1.55017e-08	ENSSSCG00000000254	2.54681	1.14784e-15	ENSSSCG00000009072	1.7545	3.79983e-36	ENSSSCG00000014726	6.93936	1.35961e-25	ENSSSCG00000022820	-0.831248	0.0126727	ENSSSCG00000024879	5.01973	6.3174e-08	ENSSSCG00000025434	-4.70961	1.17823e-05	ENSSSCG00000027677	-0.977447	0.000150215	ENSSSCG00000003949	1.85803	0.0015785	ENSSSCG00000025699	-2.83558	0.00022902	ENSSSCG00000020890	1.89344	0.000111998
ENSSSCG00000004127	2.14489	1.6401e-08	ENSSSCG00000029944	2.50274	1.14784e-15	ENSSSCG00000013612	-2.10359	4.90205e-36	ENSSSCG00000005514	-2.00755	1.59829e-25	ENSSSCG00000022987	2.20701	0.0126727	ENSSSCG00000025165	1.30291	6.67971e-08	ENSSSCG00000016903	-2.54031	1.18071e-05	ENSSSCG00000020798	-2.00107	0.000151182	ENSSSCG00000022149	2.37072	0.00157882	ENSSSCG00000025703	-0.857776	0.000230567	ENSSSCG00000025233	1.36893	0.000113166
ENSSSCG00000025419	-1.92131	1.86494e-08	ENSSSCG00000013659	1.10753	1.16437e-15	ENSSSCG00000007463	2.67662	5.43176e-36	ENSSSCG00000008677	2.03393	1.69009e-25	ENSSSCG00000009031	1.41275	0.0126727	ENSSSCG00000025281	-0.990029	6.99226e-08	ENSSSCG00000001831	3.96288	1.23599e-05	ENSSSCG00000022403	3.59305	0.000151342	ENSSSCG00000028924	2.76691	0.00161408	ENSSSCG00000023027	-0.660859	0.000230622	ENSSSCG00000014094	0.697774	0.000113613
ENSSSCG00000013043	1.75095	1.97552e-08	ENSSSCG00000007625	-1.8947	1.16746e-15	ENSSSCG00000006323	-1.22387	7.25139e-36	ENSSSCG00000029613	-2.59696	2.12805e-25	ENSSSCG00000022796	-1.31531	0.0126738	ENSSSCG00000022828	0.890485	7.01763e-08	ENSSSCG00000004807	-2.25636	1.2569e-05	ENSSSCG00000021594	1.26624	0.000154095	ENSSSCG00000008590	3.73231	0.00161408	ENSSSCG00000010099	2.56656	0.000230622	ENSSSCG00000010360	-2.7696	0.000113794
ENSSSCG00000022069	-1.69167	1.99604e-08	ENSSSCG00000022005	2.22883	1.24871e-15	ENSSSCG00000005384	-2.02627	7.81267e-36	ENSSSCG00000004672	-2.36141	2.63446e-25	ENSSSCG00000028225	0.854699	0.0128268	ENSSSCG00000015552	1.39225	7.33273e-08	ENSSSCG00000005627	-1.30398	1.28081e-05	ENSSSCG00000029496	1.25916	0.000154233	ENSSSCG00000015923	-3.64816	0.00163679	ENSSSCG00000004199	-1.36247	0.000249561	ENSSSCG00000004807	1.27307	0.000115783
ENSSSCG00000030801	-5.77128	2.0347e-08	ENSSSCG00000025417	1.86012	1.35565e-15	ENSSSCG00000020803	1.7234	1.03469e-35	ENSSSCG00000010705	-2.66318	2.94636e-25	ENSSSCG00000007472	-1.45636	0.0128268	ENSSSCG00000003532	1.69923	7.5179e-08	ENSSSCG00000017181	2.20488	1.30856e-05	ENSSSCG00000029605	-1.58065	0.000154854	ENSSSCG00000026572	2.6686	0.00163679	ENSSSCG00000010328	-1.50618	0.00025495	ENSSSCG00000007019	-0.723097	0.000115809
ENSSSCG00000005443	-1.56998	2.14391e-08	ENSSSCG00000029337	8.01132	1.4855e-15	ENSSSCG00000010991	-5.45222	1.30244e-35	ENSSSCG00000007131	-5.20002	3.06537e-25	ENSSSCG00000025181	-1.35727	0.0129645	ENSSSCG00000024995	-1.45105	7.67764e-08	ENSSSCG00000025877	-1.96624	1.30856e-05	ENSSSCG00000008866	0.936491	0.000168191	ENSSSCG00000021407	1.28414	0.00163679	ENSSSCG00000012902	0.797811	0.000256134	ENSSSCG00000026080	3.49926	0.000121132
ENSSSCG00000022798	-1.2041	2.15855e-08	ENSSSCG00000009956	-2.17322	1.5339e-15	ENSSSCG00000016653	-2.25816	1.68997e-35	ENSSSCG00000029531	-1.78881	3.14072e-25	ENSSSCG00000011216	1.67736	0.0129866	ENSSSCG00000005205	1.05031	8.049e-08	ENSSSCG00000002055	-3.65495	1.32067e-05	ENSSSCG00000017473	1.95729	0.000168191	ENSSSCG00000014016	-0.961004	0.00163679	ENSSSCG00000003904	0.651652	0.000256353	ENSSSCG00000025588	-1.32539	0.000121323
ENSSSCG00000017109	4.8853	2.29562e-08	ENSSSCG00000031054	-4.7692	1.57853e-15	ENSSSCG00000017822	1.12085	2.10261e-35	ENSSSCG00000027301	2.14622	3.28505e-25	ENSSSCG00000010204	1.45375	0.0129998	ENSSSCG00000017584	-1.13244	8.16509e-08	ENSSSCG00000022435	-1.87124	1.37951e-05	ENSSSCG00000014326	1.84731	0.000170504	ENSSSCG00000005305	-0.779388	0.00164105	ENSSSCG00000004938	-2.62517	0.00026489	ENSSSCG00000003814	1.39085	0.000121693
ENSSSCG00000000162	-4.35034	2.2962e-08	ENSSSCG00000028069	3.27632	1.91358e-15	ENSSSCG00000011765	2.89415	2.56269e-35	ENSSSCG00000011646	-5.18553	3.83091e-25	ENSSSCG00000023178	-1.84475	0.0131815	ENSSSCG00000006199	3.98757	8.16509e-08	ENSSSCG00000015583	-1.36739	1.42154e-05	ENSSSCG00000001952	-1.12666	0.000171918	ENSSSCG00000021721	3.47912	0.00166345	ENSSSCG00000024912	0.776887	0.000271905	ENSSSCG00000022670	-2.11761	0.000122248
ENSSSCG00000008358	-1.19756	2.32428e-08	ENSSSCG00000006556	-1.61414	1.93448e-15	ENSSSCG00000015444	2.69319	2.59282e-35	ENSSSCG00000008290	-1.73636	3.8495e-25	ENSSSCG00000023714	-1.31786	0.0133554	ENSSSCG00000008422	1.83125	8.56245e-08	ENSSSCG00000004704	3.09705	1.46098e-05	ENSSSCG00000005983	1.67822	0.000178401	ENSSSCG00000025562	2.11418	0.00169524	ENSSSCG00000008008	0.844933	0.000272438	ENSSSCG00000006681	-1.25922	0.000123141
ENSSSCG00000015322	-1.53005	2.50839e-08	ENSSSCG00000007549	6.0869	2.02397e-15	ENSSSCG00000006153	-2.85578	3.09989e-35	ENSSSCG00000017103	2.58199	4.24087e-25	ENSSSCG00000030143	1.20178	0.0133554	ENSSSCG00000021590	-0.700767	8.78572e-08	ENSSSCG00000023325	-1.81377	1.46098e-05	ENSSSCG00000030035	3.626	0.000184684	ENSSSCG00000013008	1.89964	0.00170705	ENSSSCG00000024598	-0.676104	0.000275528	ENSSSCG00000005908	-1.2454	0.000124908
ENSSSCG00000016912	-1.89364	2.529e-08	ENSSSCG00000010966	-2.39075	2.09533e-15	ENSSSCG00000030996	-2.20051	3.90624e-35	ENSSSCG00000027221	-4.0128	4.41473e-25	ENSSSCG00000009022	-2.28351	0.0134302	ENSSSCG00000005785	5.30518	9.17696e-08	ENSSSCG00000006361	3.55382	1.46188e-05	ENSSSCG00000007713	-0.752056	0.000190381	ENSSSCG00000004163	0.893245	0.00170705	ENSSSCG00000022545	0.576221	0.000288565	ENSSSCG00000004554	2.10797	0.00012595
ENSSSCG00000022506	1.27374	2.53478e-08	ENSSSCG00000008265	-1.94182	2.29088e-15	ENSSSCG00000010388	-3.52662	3.96984e-35	ENSSSCG00000030167	3.91676	6.50057e-25	ENSSSCG00000030713	1.10096	0.0136166	ENSSSCG00000028821	1.47218	9.28437e-08	ENSSSCG00000026080	-4.76296	1.47204e-05	ENSSSCG00000006788	-0.952259	0.000190599	ENSSSCG00000004766	1.91557	0.00171968	ENSSSCG00000005022	-2.70373	0.000288855	ENSSSCG00000023842	1.46699	0.00012595
ENSSSCG00000025960	-2.74566	2.53782e-08	ENSSSCG00000027831	-1.7531	2.49737e-15	ENSSSCG00000023671	-2.83797	4.2116e-35	ENSSSCG00000010150	2.39263	6.97092e-25	ENSSSCG00000016338	1.81162	0.0136743	ENSSSCG00000026741	-1.32519	9.36486e-08	ENSSSCG00000001454	-4.45575	1.56264e-05	ENSSSCG00000015274	0.82126	0.000193425	ENSSSCG00000001711	-1.00555	0.00173772	ENSSSCG00000000158	0.613946	0.000290555	ENSSSCG00000028688	1.33942	0.000127373
ENSSSCG00000023747	1.74329	2.56902e-08	ENSSSCG00000024638	2.00123	2.49777e-15	ENSSSCG00000003229	-1.30799	4.96085e-35	ENSSSCG00000015273	3.5457	7.44231e-25	ENSSSCG00000024879	2.6031	0.0136743	ENSSSCG00000006648	-1.92431	9.5015e-08	ENSSSCG00000020923	-2.00284	1.61535e-05	ENSSSCG00000022128	1.96898	0.00019427	ENSSSCG00000029431	2.5686	0.0017736	ENSSSCG00000014945	-1.20788	0.00029348	ENSSSCG00000001228	3.26313	0.000127378
ENSSSCG00000022536	-1.60411	2.69682e-08	ENSSSCG00000022719	-2.54671	3.01024e-15	ENSSSCG00000028460	-3.29724	6.0802e-35	ENSSSCG00000013731	-2.09231	7.93846e-25	ENSSSCG00000015104	-0.820393	0.0136743	ENSSSCG00000016342	-1.60213	9.5935e-08	ENSSSCG00000016479	-2.7199	1.63107e-05	ENSSSCG00000025697	0.905059	0.00019427	ENSSSCG00000015681	-3.67486	0.0017736	ENSSSCG00000003814	-1.18594	0.000304506	ENSSSCG00000029578	1.92766	0.000127924
ENSSSCG00000002259	-2.74323	2.69682e-08	ENSSSCG00000007522	-1.95059	3.27642e-15	ENSSSCG00000026547	-2.82644	6.63959e-35	ENSSSCG00000017024	-1.65861	1.07316e-24	ENSSSCG00000004206	-1.18747	0.0136743	ENSSSCG00000009245	5.08501	1.44742e-07	ENSSSCG00000014310	-2.77135	1.72739e-05	ENSSSCG00000013659	0.682877	0.00019427	ENSSSCG00000001831	3.56133	0.0017736	ENSSSCG00000017643	-1.1159	0.000308832	ENSSSCG00000023761	0.643108	0.000128687
ENSSSCG00000006681	-2.31845	2.69851e-08	ENSSSCG00000021899	3.46778	3.27642e-15	ENSSSCG00000007983	7.94213	8.08204e-35	ENSSSCG00000026748	3.70317	1.29692e-24	ENSSSCG00000000636	-2.68578	0.0142076	ENSSSCG00000027819	1.91552	1.46797e-07	ENSSSCG00000006364	-4.04445	1.7655e-05	ENSSSCG00000000063	-1.51617	0.000199194	ENSSSCG00000014249	3.136	0.00178157	ENSSSCG00000025554	0.64726	0.000312294	ENSSSCG00000000522	0.721305	0.000128687
ENSSSCG00000006135	1.45846	2.73753e-08	ENSSSCG00000030710	-1.97291	3.58183e-15	ENSSSCG00000024614	2.29004	8.1064e-35	ENSSSCG00000023708	-2.56286	1.39595e-24	ENSSSCG00000004092	1.27272	0.0142551	ENSSSCG00000014819	-1.31853	1.48568e-07	ENSSSCG00000004678	-3.1349	1.78372e-05	ENSSSCG00000008444	2.07867	0.000199194	ENSSSCG00000014141	2.75261	0.00178694	ENSSSCG00000014244	-0.653559	0.000313896	ENSSSCG00000002769	-1.06306	0.000129632
ENSSSCG00000022940	-1.00776	2.73753e-08	ENSSSCG00000003465	2.52232	3.97672e-15	ENSSSCG00000015094	-7.70025	8.46444e-35	ENSSSCG00000002802	2.04604	1.41786e-24	ENSSSCG00000011752	0.790517	0.0143046	ENSSSCG00000009049	1.15348	1.48568e-07	ENSSSCG00000006496	1.47458	1.78389e-05	ENSSSCG00000005053	0.693294	0.000200072	ENSSSCG00000010834	-1.22082	0.00190711	ENSSSCG00000022774	0.760639	0.000313896	ENSSSCG00000028141	2.16952	0.000130044
ENSSSCG00000027466	2.14056	2.80168e-08	ENSSSCG00000015896	-2.57896	3.97672e-15	ENSSSCG00000026877	-1.76166	8.51509e-35	ENSSSCG00000011385	1.64858	1.7146e-24	ENSSSCG00000009603	2.71694	0.0145267	ENSSSCG00000030610	1.11322	1.49867e-07	ENSSSCG00000025281	-0.956182	1.81805e-05	ENSSSCG00000001974	1.29384	0.000209749	ENSSSCG00000001868	-0.737187	0.00193493	ENSSSCG00000014176	-2.79018	0.000317819	ENSSSCG00000003105	-1.18702	0.00013177
ENSSSCG00000020846	1.6671	2.83325e-08	ENSSSCG00000005384	-1.30714	4.16018e-15	ENSSSCG00000010150	1.70256	9.54985e-35	ENSSSCG00000010446	-3.41421	1.74034e-24	ENSSSCG00000011440	1.48617	0.0146479	ENSSSCG00000014538	-0.715809	1.55726e-07	ENSSSCG00000023863	1.35748	1.81885e-05	ENSSSCG00000023636	-0.821582	0.000211243	ENSSSCG00000028154	2.43182	0.00194859	ENSSSCG00000026830	-2.25054	0.000320605	ENSSSCG00000009247	2.29275	0.000131782
ENSSSCG00000017562	-3.85123	2.86661e-08	ENSSSCG00000011542	-7.83187	4.22975e-15	ENSSSCG00000011447	-2.18324	1.00958e-34	ENSSSCG00000020976	-1.83457	1.82293e-24	ENSSSCG00000008545	1.38457	0.0147059	ENSSSCG00000008648	-3.4618	1.57797e-07	ENSSSCG00000004769	1.98314	1.8262e-05	ENSSSCG00000018080	1.47978	0.000217149	ENSSSCG00000015484	3.52063	0.00200291	ENSSSCG00000022859	0.650462	0.000323586	ENSSSCG00000017164	-1.48962	0.000133259
ENSSSCG00000015285	2.21556	3.06471e-08	ENSSSCG00000014899	-1.72421	4.22975e-15	ENSSSCG00000030426	-1.61082	1.01994e-34	ENSSSCG00000022719	-3.1187	1.94108e-24	ENSSSCG00000008430	-0.936456	0.0147198	ENSSSCG00000007656	-2.35996	1.83833e-07	ENSSSCG00000016034	1.09965	1.88925e-05	ENSSSCG00000030212	2.13553	0.000220574	ENSSSCG00000010997	3.60463	0.00203569	ENSSSCG00000011284	-0.952294	0.000333993	ENSSSCG00000030978	1.70201	0.000133259
ENSSSCG00000017428	1.82474	3.25514e-08	ENSSSCG00000028484	3.66508	4.51561e-15	ENSSSCG00000000981	-3.20604	1.27467e-34	ENSSSCG00000001605	6.52387	1.95928e-24	ENSSSCG00000009403	-1.83053	0.014784	ENSSSCG00000017643	1.36007	1.86347e-07	ENSSSCG00000015663	-1.83256	1.89822e-05	ENSSSCG00000024347	3.28643	0.000222421	ENSSSCG00000012421	2.09898	0.00206896	ENSSSCG00000021860	2.05167	0.000338442	ENSSSCG00000030247	1.06123	0.000137502
ENSSSCG00000004383	-1.27766	3.34656e-08	ENSSSCG00000011459	-1.59369	4.64337e-15	ENSSSCG00000010914	3.10215	1.37884e-34	ENSSSCG00000003371	4.00172	1.9831e-24	ENSSSCG00000012034	0.929685	0.0149148	ENSSSCG00000026806	1.25027	2.02076e-07	ENSSSCG00000002554	-1.46421	1.90187e-05	ENSSSCG00000015934	2.12503	0.000229789	ENSSSCG00000021370	2.22638	0.00210352	ENSSSCG00000000456	-1.13517	0.000352611	ENSSSCG00000011310	1.81565	0.000138724
ENSSSCG00000002499	-3.36505	3.50143e-08	ENSSSCG00000016442	-6.28136	4.6605e-15	ENSSSCG00000009216	3.28795	1.37947e-34	ENSSSCG00000010073	-2.18654	2.06986e-24	ENSSSCG00000025924	1.87747	0.0149698	ENSSSCG00000018086	1.46571	2.02428e-07	ENSSSCG00000021766	4.53316	1.91434e-05	ENSSSCG00000001888	-1.65401	0.000230221	ENSSSCG00000004695	3.1063	0.00212262	ENSSSCG00000030160	1.31338	0.000357921	ENSSSCG00000000938	-3.12489	0.000138768
ENSSSCG00000010026	-2.63721	3.80826e-08	ENSSSCG00000007687	1.86493	5.36239e-15	ENSSSCG00000006653	-1.85196	1.42047e-34	ENSSSCG00000023223	-6.31281	2.08369e-24	ENSSSCG00000030160	1.11035	0.0149698	ENSSSCG00000016676	2.61633	2.16645e-07	ENSSSCG00000030313	2.81687	1.92509e-05	ENSSSCG00000004557	-0.898408	0.000230268	ENSSSCG00000000912	1.90372	0.00212606	ENSSSCG00000015917	-0.972979	0.000360094	ENSSSCG00000009327	0.87299	0.000138768
ENSSSCG00000001252	-4.09654	3.87339e-08	ENSSSCG00000011400	7.81895	5.74796e-15	ENSSSCG00000026820	-2.6027	1.5569e-34	ENSSSCG00000016530	-2.15966	2.434e-24	ENSSSCG00000027611	1.82543	0.0149698	ENSSSCG00000016751	-5.35032	2.18528e-07	ENSSSCG00000017083	1.50668	1.92915e-05	ENSSSCG00000025437	-1.72154	0.000230943	ENSSSCG00000001286	-2.86425	0.00214223	ENSSSCG00000000922	-0.933248	0.000362036	ENSSSCG00000022256	-1.50429	0.000139023
ENSSSCG00000006199	-3.43979	3.87339e-08	ENSSSCG00000029308	-7.86239	6.12785e-15	ENSSSCG00000014899	-2.3826	1.77556e-34	ENSSSCG00000001422	-3.90951	2.69059e-24	ENSSSCG00000020870	-2.81467	0.0151339	ENSSSCG00000007646	-0.843778	2.21624e-07	ENSSSCG00000000545	1.70048	2.00451e-05	ENSSSCG00000022969	-1.68808	0.000233416	ENSSSCG00000028113	-1.15233	0.00217144	ENSSSCG00000015095	-0.602708	0.000365869	ENSSSCG00000006160	1.89235	0.000140302
ENSSSCG00000004052	5.66934	3.93569e-08	ENSSSCG00000023155	-5.4016	6.21274e-15	ENSSSCG00000000042	-4.10756	1.82348e-34	ENSSSCG00000028872	-3.6595	3.32835e-24	ENSSSCG00000017743	-0.865039	0.0152405	ENSSSCG00000029695	4.50768	2.21624e-07	ENSSSCG00000000687	-2.18071	2.04593e-05	ENSSSCG00000029561	1.92108	0.000239623	ENSSSCG00000014248	1.51768	0.00217144	ENSSSCG00000028663	-1.38374	0.000365869	ENSSSCG00000024866	1.125	0.000142008
ENSSSCG00000015318	1.39058	3.95047e-08	ENSSSCG00000004682	-3.29784	6.28305e-15	ENSSSCG00000000922	2.11418	2.2935e-34	ENSSSCG00000014214	-2.32128	3.3618e-24	ENSSSCG00000012862	2.12119	0.0153043	ENSSSCG00000030856	-4.26867	2.2513e-07	ENSSSCG00000027645	-2.52949	2.05569e-05	ENSSSCG00000010073	-0.85606	0.000248406	ENSSSCG00000021324	2.03859	0.00219168	ENSSSCG00000008009	2.74257	0.000366356	ENSSSCG00000015952	1.11751	0.000142897
ENSSSCG00000020946	2.78728	3.98159e-08	ENSSSCG00000001914	4.02684	6.28456e-15	ENSSSCG00000013664	-2.19706	2.88925e-34	ENSSSCG00000001538	-3.77845	3.3618e-24	ENSSSCG00000027918	-1.49265	0.0153043	ENSSSCG00000026136	5.25815	2.35667e-07	ENSSSCG00000007804	4.64675	2.11136e-05	ENSSSCG00000010984	1.45036	0.000258145	ENSSSCG00000007369	-1.67024	0.00219168	ENSSSCG00000026392	-2.64643	0.000375294	ENSSSCG00000016548	3.53654	0.000144921
ENSSSCG00000008899	5.61152	4.194e-08	ENSSSCG00000016522	3.03931	6.55868e-15	ENSSSCG00000030820	-1.67325	3.03702e-34	ENSSSCG00000019898	-3.28149	3.62286e-24	ENSSSCG00000011700	1.81386	0.015618	ENSSSCG00000017362	-1.21085	2.37325e-07	ENSSSCG00000024283	2.77305	2.13938e-05	ENSSSCG00000004167	2.50066	0.00025868	ENSSSCG00000003128	1.42473	0.00220231	ENSSSCG00000001493	2.66725	0.000381509	ENSSSCG00000012068	-1.56147	0.000145854
ENSSSCG00000002502	1.815	4.34419e-08	ENSSSCG00000010624	-2.12815	6.78135e-15	ENSSSCG00000023379	-3.46079	3.23503e-34	ENSSSCG00000025960	-3.47616	3.85263e-24	ENSSSCG00000005908	1.15368	0.0158796	ENSSSCG00000022969	-1.7968	2.40427e-07	ENSSSCG00000012916	-1.90784	2.13938e-05	ENSSSCG00000029518	1.07816	0.000259138	ENSSSCG00000004898	2.43325	0.00220231	ENSSSCG00000008448	-2.42332	0.000390826	ENSSSCG00000026360	1.67177	0.000145854
ENSSSCG00000004037	1.29357	4.36163e-08	ENSSSCG00000010914	2.20946	7.11553e-15	ENSSSCG00000011318	-7.10653	3.34194e-34	ENSSSCG00000006858	4.68247	3.98847e-24	ENSSSCG00000009886	-0.690265	0.0159769	ENSSSCG00000013171	-1.06102	2.51248e-07	ENSSSCG00000020770	2.77305	2.13938e-05	ENSSSCG00000016635	1.02935	0.00026399	ENSSSCG00000006013	-2.70098	0.00220488	ENSSSCG00000005443	-0.690593	0.000399283	ENSSSCG00000006161	2.17845	0.000146894
ENSSSCG00000029570	1.52188	4.53852e-08	ENSSSCG00000014014	-5.48266	7.28304e-15	ENSSSCG00000016128	-1.04098	3.72911e-34	ENSSSCG00000020993	-2.68412	5.1324e-24	ENSSSCG00000010446	-1.22372	0.0160333	ENSSSCG00000029321	3.05384	2.64297e-07	ENSSSCG00000027914	-2.04543	2.20064e-05	ENSSSCG00000010453	2.22299	0.000268622	ENSSSCG00000008677	1.55789	0.00220488	ENSSSCG00000000257	1.60676	0.00040171	ENSSSCG00000006859	1.05622	0.000147787
ENSSSCG00000023270	-3.5644	4.7534e-08	ENSSSCG00000030633	1.20262	7.88623e-15	ENSSSCG00000015594	-2.82648	4.08326e-34	ENSSSCG00000009910	1.86422	5.28225e-24	ENSSSCG00000000243	-1.60177	0.0160333	ENSSSCG00000000438	-1.89717	2.70149e-07	ENSSSCG00000022036	-2.55885	2.20473e-05	ENSSSCG00000004625	0.836895	0.000270233	ENSSSCG00000026140	-1.28974	0.00230509	ENSSSCG00000015519	-1.17793	0.00040171	ENSSSCG00000003037	-1.02481	0.000149688
ENSSSCG00000015879	-2.31043	4.85979e-08	ENSSSCG00000023356	2.73152	8.59643e-15	ENSSSCG00000014167	-2.93482	4.18004e-34	ENSSSCG00000016277	-4.90401	5.78686e-24	ENSSSCG00000006556	-0.882868	0.016079	ENSSSCG00000011743	4.58027	3.08775e-07	ENSSSCG00000026707	-1.81108	2.24562e-05	ENSSSCG00000001958	1.36837	0.000273024	ENSSSCG00000004908	-0.651478	0.00230509	ENSSSCG00000017525	0.926982	0.000405373	ENSSSCG00000006302	3.15149	0.000150092
ENSSSCG00000030700	2.35029	4.92138e-08	ENSSSCG00000026653	-4.10935	8.75521e-15	ENSSSCG00000023248	-1.33811	4.39388e-34	ENSSSCG00000004789	1.16364	6.57867e-24	ENSSSCG00000016009	-1.0597	0.016085	ENSSSCG00000021576	-2.03101	3.09136e-07	ENSSSCG00000013266	-2.94699	2.26785e-05	ENSSSCG00000025355	1.01763	0.000278118	ENSSSCG00000003697	2.26101	0.0023813	ENSSSCG00000021067	-1.99679	0.000405373	ENSSSCG00000025282	-3.15858	0.000150687
ENSSSCG00000023102	3.34096	5.07642e-08	ENSSSCG00000024559	4.47098	8.85047e-15	ENSSSCG00000031054	-7.25122	5.21593e-34	ENSSSCG00000007504	3.53766	6.98962e-24	ENSSSCG00000022882	-2.79992	0.016085	ENSSSCG00000007897	-1.86388	3.1178e-07	ENSSSCG00000028924	2.70635	2.2916e-05	ENSSSCG00000015423	0.687083	0.000278118	ENSSSCG00000011318	-1.098	0.00240133	ENSSSCG00000003634	0.741501	0.000405868	ENSSSCG00000006146	1.52568	0.00015345
ENSSSCG00000001392	1.56568	5.31985e-08	ENSSSCG00000007079	2.72621	9.09713e-15	ENSSSCG00000023901	-2.44437	5.45502e-34	ENSSSCG00000022975	3.37294	1.21011e-23	ENSSSCG00000030775	-2.36873	0.0160998	ENSSSCG00000012897	2.61675	3.1178e-07	ENSSSCG00000015550	2.30921	2.29674e-05	ENSSSCG00000013418	-2.38478	0.000278118	ENSSSCG00000025869	2.32836	0.00241006	ENSSSCG00000025837	-1.12515	0.000406752	ENSSSCG00000016573	-0.999666	0.00015345
ENSSSCG00000004108	-1.45063	5.73711e-08	ENSSSCG00000008891	-3.14723	9.09713e-15	ENSSSCG00000027230	-1.84534	6.25168e-34	ENSSSCG00000025304	-3.2699	1.2127e-23	ENSSSCG00000007823	2.49148	0.0160998	ENSSSCG00000008748	1.32916	3.16378e-07	ENSSSCG00000030418	3.14161	2.32154e-05	ENSSSCG00000010063	-0.708844	0.000283934	ENSSSCG00000030517	3.6218	0.00241006	ENSSSCG00000003920	1.32966	0.000406752	ENSSSCG00000015531	0.838575	0.000154467
ENSSSCG00000005005	-0.843322	5.73711e-08	ENSSSCG00000000396	-1.72694	1.03432e-14	ENSSSCG00000007160	-1.69932	6.27932e-34	ENSSSCG00000016435	3.63194	1.24942e-23	ENSSSCG00000011565	-2.184	0.0162694	ENSSSCG00000027532	4.87074	3.16378e-07	ENSSSCG00000015716	2.92351	2.33007e-05	ENSSSCG00000025703	0.713531	0.000285758	ENSSSCG00000020679	-0.969654	0.00242655	ENSSSCG00000027388	2.54303	0.000409023	ENSSSCG00000021966	1.12185	0.000154467
ENSSSCG00000017008	-1.47697	5.73711e-08	ENSSSCG00000015324	-1.18063	1.07887e-14	ENSSSCG00000002756	-1.30101	6.71796e-34	ENSSSCG00000011979	-5.36829	1.26307e-23	ENSSSCG00000022256	1.75508	0.0162785	ENSSSCG00000023248	-1.11841	3.23181e-07	ENSSSCG00000007229	1.58062	2.39909e-05	ENSSSCG00000014035	-1.11343	0.000286888	ENSSSCG00000016810	-3.3905	0.00246956	ENSSSCG00000022616	-0.48836	0.000411149	ENSSSCG00000000706	-1.38553	0.000154916
ENSSSCG00000004167	1.56737	5.73711e-08	ENSSSCG00000008433	-1.29881	1.10925e-14	ENSSSCG00000022784	-1.57072	6.9338e-34	ENSSSCG00000000672	3.39843	1.3424e-23	ENSSSCG00000001457	-1.75342	0.016503	ENSSSCG00000009886	-0.83108	3.23655e-07	ENSSSCG00000005781	2.22618	2.40007e-05	ENSSSCG00000006025	3.08111	0.000289027	ENSSSCG00000025393	-1.32606	0.00250509	ENSSSCG00000007531	2.66441	0.000411149	ENSSSCG00000027297	2.17299	0.000158502
ENSSSCG00000008007	1.95161	5.87991e-08	ENSSSCG00000028866	7.77081	1.10925e-14	ENSSSCG00000014331	0.98835	9.55259e-34	ENSSSCG00000011876	-2.00684	1.39267e-23	ENSSSCG00000017335	-1.399	0.0166346	ENSSSCG00000015273	2.02923	3.2969e-07	ENSSSCG00000023368	-1.44814	2.40637e-05	ENSSSCG00000029645	1.57248	0.000292251	ENSSSCG00000014041	1.64573	0.00253125	ENSSSCG00000004672	-0.881334	0.000412576	ENSSSCG00000001512	-1.11413	0.000165096
ENSSSCG00000025047	1.40948	5.88689e-08	ENSSSCG00000006357	-2.62623	1.15713e-14	ENSSSCG00000014851	-2.67105	1.19565e-33	ENSSSCG00000029544	-1.26993	1.49355e-23	ENSSSCG00000026625	1.24644	0.0166346	ENSSSCG00000010504	-1.08923	3.2969e-07	ENSSSCG00000007009	-4.60657	2.42569e-05	ENSSSCG00000024133	0.753909	0.000292251	ENSSSCG00000013772	2.08992	0.00255509	ENSSSCG00000011856	2.67061	0.000413245	ENSSSCG00000015343	1.06807	0.000166214
ENSSSCG00000013758	-4.99289	5.97306e-08	ENSSSCG00000027687	1.43755	1.18676e-14	ENSSSCG00000015849	-1.69469	1.34333e-33	ENSSSCG00000029348	-1.59379	1.72365e-23	ENSSSCG00000023287	-2.5045	0.0166954	ENSSSCG00000008443	1.44693	3.33777e-07	ENSSSCG00000009239	-2.1299	2.51957e-05	ENSSSCG00000031037	-1.93873	0.000292687	ENSSSCG00000029239	-2.45698	0.00255509	ENSSSCG00000003089	0.872543	0.000413771	ENSSSCG00000008942	1.499	0.000171369
ENSSSCG00000016885	-0.90922	6.16324e-08	ENSSSCG00000021943	3.58497	1.22288e-14	ENSSSCG00000007324	1.70184	1.36854e-33	ENSSSCG00000026940	-1.49422	1.78181e-23	ENSSSCG00000029032	1.83068	0.0169248	ENSSSCG00000007308	-1.80044	3.36248e-07	ENSSSCG00000024860	-3.99568	2.53508e-05	ENSSSCG00000019897	-2.04024	0.000292687	ENSSSCG00000004621	-2.51113	0.00255509	ENSSSCG00000020978	-1.48666	0.0004188	ENSSSCG00000006588	-2.42484	0.000171826
ENSSSCG00000023743	3.44155	6.21299e-08	ENSSSCG00000003579	2.9674	1.2246e-14	ENSSSCG00000011624	1.82506	1.39281e-33	ENSSSCG00000013411	2.45446	1.82314e-23	ENSSSCG00000001849	-2.38721	0.0174068	ENSSSCG00000008898	-3.09141	3.3633e-07	ENSSSCG00000006298	-2.07628	2.56343e-05	ENSSSCG00000011927	1.22207	0.000305028	ENSSSCG00000010137	1.00957	0.00255509	ENSSSCG00000021199	-0.976194	0.0004188	ENSSSCG00000012896	-0.772717	0.0001777
ENSSSCG00000016848	-4.42687	6.25777e-08	ENSSSCG00000000641	-7.19823	1.4138e-14	ENSSSCG00000017874	-2.19819	1.56557e-33	ENSSSCG00000026658	3.34885	1.883e-23	ENSSSCG00000013836	2.42178	0.0174068	ENSSSCG00000010503	1.50456	3.50563e-07	ENSSSCG00000030413	-1.71396	2.62223e-05	ENSSSCG00000006892	0.851123	0.000309385	ENSSSCG00000010893	-1.11097	0.00258506	ENSSSCG00000017570	0.819355	0.000423242	ENSSSCG00000005241	0.975086	0.00017842
ENSSSCG00000016832	-1.28753	6.31601e-08	ENSSSCG00000014395	2.52778	1.66088e-14	ENSSSCG00000007472	-2.25195	1.87467e-33	ENSSSCG00000026123	3.80483	1.99975e-23	ENSSSCG00000000938	2.2462	0.0174068	ENSSSCG00000029684	3.39078	3.53877e-07	ENSSSCG00000001234	4.71313	2.62407e-05	ENSSSCG00000024515	1.88109	0.000310982	ENSSSCG00000024087	-3.5636	0.00258808	ENSSSCG00000005849	0.79363	0.000424397	ENSSSCG00000016062	-3.40617	0.00017842
ENSSSCG00000004077	2.08765	6.35985e-08	ENSSSCG00000030023	7.33636	1.67606e-14	ENSSSCG00000021026	-2.56224	1.99426e-33	ENSSSCG00000027487	-2.44431	2.04044e-23	ENSSSCG00000002028	-1.55095	0.0174529	ENSSSCG00000013293	-1.09678	3.60763e-07	ENSSSCG00000014141	2.13131	2.63145e-05	ENSSSCG00000008844	0.730711	0.000312012	ENSSSCG00000015543	-3.21468	0.00258853	ENSSSCG00000016577	0.730662	0.000424397	ENSSSCG00000029944	-1.23395	0.00017842
ENSSSCG00000016802	5.53635	6.43429e-08	ENSSSCG00000027836	4.85866	1.79751e-14	ENSSSCG00000001914	3.1349	2.15685e-33	ENSSSCG00000025281	-1.20777	2.18993e-23	ENSSSCG00000023776	-1.19357	0.0175263	ENSSSCG00000006364	-4.55683	3.6827e-07	ENSSSCG00000006359	3.23472	2.66115e-05	ENSSSCG00000009245	3.35384	0.00033619	ENSSSCG00000001814	1.82035	0.00258992	ENSSSCG00000014133	1.20228	0.000424397	ENSSSCG00000024914	-1.92032	0.00017842
ENSSSCG00000016569	1.45874	6.73251e-08	ENSSSCG00000025047	1.79541	1.91874e-14	ENSSSCG00000001526	4.00091	2.3441e-33	ENSSSCG00000003090	1.73228	2.45601e-23	ENSSSCG00000016984	1.0256	0.0176242	ENSSSCG00000026959	1.51466	3.6827e-07	ENSSSCG00000013238	1.24412	2.66115e-05	ENSSSCG00000017362	-0.893163	0.000343123	ENSSSCG00000009500	-2.34702	0.00258992	ENSSSCG00000005909	1.23873	0.000424464	ENSSSCG00000027551	1.25478	0.00017842
ENSSSCG00000025352	-2.16504	6.89513e-08	ENSSSCG00000005243	4.02965	2.08307e-14	ENSSSCG00000026438	-2.17865	2.35823e-33	ENSSSCG00000010647	-3.84451	2.72935e-23	ENSSSCG00000013868	-1.82677	0.0176242	ENSSSCG00000030247	1.18871	3.827e-07	ENSSSCG00000015322	-1.18319	2.68358e-05	ENSSSCG00000020679	-0.966599	0.000354415	ENSSSCG00000012960	2.84002	0.00268912	ENSSSCG00000022733	0.923502	0.000425057	ENSSSCG00000017700	1.85927	0.000178691
ENSSSCG00000017087	-1.67637	6.98532e-08	ENSSSCG00000026820	-3.05426	2.0901e-14	ENSSSCG00000009909	-1.0759	2.56409e-33	ENSSSCG00000022005	2.63952	3.35328e-23	ENSSSCG00000013278	2.19337	0.0176498	ENSSSCG00000007983	4.7062	3.89548e-07	ENSSSCG00000013868	2.46147	2.70119e-05	ENSSSCG00000017924	-1.48342	0.000359546	ENSSSCG00000009152	-3.47037	0.00274835	ENSSSCG00000011137	0.65868	0.000427937	ENSSSCG00000015598	-3.45607	0.000179171
ENSSSCG00000008557	-5.57141	7.00334e-08	ENSSSCG00000006634	-2.67421	2.39153e-14	ENSSSCG00000003046	-1.48781	3.15376e-33	ENSSSCG00000005752	-4.21027	4.21389e-23	ENSSSCG00000000541	-1.47958	0.0180242	ENSSSCG00000000774	-2.51985	4.06932e-07	ENSSSCG00000008250	-3.71787	2.74638e-05	ENSSSCG00000013764	-0.952165	0.000359546	ENSSSCG00000030519	1.36723	0.00274835	ENSSSCG00000024517	-1.59008	0.000442001	ENSSSCG00000030789	-2.34356	0.000186232
ENSSSCG00000020832	-5.48918	7.22869e-08	ENSSSCG00000003604	3.01897	2.51011e-14	ENSSSCG00000030984	1.5901	3.49022e-33	ENSSSCG00000021146	-5.38254	4.21715e-23	ENSSSCG00000015669	1.13809	0.0181532	ENSSSCG00000027669	1.24245	4.46126e-07	ENSSSCG00000010647	-1.50968	2.77838e-05	ENSSSCG00000023149	2.12196	0.000359753	ENSSSCG00000004554	2.05087	0.00276749	ENSSSCG00000001392	1.34228	0.000443771	ENSSSCG00000003165	-3.43016	0.000187178
ENSSSCG00000008891	-3.10622	7.22869e-08	ENSSSCG00000030978	-3.76917	2.64435e-14	ENSSSCG00000016518	1.46573	4.21243e-33	ENSSSCG00000028611	-2.3596	4.84612e-23	ENSSSCG00000012077	-1.80011	0.0182303	ENSSSCG00000025822	-1.69242	4.62477e-07	ENSSSCG00000030517	4.59762	2.84356e-05	ENSSSCG00000024945	2.66531	0.000360581	ENSSSCG00000011978	2.69288	0.002769	ENSSSCG00000011613	1.22022	0.000448284	ENSSSCG00000000060	-1.01539	0.000187178
ENSSSCG00000011478	-5.52155	7.28661e-08	ENSSSCG00000002961	3.26439	2.6615e-14	ENSSSCG00000028889	-1.893	4.5304e-33	ENSSSCG00000002846	-1.27483	5.47922e-23	ENSSSCG00000020665	2.48345	0.0184303	ENSSSCG00000011114	1.77793	4.98442e-07	ENSSSCG00000006727	1.56455	2.89542e-05	ENSSSCG00000015484	3.30225	0.000362045	ENSSSCG00000014987	-3.16173	0.002769	ENSSSCG00000025159	1.17334	0.000452302	ENSSSCG00000017750	1.96664	0.000193405
ENSSSCG00000012012	-1.66245	7.36997e-08	ENSSSCG00000021269	2.86926	2.90426e-14	ENSSSCG00000013614	-3.71494	4.81255e-33	ENSSSCG00000024943	2.76539	5.68269e-23	ENSSSCG00000024990	-1.02873	0.0184303	ENSSSCG00000014946	2.92258	5.23116e-07	ENSSSCG00000030731	-1.66205	2.91644e-05	ENSSSCG00000007165	-0.843637	0.000362107	ENSSSCG00000015845	1.77799	0.00280099	ENSSSCG00000016611	-2.69471	0.00045721	ENSSSCG00000029479	1.36883	0.000193405
ENSSSCG00000005505	1.5682	7.3928e-08	ENSSSCG00000011519	3.23455	3.39127e-14	ENSSSCG00000001422	-4.89945	4.98823e-33	ENSSSCG00000005037	-10.3116	5.70074e-23	ENSSSCG00000006296	0.913904	0.0185385	ENSSSCG00000027959	1.26831	5.25038e-07	ENSSSCG00000026668	2.78745	2.93023e-05	ENSSSCG00000018086	0.99311	0.000363914	ENSSSCG00000023287	2.89624	0.00281222	ENSSSCG00000008827	-0.858981	0.00045721	ENSSSCG00000008961	-3.35905	0.000193405
ENSSSCG00000013554	-5.47119	7.69476e-08	ENSSSCG00000025214	4.15564	3.43282e-14	ENSSSCG00000003236	-2.71832	7.51834e-33	ENSSSCG00000003905	3.22012	6.08044e-23	ENSSSCG00000006987	2.70111	0.0185877	ENSSSCG00000018081	1.13488	5.40606e-07	ENSSSCG00000024867	-2.814	2.94987e-05	ENSSSCG00000010026	-1.53538	0.000369344	ENSSSCG00000028821	1.80889	0.00281222	ENSSSCG00000013335	-1.32487	0.000462395	ENSSSCG00000013235	2.74865	0.000193405
ENSSSCG00000016863	1.13318	8.02536e-08	ENSSSCG00000015318	1.98419	3.50523e-14	ENSSSCG00000004610	-1.85631	7.86875e-33	ENSSSCG00000026653	-4.46321	6.08797e-23	ENSSSCG00000011500	-0.830414	0.0187143	ENSSSCG00000009907	-1.647	5.40606e-07	ENSSSCG00000028157	-1.07154	2.94987e-05	ENSSSCG00000004943	-0.781955	0.000377803	ENSSSCG00000016676	3.15724	0.00281816	ENSSSCG00000016590	0.658534	0.000462395	ENSSSCG00000028448	-1.18435	0.000194212
ENSSSCG00000026996	1.24371	8.29657e-08	ENSSSCG00000026951	-3.75434	4.16269e-14	ENSSSCG00000001410	1.47009	1.02422e-32	ENSSSCG00000020770	3.96321	6.59244e-23	ENSSSCG00000026996	-0.947418	0.0190775	ENSSSCG00000009011	-5.12278	5.55187e-07	ENSSSCG00000029675	4.33741	3.02567e-05	ENSSSCG00000014135	2.65368	0.000378225	ENSSSCG00000002496	2.36311	0.00284705	ENSSSCG00000025355	-0.905864	0.000464558	ENSSSCG00000000536	0.766803	0.000194212
ENSSSCG00000030167	1.96593	8.29657e-08	ENSSSCG00000016173	1.38787	4.2014e-14	ENSSSCG00000006014	1.37082	1.04646e-32	ENSSSCG00000010075	-6.467	7.34609e-23	ENSSSCG00000030015	-0.963037	0.0191296	ENSSSCG00000005999	1.81246	5.56747e-07	ENSSSCG00000000519	-1.83296	3.16543e-05	ENSSSCG00000011208	1.72636	0.000378361	ENSSSCG00000013578	-2.72508	0.0028757	ENSSSCG00000013423	0.848866	0.000464558	ENSSSCG00000003193	-0.997667	0.000196059
ENSSSCG00000006862	-1.29147	8.33508e-08	ENSSSCG00000008820	-1.82244	4.3335e-14	ENSSSCG00000028611	-2.3913	1.22934e-32	ENSSSCG00000001404	-3.48831	8.15506e-23	ENSSSCG00000014239	-2.32506	0.0191296	ENSSSCG00000010404	3.25428	5.91774e-07	ENSSSCG00000025822	-1.39701	3.22619e-05	ENSSSCG00000027498	1.60378	0.000378991	ENSSSCG00000029005	1.0617	0.00289948	ENSSSCG00000017678	-0.454033	0.000464558	ENSSSCG00000019069	2.36447	0.000196059
ENSSSCG00000015774	2.26079	8.71629e-08	ENSSSCG00000018700	-1.41772	4.58872e-14	ENSSSCG00000000685	-1.51616	1.32231e-32	ENSSSCG00000024283	3.95921	8.32446e-23	ENSSSCG00000000966	-2.74229	0.0191296	ENSSSCG00000005781	2.81557	5.91774e-07	ENSSSCG00000005516	1.13998	3.2294e-05	ENSSSCG00000027246	-1.54738	0.000386031	ENSSSCG00000025736	2.48814	0.00289948	ENSSSCG00000011642	-0.730443	0.000464558	ENSSSCG00000001988	-1.43836	0.000196059
ENSSSCG00000028088	1.93549	8.89281e-08	ENSSSCG00000029577	-7.91505	4.76684e-14	ENSSSCG00000030927	-7.62215	1.58254e-32	ENSSSCG00000003816	-2.20076	8.88636e-23	ENSSSCG00000004293	1.12069	0.0191296	ENSSSCG00000002457	-1.09089	6.02125e-07	ENSSSCG00000024043	1.80035	3.2971e-05	ENSSSCG00000018094	1.13054	0.000387088	ENSSSCG00000030270	-2.12821	0.00289948	ENSSSCG00000004946	2.02759	0.000464558	ENSSSCG00000014916	-2.53865	0.000196059
ENSSSCG00000007336	2.86762	9.3555e-08	ENSSSCG00000003065	-2.08781	4.83322e-14	ENSSSCG00000006499	-1.75514	1.92173e-32	ENSSSCG00000024257	-3.33328	1.05358e-22	ENSSSCG00000001156	2.17457	0.0191559	ENSSSCG00000008710	-4.22098	7.09126e-07	ENSSSCG00000007737	-1.65554	3.35517e-05	ENSSSCG00000022645	2.19473	0.000398416	ENSSSCG00000022446	1.80483	0.00289948	ENSSSCG00000017039	0.794402	0.000474715	ENSSSCG00000027330	-1.99343	0.000196619
ENSSSCG00000023671	-1.6685	9.61192e-08	ENSSSCG00000008222	-1.02278	4.86292e-14	ENSSSCG00000021003	-9.04002	2.64702e-32	ENSSSCG00000030067	-1.88757	1.11202e-22	ENSSSCG00000014569	-0.750596	0.0192164	ENSSSCG00000010332	2.60306	7.19579e-07	ENSSSCG00000026149	3.75091	3.48773e-05	ENSSSCG00000017674	0.747669	0.000404953	ENSSSCG00000030315	-1.38273	0.0029009	ENSSSCG00000023276	-0.838761	0.000475607	ENSSSCG00000028875	-3.08793	0.000199231
ENSSSCG00000007139	-2.19602	9.80282e-08	ENSSSCG00000000736	6.37196	5.02071e-14	ENSSSCG00000008973	-2.36834	2.69374e-32	ENSSSCG00000013614	-4.68231	1.15275e-22	ENSSSCG00000023772	-0.924741	0.0192425	ENSSSCG00000010150	1.13229	7.23347e-07	ENSSSCG00000017280	-1.59925	3.48773e-05	ENSSSCG00000016634	0.655562	0.000404953	ENSSSCG00000005849	1.28814	0.00295331	ENSSSCG00000013531	2.63542	0.000479417	ENSSSCG00000021216	1.15039	0.000205317
ENSSSCG00000021675	-5.55273	9.98395e-08	ENSSSCG00000026760	-5.99987	5.78867e-14	ENSSSCG00000016472	11.2787	4.31264e-32	ENSSSCG00000023714	-4.05156	1.22203e-22	ENSSSCG00000004896	1.7774	0.0192425	ENSSSCG00000028343	-0.871153	7.2356e-07	ENSSSCG00000009612	-1.84015	3.48773e-05	ENSSSCG00000012979	-1.05692	0.000423275	ENSSSCG00000016290	-2.04713	0.00295331	ENSSSCG00000026836	-0.694966	0.000481877	ENSSSCG00000024944	1.32831	0.000205334
ENSSSCG00000012068	-1.47334	1.00162e-07	ENSSSCG00000015663	-5.68036	5.99511e-14	ENSSSCG00000011592	1.561	4.85374e-32	ENSSSCG00000007229	2.43496	1.32543e-22	ENSSSCG00000008213	-1.97992	0.0192425	ENSSSCG00000022146	-5.0855	7.2356e-07	ENSSSCG00000022971	1.63291	3.49027e-05	ENSSSCG00000023704	1.13386	0.000427204	ENSSSCG00000005164	2.98725	0.00297939	ENSSSCG00000023674	2.18008	0.000481877	ENSSSCG00000012083	-2.53168	0.000208622
ENSSSCG00000005491	-0.952679	1.02336e-07	ENSSSCG00000026367	1.75868	6.25744e-14	ENSSSCG00000021712	-2.34579	6.14887e-32	ENSSSCG00000026784	1.4344	1.40173e-22	ENSSSCG00000001252	-1.90287	0.0195355	ENSSSCG00000015553	1.0151	7.34506e-07	ENSSSCG00000009446	2.59236	3.65185e-05	ENSSSCG00000020975	1.34899	0.000428764	ENSSSCG00000028982	-3.23853	0.00304268	ENSSSCG00000027273	-0.579635	0.000484748	ENSSSCG00000004192	-1.90405	0.00021285
ENSSSCG00000017754	-2.84212	1.03317e-07	ENSSSCG00000029262	-1.17284	6.54657e-14	ENSSSCG00000001064	-2.14524	6.23593e-32	ENSSSCG00000010085	-3.02912	1.40662e-22	ENSSSCG00000028664	-2.54996	0.0195355	ENSSSCG00000017674	0.849109	7.41205e-07	ENSSSCG00000004163	0.948177	3.70795e-05	ENSSSCG00000014972	1.06324	0.000428764	ENSSSCG00000008142	-2.09768	0.00306805	ENSSSCG00000004347	-1.44113	0.000488085	ENSSSCG00000007691	2.92704	0.000215715
ENSSSCG00000015238	2.95105	1.03317e-07	ENSSSCG00000026914	-2.5337	6.72233e-14	ENSSSCG00000004943	-1.35944	6.25774e-32	ENSSSCG00000018682	-2.87305	1.49106e-22	ENSSSCG00000010554	1.2691	0.0195355	ENSSSCG00000011755	-3.64047	7.49964e-07	ENSSSCG00000020657	1.09673	3.71162e-05	ENSSSCG00000018078	1.01845	0.000428764	ENSSSCG00000006588	2.40848	0.00308623	ENSSSCG00000028266	1.07613	0.000488085	ENSSSCG00000009345	1.28478	0.000222959
ENSSSCG00000022463	-4.84596	1.09134e-07	ENSSSCG00000016068	7.7965	7.10026e-14	ENSSSCG00000027378	11.2072	6.61449e-32	ENSSSCG00000014194	-1.27656	1.50332e-22	ENSSSCG00000024609	2.16526	0.0199049	ENSSSCG00000022784	-1.14034	7.52903e-07	ENSSSCG00000008742	-1.63836	3.7211e-05	ENSSSCG00000004624	0.758889	0.000438197	ENSSSCG00000015798	-1.13826	0.00314242	ENSSSCG00000008177	2.44322	0.000501831	ENSSSCG00000022270	-2.21576	0.000223654
ENSSSCG00000021221	4.10425	1.09678e-07	ENSSSCG00000013855	-1.57642	7.80969e-14	ENSSSCG00000005992	3.54167	6.61705e-32	ENSSSCG00000025567	2.35213	1.58129e-22	ENSSSCG00000025561	1.36226	0.0199752	ENSSSCG00000009446	2.88937	7.71706e-07	ENSSSCG00000007691	-4.33914	3.75818e-05	ENSSSCG00000009049	1.21417	0.000441212	ENSSSCG00000023376	1.10401	0.00326044	ENSSSCG00000024333	-2.69479	0.000505192	ENSSSCG00000015617	-1.74237	0.000224855
ENSSSCG00000013410	-1.11167	1.11749e-07	ENSSSCG00000011806	-4.47039	7.80969e-14	ENSSSCG00000013002	-1.20232	6.79966e-32	ENSSSCG00000010682	1.69219	1.72309e-22	ENSSSCG00000022397	-1.67466	0.0199998	ENSSSCG00000022128	2.29595	7.82745e-07	ENSSSCG00000017868	-3.26311	3.83842e-05	ENSSSCG00000011313	-1.3531	0.000449361	ENSSSCG00000017873	-3.07475	0.00326044	ENSSSCG00000025271	-2.00313	0.000513585	ENSSSCG00000028355	-0.983039	0.0002279
ENSSSCG00000004039	-3.30533	1.12066e-07	ENSSSCG00000027881	-2.35049	8.14786e-14	ENSSSCG00000030325	2.35895	7.29852e-32	ENSSSCG00000028739	-2.49345	1.81242e-22	ENSSSCG00000004764	-0.977685	0.0199998	ENSSSCG00000023901	-1.33898	8.38511e-07	ENSSSCG00000008193	-2.29227	3.85293e-05	ENSSSCG00000015098	-1.48479	0.000456179	ENSSSCG00000001510	2.78863	0.0032745	ENSSSCG00000025675	0.646014	0.000514324	ENSSSCG00000006468	-0.75181	0.0002279
ENSSSCG00000023775	2.90098	1.138e-07	ENSSSCG00000007722	7.62843	9.03798e-14	ENSSSCG00000013573	-1.77462	7.40733e-32	ENSSSCG00000014180	-1.64305	1.81256e-22	ENSSSCG00000022898	-1.44348	0.0200105	ENSSSCG00000006431	5.08812	8.45574e-07	ENSSSCG00000003532	1.41613	3.8692e-05	ENSSSCG00000027020	3.38465	0.000465162	ENSSSCG00000004164	1.84563	0.0032935	ENSSSCG00000005065	-0.810031	0.000520272	ENSSSCG00000015883	1.00478	0.0002279
ENSSSCG00000029969	5.43959	1.16159e-07	ENSSSCG00000020892	-5.82073	9.09184e-14	ENSSSCG00000004441	-1.38792	8.67639e-32	ENSSSCG00000000712	3.68161	1.84462e-22	ENSSSCG00000021867	2.46047	0.0200335	ENSSSCG00000003766	1.61218	8.54767e-07	ENSSSCG00000017008	-1.1866	3.88274e-05	ENSSSCG00000007682	-1.16314	0.000465162	ENSSSCG00000007527	-1.4905	0.00331211	ENSSSCG00000017668	-0.607797	0.00052218	ENSSSCG00000017920	-0.829327	0.000232461
ENSSSCG00000010647	-2.26255	1.16754e-07	ENSSSCG00000024892	2.86139	9.12477e-14	ENSSSCG00000026516	2.35474	9.30186e-32	ENSSSCG00000008891	-3.71363	2.11104e-22	ENSSSCG00000006328	2.13255	0.020035	ENSSSCG00000022796	-2.17878	8.63649e-07	ENSSSCG00000002532	-2.76504	3.93264e-05	ENSSSCG00000023792	0.729362	0.000467652	ENSSSCG00000005611	0.999161	0.00337134	ENSSSCG00000029195	-0.853584	0.00053348	ENSSSCG00000002265	-1.59295	0.000234786
ENSSSCG00000008768	-2.22449	1.22275e-07	ENSSSCG00000000034	1.73965	9.56009e-14	ENSSSCG00000025281	-1.21761	9.546e-32	ENSSSCG00000000232	-1.87141	2.73238e-22	ENSSSCG00000006283	1.527	0.0200362	ENSSSCG00000014252	1.20803	8.93214e-07	ENSSSCG00000009071	-1.29261	3.96465e-05	ENSSSCG00000006126	0.708729	0.000474724	ENSSSCG00000001138	1.80359	0.00348979	ENSSSCG00000002392	1.01373	0.000538402	ENSSSCG00000003489	-2.10994	0.000235234
ENSSSCG00000001398	-1.62583	1.25037e-07	ENSSSCG00000001620	2.30626	1.02308e-13	ENSSSCG00000013853	-2.32047	9.58802e-32	ENSSSCG00000015092	-7.85319	3.54661e-22	ENSSSCG00000026923	1.15401	0.0201455	ENSSSCG00000024806	1.67048	8.96618e-07	ENSSSCG00000008232	-1.10231	3.98184e-05	ENSSSCG00000013393	-1.80913	0.000481457	ENSSSCG00000006618	3.42609	0.00348979	ENSSSCG00000028800	-1.46976	0.000541983	ENSSSCG00000005671	-1.87509	0.000235234
ENSSSCG00000017206	-1.03401	1.28269e-07	ENSSSCG00000023708	-1.99363	1.07411e-13	ENSSSCG00000007524	-1.24586	9.98836e-32	ENSSSCG00000008265	-2.31275	3.57752e-22	ENSSSCG00000016729	2.03961	0.0201455	ENSSSCG00000013039	-1.81415	8.99661e-07	ENSSSCG00000030035	3.72532	3.99866e-05	ENSSSCG00000007493	1.24427	0.000495079	ENSSSCG00000005243	-3.36747	0.00351084	ENSSSCG00000017239	-2.59653	0.000559092	ENSSSCG00000025151	-1.28691	0.000242181
ENSSSCG00000011877	-1.91472	1.36306e-07	ENSSSCG00000023184	-2.99424	1.08158e-13	ENSSSCG00000006536	-1.58371	1.00266e-31	ENSSSCG00000023527	-1.96863	3.83319e-22	ENSSSCG00000028274	-1.86343	0.0201613	ENSSSCG00000013332	2.07225	9.68456e-07	ENSSSCG00000015098	-1.58927	4.10952e-05	ENSSSCG00000007667	-2.02796	0.000498231	ENSSSCG00000008060	1.68204	0.00351567	ENSSSCG00000016116	0.698641	0.000564414	ENSSSCG00000027860	0.943873	0.000242181
ENSSSCG00000010707	-0.988339	1.4191e-07	ENSSSCG00000010026	-2.99457	1.14502e-13	ENSSSCG00000022300	1.42371	1.00302e-31	ENSSSCG00000027166	-9.94041	3.95319e-22	ENSSSCG00000029239	-1.64402	0.0203026	ENSSSCG00000025142	2.37151	9.75725e-07	ENSSSCG00000004612	-1.75764	4.12264e-05	ENSSSCG00000022786	-0.865048	0.000498231	ENSSSCG00000009029	-2.15521	0.00353584	ENSSSCG00000023248	1.08968	0.00056958	ENSSSCG00000025058	-1.1798	0.000242722
ENSSSCG00000016442	-4.41122	1.4511e-07	ENSSSCG00000019556	-1.40377	1.26065e-13	ENSSSCG00000004544	-1.34939	1.09939e-31	ENSSSCG00000024973	-9.93949	3.9607e-22	ENSSSCG00000021094	0.90713	0.0205138	ENSSSCG00000001439	-1.28852	9.85947e-07	ENSSSCG00000014579	-0.929168	4.16089e-05	ENSSSCG00000002268	3.20066	0.000507109	ENSSSCG00000021189	2.42927	0.00353584	ENSSSCG00000014409	-0.68839	0.000585462	ENSSSCG00000000361	-0.82517	0.00024384
ENSSSCG00000021503	1.14229	1.5009e-07	ENSSSCG00000011747	6.37184	1.27135e-13	ENSSSCG00000003913	11.1778	1.18013e-31	ENSSSCG00000007185	-3.80977	3.97805e-22	ENSSSCG00000027914	-1.61187	0.0211013	ENSSSCG00000022419	0.931493	9.85947e-07	ENSSSCG00000025042	-2.16137	4.1957e-05	ENSSSCG00000010874	0.865326	0.000507345	ENSSSCG00000001752	-2.61502	0.00353584	ENSSSCG00000003680	1.19612	0.000586271	ENSSSCG00000000523	1.31543	0.000252436
ENSSSCG00000016762	2.87638	1.5009e-07	ENSSSCG00000023331	7.609	1.33556e-13	ENSSSCG00000029916	-1.95861	1.4143e-31	ENSSSCG00000027044	4.45321	4.00768e-22	ENSSSCG00000005042	1.05336	0.021179	ENSSSCG00000029570	1.62782	9.92419e-07	ENSSSCG00000011528	-4.59443	4.21116e-05	ENSSSCG00000008452	0.797099	0.000514193	ENSSSCG00000022425	-0.852281	0.00353584	ENSSSCG00000026280	-2.66012	0.000610123	ENSSSCG00000025215	3.39706	0.000254311
ENSSSCG00000023230	-4.61569	1.5009e-07	ENSSSCG00000017033	-1.13927	1.46264e-13	ENSSSCG00000028932	1.85384	1.45108e-31	ENSSSCG00000006168	-1.838	4.46539e-22	ENSSSCG00000005312	-1.15828	0.0213605	ENSSSCG00000003670	0.922519	1.01003e-06	ENSSSCG00000001814	1.75436	4.25455e-05	ENSSSCG00000021324	2.63555	0.000514193	ENSSSCG00000020045	-1.15951	0.00356156	ENSSSCG00000027197	2.22103	0.000610764	ENSSSCG00000016795	0.956083	0.000256453
ENSSSCG00000010808	-1.82238	1.5009e-07	ENSSSCG00000025286	-7.58045	1.49876e-13	ENSSSCG00000023605	-1.57582	1.66434e-31	ENSSSCG00000000034	2.29061	5.06358e-22	ENSSSCG00000001050	1.30101	0.021821	ENSSSCG00000026554	-1.62831	1.03715e-06	ENSSSCG00000023482	2.18219	4.33997e-05	ENSSSCG00000005908	-1.35248	0.000514193	ENSSSCG00000015334	1.80483	0.00359017	ENSSSCG00000013045	0.691221	0.000633585	ENSSSCG00000029333	-2.58174	0.000256453
ENSSSCG00000000914	-1.14033	1.51041e-07	ENSSSCG00000025167	-2.20018	1.56251e-13	ENSSSCG00000000604	-2.67415	1.70615e-31	ENSSSCG00000023609	-3.05278	6.32076e-22	ENSSSCG00000000418	2.41651	0.0219805	ENSSSCG00000016885	1.20201	1.03853e-06	ENSSSCG00000011398	2.17819	4.33997e-05	ENSSSCG00000000266	-1.17683	0.000516328	ENSSSCG00000025965	1.80313	0.00359017	ENSSSCG00000029122	1.31571	0.000648098	ENSSSCG00000013478	-1.05131	0.000256538
ENSSSCG00000003672	-1.03807	1.51891e-07	ENSSSCG00000024161	-1.64582	1.59123e-13	ENSSSCG00000017591	-0.999548	1.96741e-31	ENSSSCG00000010451	-2.98486	6.5517e-22	ENSSSCG00000011435	-1.01071	0.023112	ENSSSCG00000000914	-1.21597	1.03853e-06	ENSSSCG00000000604	-1.08834	4.35554e-05	ENSSSCG00000006302	3.38954	0.000520324	ENSSSCG00000030281	-2.07367	0.00360312	ENSSSCG00000005186	-1.09199	0.000656278	ENSSSCG00000005516	-1.90168	0.000260128
ENSSSCG00000010965	-2.40249	1.57342e-07	ENSSSCG00000023593	2.45017	1.5961e-13	ENSSSCG00000002290	5.67775	2.15171e-31	ENSSSCG00000024897	-1.54802	6.69274e-22	ENSSSCG00000013939	0.951441	0.02327	ENSSSCG00000017685	2.06978	1.0444e-06	ENSSSCG00000006142	2.86348	4.38593e-05	ENSSSCG00000023929	-1.114	0.000521186	ENSSSCG00000006590	2.63351	0.00368582	ENSSSCG00000007768	0.541318	0.000673501	ENSSSCG00000021289	-0.976852	0.000260607
ENSSSCG00000027449	1.15685	1.58129e-07	ENSSSCG00000010271	-5.03694	1.6961e-13	ENSSSCG00000027918	-2.14731	3.20867e-31	ENSSSCG00000009859	-2.97267	7.53716e-22	ENSSSCG00000026742	-0.999107	0.02327	ENSSSCG00000003922	2.27801	1.07098e-06	ENSSSCG00000008710	-3.78127	4.38593e-05	ENSSSCG00000030142	1.21093	0.000524844	ENSSSCG00000011250	-1.72731	0.00373813	ENSSSCG00000017614	0.937555	0.000673573	ENSSSCG00000025042	1.65097	0.00026097
ENSSSCG00000011831	-1.76788	1.60277e-07	ENSSSCG00000009377	2.25433	1.81983e-13	ENSSSCG00000014804	-1.49983	3.34526e-31	ENSSSCG00000004908	-1.33313	8.05846e-22	ENSSSCG00000021208	-1.721	0.0233133	ENSSSCG00000018045	-1.85844	1.07098e-06	ENSSSCG00000027060	1.79833	4.38593e-05	ENSSSCG00000011334	3.40706	0.00054216	ENSSSCG00000001177	3.02873	0.00375317	ENSSSCG00000002013	0.787229	0.000673971	ENSSSCG00000023963	-1.03714	0.000261203
ENSSSCG00000014215	-1.09098	1.60402e-07	ENSSSCG00000013360	-2.31819	1.84562e-13	ENSSSCG00000003805	-1.45329	3.44915e-31	ENSSSCG00000006122	4.48771	8.45929e-22	ENSSSCG00000000295	-0.7749	0.0233629	ENSSSCG00000025503	-2.32382	1.07704e-06	ENSSSCG00000022226	-3.29159	4.38726e-05	ENSSSCG00000000973	-0.911603	0.000556923	ENSSSCG00000021971	-3.25371	0.00375333	ENSSSCG00000009921	1.95985	0.000679938	ENSSSCG00000026759	-1.26012	0.000261926
ENSSSCG00000003739	2.32358	1.64043e-07	ENSSSCG00000009947	-2.90829	1.84951e-13	ENSSSCG00000029151	3.56361	3.94552e-31	ENSSSCG00000003604	2.94832	8.5602e-22	ENSSSCG00000004755	1.59274	0.0234745	ENSSSCG00000004764	-1.43028	1.10371e-06	ENSSSCG00000009668	-1.74019	4.38726e-05	ENSSSCG00000002656	-1.74362	0.000559446	ENSSSCG00000022681	-3.4606	0.0038063	ENSSSCG00000013039	1.3553	0.000680583	ENSSSCG00000001538	-1.8912	0.000273208
ENSSSCG00000011459	-1.25878	1.67265e-07	ENSSSCG00000023110	-1.06859	1.90563e-13	ENSSSCG00000007758	-2.6054	4.00897e-31	ENSSSCG00000016570	1.32389	8.64342e-22	ENSSSCG00000010429	1.76131	0.0236375	ENSSSCG00000010446	-1.75104	1.1437e-06	ENSSSCG00000016569	1.40962	4.41231e-05	ENSSSCG00000020580	1.15049	0.000559446	ENSSSCG00000010348	-3.48883	0.00384462	ENSSSCG00000027677	0.704832	0.000687522	ENSSSCG00000006495	1.55754	0.000275897
ENSSSCG00000028023	-4.92593	1.68524e-07	ENSSSCG00000015353	-2.57014	1.99117e-13	ENSSSCG00000001876	-1.25988	4.45436e-31	ENSSSCG00000013501	4.82174	8.75653e-22	ENSSSCG00000006919	-2.07277	0.0237133	ENSSSCG00000016067	-1.46076	1.21038e-06	ENSSSCG00000027146	-1.24481	4.5325e-05	ENSSSCG00000013417	3.24386	0.000561366	ENSSSCG00000011379	-1.25048	0.00389709	ENSSSCG00000008497	-1.03302	0.000688876	ENSSSCG00000029803	-3.38618	0.00027866
ENSSSCG00000021212	-1.34519	1.71187e-07	ENSSSCG00000024470	2.48176	2.05442e-13	ENSSSCG00000001439	-1.98622	6.47161e-31	ENSSSCG00000027556	-5.86124	8.99469e-22	ENSSSCG00000009612	-1.60697	0.0240835	ENSSSCG00000030835	-1.11123	1.22436e-06	ENSSSCG00000027275	4.58577	4.53472e-05	ENSSSCG00000017570	-0.871602	0.00056824	ENSSSCG00000008942	2.15774	0.00393889	ENSSSCG00000029082	-2.10788	0.000692561	ENSSSCG00000008768	1.20201	0.000278822
ENSSSCG00000030534	2.22127	1.71439e-07	ENSSSCG00000029012	7.51051	2.132e-13	ENSSSCG00000013727	-1.27786	9.01814e-31	ENSSSCG00000015595	-4.65739	9.18846e-22	ENSSSCG00000021457	1.08413	0.0241446	ENSSSCG00000013286	2.26907	1.28461e-06	ENSSSCG00000001252	-2.7441	4.55153e-05	ENSSSCG00000024253	0.824652	0.000570384	ENSSSCG00000013613	1.96201	0.0039527	ENSSSCG00000014165	-0.623563	0.000702653	ENSSSCG00000024157	1.93408	0.000289549
ENSSSCG00000013940	-5.43525	1.77408e-07	ENSSSCG00000006323	-1.34121	2.17997e-13	ENSSSCG00000001884	-1.87656	9.16519e-31	ENSSSCG00000004803	-6.33671	9.82104e-22	ENSSSCG00000002627	1.00198	0.0241712	ENSSSCG00000000519	-1.71289	1.29333e-06	ENSSSCG00000006372	-1.34521	4.61678e-05	ENSSSCG00000007585	-1.07138	0.000570384	ENSSSCG00000010122	1.45584	0.0039679	ENSSSCG00000018033	0.621329	0.000720099	ENSSSCG00000001849	2.38997	0.000289651
ENSSSCG00000004414	-1.00123	1.87154e-07	ENSSSCG00000010504	-2.06201	2.27941e-13	ENSSSCG00000000262	-1.55717	9.82274e-31	ENSSSCG00000014195	-1.20708	1.06342e-21	ENSSSCG00000030262	-1.18386	0.0242012	ENSSSCG00000024329	2.48462	1.30798e-06	ENSSSCG00000006374	-1.22514	4.61678e-05	ENSSSCG00000029897	3.23537	0.000583331	ENSSSCG00000013259	-3.27277	0.0039679	ENSSSCG00000029613	-1.25511	0.000720099	ENSSSCG00000011956	1.06397	0.00029894
ENSSSCG00000010271	-2.64616	1.87881e-07	ENSSSCG00000024651	2.4238	2.37858e-13	ENSSSCG00000000361	-1.15214	1.08194e-30	ENSSSCG00000029849	-1.90658	1.13452e-21	ENSSSCG00000003212	-1.82909	0.0242012	ENSSSCG00000010063	-1.29997	1.33595e-06	ENSSSCG00000014091	-1.6444	4.78294e-05	ENSSSCG00000005976	-0.759582	0.000585104	ENSSSCG00000009496	3.08993	0.00406283	ENSSSCG00000020689	-0.509123	0.000735368	ENSSSCG00000026819	-1.37798	0.000300073
ENSSSCG00000014567	1.79193	1.88811e-07	ENSSSCG00000004610	-2.05786	2.39963e-13	ENSSSCG00000015098	-2.64973	1.12544e-30	ENSSSCG00000005312	-4.46303	1.1384e-21	ENSSSCG00000017617	-0.912602	0.0245827	ENSSSCG00000027881	-1.88703	1.3489e-06	ENSSSCG00000008723	2.549	4.83818e-05	ENSSSCG00000018081	0.960168	0.000604419	ENSSSCG00000027881	-0.86488	0.00415007	ENSSSCG00000017169	1.76302	0.000740398	ENSSSCG00000013873	-0.869169	0.000300698
ENSSSCG00000008911	-2.02506	1.92897e-07	ENSSSCG00000006582	-2.21481	2.56567e-13	ENSSSCG00000020946	7.83954	1.1785e-30	ENSSSCG00000023044	2.20374	1.15998e-21	ENSSSCG00000013934	1.50783	0.0249819	ENSSSCG00000024812	-1.06371	1.3489e-06	ENSSSCG00000013901	-1.59282	4.85129e-05	ENSSSCG00000004647	1.38649	0.000615278	ENSSSCG00000025665	2.76223	0.00421564	ENSSSCG00000015650	0.563316	0.000763742	ENSSSCG00000014908	1.44633	0.000300698
ENSSSCG00000002457	-1.24362	1.94578e-07	ENSSSCG00000024527	-1.70591	2.67637e-13	ENSSSCG00000021977	-2.31567	1.40744e-30	ENSSSCG00000027230	-2.51028	1.20498e-21	ENSSSCG00000022843	-1.11918	0.0250157	ENSSSCG00000001881	-2.08295	1.37538e-06	ENSSSCG00000013579	-3.89688	4.9212e-05	ENSSSCG00000000985	-1.96307	0.000619761	ENSSSCG00000017126	2.26242	0.00421778	ENSSSCG00000007484	1.19288	0.000767127	ENSSSCG00000030640	-1.3642	0.000316944
ENSSSCG00000013775	-2.08838	2.01244e-07	ENSSSCG00000011500	-1.36411	2.73097e-13	ENSSSCG00000005318	-1.99019	1.58688e-30	ENSSSCG00000000650	3.00104	1.21903e-21	ENSSSCG00000029130	-2.47686	0.0252503	ENSSSCG00000025533	-1.25497	1.38686e-06	ENSSSCG00000016941	4.58248	4.93684e-05	ENSSSCG00000003439	-1.06001	0.000619857	ENSSSCG00000025810	-1.35647	0.00423506	ENSSSCG00000026626	0.984264	0.000776342	ENSSSCG00000029042	1.37008	0.000316944
ENSSSCG00000009956	-1.70087	2.01244e-07	ENSSSCG00000003517	2.68228	3.74114e-13	ENSSSCG00000014172	-3.31608	1.60367e-30	ENSSSCG00000008648	-4.62269	1.59173e-21	ENSSSCG00000027073	-1.03351	0.0253337	ENSSSCG00000029082	3.1663	1.38686e-06	ENSSSCG00000010959	-1.96181	4.93684e-05	ENSSSCG00000022976	3.3823	0.000622921	ENSSSCG00000005983	1.63247	0.00423506	ENSSSCG00000007033	-1.09552	0.000783368	ENSSSCG00000003592	-1.88505	0.000337246
ENSSSCG00000025672	4.77984	2.01594e-07	ENSSSCG00000022626	-7.55188	3.81354e-13	ENSSSCG00000004020	-1.64691	2.34805e-30	ENSSSCG00000006061	-1.1977	1.65088e-21	ENSSSCG00000010017	0.940175	0.0253793	ENSSSCG00000015860	-1.96764	1.39614e-06	ENSSSCG00000001723	-4.05423	4.98735e-05	ENSSSCG00000006146	1.03071	0.000629133	ENSSSCG00000007235	2.11712	0.00423535	ENSSSCG00000030789	2.03649	0.0007921	ENSSSCG00000025837	0.955332	0.00034006
ENSSSCG00000017885	2.47829	2.04376e-07	ENSSSCG00000029156	2.36536	4.02774e-13	ENSSSCG00000023212	-3.01787	2.45852e-30	ENSSSCG00000028354	2.61596	1.79236e-21	ENSSSCG00000006558	-0.797417	0.0253841	ENSSSCG00000014172	-1.76392	1.3964e-06	ENSSSCG00000008414	-0.779425	5.0157e-05	ENSSSCG00000025954	0.822322	0.00064083	ENSSSCG00000009904	1.42117	0.00424211	ENSSSCG00000003805	-0.479561	0.000821264	ENSSSCG00000004699	1.95117	0.000340424
ENSSSCG00000013599	-2.498	2.04396e-07	ENSSSCG00000024439	-2.73565	4.43318e-13	ENSSSCG00000002529	-1.39309	2.56779e-30	ENSSSCG00000006323	-1.63718	1.99895e-21	ENSSSCG00000006379	-1.72549	0.0258206	ENSSSCG00000013894	-2.18204	1.42297e-06	ENSSSCG00000027828	-0.994435	5.10977e-05	ENSSSCG00000014342	-1.01423	0.000642666	ENSSSCG00000013736	2.46168	0.00428268	ENSSSCG00000004624	-0.727057	0.000821264	ENSSSCG00000008290	0.789379	0.000347274
ENSSSCG00000005983	1.18354	2.07777e-07	ENSSSCG00000017109	7.47293	4.52502e-13	ENSSSCG00000002495	-1.79967	3.35497e-30	ENSSSCG00000030325	2.27828	2.09655e-21	ENSSSCG00000008316	-1.19658	0.0258206	ENSSSCG00000023942	-1.83174	1.42836e-06	ENSSSCG00000024311	-2.28283	5.13271e-05	ENSSSCG00000004999	1.07085	0.000643785	ENSSSCG00000015583	-1.13309	0.00430153	ENSSSCG00000010071	1.43031	0.000839737	ENSSSCG00000029381	1.76121	0.000347467
ENSSSCG00000017012	1.55241	2.08405e-07	ENSSSCG00000004270	-6.97223	4.76143e-13	ENSSSCG00000023548	1.84995	3.60246e-30	ENSSSCG00000017234	-5.11264	2.10385e-21	ENSSSCG00000008021	1.08809	0.0258206	ENSSSCG00000000379	-0.806423	1.42931e-06	ENSSSCG00000022467	-2.19516	5.44652e-05	ENSSSCG00000021305	0.806315	0.000658986	ENSSSCG00000017571	1.84335	0.00432857	ENSSSCG00000026771	0.961342	0.000871468	ENSSSCG00000016711	1.22084	0.000355508
ENSSSCG00000007522	-1.34464	2.10612e-07	ENSSSCG00000011899	-2.45723	5.07978e-13	ENSSSCG00000010073	-2.33172	3.69207e-30	ENSSSCG00000011613	2.7695	2.17182e-21	ENSSSCG00000027090	-0.821086	0.0262988	ENSSSCG00000017803	-1.11579	1.46061e-06	ENSSSCG00000022918	-1.35916	5.57299e-05	ENSSSCG00000029349	1.59394	0.000660052	ENSSSCG00000000811	-1.14155	0.00435662	ENSSSCG00000009401	-1.00778	0.000877121	ENSSSCG00000011528	3.36927	0.000364953
ENSSSCG00000022859	1.01649	2.18848e-07	ENSSSCG00000013900	-4.94847	5.36862e-13	ENSSSCG00000005999	2.59373	3.72387e-30	ENSSSCG00000030514	-1.5753	2.18841e-21	ENSSSCG00000009821	-0.806485	0.0263527	ENSSSCG00000022226	-3.74067	1.46627e-06	ENSSSCG00000003266	-2.71608	5.60129e-05	ENSSSCG00000008009	-3.24557	0.000662152	ENSSSCG00000014965	2.08404	0.00435662	ENSSSCG00000000087	0.657661	0.000877502	ENSSSCG00000025134	1.00043	0.000364953
ENSSSCG00000004191	3.24325	2.19548e-07	ENSSSCG00000021221	7.46669	5.37741e-13	ENSSSCG00000008913	-2.12878	4.09141e-30	ENSSSCG00000011010	-1.77068	2.23675e-21	ENSSSCG00000011630	-2.6372	0.0263746	ENSSSCG00000006887	1.08143	1.55931e-06	ENSSSCG00000030797	-2.86871	5.65379e-05	ENSSSCG00000030374	-1.16244	0.000664921	ENSSSCG00000011334	3.38227	0.00436231	ENSSSCG00000011949	-0.873296	0.000880068	ENSSSCG00000029161	-0.886905	0.000368609
ENSSSCG00000017448	2.18463	2.20861e-07	ENSSSCG00000025078	1.44862	5.40991e-13	ENSSSCG00000009959	-2.28397	4.09265e-30	ENSSSCG00000001927	-1.57195	2.24941e-21	ENSSSCG00000021070	2.5027	0.0264746	ENSSSCG00000009239	-2.35482	1.55931e-06	ENSSSCG00000011624	1.7339	5.68269e-05	ENSSSCG00000021356	-1.32131	0.000664921	ENSSSCG00000008397	-1.34348	0.00495141	ENSSSCG00000006993	-0.874706	0.000884068	ENSSSCG00000008137	1.18389	0.000371018
ENSSSCG00000007383	2.46634	2.34257e-07	ENSSSCG00000000293	1.18006	5.71675e-13	ENSSSCG00000011519	3.17813	4.33344e-30	ENSSSCG00000028079	4.49538	2.41095e-21	ENSSSCG00000000927	0.84323	0.0267457	ENSSSCG00000030413	-1.79925	1.58897e-06	ENSSSCG00000024614	1.78097	5.76288e-05	ENSSSCG00000006142	3.35577	0.000666267	ENSSSCG00000007182	-2.26038	0.0049605	ENSSSCG00000018031	-0.86426	0.000888338	ENSSSCG00000028488	-1.75775	0.000371018
ENSSSCG00000017496	-1.09336	2.35675e-07	ENSSSCG00000018303	-2.70651	5.81595e-13	ENSSSCG00000007395	-1.46701	4.43092e-30	ENSSSCG00000011885	-4.90798	2.43475e-21	ENSSSCG00000014924	-0.860317	0.0268455	ENSSSCG00000020663	2.09263	1.59857e-06	ENSSSCG00000008429	-2.45881	5.84577e-05	ENSSSCG00000024413	-0.84931	0.000671194	ENSSSCG00000010662	-2.10985	0.00499335	ENSSSCG00000000508	-1.01386	0.000890891	ENSSSCG00000007463	-1.61932	0.000376141
ENSSSCG00000020657	1.00491	2.46172e-07	ENSSSCG00000027525	1.35101	5.83289e-13	ENSSSCG00000025704	-2.46307	6.1167e-30	ENSSSCG00000005491	-1.80191	2.65782e-21	ENSSSCG00000026759	1.4501	0.0269087	ENSSSCG00000008073	1.89316	1.60011e-06	ENSSSCG00000009615	-1.2454	5.84577e-05	ENSSSCG00000017880	-0.998773	0.000671515	ENSSSCG00000007436	-1.63163	0.00501162	ENSSSCG00000004056	1.20143	0.000898536	ENSSSCG00000023304	-1.66476	0.000376141
ENSSSCG00000007572	-1.08803	2.4932e-07	ENSSSCG00000025578	2.39467	6.42938e-13	ENSSSCG00000007600	-6.94661	6.65649e-30	ENSSSCG00000026803	-10.0296	2.97342e-21	ENSSSCG00000015136	-1.10249	0.0269929	ENSSSCG00000005318	-1.38947	1.60011e-06	ENSSSCG00000004167	1.53874	5.86109e-05	ENSSSCG00000013582	-0.776833	0.000676165	ENSSSCG00000028007	-1.29827	0.00501427	ENSSSCG00000030697	-1.59888	0.000908587	ENSSSCG00000026296	-1.04954	0.000376141
ENSSSCG00000002790	-1.2339	2.55897e-07	ENSSSCG00000028711	-2.85271	6.6559e-13	ENSSSCG00000009239	-3.59281	6.69281e-30	ENSSSCG00000013735	-2.14157	3.04907e-21	ENSSSCG00000002748	0.892315	0.0274049	ENSSSCG00000002055	-4.01653	1.66209e-06	ENSSSCG00000009649	-4.50379	5.92049e-05	ENSSSCG00000000457	3.11707	0.000678422	ENSSSCG00000003980	-0.94236	0.00507848	ENSSSCG00000011953	-0.61013	0.00093852	ENSSSCG00000010996	-0.919358	0.000378472
ENSSSCG00000030417	-1.25652	2.59945e-07	ENSSSCG00000006919	-4.25824	7.06258e-13	ENSSSCG00000018309	-2.77329	7.54397e-30	ENSSSCG00000022918	-1.66877	3.24316e-21	ENSSSCG00000001711	0.832923	0.0275321	ENSSSCG00000024990	-1.56035	1.66247e-06	ENSSSCG00000013614	-2.30963	5.97564e-05	ENSSSCG00000015329	1.79237	0.000678422	ENSSSCG00000004924	-3.39887	0.0051008	ENSSSCG00000005170	-2.38524	0.000938896	ENSSSCG00000007327	1.12546	0.000378597
ENSSSCG00000029335	-3.9363	2.62333e-07	ENSSSCG00000030457	2.16794	7.08153e-13	ENSSSCG00000017497	2.26039	7.67257e-30	ENSSSCG00000003069	9.86523	3.27179e-21	ENSSSCG00000005665	1.27248	0.0275909	ENSSSCG00000014146	4.28433	1.70592e-06	ENSSSCG00000000522	-0.820371	6.17196e-05	ENSSSCG00000016573	-1.10533	0.000687692	ENSSSCG00000022843	1.22883	0.00523042	ENSSSCG00000006780	-1.33539	0.000948202	ENSSSCG00000014039	1.0512	0.000385533
ENSSSCG00000013114	-1.67891	2.63652e-07	ENSSSCG00000014993	6.63584	7.10746e-13	ENSSSCG00000012893	-2.71249	7.97555e-30	ENSSSCG00000013424	2.30782	3.48888e-21	ENSSSCG00000022361	-1.18972	0.0276391	ENSSSCG00000009921	-4.96331	1.75556e-06	ENSSSCG00000000910	1.15335	6.32965e-05	ENSSSCG00000027995	3.154	0.000687692	ENSSSCG00000017083	1.08493	0.00526094	ENSSSCG00000030757	-1.01148	0.000949168	ENSSSCG00000023044	-1.35479	0.000387663
ENSSSCG00000008265	-1.58204	2.63652e-07	ENSSSCG00000025533	-1.86449	7.27912e-13	ENSSSCG00000010179	-1.88654	9.04451e-30	ENSSSCG00000007549	6.27292	4.77925e-21	ENSSSCG00000014568	1.36515	0.0277167	ENSSSCG00000014016	-1.47315	1.75781e-06	ENSSSCG00000015669	1.17962	6.38577e-05	ENSSSCG00000027884	2.27407	0.000689728	ENSSSCG00000027544	-1.58461	0.00543867	ENSSSCG00000017836	-0.431369	0.000951023	ENSSSCG00000007438	-1.52671	0.000390713
ENSSSCG00000006780	1.85716	2.64916e-07	ENSSSCG00000005311	-2.2228	7.61815e-13	ENSSSCG00000009045	8.09732	9.1076e-30	ENSSSCG00000015353	-3.34953	4.98334e-21	ENSSSCG00000026832	2.48406	0.0279134	ENSSSCG00000029886	1.54969	1.81617e-06	ENSSSCG00000005935	1.44229	7.12639e-05	ENSSSCG00000009045	3.34294	0.000708164	ENSSSCG00000006968	-1.64296	0.00547772	ENSSSCG00000004704	2.57098	0.000956776	ENSSSCG00000005678	-1.17674	0.000392463
ENSSSCG00000022732	-1.23857	2.76035e-07	ENSSSCG00000013764	1.81426	7.75921e-13	ENSSSCG00000003231	-2.89382	1.04651e-29	ENSSSCG00000021742	3.96279	5.47452e-21	ENSSSCG00000010765	0.778525	0.0281248	ENSSSCG00000004575	-1.35123	1.81639e-06	ENSSSCG00000023187	-1.89334	7.30007e-05	ENSSSCG00000024388	-0.868098	0.000708462	ENSSSCG00000011219	3.00917	0.00555688	ENSSSCG00000005384	0.881021	0.000958902	ENSSSCG00000015930	1.55764	0.00039651
ENSSSCG00000011695	-3.53857	2.98846e-07	ENSSSCG00000025704	-2.04819	7.75921e-13	ENSSSCG00000004835	5.5829	1.13022e-29	ENSSSCG00000017255	-2.47763	5.71176e-21	ENSSSCG00000000727	0.96324	0.0282288	ENSSSCG00000030548	-2.14797	1.92907e-06	ENSSSCG00000009544	1.72354	7.43503e-05	ENSSSCG00000015896	1.10837	0.000708462	ENSSSCG00000003837	-1.50234	0.00561715	ENSSSCG00000001952	0.9687	0.000967093	ENSSSCG00000018558	1.87089	0.000396674
ENSSSCG00000028855	0.930207	3.2894e-07	ENSSSCG00000007131	-4.9195	8.85301e-13	ENSSSCG00000013453	-1.65215	1.18664e-29	ENSSSCG00000009283	2.38286	5.8444e-21	ENSSSCG00000005970	1.75526	0.0285956	ENSSSCG00000001829	4.52741	1.96288e-06	ENSSSCG00000017617	-1.38366	7.4443e-05	ENSSSCG00000022364	1.19633	0.000708462	ENSSSCG00000027161	2.85791	0.00564138	ENSSSCG00000026919	1.38971	0.000985444	ENSSSCG00000003360	-2.16724	0.000398981
ENSSSCG00000010260	-1.21066	3.34891e-07	ENSSSCG00000024028	-1.65123	9.37822e-13	ENSSSCG00000004575	-1.05234	1.2939e-29	ENSSSCG00000015896	-2.71568	6.20336e-21	ENSSSCG00000027819	0.859135	0.0289585	ENSSSCG00000007798	-0.992091	2.06782e-06	ENSSSCG00000006087	-1.37048	7.51644e-05	ENSSSCG00000005628	-1.10827	0.000711081	ENSSSCG00000027330	-1.47783	0.0057067	ENSSSCG00000009820	-0.6016	0.00100495	ENSSSCG00000028932	0.895585	0.000399374
ENSSSCG00000005030	3.21909	3.34891e-07	ENSSSCG00000008736	-7.43908	9.46555e-13	ENSSSCG00000024211	-3.47183	2.51288e-29	ENSSSCG00000024816	-2.35519	8.72338e-21	ENSSSCG00000008433	-0.850089	0.0292249	ENSSSCG00000023953	-1.28753	2.09874e-06	ENSSSCG00000011524	3.46769	7.57903e-05	ENSSSCG00000007232	-1.32817	0.000711081	ENSSSCG00000029662	-1.13166	0.00589529	ENSSSCG00000007285	-0.753655	0.00100495	ENSSSCG00000010026	-0.975645	0.000403643
ENSSSCG00000001063	-1.28503	3.36679e-07	ENSSSCG00000005503	-1.7488	9.4911e-13	ENSSSCG00000016996	-1.60399	2.71326e-29	ENSSSCG00000005900	9.72171	9.31758e-21	ENSSSCG00000006324	-2.54524	0.0292854	ENSSSCG00000015097	-1.04133	2.15778e-06	ENSSSCG00000000774	-1.7572	7.89596e-05	ENSSSCG00000017758	2.12525	0.000713931	ENSSSCG00000030642	1.75906	0.00604847	ENSSSCG00000010054	0.948589	0.00100847	ENSSSCG00000028202	-0.925645	0.000406352
ENSSSCG00000030143	1.59984	3.55374e-07	ENSSSCG00000007803	1.00348	9.53659e-13	ENSSSCG00000030789	-8.95136	3.2072e-29	ENSSSCG00000023066	-1.29676	9.39648e-21	ENSSSCG00000001641	-2.45799	0.0293456	ENSSSCG00000004870	-1.69682	2.17617e-06	ENSSSCG00000009202	1.39825	7.91534e-05	ENSSSCG00000004695	3.34337	0.000717701	ENSSSCG00000016244	-1.446	0.00610654	ENSSSCG00000000655	-1.34057	0.00102308	ENSSSCG00000010351	0.807862	0.000406839
ENSSSCG00000026658	2.12564	3.57797e-07	ENSSSCG00000026368	1.71683	9.53659e-13	ENSSSCG00000005995	2.17225	3.28854e-29	ENSSSCG00000025173	-2.18067	1.09791e-20	ENSSSCG00000002690	0.762591	0.0293456	ENSSSCG00000015079	1.38608	2.19937e-06	ENSSSCG00000014899	-1.4978	7.91534e-05	ENSSSCG00000030011	1.10775	0.000723195	ENSSSCG00000016752	-3.26477	0.00610654	ENSSSCG00000009807	2.30156	0.0010265	ENSSSCG00000009047	0.56153	0.000408049
ENSSSCG00000030191	-2.77871	3.64864e-07	ENSSSCG00000030616	-1.52138	9.65121e-13	ENSSSCG00000022467	-4.82895	3.63343e-29	ENSSSCG00000008976	-5.14091	1.19535e-20	ENSSSCG00000001081	-2.37571	0.0295906	ENSSSCG00000028335	-2.7866	2.22012e-06	ENSSSCG00000006875	3.05388	8.03627e-05	ENSSSCG00000003226	-0.887688	0.000723195	ENSSSCG00000028798	-3.02462	0.00611517	ENSSSCG00000022467	1.6098	0.00103994	ENSSSCG00000013774	-0.837311	0.000416078
ENSSSCG00000012880	-1.34029	3.65079e-07	ENSSSCG00000000914	-1.63076	1.01203e-12	ENSSSCG00000015270	2.54518	3.71076e-29	ENSSSCG00000010428	-3.01307	1.20817e-20	ENSSSCG00000003138	-2.25632	0.0295906	ENSSSCG00000007133	-0.957166	2.22649e-06	ENSSSCG00000000638	-3.43839	8.06122e-05	ENSSSCG00000024818	-1.40283	0.000723195	ENSSSCG00000024115	2.6245	0.00618159	ENSSSCG00000000840	-0.825819	0.00103994	ENSSSCG00000013303	-0.952386	0.000419015
ENSSSCG00000028889	-1.42248	3.7623e-07	ENSSSCG00000010085	-2.14568	1.02918e-12	ENSSSCG00000015617	-2.75984	4.09952e-29	ENSSSCG00000023303	1.86155	1.33532e-20	ENSSSCG00000025738	1.57717	0.0298129	ENSSSCG00000012068	1.1836	2.26472e-06	ENSSSCG00000031061	-2.31982	8.26165e-05	ENSSSCG00000024758	2.18817	0.000733086	ENSSSCG00000014979	-3.29441	0.00621833	ENSSSCG00000009436	0.806475	0.00103994	ENSSSCG00000008748	1.02741	0.000419304
ENSSSCG00000005514	-1.53586	3.78295e-07	ENSSSCG00000024965	-1.57917	1.03685e-12	ENSSSCG00000011473	-5.43798	4.35044e-29	ENSSSCG00000006306	1.87382	1.33532e-20	ENSSSCG00000023868	-1.25082	0.0298129	ENSSSCG00000018309	-1.34473	2.29837e-06	ENSSSCG00000010504	-1.25849	8.27792e-05	ENSSSCG00000023677	-0.854533	0.000737304	ENSSSCG00000017548	-2.43789	0.00621833	ENSSSCG00000023294	-2.58996	0.00105221	ENSSSCG00000018524	1.99882	0.00043277
ENSSSCG00000013855	-0.947282	3.78996e-07	ENSSSCG00000029816	7.35336	1.1584e-12	ENSSSCG00000016386	-1.16745	4.64404e-29	ENSSSCG00000010204	1.98462	1.37587e-20	ENSSSCG00000027478	-1.71263	0.0299629	ENSSSCG00000004938	3.77442	2.31946e-06	ENSSSCG00000026194	1.4327	8.5069e-05	ENSSSCG00000028044	2.1066	0.000747736	ENSSSCG00000023186	-2.57327	0.00641843	ENSSSCG00000005706	1.65735	0.00107258	ENSSSCG00000003041	1.15009	0.000434577
ENSSSCG00000024794	1.14203	3.78996e-07	ENSSSCG00000003691	-1.33687	1.21583e-12	ENSSSCG00000016569	2.90515	4.99176e-29	ENSSSCG00000026130	9.68607	1.42574e-20	ENSSSCG00000026729	-2.60978	0.0304144	ENSSSCG00000016522	2.09059	2.35874e-06	ENSSSCG00000007975	3.06025	8.51674e-05	ENSSSCG00000002876	0.771029	0.000747736	ENSSSCG00000013734	-2.84344	0.00652112	ENSSSCG00000000952	-0.916947	0.00107666	ENSSSCG00000007954	3.31463	0.000434577
ENSSSCG00000029257	-2.84032	3.83133e-07	ENSSSCG00000021600	7.95151	1.21654e-12	ENSSSCG00000022975	3.44855	5.11866e-29	ENSSSCG00000028019	1.11463	1.49024e-20	ENSSSCG00000005273	-0.848266	0.0307285	ENSSSCG00000017492	-2.07265	2.36363e-06	ENSSSCG00000016863	-1.21327	8.52911e-05	ENSSSCG00000009378	2.39614	0.000750819	ENSSSCG00000024172	-2.20469	0.00655552	ENSSSCG00000016922	-0.798669	0.0010791	ENSSSCG00000008443	-1.09296	0.000441623
ENSSSCG00000007115	-1.43749	3.8516e-07	ENSSSCG00000027849	-2.50478	1.26658e-12	ENSSSCG00000017617	-2.91784	5.27752e-29	ENSSSCG00000014851	-2.09389	1.51085e-20	ENSSSCG00000004889	-1.45967	0.0307422	ENSSSCG00000009202	2.03558	2.36509e-06	ENSSSCG00000029219	-1.66961	8.60536e-05	ENSSSCG00000007312	-0.698215	0.000768467	ENSSSCG00000000180	-1.36959	0.00660323	ENSSSCG00000017371	0.712716	0.0010791	ENSSSCG00000011880	1.5878	0.000443522
ENSSSCG00000025533	-1.59306	4.04959e-07	ENSSSCG00000013938	1.55329	1.33417e-12	ENSSSCG00000001952	-2.33883	5.50851e-29	ENSSSCG00000005284	-2.19047	1.58052e-20	ENSSSCG00000011744	1.81708	0.030758	ENSSSCG00000029613	-1.57632	2.42774e-06	ENSSSCG00000030359	-1.35332	8.69292e-05	ENSSSCG00000012897	2.81587	0.000771839	ENSSSCG00000008179	-1.67619	0.00666902	ENSSSCG00000027597	-1.07634	0.00110275	ENSSSCG00000024388	-1.1044	0.000443935
ENSSSCG00000021943	2.67889	4.37735e-07	ENSSSCG00000021146	-4.42489	1.34685e-12	ENSSSCG00000004037	2.3125	6.20019e-29	ENSSSCG00000025743	3.31582	1.61244e-20	ENSSSCG00000001377	-2.10427	0.030758	ENSSSCG00000029008	2.96741	2.53506e-06	ENSSSCG00000004658	1.36382	8.78909e-05	ENSSSCG00000016244	-1.72552	0.000773292	ENSSSCG00000026438	1.18985	0.00669443	ENSSSCG00000000034	1.05421	0.00110801	ENSSSCG00000005930	-1.23349	0.000450155
ENSSSCG00000003231	-1.65657	4.38187e-07	ENSSSCG00000005752	-4.54028	1.35893e-12	ENSSSCG00000016539	-2.1062	6.35115e-29	ENSSSCG00000002455	-1.42859	1.62088e-20	ENSSSCG00000029012	2.60158	0.0309916	ENSSSCG00000017672	0.847793	2.57805e-06	ENSSSCG00000022815	-1.36497	8.81738e-05	ENSSSCG00000026719	-1.06347	0.000792153	ENSSSCG00000007344	-3.24558	0.00670421	ENSSSCG00000014217	-0.679264	0.00111006	ENSSSCG00000024916	0.796761	0.000450159
ENSSSCG00000008439	-1.32862	4.40019e-07	ENSSSCG00000013538	2.53711	1.3715e-12	ENSSSCG00000016502	-2.09726	7.06507e-29	ENSSSCG00000008647	-2.42535	1.66698e-20	ENSSSCG00000000779	1.90819	0.0309916	ENSSSCG00000027069	1.54281	2.63708e-06	ENSSSCG00000007033	-1.6672	8.95641e-05	ENSSSCG00000004699	-1.51612	0.000794646	ENSSSCG00000007983	3.34101	0.00671717	ENSSSCG00000010637	-2.56228	0.00112343	ENSSSCG00000010196	2.19482	0.000462049
ENSSSCG00000011405	-2.27611	4.47489e-07	ENSSSCG00000017325	5.59072	1.5086e-12	ENSSSCG00000021537	-1.94725	1.03282e-28	ENSSSCG00000017083	2.32185	1.74892e-20	ENSSSCG00000006578	-1.62505	0.0311701	ENSSSCG00000030136	1.04946	2.6497e-06	ENSSSCG00000027767	-0.857898	9.06031e-05	ENSSSCG00000017672	0.659786	0.000808939	ENSSSCG00000006101	1.69916	0.00675173	ENSSSCG00000023880	0.838888	0.00112725	ENSSSCG00000016743	-1.24324	0.000475476
ENSSSCG00000017578	1.13231	4.54578e-07	ENSSSCG00000005005	-1.52056	1.5299e-12	ENSSSCG00000022236	-2.74369	1.04046e-28	ENSSSCG00000010181	1.71079	1.75728e-20	ENSSSCG00000024784	-2.28428	0.0311791	ENSSSCG00000014627	-1.31535	2.6497e-06	ENSSSCG00000005999	1.64067	9.06972e-05	ENSSSCG00000015737	-1.13744	0.000848876	ENSSSCG00000010069	-1.11394	0.00676068	ENSSSCG00000022787	0.678972	0.00113524	ENSSSCG00000021721	-3.29422	0.000479154
ENSSSCG00000009885	2.7156	4.66553e-07	ENSSSCG00000001754	-8.02551	1.69152e-12	ENSSSCG00000017494	-3.3068	1.13145e-28	ENSSSCG00000024614	2.25277	1.76945e-20	ENSSSCG00000006120	0.97406	0.031434	ENSSSCG00000014945	1.49112	2.75226e-06	ENSSSCG00000002033	-2.62685	9.10063e-05	ENSSSCG00000027161	3.27897	0.000866257	ENSSSCG00000010651	-2.29976	0.00676068	ENSSSCG00000025922	-1.61619	0.001137	ENSSSCG00000022381	1.11273	0.000479154
ENSSSCG00000014277	-2.36122	4.67318e-07	ENSSSCG00000025720	1.26121	1.70832e-12	ENSSSCG00000026741	-1.66563	1.29672e-28	ENSSSCG00000004348	2.65003	1.87705e-20	ENSSSCG00000030408	-1.17033	0.0318649	ENSSSCG00000001408	-0.827654	2.83587e-06	ENSSSCG00000025142	1.83364	9.34415e-05	ENSSSCG00000024783	0.625278	0.000867026	ENSSSCG00000028079	2.18153	0.00678194	ENSSSCG00000005204	-0.970058	0.0011449	ENSSSCG00000010990	-1.0869	0.000483505
ENSSSCG00000026113	-2.02547	4.67607e-07	ENSSSCG00000016539	-1.49441	1.76901e-12	ENSSSCG00000024300	1.82559	1.30989e-28	ENSSSCG00000024559	5.48651	2.08364e-20	ENSSSCG00000022692	-2.35729	0.0319117	ENSSSCG00000009555	-0.852442	2.83587e-06	ENSSSCG00000025644	1.60525	9.84495e-05	ENSSSCG00000003862	-1.94765	0.000867026	ENSSSCG00000005665	-1.66622	0.00678194	ENSSSCG00000007085	-1.32436	0.00117537	ENSSSCG00000006779	-2.39932	0.000483505
ENSSSCG00000003580	1.747	4.74719e-07	ENSSSCG00000021223	-1.10222	1.82986e-12	ENSSSCG00000020770	3.22744	1.33843e-28	ENSSSCG00000011803	-1.13095	2.25878e-20	ENSSSCG00000017257	1.60673	0.0319466	ENSSSCG00000024764	-2.24845	3.09498e-06	ENSSSCG00000029645	2.99472	9.85516e-05	ENSSSCG00000011129	-0.941102	0.000870381	ENSSSCG00000021793	-2.51493	0.00686089	ENSSSCG00000001888	1.14775	0.00118507	ENSSSCG00000016129	1.34332	0.000483505
ENSSSCG00000010629	-3.19385	4.85512e-07	ENSSSCG00000002538	-7.33197	1.89803e-12	ENSSSCG00000004547	-1.64994	1.33843e-28	ENSSSCG00000004699	-4.65088	2.33843e-20	ENSSSCG00000007508	-1.11929	0.0320813	ENSSSCG00000028490	-1.74409	3.13568e-06	ENSSSCG00000025425	-2.53181	0.000101512	ENSSSCG00000017468	0.625005	0.00087176	ENSSSCG00000026938	2.35323	0.00692045	ENSSSCG00000005930	0.90658	0.00118515	ENSSSCG00000006416	-1.03048	0.000485983
ENSSSCG00000022358	-2.23846	4.90028e-07	ENSSSCG00000025133	-2.67871	1.90208e-12	ENSSSCG00000023325	-5.24249	1.42884e-28	ENSSSCG00000008208	-1.55061	2.39671e-20	ENSSSCG00000000793	-1.46137	0.0320813	ENSSSCG00000004769	2.19191	3.15408e-06	ENSSSCG00000011507	-0.978423	0.000103992	ENSSSCG00000011639	-0.779924	0.000880625	ENSSSCG00000016210	2.71923	0.00696747	ENSSSCG00000026047	1.51911	0.00119417	ENSSSCG00000009757	-1.48557	0.000491051
ENSSSCG00000015825	1.06755	4.96696e-07	ENSSSCG00000000492	-2.18418	1.94792e-12	ENSSSCG00000004834	1.91321	1.50338e-28	ENSSSCG00000005318	-1.79537	2.47571e-20	ENSSSCG00000027689	1.66785	0.0325186	ENSSSCG00000008239	-4.74692	3.19923e-06	ENSSSCG00000026269	-1.96436	0.000104076	ENSSSCG00000028154	2.62768	0.000880625	ENSSSCG00000009831	-1.53663	0.00696747	ENSSSCG00000001402	0.687736	0.00123192	ENSSSCG00000013766	0.880726	0.000491051
ENSSSCG00000006988	-2.48471	4.99697e-07	ENSSSCG00000028278	1.40282	1.97104e-12	ENSSSCG00000015716	-7.15906	1.64359e-28	ENSSSCG00000021070	7.55515	2.6927e-20	ENSSSCG00000017343	2.56434	0.0327715	ENSSSCG00000003713	1.32482	3.25787e-06	ENSSSCG00000022204	2.02413	0.000104076	ENSSSCG00000002850	-1.15417	0.000883898	ENSSSCG00000030035	3.16995	0.00698301	ENSSSCG00000029519	0.770241	0.00125561	ENSSSCG00000014316	-0.937764	0.00049476
ENSSSCG00000026516	1.50864	5.10111e-07	ENSSSCG00000008902	1.57464	1.99764e-12	ENSSSCG00000016346	2.31503	1.83464e-28	ENSSSCG00000022737	9.72638	2.91344e-20	ENSSSCG00000008205	-2.45626	0.0327715	ENSSSCG00000026149	3.44654	3.26548e-06	ENSSSCG00000028378	-0.938866	0.000104076	ENSSSCG00000003468	-0.765902	0.000888328	ENSSSCG00000021096	2.021	0.00698301	ENSSSCG00000003229	0.825679	0.00125561	ENSSSCG00000005437	-2.05282	0.000498581
ENSSSCG00000021742	2.06604	5.23729e-07	ENSSSCG00000027198	1.85247	2.09296e-12	ENSSSCG00000024283	3.2234	2.37152e-28	ENSSSCG00000030757	-3.20062	2.96224e-20	ENSSSCG00000007351	2.13959	0.0327715	ENSSSCG00000013654	3.02294	3.27179e-06	ENSSSCG00000024418	1.46232	0.00010735	ENSSSCG00000015924	1.98081	0.000897998	ENSSSCG00000008729	0.96737	0.00698929	ENSSSCG00000000522	-0.485816	0.00125561	ENSSSCG00000005056	2.02428	0.000500338
ENSSSCG00000011318	-3.38757	5.23729e-07	ENSSSCG00000008977	-3.49794	2.2748e-12	ENSSSCG00000030890	-6.25926	2.63851e-28	ENSSSCG00000004915	2.28024	3.13961e-20	ENSSSCG00000026182	0.845641	0.0329225	ENSSSCG00000006544	-1.14137	3.34096e-06	ENSSSCG00000021430	2.24764	0.000108152	ENSSSCG00000011798	-0.726774	0.000917955	ENSSSCG00000003555	1.03789	0.00698929	ENSSSCG00000027139	-0.540243	0.00126152	ENSSSCG00000006110	1.28839	0.000503835
ENSSSCG00000017577	5.29177	5.31217e-07	ENSSSCG00000004884	-1.06812	2.30715e-12	ENSSSCG00000027687	1.80419	2.79823e-28	ENSSSCG00000007551	2.36329	3.71361e-20	ENSSSCG00000025676	2.48852	0.0332002	ENSSSCG00000006039	1.924	3.42251e-06	ENSSSCG00000004621	-3.33745	0.000110342	ENSSSCG00000009094	1.90361	0.000917955	ENSSSCG00000021654	-1.03459	0.0070761	ENSSSCG00000010651	-2.19105	0.00126152	ENSSSCG00000006841	-2.9446	0.000507062
ENSSSCG00000008175	1.28994	5.38437e-07	ENSSSCG00000017705	-5.02868	2.30715e-12	ENSSSCG00000013436	-1.43869	3.27114e-28	ENSSSCG00000003105	1.48005	3.78082e-20	ENSSSCG00000021269	1.69071	0.0342047	ENSSSCG00000015094	-2.15463	3.59395e-06	ENSSSCG00000025485	-3.84121	0.000111569	ENSSSCG00000001588	2.07124	0.000918101	ENSSSCG00000007975	3.06638	0.00713057	ENSSSCG00000015499	-0.538064	0.00126152	ENSSSCG00000020835	-1.40245	0.000507062
ENSSSCG00000014248	1.21595	5.8098e-07	ENSSSCG00000016577	-1.3267	2.48868e-12	ENSSSCG00000013144	-2.06805	3.27114e-28	ENSSSCG00000000243	2.88984	3.9177e-20	ENSSSCG00000000655	-1.81429	0.034499	ENSSSCG00000004807	-2.546	3.73767e-06	ENSSSCG00000020679	-1.15689	0.000112861	ENSSSCG00000005909	-1.48748	0.000918101	ENSSSCG00000020945	-2.21816	0.00723413	ENSSSCG00000025362	-1.8204	0.00126152	ENSSSCG00000013039	-1.35049	0.000507062
ENSSSCG00000013273	2.68115	5.93504e-07	ENSSSCG00000023584	-5.39768	2.51086e-12	ENSSSCG00000024470	3.41904	3.31115e-28	ENSSSCG00000021223	-1.32527	4.35946e-20	ENSSSCG00000027836	2.50873	0.0345945	ENSSSCG00000015716	2.10115	3.77414e-06	ENSSSCG00000001691	2.94641	0.000114375	ENSSSCG00000027597	1.13659	0.000935656	ENSSSCG00000016835	1.06893	0.00734325	ENSSSCG00000023920	0.735921	0.00126898	ENSSSCG00000006659	1.24612	0.000511771
ENSSSCG00000011725	-2.29279	5.93504e-07	ENSSSCG00000024059	1.10931	2.70803e-12	ENSSSCG00000003532	2.17053	3.69559e-28	ENSSSCG00000009699	-2.81193	4.3811e-20	ENSSSCG00000005391	1.58235	0.0346467	ENSSSCG00000015310	2.93857	3.91024e-06	ENSSSCG00000008197	2.97538	0.000117529	ENSSSCG00000024907	-0.830422	0.000937985	ENSSSCG00000009259	-0.858747	0.00737845	ENSSSCG00000021471	-0.88367	0.0013491	ENSSSCG00000018091	1.1421	0.000519228
ENSSSCG00000014898	1.29149	6.22176e-07	ENSSSCG00000027877	-1.88718	2.76579e-12	ENSSSCG00000009910	1.45416	3.91332e-28	ENSSSCG00000030082	-4.59864	5.84232e-20	ENSSSCG00000005751	1.26987	0.0350782	ENSSSCG00000004399	4.81692	3.9846e-06	ENSSSCG00000001474	-1.05201	0.000124545	ENSSSCG00000011733	1.43468	0.000946779	ENSSSCG00000013388	-1.04365	0.00737845	ENSSSCG00000004636	-1.62074	0.00135089	ENSSSCG00000023198	0.897572	0.000520688
ENSSSCG00000016174	2.56272	6.43548e-07	ENSSSCG00000015092	-5.56681	3.0143e-12	ENSSSCG00000013731	-2.09115	3.97109e-28	ENSSSCG00000009544	2.14715	6.06292e-20	ENSSSCG00000022971	0.743953	0.0354293	ENSSSCG00000013144	-1.78253	3.98676e-06	ENSSSCG00000016743	1.21192	0.000124545	ENSSSCG00000016342	-1.31104	0.000960604	ENSSSCG00000028169	1.8018	0.00739229	ENSSSCG00000024478	2.01746	0.00135172	ENSSSCG00000014670	1.13791	0.000522861
ENSSSCG00000008422	-1.46682	6.82746e-07	ENSSSCG00000013263	3.05539	3.07608e-12	ENSSSCG00000028865	-1.09997	4.12522e-28	ENSSSCG00000007671	10.2825	6.09678e-20	ENSSSCG00000015094	-1.58863	0.0354871	ENSSSCG00000024614	1.80139	3.98772e-06	ENSSSCG00000028981	2.00892	0.000125758	ENSSSCG00000014296	0.537425	0.000978393	ENSSSCG00000004249	0.910146	0.00752068	ENSSSCG00000018303	-1.46825	0.00135172	ENSSSCG00000027429	0.923598	0.000527773
ENSSSCG00000001765	2.03845	7.13929e-07	ENSSSCG00000020906	-3.18509	3.24901e-12	ENSSSCG00000005750	3.30064	4.12522e-28	ENSSSCG00000026633	-2.12791	6.12748e-20	ENSSSCG00000011663	2.56166	0.0354871	ENSSSCG00000011623	-1.66114	4.06715e-06	ENSSSCG00000022611	-3.22076	0.00012715	ENSSSCG00000024959	-0.846191	0.000982906	ENSSSCG00000011899	-0.999544	0.00762724	ENSSSCG00000000536	-0.477505	0.00136206	ENSSSCG00000029217	1.99238	0.000532161
ENSSSCG00000004835	1.37534	7.16562e-07	ENSSSCG00000016646	-1.26285	3.52357e-12	ENSSSCG00000005983	2.20981	4.37883e-28	ENSSSCG00000014395	3.09311	7.43661e-20	ENSSSCG00000010453	-1.79783	0.0356956	ENSSSCG00000025355	1.0689	4.15916e-06	ENSSSCG00000027251	1.18635	0.000127602	ENSSSCG00000017272	0.861686	0.000982906	ENSSSCG00000007067	-0.869587	0.00770008	ENSSSCG00000026159	-1.90504	0.0013732	ENSSSCG00000003432	-0.879392	0.000532161
ENSSSCG00000008217	-3.12852	7.28176e-07	ENSSSCG00000005234	-2.82443	3.57111e-12	ENSSSCG00000000025	-2.74529	4.92112e-28	ENSSSCG00000006496	1.37074	7.55985e-20	ENSSSCG00000007463	1.17018	0.0357772	ENSSSCG00000006302	4.84009	4.15916e-06	ENSSSCG00000011782	1.7087	0.000127602	ENSSSCG00000001423	-0.729649	0.00100779	ENSSSCG00000026793	3.09402	0.00770008	ENSSSCG00000010148	2.0769	0.00138917	ENSSSCG00000016020	1.332	0.000533189
ENSSSCG00000008913	-1.48656	7.60631e-07	ENSSSCG00000017258	4.65329	3.70794e-12	ENSSSCG00000006031	-3.47385	5.27199e-28	ENSSSCG00000015453	-1.45162	7.90766e-20	ENSSSCG00000020923	-1.25145	0.0357772	ENSSSCG00000018063	0.826541	4.25314e-06	ENSSSCG00000015318	1.3989	0.000130202	ENSSSCG00000008004	-1.03114	0.00103107	ENSSSCG00000009430	-1.68341	0.00770008	ENSSSCG00000009658	-0.579273	0.00139723	ENSSSCG00000022313	-0.899585	0.000533847
ENSSSCG00000027762	-4.43107	7.68342e-07	ENSSSCG00000018558	3.13967	3.77559e-12	ENSSSCG00000015581	2.47154	5.37859e-28	ENSSSCG00000024867	-5.83351	8.11583e-20	ENSSSCG00000023396	-1.47328	0.0358692	ENSSSCG00000029043	4.34711	4.25314e-06	ENSSSCG00000029571	1.31051	0.000131306	ENSSSCG00000022138	2.95779	0.00105937	ENSSSCG00000030167	2.25045	0.00771595	ENSSSCG00000030578	0.49299	0.00139723	ENSSSCG00000021184	0.766495	0.000534025
ENSSSCG00000026855	5.47247	7.74272e-07	ENSSSCG00000025768	-0.758207	4.06737e-12	ENSSSCG00000026367	1.49217	5.4722e-28	ENSSSCG00000023993	-5.44358	8.1695e-20	ENSSSCG00000025308	1.87627	0.0360746	ENSSSCG00000009170	-1.11907	4.27393e-06	ENSSSCG00000021050	-2.11243	0.000131382	ENSSSCG00000013302	2.15735	0.00105943	ENSSSCG00000005316	-0.993567	0.00774094	ENSSSCG00000024995	0.855206	0.00140659	ENSSSCG00000021511	1.7956	0.000536373
ENSSSCG00000011010	-1.08929	7.76493e-07	ENSSSCG00000027516	-1.53525	4.15374e-12	ENSSSCG00000028798	-3.42203	5.48157e-28	ENSSSCG00000014219	7.5458	8.84152e-20	ENSSSCG00000017718	2.02336	0.0360746	ENSSSCG00000006728	-1.56448	4.27461e-06	ENSSSCG00000006761	0.969658	0.000133426	ENSSSCG00000015617	-1.67013	0.00107159	ENSSSCG00000025491	1.42989	0.00778244	ENSSSCG00000004870	0.753578	0.00141028	ENSSSCG00000008496	1.24656	0.000541972
ENSSSCG00000006122	2.37506	7.81719e-07	ENSSSCG00000020817	-1.25501	4.38636e-12	ENSSSCG00000005845	-1.90735	5.83077e-28	ENSSSCG00000006831	1.91033	9.54955e-20	ENSSSCG00000022961	1.05096	0.0361687	ENSSSCG00000007833	-1.55957	4.37518e-06	ENSSSCG00000006318	-1.60406	0.000134114	ENSSSCG00000011378	-0.870922	0.00107231	ENSSSCG00000010026	-1.24396	0.00815286	ENSSSCG00000011700	-0.869849	0.00141911	ENSSSCG00000024107	-0.997879	0.000552242
ENSSSCG00000008573	-1.01313	8.01839e-07	ENSSSCG00000010464	1.63078	4.49814e-12	ENSSSCG00000004561	1.51323	5.83077e-28	ENSSSCG00000030927	-6.22607	9.73829e-20	ENSSSCG00000008443	1.74615	0.0361687	ENSSSCG00000017790	0.862648	4.40101e-06	ENSSSCG00000013231	3.89364	0.000134114	ENSSSCG00000004121	2.48357	0.00107513	ENSSSCG00000000181	-1.2251	0.00815745	ENSSSCG00000013395	-2.48735	0.00141977	ENSSSCG00000029139	0.993916	0.00055368
ENSSSCG00000017084	3.38914	8.33259e-07	ENSSSCG00000013424	2.86169	4.8202e-12	ENSSSCG00000030601	3.21672	6.48423e-28	ENSSSCG00000001063	-1.66378	1.03439e-19	ENSSSCG00000013393	1.03994	0.0362621	ENSSSCG00000030010	-1.0904	4.42918e-06	ENSSSCG00000023016	-1.59379	0.000136197	ENSSSCG00000004550	-1.80004	0.00108853	ENSSSCG00000029271	1.96251	0.00822851	ENSSSCG00000001394	1.36892	0.00142798	ENSSSCG00000002036	-0.914017	0.000562589
ENSSSCG00000004886	1.28475	8.59813e-07	ENSSSCG00000003741	1.36316	5.23466e-12	ENSSSCG00000009766	-1.53566	6.72163e-28	ENSSSCG00000005829	4.52287	1.04306e-19	ENSSSCG00000011642	0.630153	0.0362621	ENSSSCG00000011752	0.913215	4.42918e-06	ENSSSCG00000003301	-4.36856	0.000136725	ENSSSCG00000024443	1.07043	0.00112882	ENSSSCG00000017630	2.89192	0.00823893	ENSSSCG00000028354	1.12639	0.00142866	ENSSSCG00000003820	0.842684	0.000568932
ENSSSCG00000004854	1.31721	9.04124e-07	ENSSSCG00000017630	-5.53458	5.24496e-12	ENSSSCG00000004108	-1.79217	7.29677e-28	ENSSSCG00000001006	2.07907	1.09226e-19	ENSSSCG00000010477	-1.67887	0.0362621	ENSSSCG00000028788	-1.40855	4.43537e-06	ENSSSCG00000023031	-4.31054	0.000138711	ENSSSCG00000018303	1.38202	0.00114016	ENSSSCG00000013320	-3.28569	0.0082462	ENSSSCG00000002754	-0.903257	0.00142866	ENSSSCG00000023031	3.25686	0.000569145
ENSSSCG00000005750	1.61029	9.11786e-07	ENSSSCG00000008973	-2.37099	5.29245e-12	ENSSSCG00000004764	-1.95285	7.71458e-28	ENSSSCG00000013242	-1.78885	1.21156e-19	ENSSSCG00000029349	0.866369	0.0362621	ENSSSCG00000001888	-1.7147	4.47631e-06	ENSSSCG00000022898	-1.92262	0.000141022	ENSSSCG00000006015	1.30404	0.00114016	ENSSSCG00000020704	1.49161	0.00828596	ENSSSCG00000003766	-1.16317	0.00143209	ENSSSCG00000011371	-1.40692	0.000578045
ENSSSCG00000008888	2.93017	9.14239e-07	ENSSSCG00000013668	3.67658	5.30425e-12	ENSSSCG00000024001	2.07242	7.74772e-28	ENSSSCG00000006171	3.75495	1.22454e-19	ENSSSCG00000030921	1.42405	0.0364635	ENSSSCG00000013736	1.64449	4.63491e-06	ENSSSCG00000016522	2.24024	0.000142656	ENSSSCG00000009555	-0.681249	0.00115587	ENSSSCG00000003276	1.82551	0.0082971	ENSSSCG00000007312	0.869303	0.00144089	ENSSSCG00000025703	1.0515	0.000578045
ENSSSCG00000004907	2.76417	9.49237e-07	ENSSSCG00000024182	-1.55484	5.45203e-12	ENSSSCG00000006081	-1.04248	8.24979e-28	ENSSSCG00000006760	-3.98365	1.31658e-19	ENSSSCG00000011102	2.09829	0.0364846	ENSSSCG00000027601	1.52551	4.66724e-06	ENSSSCG00000028494	-1.05582	0.000146339	ENSSSCG00000001686	-0.540701	0.00117345	ENSSSCG00000021877	3.13783	0.00839693	ENSSSCG00000024599	0.688745	0.00147614	ENSSSCG00000008508	0.608312	0.000578681
ENSSSCG00000027902	-2.0141	9.49365e-07	ENSSSCG00000002366	-1.07515	5.50251e-12	ENSSSCG00000027272	-2.00389	8.65242e-28	ENSSSCG00000025533	-2.26247	1.46326e-19	ENSSSCG00000017213	-0.891458	0.0368028	ENSSSCG00000029838	2.83858	4.66982e-06	ENSSSCG00000021514	2.15913	0.000146339	ENSSSCG00000007308	-1.11337	0.00118105	ENSSSCG00000023821	3.23709	0.00842958	ENSSSCG00000022494	1.72629	0.00148246	ENSSSCG00000028102	-1.40447	0.00058114
ENSSSCG00000008618	1.54374	9.5748e-07	ENSSSCG00000004522	-2.12414	5.50824e-12	ENSSSCG00000004058	-1.36295	8.73604e-28	ENSSSCG00000016538	-4.17976	1.49201e-19	ENSSSCG00000016795	-0.976846	0.0370341	ENSSSCG00000030576	4.82754	4.69666e-06	ENSSSCG00000030322	2.32865	0.000150087	ENSSSCG00000004561	1.48107	0.00118105	ENSSSCG00000026382	1.87394	0.0086041	ENSSSCG00000009836	2.18719	0.00149425	ENSSSCG00000029362	-0.734429	0.00058114
ENSSSCG00000008180	-1.89325	9.63985e-07	ENSSSCG00000004699	-3.21714	5.51396e-12	ENSSSCG00000009031	2.43932	9.63577e-28	ENSSSCG00000000623	-3.33264	1.58805e-19	ENSSSCG00000027530	-1.0196	0.0371046	ENSSSCG00000003799	-4.43297	4.81903e-06	ENSSSCG00000017095	2.95815	0.00015177	ENSSSCG00000025039	0.780487	0.00119009	ENSSSCG00000001703	-0.923218	0.00864992	ENSSSCG00000024959	0.644577	0.00150336	ENSSSCG00000023307	-1.63515	0.000588962
ENSSSCG00000021637	-2.16138	9.68992e-07	ENSSSCG00000008290	-1.47097	5.63275e-12	ENSSSCG00000008414	-1.30366	9.7425e-28	ENSSSCG00000016957	-3.0299	1.65921e-19	ENSSSCG00000011516	2.53014	0.0371256	ENSSSCG00000014569	-0.881318	4.81903e-06	ENSSSCG00000027230	-1.31757	0.00015177	ENSSSCG00000011822	0.876956	0.0011903	ENSSSCG00000016156	1.40108	0.00868465	ENSSSCG00000015909	-0.848657	0.00155296	ENSSSCG00000021791	2.77837	0.000590196
ENSSSCG00000013100	-3.33522	9.70083e-07	ENSSSCG00000010181	1.9439	5.81639e-12	ENSSSCG00000013332	2.83917	1.08105e-27	ENSSSCG00000000999	1.29343	1.75883e-19	ENSSSCG00000024072	-1.28947	0.0371256	ENSSSCG00000017392	-3.26067	4.84707e-06	ENSSSCG00000005750	1.51589	0.000151934	ENSSSCG00000029593	0.887812	0.0011981	ENSSSCG00000010046	1.60562	0.00873571	ENSSSCG00000023423	0.775004	0.00155396	ENSSSCG00000011570	-1.08734	0.000597401
ENSSSCG00000015009	0.982316	9.76288e-07	ENSSSCG00000010179	-1.29843	5.84504e-12	ENSSSCG00000010002	1.49639	1.12476e-27	ENSSSCG00000011444	2.60156	1.75883e-19	ENSSSCG00000006309	-1.56717	0.0371256	ENSSSCG00000010896	4.98823	4.98871e-06	ENSSSCG00000011677	-1.37276	0.000152061	ENSSSCG00000031010	-3.22056	0.00121234	ENSSSCG00000018746	-1.09743	0.0088923	ENSSSCG00000006074	-0.846068	0.00157808	ENSSSCG00000016199	-2.40908	0.000597796
ENSSSCG00000020803	1.22097	9.81849e-07	ENSSSCG00000016504	-2.48235	5.87745e-12	ENSSSCG00000016957	-2.46148	1.13028e-27	ENSSSCG00000007600	-5.68786	1.77737e-19	ENSSSCG00000011081	-1.50421	0.0373292	ENSSSCG00000000080	-1.72802	4.99233e-06	ENSSSCG00000029708	-1.17637	0.00015305	ENSSSCG00000022049	2.11294	0.00122675	ENSSSCG00000016160	-3.25084	0.00905857	ENSSSCG00000013030	0.996656	0.00157873	ENSSSCG00000005250	-1.30183	0.000600301
ENSSSCG00000015756	2.21017	1.00041e-06	ENSSSCG00000000189	-1.68493	6.55383e-12	ENSSSCG00000009772	-0.916187	1.30847e-27	ENSSSCG00000009778	-1.79207	1.89592e-19	ENSSSCG00000026083	1.68922	0.0373676	ENSSSCG00000003903	-1.16903	5.16332e-06	ENSSSCG00000015329	1.78242	0.00015305	ENSSSCG00000017119	-1.33955	0.00123038	ENSSSCG00000003931	2.07706	0.00905857	ENSSSCG00000011623	1.21292	0.00158257	ENSSSCG00000028663	1.00031	0.000608819
ENSSSCG00000010903	5.18757	1.01904e-06	ENSSSCG00000026805	2.43124	6.83215e-12	ENSSSCG00000028727	-2.5474	1.39806e-27	ENSSSCG00000000610	-4.47614	2.03228e-19	ENSSSCG00000030730	-1.8634	0.0373722	ENSSSCG00000011399	-0.700725	5.17056e-06	ENSSSCG00000005443	-1.19272	0.000153947	ENSSSCG00000016827	0.693471	0.0012316	ENSSSCG00000008348	0.905707	0.00919032	ENSSSCG00000001651	0.593963	0.00160459	ENSSSCG00000007079	1.73106	0.000609888
ENSSSCG00000014441	-2.54252	1.02417e-06	ENSSSCG00000020707	-4.9119	6.99853e-12	ENSSSCG00000029561	2.85282	1.39806e-27	ENSSSCG00000007278	3.11922	2.07808e-19	ENSSSCG00000001875	0.964604	0.0373722	ENSSSCG00000023048	-2.63237	5.29178e-06	ENSSSCG00000009500	-2.30313	0.00015513	ENSSSCG00000001834	-1.17525	0.00125577	ENSSSCG00000000997	-2.63839	0.00919032	ENSSSCG00000013380	-0.883472	0.00160805	ENSSSCG00000017674	0.826313	0.000613218
ENSSSCG00000008395	-1.95312	1.02582e-06	ENSSSCG00000020890	-2.96705	7.43173e-12	ENSSSCG00000009615	-2.00869	1.43443e-27	ENSSSCG00000005751	3.11774	2.22102e-19	ENSSSCG00000028559	1.7319	0.0373722	ENSSSCG00000000633	1.4093	5.29178e-06	ENSSSCG00000027157	-1.92017	0.000158206	ENSSSCG00000006039	1.19871	0.00125965	ENSSSCG00000000648	1.21394	0.00919032	ENSSSCG00000023297	-0.915483	0.00163932	ENSSSCG00000013029	-0.666491	0.000619925
ENSSSCG00000008290	-1.08515	1.02825e-06	ENSSSCG00000026173	-1.52329	7.70536e-12	ENSSSCG00000000811	-3.72366	1.47154e-27	ENSSSCG00000024045	3.28931	2.44875e-19	ENSSSCG00000021956	-2.33775	0.0376043	ENSSSCG00000024363	4.43663	5.35748e-06	ENSSSCG00000008416	1.84898	0.000159898	ENSSSCG00000020657	-1.39308	0.00126747	ENSSSCG00000010608	1.72688	0.00919032	ENSSSCG00000027323	2.02025	0.00163932	ENSSSCG00000011628	0.856776	0.000631914
ENSSSCG00000029042	-2.136	1.13645e-06	ENSSSCG00000017754	-3.28716	8.03709e-12	ENSSSCG00000004163	1.38479	1.61134e-27	ENSSSCG00000015818	-1.22825	2.50266e-19	ENSSSCG00000016569	0.939536	0.0376652	ENSSSCG00000007077	1.46375	5.39642e-06	ENSSSCG00000010935	-1.28589	0.000161492	ENSSSCG00000028488	-2.01971	0.0012676	ENSSSCG00000004121	2.31548	0.0092287	ENSSSCG00000024635	-0.53239	0.0016507	ENSSSCG00000030608	0.83156	0.000632133
ENSSSCG00000013339	-4.47318	1.15166e-06	ENSSSCG00000006875	3.22811	8.77934e-12	ENSSSCG00000002866	-2.46106	1.62756e-27	ENSSSCG00000009485	5.95552	2.62873e-19	ENSSSCG00000007383	-1.40899	0.0378036	ENSSSCG00000024660	-1.11236	5.40706e-06	ENSSSCG00000010226	-1.1876	0.000163352	ENSSSCG00000028660	0.829162	0.00127378	ENSSSCG00000010360	2.22231	0.00935022	ENSSSCG00000028979	2.50614	0.00165338	ENSSSCG00000011457	-1.76105	0.000639663
ENSSSCG00000024347	2.66536	1.19831e-06	ENSSSCG00000017298	7.14265	9.17775e-12	ENSSSCG00000016275	1.14536	1.95211e-27	ENSSSCG00000027806	-1.97377	2.74764e-19	ENSSSCG00000013410	-0.629892	0.0378036	ENSSSCG00000017278	4.78869	5.7644e-06	ENSSSCG00000021208	-2.39857	0.000167454	ENSSSCG00000004908	-0.843621	0.00127378	ENSSSCG00000015340	2.60497	0.00935022	ENSSSCG00000029825	-0.874901	0.00167751	ENSSSCG00000010665	1.0472	0.000646691
ENSSSCG00000021357	5.1521	1.22281e-06	ENSSSCG00000028559	3.00362	9.18531e-12	ENSSSCG00000000396	-1.7039	2.08698e-27	ENSSSCG00000017494	-2.81517	2.74764e-19	ENSSSCG00000021600	2.53134	0.0378036	ENSSSCG00000024976	2.38337	5.77861e-06	ENSSSCG00000031064	-3.53452	0.000169546	ENSSSCG00000003051	3.01415	0.00127561	ENSSSCG00000021966	1.06378	0.00954229	ENSSSCG00000024231	-0.895842	0.00167754	ENSSSCG00000009967	2.43607	0.000646691
ENSSSCG00000004629	-3.99424	1.2272e-06	ENSSSCG00000005057	-1.10738	9.51411e-12	ENSSSCG00000024867	-7.11015	2.59551e-27	ENSSSCG00000023178	-3.19426	2.76592e-19	ENSSSCG00000023690	1.01294	0.0380623	ENSSSCG00000004250	2.55682	5.93937e-06	ENSSSCG00000029349	1.25116	0.000173233	ENSSSCG00000014794	2.82602	0.00127595	ENSSSCG00000013302	1.99349	0.00958364	ENSSSCG00000005984	-0.895131	0.00168986	ENSSSCG00000017494	0.971798	0.000666927
ENSSSCG00000007520	0.888965	1.3256e-06	ENSSSCG00000000672	2.32264	1.07476e-11	ENSSSCG00000027257	-1.09689	3.27011e-27	ENSSSCG00000030893	-5.69563	3.23736e-19	ENSSSCG00000027452	1.6568	0.0382311	ENSSSCG00000011650	1.00177	5.97586e-06	ENSSSCG00000016277	-1.81756	0.000177691	ENSSSCG00000002926	-0.787324	0.00127595	ENSSSCG00000010726	0.978752	0.00961719	ENSSSCG00000028729	1.81257	0.00169792	ENSSSCG00000023920	-0.960383	0.000666927
ENSSSCG00000003065	-2.67776	1.3256e-06	ENSSSCG00000015905	5.55984	1.16297e-11	ENSSSCG00000006363	-1.33976	3.39823e-27	ENSSSCG00000007655	-4.88712	3.63294e-19	ENSSSCG00000021377	1.7431	0.0383412	ENSSSCG00000014255	1.30531	6.11056e-06	ENSSSCG00000030030	-1.48589	0.000179442	ENSSSCG00000007897	-1.20728	0.00130652	ENSSSCG00000023637	-1.91724	0.00962539	ENSSSCG00000005126	-2.46762	0.00169792	ENSSSCG00000030563	1.25986	0.00067009
ENSSSCG00000021914	-2.48692	1.3382e-06	ENSSSCG00000008203	-3.55207	1.16808e-11	ENSSSCG00000020892	-6.02668	3.44941e-27	ENSSSCG00000001511	-2.29632	3.63294e-19	ENSSSCG00000017103	0.985083	0.0383562	ENSSSCG00000022059	-2.6144	6.3865e-06	ENSSSCG00000025206	-0.93102	0.000190129	ENSSSCG00000009580	-1.92958	0.00132988	ENSSSCG00000020578	-1.63098	0.00967454	ENSSSCG00000027253	1.81257	0.00169792	ENSSSCG00000028220	-1.95239	0.000674923
ENSSSCG00000011570	-2.64064	1.34182e-06	ENSSSCG00000021977	-2.04004	1.17045e-11	ENSSSCG00000015227	-1.36992	3.53217e-27	ENSSSCG00000001818	-2.31524	3.73859e-19	ENSSSCG00000029450	-0.789482	0.0384183	ENSSSCG00000029170	2.98021	6.3865e-06	ENSSSCG00000022209	-4.24274	0.000190261	ENSSSCG00000023276	0.582463	0.00133229	ENSSSCG00000026658	1.69761	0.00967615	ENSSSCG00000003360	2.04206	0.00176524	ENSSSCG00000008430	0.963462	0.000675765
ENSSSCG00000029985	1.47482	1.39627e-06	ENSSSCG00000029189	7.88217	1.18253e-11	ENSSSCG00000029027	2.34811	3.80582e-27	ENSSSCG00000022828	-1.30161	4.14888e-19	ENSSSCG00000015815	1.4109	0.0389854	ENSSSCG00000002656	-1.57799	6.45904e-06	ENSSSCG00000014039	-1.15204	0.000191759	ENSSSCG00000017525	-1.08505	0.00134775	ENSSSCG00000008868	-3.2278	0.00967615	ENSSSCG00000023565	-0.745208	0.00177437	ENSSSCG00000022410	-1.17954	0.000675765
ENSSSCG00000016057	-2.48612	1.40485e-06	ENSSSCG00000024045	3.43003	1.20377e-11	ENSSSCG00000002963	-1.16786	3.96342e-27	ENSSSCG00000015506	5.20562	4.40123e-19	ENSSSCG00000028657	-1.91479	0.0392152	ENSSSCG00000007907	0.809873	6.48342e-06	ENSSSCG00000007472	-2.03567	0.000191981	ENSSSCG00000012885	-2.9822	0.00134775	ENSSSCG00000017304	-3.22577	0.00967615	ENSSSCG00000023636	0.528156	0.00179343	ENSSSCG00000030343	-1.48069	0.000677554
ENSSSCG00000010073	-1.83154	1.433e-06	ENSSSCG00000010451	-3.16794	1.35948e-11	ENSSSCG00000023803	1.56582	4.66065e-27	ENSSSCG00000008221	-9.54455	4.80343e-19	ENSSSCG00000026269	-1.75464	0.0392152	ENSSSCG00000007482	2.9262	6.50113e-06	ENSSSCG00000025401	1.15301	0.000194065	ENSSSCG00000016625	1.46844	0.00135105	ENSSSCG00000004912	-0.830878	0.00967615	ENSSSCG00000020505	1.32315	0.00179343	ENSSSCG00000002849	2.01314	0.000678315
ENSSSCG00000007543	3.07796	1.46681e-06	ENSSSCG00000010765	1.1685	1.42519e-11	ENSSSCG00000026919	-2.72839	6.08868e-27	ENSSSCG00000006357	-3.8594	4.8747e-19	ENSSSCG00000000396	-0.760157	0.0394508	ENSSSCG00000015434	1.10667	6.68598e-06	ENSSSCG00000013731	-1.06425	0.00019601	ENSSSCG00000015579	2.19141	0.00138929	ENSSSCG00000001134	2.20643	0.00974001	ENSSSCG00000022159	-1.32277	0.0017987	ENSSSCG00000008208	0.908834	0.00068087
ENSSSCG00000025033	1.59858	1.48996e-06	ENSSSCG00000002998	1.99763	1.42519e-11	ENSSSCG00000024660	-1.03012	6.08868e-27	ENSSSCG00000011079	-1.38654	5.28496e-19	ENSSSCG00000017896	-1.30097	0.0403047	ENSSSCG00000028331	3.34771	6.88959e-06	ENSSSCG00000006578	-2.35951	0.00019601	ENSSSCG00000024125	0.722759	0.00140549	ENSSSCG00000027995	2.83338	0.00997204	ENSSSCG00000021594	-1.05827	0.00184216	ENSSSCG00000013395	3.02934	0.000684539
ENSSSCG00000022149	1.53508	1.50239e-06	ENSSSCG00000004145	-2.19749	1.45153e-11	ENSSSCG00000022427	-5.66433	7.0007e-27	ENSSSCG00000006582	-3.04159	6.18175e-19	ENSSSCG00000007625	-0.891733	0.0403047	ENSSSCG00000028253	3.06672	6.99865e-06	ENSSSCG00000004912	-1.45627	0.00019601	ENSSSCG00000030474	-1.70563	0.00140549	ENSSSCG00000028804	-1.41383	0.00998881	ENSSSCG00000025223	1.03312	0.00185025	ENSSSCG00000011047	-1.15112	0.000689607
ENSSSCG00000012076	-1.813	1.56055e-06	ENSSSCG00000023714	-2.95649	1.45153e-11	ENSSSCG00000014043	-2.16602	7.34426e-27	ENSSSCG00000022429	2.51055	6.37555e-19	ENSSSCG00000028010	-1.03835	0.0404802	ENSSSCG00000023714	-1.86776	7.1226e-06	ENSSSCG00000001006	1.1772	0.000196828	ENSSSCG00000029381	1.71397	0.00140571	ENSSSCG00000001071	-1.30409	0.0101834	ENSSSCG00000001838	1.35067	0.00186428	ENSSSCG00000008493	0.897086	0.000699358
ENSSSCG00000008088	-4.64111	1.71062e-06	ENSSSCG00000027530	-1.83065	1.46236e-11	ENSSSCG00000007478	1.57079	7.7155e-27	ENSSSCG00000005234	-3.14049	6.43249e-19	ENSSSCG00000022733	-1.25439	0.0407986	ENSSSCG00000006374	-1.09564	7.21058e-06	ENSSSCG00000005243	-4.05935	0.00020095	ENSSSCG00000022145	0.646577	0.00140659	ENSSSCG00000005310	-1.02068	0.010279	ENSSSCG00000030978	-1.07616	0.00186925	ENSSSCG00000022272	1.15006	0.00070449
ENSSSCG00000006378	-2.77125	1.77672e-06	ENSSSCG00000028010	-2.45365	1.48674e-11	ENSSSCG00000000683	2.40302	8.15087e-27	ENSSSCG00000001787	-2.97145	6.86971e-19	ENSSSCG00000002910	-2.50765	0.0410987	ENSSSCG00000030209	-1.05473	7.21058e-06	ENSSSCG00000023400	4.0195	0.000205591	ENSSSCG00000000896	-1.10998	0.0014169	ENSSSCG00000016215	1.68524	0.0102931	ENSSSCG00000028555	2.1737	0.00186925	ENSSSCG00000003158	-1.29782	0.00070449
ENSSSCG00000026023	-4.73799	1.79878e-06	ENSSSCG00000008123	-2.01277	1.58205e-11	ENSSSCG00000023354	1.5417	8.19171e-27	ENSSSCG00000016835	1.67498	7.05105e-19	ENSSSCG00000028873	1.16852	0.0410991	ENSSSCG00000027248	0.992223	7.21058e-06	ENSSSCG00000007721	3.29956	0.000210846	ENSSSCG00000020462	-1.51681	0.00143441	ENSSSCG00000024775	1.88395	0.0104908	ENSSSCG00000017584	0.490927	0.00187339	ENSSSCG00000008415	0.984168	0.00070449
ENSSSCG00000027141	-4.27037	1.80954e-06	ENSSSCG00000002026	1.95699	1.6376e-11	ENSSSCG00000011366	-1.49154	9.0282e-27	ENSSSCG00000007079	2.29783	7.08292e-19	ENSSSCG00000004890	-2.0569	0.0412232	ENSSSCG00000029027	1.38026	7.3624e-06	ENSSSCG00000002792	-2.37538	0.000219837	ENSSSCG00000026122	0.867722	0.00144083	ENSSSCG00000009658	1.92844	0.0105322	ENSSSCG00000004366	-2.11811	0.00188018	ENSSSCG00000010935	1.01726	0.000712802
ENSSSCG00000014372	-0.951896	1.90124e-06	ENSSSCG00000027550	1.70556	1.65087e-11	ENSSSCG00000015851	0.978937	9.38723e-27	ENSSSCG00000021177	7.32728	7.99271e-19	ENSSSCG00000022155	1.09923	0.0414302	ENSSSCG00000025042	-1.81153	7.3624e-06	ENSSSCG00000021624	3.13244	0.000224002	ENSSSCG00000014082	0.5571	0.00144083	ENSSSCG00000007136	1.72991	0.0107673	ENSSSCG00000006155	-0.78398	0.00188364	ENSSSCG00000010991	-2.47644	0.000716764
ENSSSCG00000007895	-0.809427	1.92671e-06	ENSSSCG00000003400	7.09693	1.65888e-11	ENSSSCG00000008203	-6.36017	1.24099e-26	ENSSSCG00000013094	0.946921	8.27347e-19	ENSSSCG00000002002	-1.50787	0.0420991	ENSSSCG00000006691	2.09255	7.39768e-06	ENSSSCG00000004996	-1.45601	0.000226166	ENSSSCG00000028513	0.886621	0.00144829	ENSSSCG00000026872	-1.31577	0.0107742	ENSSSCG00000023031	-2.48126	0.00188653	ENSSSCG00000015652	1.36922	0.000719955
ENSSSCG00000014023	-0.992895	1.97352e-06	ENSSSCG00000023671	-2.39923	1.70817e-11	ENSSSCG00000007901	-2.98318	1.30112e-26	ENSSSCG00000006308	-1.70463	8.69624e-19	ENSSSCG00000028431	-0.745519	0.0425582	ENSSSCG00000026877	-1.25087	7.68149e-06	ENSSSCG00000001819	-1.59201	0.000227332	ENSSSCG00000009818	1.23538	0.00145729	ENSSSCG00000004902	1.59784	0.0110668	ENSSSCG00000021154	-2.19078	0.00189578	ENSSSCG00000004782	1.78127	0.000719955
ENSSSCG00000000142	1.86786	1.99433e-06	ENSSSCG00000021766	5.35209	1.82327e-11	ENSSSCG00000007646	-1.42628	1.30112e-26	ENSSSCG00000001762	2.21908	9.42829e-19	ENSSSCG00000015298	-0.719118	0.0430589	ENSSSCG00000014217	1.28004	7.81745e-06	ENSSSCG00000000784	-1.56888	0.00023027	ENSSSCG00000000524	0.972846	0.00145838	ENSSSCG00000010962	-2.15247	0.0110912	ENSSSCG00000015668	-0.627656	0.00189578	ENSSSCG00000017391	-1.70585	0.00073003
ENSSSCG00000023489	-3.70208	2.03563e-06	ENSSSCG00000017386	-1.02371	1.99864e-11	ENSSSCG00000020993	-2.32625	1.43633e-26	ENSSSCG00000026081	-1.75324	9.59511e-19	ENSSSCG00000016792	-0.951863	0.0437481	ENSSSCG00000023083	1.04578	7.82721e-06	ENSSSCG00000004190	-1.3075	0.000230438	ENSSSCG00000028855	0.928403	0.00148176	ENSSSCG00000016769	-1.18034	0.0114447	ENSSSCG00000024378	2.47812	0.00190646	ENSSSCG00000012984	-0.958884	0.000733431
ENSSSCG00000013008	1.7075	2.03955e-06	ENSSSCG00000026807	-1.25141	2.02864e-11	ENSSSCG00000004769	3.13618	1.60678e-26	ENSSSCG00000025836	-3.10934	1.53762e-18	ENSSSCG00000010002	0.856815	0.0437481	ENSSSCG00000022081	1.25663	7.8474e-06	ENSSSCG00000009844	-2.0597	0.000239245	ENSSSCG00000031039	-2.03875	0.00148176	ENSSSCG00000004439	-0.891115	0.0115268	ENSSSCG00000007746	2.44183	0.00190797	ENSSSCG00000000952	0.986148	0.00073549
ENSSSCG00000016708	-1.33592	2.05372e-06	ENSSSCG00000026183	-7.06749	2.02864e-11	ENSSSCG00000011207	2.76753	1.694e-26	ENSSSCG00000016313	3.89596	1.56222e-18	ENSSSCG00000025687	-1.97927	0.0438425	ENSSSCG00000009419	-1.28088	7.86276e-06	ENSSSCG00000029257	2.11095	0.000243116	ENSSSCG00000003109	-0.824028	0.00149188	ENSSSCG00000026787	0.95884	0.011643	ENSSSCG00000017591	0.724594	0.00192255	ENSSSCG00000008827	0.994079	0.000752707
ENSSSCG00000025578	2.34016	2.05372e-06	ENSSSCG00000006902	-3.65313	2.05612e-11	ENSSSCG00000001900	-1.35476	1.70064e-26	ENSSSCG00000005194	9.25958	1.57238e-18	ENSSSCG00000015907	-1.28726	0.0438425	ENSSSCG00000027246	-1.85645	7.92007e-06	ENSSSCG00000006862	-1.20825	0.000245277	ENSSSCG00000013410	-0.618204	0.0014997	ENSSSCG00000012885	-2.81792	0.0119143	ENSSSCG00000010952	-1.43873	0.00193645	ENSSSCG00000007839	-0.822797	0.000758839
ENSSSCG00000010210	-2.13889	2.18693e-06	ENSSSCG00000028040	-1.1222	2.08176e-11	ENSSSCG00000023903	-1.27894	1.97481e-26	ENSSSCG00000007682	-1.86234	1.74794e-18	ENSSSCG00000008193	-1.78622	0.0439245	ENSSSCG00000009410	-1.20892	7.92131e-06	ENSSSCG00000006589	2.84082	0.000245538	ENSSSCG00000009670	2.13427	0.00150073	ENSSSCG00000003714	-3.1562	0.0119889	ENSSSCG00000022867	0.665645	0.00194051	ENSSSCG00000022751	0.871239	0.000759955
ENSSSCG00000010953	-3.56029	2.23456e-06	ENSSSCG00000020993	-2.93458	2.09059e-11	ENSSSCG00000023435	-1.69006	2.07879e-26	ENSSSCG00000004331	2.17802	1.753e-18	ENSSSCG00000002366	-0.842901	0.0440803	ENSSSCG00000017395	-1.22884	7.99021e-06	ENSSSCG00000025537	-0.924658	0.000245713	ENSSSCG00000022494	-1.74627	0.00150302	ENSSSCG00000023212	-1.19336	0.0123791	ENSSSCG00000030803	2.4725	0.00194959	ENSSSCG00000003468	-0.910797	0.000764114
ENSSSCG00000008602	-1.11904	2.27011e-06	ENSSSCG00000004764	-1.47185	2.21817e-11	ENSSSCG00000002846	-1.06779	2.07879e-26	ENSSSCG00000007327	-1.93414	1.91843e-18	ENSSSCG00000010739	1.84966	0.045109	ENSSSCG00000022585	-2.23962	7.99076e-06	ENSSSCG00000014016	-1.29739	0.000245713	ENSSSCG00000006014	1.25103	0.00152654	ENSSSCG00000006120	-1.34318	0.0128787	ENSSSCG00000001030	0.638541	0.00196024	ENSSSCG00000023371	-1.18872	0.000764114
ENSSSCG00000003593	5.0755	2.27845e-06	ENSSSCG00000005724	-4.17309	2.23277e-11	ENSSSCG00000003718	-1.38875	2.13184e-26	ENSSSCG00000024424	-1.42257	1.94684e-18	ENSSSCG00000021407	-1.49111	0.0452663	ENSSSCG00000006911	2.5556	8.03615e-06	ENSSSCG00000009910	0.952159	0.000246037	ENSSSCG00000025245	-1.36137	0.00152717	ENSSSCG00000027849	-0.972518	0.012959	ENSSSCG00000021472	0.751338	0.00196369	ENSSSCG00000003950	-1.43253	0.000764114
ENSSSCG00000024367	1.32272	2.33905e-06	ENSSSCG00000017101	2.98667	2.31854e-11	ENSSSCG00000000916	3.1409	2.30044e-26	ENSSSCG00000020890	-3.61925	1.95441e-18	ENSSSCG00000026516	1.81241	0.0454112	ENSSSCG00000022916	-1.50382	8.07626e-06	ENSSSCG00000004829	1.51513	0.000248505	ENSSSCG00000021393	2.64689	0.00156441	ENSSSCG00000007285	-0.892702	0.0129849	ENSSSCG00000013284	-0.515966	0.00196369	ENSSSCG00000003697	2.01572	0.000764114
ENSSSCG00000007909	2.14306	2.4106e-06	ENSSSCG00000025689	7.07186	2.49108e-11	ENSSSCG00000006325	1.95226	2.30044e-26	ENSSSCG00000025758	-1.60894	1.98476e-18	ENSSSCG00000027582	-1.34487	0.0456487	ENSSSCG00000028809	-1.81299	8.08447e-06	ENSSSCG00000001787	-1.6193	0.000250523	ENSSSCG00000021134	1.02363	0.00156799	ENSSSCG00000023325	-1.43566	0.0129849	ENSSSCG00000004417	2.24714	0.00200649	ENSSSCG00000006276	-2.01787	0.000764114
ENSSSCG00000005751	1.88295	2.44036e-06	ENSSSCG00000000735	1.16424	2.72275e-11	ENSSSCG00000001398	-3.89755	2.34787e-26	ENSSSCG00000030202	2.54534	2.04273e-18	ENSSSCG00000011295	-1.52925	0.0458986	ENSSSCG00000022898	-1.62142	8.58245e-06	ENSSSCG00000029633	-3.17486	0.000251732	ENSSSCG00000024780	-1.20578	0.00160718	ENSSSCG00000011495	-1.19024	0.0129849	ENSSSCG00000029854	1.54838	0.00203792	ENSSSCG00000016961	0.733997	0.000772102
ENSSSCG00000011997	-1.82228	2.44337e-06	ENSSSCG00000028739	-2.41135	2.79504e-11	ENSSSCG00000001063	-1.25851	2.38024e-26	ENSSSCG00000022258	3.28509	2.0811e-18	ENSSSCG00000021638	-2.18021	0.0460406	ENSSSCG00000003187	-1.10194	8.91067e-06	ENSSSCG00000027074	-1.31996	0.000258419	ENSSSCG00000016758	-1.0095	0.00161192	ENSSSCG00000025419	-1.22596	0.0130577	ENSSSCG00000022843	1.45329	0.00205539	ENSSSCG00000030830	2.49867	0.000776638
ENSSSCG00000030212	2.01104	2.483e-06	ENSSSCG00000022701	-5.25087	2.80917e-11	ENSSSCG00000020462	-3.6944	2.4582e-26	ENSSSCG00000004053	-2.49846	2.09456e-18	ENSSSCG00000027230	-0.732983	0.0462325	ENSSSCG00000007513	-0.858799	8.93328e-06	ENSSSCG00000016920	3.9933	0.000259948	ENSSSCG00000028465	-1.08068	0.00164169	ENSSSCG00000026257	1.16914	0.0131227	ENSSSCG00000030665	1.50877	0.00207263	ENSSSCG00000022427	-2.46794	0.000779618
ENSSSCG00000021750	0.880587	2.5371e-06	ENSSSCG00000028256	2.76466	3.14618e-11	ENSSSCG00000028169	3.47226	2.68889e-26	ENSSSCG00000015659	2.50605	2.09912e-18	ENSSSCG00000030566	0.662307	0.0469274	ENSSSCG00000011628	0.688212	8.93999e-06	ENSSSCG00000007278	1.97227	0.000266142	ENSSSCG00000017092	-1.76481	0.00165894	ENSSSCG00000009104	1.65733	0.0131616	ENSSSCG00000029262	-0.522148	0.00207301	ENSSSCG00000000799	-1.35598	0.000791135
ENSSSCG00000021177	-1.12782	2.5864e-06	ENSSSCG00000000652	-2.76477	3.21095e-11	ENSSSCG00000005311	-3.03866	2.98108e-26	ENSSSCG00000013302	1.68343	2.29563e-18	ENSSSCG00000013731	-0.717617	0.0469293	ENSSSCG00000024722	0.907984	8.95699e-06	ENSSSCG00000029460	-1.8419	0.000271436	ENSSSCG00000000890	0.927956	0.00165894	ENSSSCG00000002712	1.66053	0.0131616	ENSSSCG00000003670	-0.688096	0.00209594	ENSSSCG00000017255	0.923383	0.000817193
ENSSSCG00000025399	-3.86829	2.62329e-06	ENSSSCG00000005604	1.26991	3.46024e-11	ENSSSCG00000027881	-3.51536	3.37017e-26	ENSSSCG00000008007	1.83305	2.4613e-18	ENSSSCG00000002806	0.842904	0.0474094	ENSSSCG00000011935	-2.98855	8.97614e-06	ENSSSCG00000030160	1.5672	0.000271436	ENSSSCG00000016835	1.12162	0.0016963	ENSSSCG00000026593	-1.19618	0.0131913	ENSSSCG00000009555	0.776627	0.00209594	ENSSSCG00000014161	0.887767	0.000819809
ENSSSCG00000009361	1.26861	2.66873e-06	ENSSSCG00000023220	2.85211	3.66826e-11	ENSSSCG00000026658	2.9006	3.44327e-26	ENSSSCG00000029944	2.13469	2.65128e-18	ENSSSCG00000008217	-2.00744	0.0475587	ENSSSCG00000011740	-1.22687	9.27226e-06	ENSSSCG00000010446	-1.6139	0.000272341	ENSSSCG00000021429	0.998193	0.00170657	ENSSSCG00000003216	1.18225	0.0131913	ENSSSCG00000027140	-0.646319	0.00212172	ENSSSCG00000025682	1.33717	0.000861625
ENSSSCG00000027892	4.67329	2.76104e-06	ENSSSCG00000006054	-1.55345	3.67955e-11	ENSSSCG00000029514	-1.87399	3.5639e-26	ENSSSCG00000001770	-2.17287	2.68632e-18	ENSSSCG00000017218	0.916258	0.0478043	ENSSSCG00000027645	-1.92879	9.29053e-06	ENSSSCG00000030325	1.93971	0.000276767	ENSSSCG00000008346	0.873609	0.00170657	ENSSSCG00000022036	-1.0093	0.0131913	ENSSSCG00000025329	0.492886	0.00213032	ENSSSCG00000006927	-2.78335	0.00086668
ENSSSCG00000018080	1.1277	2.79963e-06	ENSSSCG00000007067	1.39603	3.68107e-11	ENSSSCG00000014441	-2.18196	3.62454e-26	ENSSSCG00000024527	-1.87534	2.93927e-18	ENSSSCG00000003109	-0.968288	0.0479172	ENSSSCG00000010791	-1.30296	9.38425e-06	ENSSSCG00000006300	-1.43969	0.00027823	ENSSSCG00000006288	2.53965	0.00171393	ENSSSCG00000007674	2.97708	0.0132181	ENSSSCG00000027912	-0.565234	0.00213085	ENSSSCG00000028515	1.3768	0.000868081
ENSSSCG00000027060	-1.70525	2.83523e-06	ENSSSCG00000007646	-1.08235	3.72586e-11	ENSSSCG00000007682	-2.1412	4.9989e-26	ENSSSCG00000006359	3.67703	2.99625e-18	ENSSSCG00000026649	1.61532	0.0479172	ENSSSCG00000027995	2.94384	9.45794e-06	ENSSSCG00000007986	3.8358	0.000280833	ENSSSCG00000010010	-1.03843	0.00173679	ENSSSCG00000015092	-2.00995	0.0132743	ENSSSCG00000006892	-0.781719	0.00214459	ENSSSCG00000012965	-0.826987	0.000870112
ENSSSCG00000001787	-1.2906	2.88152e-06	ENSSSCG00000024794	1.49399	3.74176e-11	ENSSSCG00000010637	5.52414	5.16527e-26	ENSSSCG00000015710	-1.81484	3.08381e-18	ENSSSCG00000015313	1.11562	0.0479172	ENSSSCG00000008844	1.40484	1.01246e-05	ENSSSCG00000026832	3.34849	0.000280845	ENSSSCG00000025162	-1.45628	0.00174708	ENSSSCG00000005443	-0.685574	0.0132743	ENSSSCG00000006781	-2.14181	0.00215051	ENSSSCG00000026931	-1.32822	0.000870112
ENSSSCG00000012954	5.01109	2.93751e-06	ENSSSCG00000013901	-2.48102	3.79373e-11	ENSSSCG00000009185	-1.00607	5.83611e-26	ENSSSCG00000022116	-2.89454	3.14335e-18	ENSSSCG00000026362	1.0249	0.0479172	ENSSSCG00000009888	-1.28892	1.03987e-05	ENSSSCG00000028301	2.1474	0.000282409	ENSSSCG00000007528	2.88981	0.00174708	ENSSSCG00000022856	-3.14199	0.0136468	ENSSSCG00000014094	-0.527321	0.00215696	ENSSSCG00000003155	-2.03007	0.00087248
ENSSSCG00000002032	1.5052	2.96016e-06	ENSSSCG00000016491	-7.26108	3.80309e-11	ENSSSCG00000009517	-10.4716	7.04062e-26	ENSSSCG00000000660	-4.0715	3.17308e-18	ENSSSCG00000006455	-2.04541	0.0480624	ENSSSCG00000006727	2.11654	1.04432e-05	ENSSSCG00000003729	-1.29029	0.000283429	ENSSSCG00000004998	0.839536	0.00174708	ENSSSCG00000013654	2.44357	0.0136661	ENSSSCG00000017134	1.15378	0.00216471	ENSSSCG00000025851	0.907802	0.000879047
ENSSSCG00000007975	3.75935	2.96802e-06	ENSSSCG00000015322	-1.39189	3.83362e-11	ENSSSCG00000020578	-4.66655	7.7268e-26	ENSSSCG00000027341	5.23295	3.21556e-18	ENSSSCG00000023746	2.02727	0.0480624	ENSSSCG00000016903	-2.59737	1.05787e-05	ENSSSCG00000009180	-2.91079	0.000286177	ENSSSCG00000005688	-3.04797	0.00175119	ENSSSCG00000006290	-0.98764	0.0137639	ENSSSCG00000022398	-0.568379	0.0021668	ENSSSCG00000025534	0.827602	0.000880299
ENSSSCG00000015567	-1.89702	3.05663e-06	ENSSSCG00000017496	-1.46925	3.86175e-11	ENSSSCG00000011876	-1.65812	9.10526e-26	ENSSSCG00000015241	7.3585	3.37325e-18	ENSSSCG00000006070	-0.909186	0.048096	ENSSSCG00000030978	-1.74067	1.06914e-05	ENSSSCG00000009496	3.66262	0.000287762	ENSSSCG00000029879	2.72661	0.00176294	ENSSSCG00000028635	-1.00259	0.0137814	ENSSSCG00000017207	0.624014	0.00220969	ENSSSCG00000016599	1.33374	0.000880299
ENSSSCG00000006815	-2.29127	3.0606e-06	ENSSSCG00000007501	4.05779	3.86175e-11	ENSSSCG00000007504	2.57225	9.13716e-26	ENSSSCG00000026474	9.26048	3.58177e-18	ENSSSCG00000029571	-1.32265	0.0482299	ENSSSCG00000030359	-1.04749	1.07171e-05	ENSSSCG00000014818	2.97766	0.000294307	ENSSSCG00000008422	1.08217	0.00179727	ENSSSCG00000008416	2.11573	0.0138243	ENSSSCG00000018080	-1.59988	0.00223401	ENSSSCG00000010830	-1.92537	0.000888905
ENSSSCG00000001404	-3.31632	3.09155e-06	ENSSSCG00000024690	-1.8434	3.9146e-11	ENSSSCG00000016153	3.78627	1.00061e-25	ENSSSCG00000001405	-2.55365	3.673e-18	ENSSSCG00000001765	1.30635	0.0482299	ENSSSCG00000029708	-1.31785	1.07593e-05	ENSSSCG00000015930	-1.79342	0.000294589	ENSSSCG00000003697	1.87268	0.00179727	ENSSSCG00000003439	-0.835898	0.0138939	ENSSSCG00000016026	-0.437813	0.00223892	ENSSSCG00000007682	-1.14183	0.000904651
ENSSSCG00000023660	0.912793	3.15889e-06	ENSSSCG00000030408	-2.23305	3.9734e-11	ENSSSCG00000011873	-2.96408	1.02948e-25	ENSSSCG00000007975	7.14752	3.74829e-18	ENSSSCG00000009963	2.10254	0.0482299	ENSSSCG00000011979	-3.27754	1.11448e-05	ENSSSCG00000001986	1.17187	0.00029932	ENSSSCG00000000217	1.45312	0.00179727	ENSSSCG00000021391	2.48078	0.0140867	ENSSSCG00000013746	0.578372	0.00225589	ENSSSCG00000005255	1.33677	0.000912649
ENSSSCG00000015506	3.59506	3.16476e-06	ENSSSCG00000026006	-1.01144	4.06432e-11	ENSSSCG00000014920	1.11483	1.08856e-25	ENSSSCG00000025042	-3.54162	3.81229e-18	ENSSSCG00000015353	-1.40355	0.0484718	ENSSSCG00000027498	1.23844	1.13407e-05	ENSSSCG00000020892	-1.96001	0.00030138	ENSSSCG00000002868	-0.932198	0.00179914	ENSSSCG00000009231	-1.32296	0.0141186	ENSSSCG00000022656	-0.651254	0.00225589	ENSSSCG00000004117	-1.07248	0.000916603
ENSSSCG00000027976	2.34327	3.39851e-06	ENSSSCG00000009361	1.66553	4.06959e-11	ENSSSCG00000003395	-2.28841	1.15641e-25	ENSSSCG00000009661	3.44165	3.8601e-18	ENSSSCG00000022855	-1.65272	0.0484718	ENSSSCG00000000086	-2.84693	1.13628e-05	ENSSSCG00000013332	1.90416	0.00030138	ENSSSCG00000010214	2.04374	0.00179914	ENSSSCG00000017022	1.74226	0.0142478	ENSSSCG00000007227	1.06324	0.00225589	ENSSSCG00000021672	-1.18876	0.000919489
ENSSSCG00000000262	-0.969088	3.43303e-06	ENSSSCG00000022126	1.93496	4.13268e-11	ENSSSCG00000002494	2.80326	1.31178e-25	ENSSSCG00000017822	1.12248	3.86971e-18	ENSSSCG00000016862	1.82622	0.0487374	ENSSSCG00000029335	3.18911	1.14771e-05	ENSSSCG00000005318	-1.17571	0.000301804	ENSSSCG00000004345	1.28622	0.00182311	ENSSSCG00000005935	1.0767	0.0142874	ENSSSCG00000000597	-2.44319	0.00227445	ENSSSCG00000016754	-1.62609	0.000921941
ENSSSCG00000027089	0.83396	3.4455e-06	ENSSSCG00000007901	-2.5547	4.20803e-11	ENSSSCG00000009361	2.66279	1.32075e-25	ENSSSCG00000029691	-3.12398	3.88646e-18	ENSSSCG00000024626	1.15426	0.048972	ENSSSCG00000022692	-3.76107	1.15587e-05	ENSSSCG00000000896	-1.89376	0.000304763	ENSSSCG00000015501	1.63736	0.00185168	ENSSSCG00000030313	2.16048	0.0143718	ENSSSCG00000002411	-0.868249	0.00227445	ENSSSCG00000030141	1.59252	0.000933489
ENSSSCG00000008119	-2.42004	3.45702e-06	ENSSSCG00000023212	-1.71718	4.28512e-11	ENSSSCG00000008443	0.915598	1.34651e-25	ENSSSCG00000023371	2.45381	3.98901e-18	ENSSSCG00000006696	0.986512	0.048972	ENSSSCG00000028367	-2.15671	1.16982e-05	ENSSSCG00000015353	-2.11748	0.000305904	ENSSSCG00000013578	-2.86137	0.00186311	ENSSSCG00000026081	-1.02132	0.0144766	ENSSSCG00000015508	-2.02517	0.00227772	ENSSSCG00000013424	-1.30384	0.000934955
ENSSSCG00000004541	4.04491	3.48458e-06	ENSSSCG00000009512	3.96282	4.37506e-11	ENSSSCG00000003903	-1.60647	1.35834e-25	ENSSSCG00000008618	3.19493	4.02258e-18	ENSSSCG00000011393	-1.03042	0.048972	ENSSSCG00000022357	-1.27291	1.17193e-05	ENSSSCG00000024333	-3.69019	0.000305904	ENSSSCG00000011264	-1.00782	0.00187613	ENSSSCG00000010330	1.20448	0.0145024	ENSSSCG00000006824	-0.503905	0.00231655	ENSSSCG00000030392	3.13664	0.000948605
ENSSSCG00000016210	1.54773	3.5669e-06	ENSSSCG00000027224	1.36253	4.43331e-11	ENSSSCG00000017024	-1.05037	1.43532e-25	ENSSSCG00000001410	1.65457	4.40203e-18	ENSSSCG00000014380	1.44848	0.048972	ENSSSCG00000025858	1.99095	1.17606e-05	ENSSSCG00000000914	-1.00956	0.000320353	ENSSSCG00000026554	-1.21029	0.00188898	ENSSSCG00000021188	2.75654	0.0146069	ENSSSCG00000007796	1.39761	0.00232646	ENSSSCG00000002039	-1.39305	0.000948605
ENSSSCG00000029345	2.92112	3.70627e-06	ENSSSCG00000015555	1.81198	4.61202e-11	ENSSSCG00000022506	2.35959	1.47824e-25	ENSSSCG00000024127	-1.65975	4.50051e-18	ENSSSCG00000022919	0.875528	0.048972	ENSSSCG00000004544	-0.954384	1.20563e-05	ENSSSCG00000006273	1.33002	0.000320509	ENSSSCG00000030174	-0.668651	0.00192436	ENSSSCG00000004705	-1.25268	0.0147297	ENSSSCG00000026181	-1.09793	0.00234972	ENSSSCG00000024333	2.97659	0.000948605
ENSSSCG00000017092	1.9443	3.7117e-06	ENSSSCG00000016153	5.08553	4.72755e-11	ENSSSCG00000017203	-1.18373	1.52726e-25	ENSSSCG00000017403	-1.19823	4.75971e-18	ENSSSCG00000018039	2.15352	0.048972	ENSSSCG00000011673	1.34638	1.22071e-05	ENSSSCG00000002002	-1.74833	0.000328442	ENSSSCG00000014249	2.76437	0.00193602	ENSSSCG00000030189	1.34016	0.0147297	ENSSSCG00000021289	0.649243	0.00241604	ENSSSCG00000001377	2.31387	0.000948605
ENSSSCG00000023077	1.13696	3.7117e-06	ENSSSCG00000000779	3.2944	4.74751e-11	ENSSSCG00000013349	-1.202	1.55091e-25	ENSSSCG00000008222	-1.62836	5.44175e-18	ENSSSCG00000010210	1.09058	0.048972	ENSSSCG00000027146	-1.26109	1.23202e-05	ENSSSCG00000027017	-1.41177	0.000330168	ENSSSCG00000017685	2.0535	0.00200385	ENSSSCG00000023027	-0.631187	0.0147297	ENSSSCG00000009454	-1.49661	0.00241604	ENSSSCG00000016954	0.761928	0.000948605
ENSSSCG00000006969	4.97797	3.94378e-06	ENSSSCG00000013775	-2.09403	4.83762e-11	ENSSSCG00000013474	-3.05212	1.69214e-25	ENSSSCG00000029408	-9.66583	5.45424e-18	ENSSSCG00000029488	1.56225	0.0492918	ENSSSCG00000016916	1.47183	1.23202e-05	ENSSSCG00000013747	1.53434	0.000330818	ENSSSCG00000022419	0.882222	0.00200535	ENSSSCG00000003568	-1.6836	0.0147297	ENSSSCG00000000141	0.430546	0.00243867	ENSSSCG00000017014	2.59219	0.000951052
ENSSSCG00000004145	-1.44045	3.97208e-06	ENSSSCG00000028224	4.31244	5.42226e-11	ENSSSCG00000013392	-0.85539	1.99273e-25	ENSSSCG00000007523	2.25879	6.29723e-18	ENSSSCG00000014213	1.4855	0.0492918	ENSSSCG00000015531	0.734754	1.27165e-05	ENSSSCG00000028872	-2.63681	0.000335989	ENSSSCG00000013640	-0.703404	0.00200671	ENSSSCG00000008203	-2.35451	0.0147297	ENSSSCG00000024540	-0.612123	0.00247299	ENSSSCG00000005399	0.81434	0.000958904
ENSSSCG00000009825	-1.04333	4.0088e-06	ENSSSCG00000011297	-1.53152	5.49082e-11	ENSSSCG00000008768	-3.13831	2.00253e-25	ENSSSCG00000021050	-2.19771	6.75283e-18	ENSSSCG00000022226	-2.12324	0.0492918	ENSSSCG00000010314	0.840233	1.27529e-05	ENSSSCG00000012881	1.52839	0.000336844	ENSSSCG00000023944	3.05611	0.00201539	ENSSSCG00000025630	-1.15475	0.0147297	ENSSSCG00000018082	-0.862223	0.00250242	ENSSSCG00000029340	0.829654	0.000961064
ENSSSCG00000029139	1.00704	4.0088e-06	ENSSSCG00000008724	3.26772	5.52239e-11	ENSSSCG00000030318	-1.03239	2.21042e-25	ENSSSCG00000016346	2.06626	6.96127e-18	ENSSSCG00000021646	1.2004	0.0492918	ENSSSCG00000005574	-0.926143	1.2897e-05	ENSSSCG00000023253	2.25817	0.000338708	ENSSSCG00000013039	-1.13274	0.00201539	ENSSSCG00000030004	-0.826391	0.0147297	ENSSSCG00000004411	-0.899343	0.00252913	ENSSSCG00000025355	1.06974	0.000964269
ENSSSCG00000005267	-0.972006	4.07908e-06	ENSSSCG00000013771	1.853	5.5644e-11	ENSSSCG00000022270	3.57318	2.22285e-25	ENSSSCG00000006013	-5.76863	7.75912e-18	ENSSSCG00000013876	-0.888886	0.0492918	ENSSSCG00000022119	-2.34059	1.29292e-05	ENSSSCG00000022585	-2.13241	0.000344556	ENSSSCG00000014409	0.63681	0.00202318	ENSSSCG00000024780	-1.10714	0.0148499	ENSSSCG00000014967	-2.13085	0.00253954	ENSSSCG00000025252	3.13453	0.000964269
ENSSSCG00000017617	-1.54526	4.07908e-06	ENSSSCG00000025173	-2.32474	5.58871e-11	ENSSSCG00000025858	2.74289	2.22285e-25	ENSSSCG00000009378	3.07448	7.88855e-18	ENSSSCG00000029951	1.73344	0.0494499	ENSSSCG00000008245	-0.919754	1.30576e-05	ENSSSCG00000005992	1.74325	0.000351603	ENSSSCG00000003014	-1.30335	0.00203714	ENSSSCG00000026181	-1.10696	0.0149423	ENSSSCG00000003359	0.860445	0.00256033	ENSSSCG00000000633	-1.68418	0.000964764
ENSSSCG00000022837	2.45999	4.10806e-06	ENSSSCG00000006070	-1.63018	5.82448e-11	ENSSSCG00000017394	1.26847	2.46619e-25	ENSSSCG00000030825	-6.09594	7.8939e-18	ENSSSCG00000007600	-1.76041	0.0498345	ENSSSCG00000014924	-1.1218	1.35668e-05	ENSSSCG00000001867	-1.36972	0.000351603	ENSSSCG00000029359	-1.07403	0.00203714	ENSSSCG00000028180	-0.964291	0.0149423	ENSSSCG00000027182	-1.76072	0.0025765	ENSSSCG00000028065	0.854593	0.000965502
ENSSSCG00000016758	-1.17983	4.12877e-06	ENSSSCG00000003101	5.65705	6.38015e-11	ENSSSCG00000016475	-3.79509	3.26767e-25	ENSSSCG00000009924	-1.27172	7.94926e-18	ENSSSCG00000017553	0.746075	0.0499638	ENSSSCG00000022575	-2.06771	1.36734e-05	ENSSSCG00000022537	2.50961	0.000354538	ENSSSCG00000023287	2.73231	0.00204464	ENSSSCG00000004408	-0.721693	0.0149566	ENSSSCG00000008096	-1.95184	0.00257813	ENSSSCG00000008468	-0.931102	0.000966066
ENSSSCG00000003626	-0.792783	4.12877e-06	ENSSSCG00000027601	-2.68054	6.46632e-11	ENSSSCG00000015790	-1.28032	3.56477e-25	ENSSSCG00000029262	-1.28387	8.06121e-18	ENSSSCG00000001465	-1.98749	0.0499638	ENSSSCG00000004421	-1.04123	1.40962e-05	ENSSSCG00000027487	-1.24577	0.000361381	ENSSSCG00000008624	-1.09523	0.00204464	ENSSSCG00000006904	1.22314	0.0151325	ENSSSCG00000009818	-1.22562	0.00258859	ENSSSCG00000010189	0.643772	0.000975746
ENSSSCG00000009703	-2.22778	4.12877e-06	ENSSSCG00000015329	1.94658	6.58552e-11	ENSSSCG00000010756	-1.82435	4.17289e-25	ENSSSCG00000013664	-2.12315	8.06716e-18				ENSSSCG00000005491	-0.859378	1.55171e-05	ENSSSCG00000030657	1.24509	0.000361381	ENSSSCG00000028338	-1.83246	0.00204956	ENSSSCG00000026757	2.3681	0.0151524	ENSSSCG00000027689	1.19034	0.00260975	ENSSSCG00000000165	1.02104	0.000981016
ENSSSCG00000017105	2.81687	4.2602e-06	ENSSSCG00000015612	4.96255	6.62769e-11	ENSSSCG00000015545	-2.52526	4.17451e-25	ENSSSCG00000005071	2.48211	8.29593e-18				ENSSSCG00000017137	-2.57846	1.56998e-05	ENSSSCG00000007000	1.5245	0.000367268	ENSSSCG00000001409	-0.746413	0.00204956	ENSSSCG00000024517	-1.64977	0.0151524	ENSSSCG00000022749	0.696902	0.00262046	ENSSSCG00000027624	1.46396	0.0009899
ENSSSCG00000015560	-1.16079	4.26455e-06	ENSSSCG00000005906	1.06029	6.76121e-11	ENSSSCG00000010999	-0.942424	4.61416e-25	ENSSSCG00000015098	-2.1698	8.55382e-18				ENSSSCG00000003211	-0.710801	1.58959e-05	ENSSSCG00000013779	-1.24203	0.000371191	ENSSSCG00000015556	-2.20273	0.00204956	ENSSSCG00000002747	2.77106	0.0151656	ENSSSCG00000022823	1.35428	0.00264069	ENSSSCG00000026622	-1.27029	0.00100341
ENSSSCG00000003722	-2.82663	4.2902e-06	ENSSSCG00000000253	3.78339	7.0086e-11	ENSSSCG00000000146	-3.42202	6.21312e-25	ENSSSCG00000029122	2.37756	8.703e-18				ENSSSCG00000028225	0.897475	1.60526e-05	ENSSSCG00000014798	4.13807	0.00037632	ENSSSCG00000022300	0.593351	0.00205148	ENSSSCG00000027147	1.17564	0.0152732	ENSSSCG00000010680	-2.3881	0.00269863	ENSSSCG00000021287	1.31085	0.00100741
ENSSSCG00000008681	1.12193	4.33548e-06	ENSSSCG00000030216	2.30622	7.34505e-11	ENSSSCG00000027544	-3.62724	6.2498e-25	ENSSSCG00000024945	2.86097	9.01075e-18				ENSSSCG00000027877	-1.43204	1.60526e-05	ENSSSCG00000003983	-3.99879	0.000381659	ENSSSCG00000010278	-1.54746	0.00205739	ENSSSCG00000014899	-0.711525	0.0155436	ENSSSCG00000007599	0.673175	0.00270363	ENSSSCG00000000846	0.875281	0.00100747
ENSSSCG00000013614	-2.23078	4.35277e-06	ENSSSCG00000007824	4.96236	7.34505e-11	ENSSSCG00000017867	-1.26269	7.5494e-25	ENSSSCG00000011264	-1.79511	9.12897e-18				ENSSSCG00000008008	-0.915519	1.60526e-05	ENSSSCG00000028821	1.23744	0.000382751	ENSSSCG00000001659	-1.30542	0.00207953	ENSSSCG00000027169	-1.24744	0.015602	ENSSSCG00000011313	0.996163	0.00270878	ENSSSCG00000030514	0.812733	0.00100767
ENSSSCG00000017355	-1.2244	4.37488e-06	ENSSSCG00000005908	1.48687	7.40274e-11	ENSSSCG00000006630	-1.15569	7.61519e-25	ENSSSCG00000023376	1.86281	9.36918e-18				ENSSSCG00000003385	-0.941718	1.63942e-05	ENSSSCG00000008820	-1.16749	0.000392441	ENSSSCG00000030835	-1.05915	0.00210062	ENSSSCG00000020667	3.04919	0.0156045	ENSSSCG00000000276	0.623254	0.00272814	ENSSSCG00000002266	1.53463	0.00102133
ENSSSCG00000021812	-1.48587	4.53628e-06	ENSSSCG00000024864	1.14752	7.64715e-11	ENSSSCG00000025960	-3.50613	8.21768e-25	ENSSSCG00000010991	-5.66771	1.0091e-17				ENSSSCG00000017371	-1.37104	1.64279e-05	ENSSSCG00000026551	2.03874	0.00040542	ENSSSCG00000023761	0.692419	0.00210062	ENSSSCG00000029900	-1.43155	0.0156176	ENSSSCG00000005759	1.07293	0.00272814	ENSSSCG00000015073	-1.35506	0.00102133
ENSSSCG00000004233	-3.02569	4.6184e-06	ENSSSCG00000027183	7.32412	7.96796e-11	ENSSSCG00000016268	-5.55893	8.62902e-25	ENSSSCG00000010180	-2.76018	1.0091e-17				ENSSSCG00000008820	-0.980019	1.65958e-05	ENSSSCG00000017494	-1.2461	0.000406492	ENSSSCG00000028419	0.872338	0.00211523	ENSSSCG00000017367	-1.53813	0.0157059	ENSSSCG00000000272	-0.536744	0.00275921	ENSSSCG00000004417	-2.9085	0.00102877
ENSSSCG00000011299	-1.56715	5.08972e-06	ENSSSCG00000013278	4.09064	8.09958e-11	ENSSSCG00000011106	-1.58074	8.94228e-25	ENSSSCG00000017109	6.16358	1.01374e-17				ENSSSCG00000013901	-1.74712	1.67008e-05	ENSSSCG00000007115	1.5268	0.000412873	ENSSSCG00000014197	0.922844	0.00211523	ENSSSCG00000011424	3.11421	0.0159141	ENSSSCG00000029434	-1.46938	0.00276295	ENSSSCG00000003891	-3.16261	0.00102886
ENSSSCG00000026914	-1.07576	5.09506e-06	ENSSSCG00000017083	1.32824	8.14183e-11	ENSSSCG00000009119	2.34591	9.02584e-25	ENSSSCG00000000656	-2.67494	1.05402e-17				ENSSSCG00000016795	-1.01939	1.6747e-05	ENSSSCG00000009283	1.87294	0.000416103	ENSSSCG00000010156	0.692257	0.00213388	ENSSSCG00000007755	2.46	0.0160219	ENSSSCG00000022295	0.835741	0.00276734	ENSSSCG00000016657	0.79993	0.00103448
ENSSSCG00000023708	-1.59041	5.18811e-06	ENSSSCG00000014075	-0.942848	8.28307e-11	ENSSSCG00000024347	5.80235	9.40996e-25	ENSSSCG00000006296	-2.21563	1.05708e-17				ENSSSCG00000008723	2.40179	1.6747e-05	ENSSSCG00000010003	-4.10498	0.000418814	ENSSSCG00000023949	-1.07546	0.00213486	ENSSSCG00000007855	2.83071	0.0160219	ENSSSCG00000018923	-1.27092	0.00277121	ENSSSCG00000027793	-1.79745	0.0010402
ENSSSCG00000000873	4.95357	5.21764e-06	ENSSSCG00000014256	-7.08684	8.36668e-11	ENSSSCG00000016901	-6.8312	9.55915e-25	ENSSSCG00000023212	-3.03396	1.12884e-17				ENSSSCG00000004057	-1.60365	1.6747e-05	ENSSSCG00000008158	-1.7008	0.000420047	ENSSSCG00000003042	-0.734002	0.00214714	ENSSSCG00000003106	0.831014	0.0160569	ENSSSCG00000011101	-0.462169	0.00280311	ENSSSCG00000025675	-0.712385	0.00104412
ENSSSCG00000010770	3.82042	5.24713e-06	ENSSSCG00000015079	1.37105	8.3873e-11	ENSSSCG00000014342	-2.03038	9.78712e-25	ENSSSCG00000026139	2.4117	1.17092e-17				ENSSSCG00000014409	0.94219	1.67781e-05	ENSSSCG00000000693	1.55603	0.000420047	ENSSSCG00000009779	1.02446	0.00214714	ENSSSCG00000000779	-2.05962	0.0160569	ENSSSCG00000011798	0.590828	0.00283148	ENSSSCG00000004241	-1.4164	0.00104412
ENSSSCG00000016920	-5.20196	5.33179e-06	ENSSSCG00000003120	1.18097	8.42267e-11	ENSSSCG00000015663	-7.26383	1.01939e-24	ENSSSCG00000004156	-1.77008	1.1805e-17				ENSSSCG00000012034	1.15587	1.72299e-05	ENSSSCG00000003905	1.49421	0.000428155	ENSSSCG00000006324	3.04695	0.00214714	ENSSSCG00000008991	-2.92826	0.0161117	ENSSSCG00000020745	2.40115	0.00283148	ENSSSCG00000028731	1.23555	0.00104907
ENSSSCG00000009500	-2.65845	5.37167e-06	ENSSSCG00000002866	-2.31278	8.56182e-11	ENSSSCG00000022916	-2.31026	1.18527e-24	ENSSSCG00000023230	-6.01707	1.30854e-17				ENSSSCG00000013991	-1.26137	1.7303e-05	ENSSSCG00000016067	-1.37462	0.000430184	ENSSSCG00000024283	2.19668	0.00215265	ENSSSCG00000030906	2.50532	0.0161233	ENSSSCG00000000927	-0.718771	0.00283148	ENSSSCG00000030013	2.67628	0.00105181
ENSSSCG00000011524	-5.00792	5.37223e-06	ENSSSCG00000015879	-2.57541	8.61714e-11	ENSSSCG00000013618	3.04595	1.19414e-24	ENSSSCG00000027933	2.41642	1.31493e-17				ENSSSCG00000001470	-1.4602	1.76337e-05	ENSSSCG00000017682	1.93766	0.000442286	ENSSSCG00000020770	2.19668	0.00215265	ENSSSCG00000005627	-0.892714	0.0161233	ENSSSCG00000024014	1.24644	0.0028328	ENSSSCG00000027139	1.13288	0.00105216
ENSSSCG00000014343	-0.625196	5.39341e-06	ENSSSCG00000007888	-4.77965	9.33386e-11	ENSSSCG00000008213	-5.06366	1.25222e-24	ENSSSCG00000015731	1.50949	1.35592e-17				ENSSSCG00000017772	-0.98149	1.78527e-05	ENSSSCG00000016343	1.79759	0.000444533	ENSSSCG00000026297	-3.08234	0.00215386	ENSSSCG00000002804	1.42045	0.01615	ENSSSCG00000030508	-0.739505	0.00283918	ENSSSCG00000004889	1.01465	0.00105545
ENSSSCG00000011978	1.77127	5.55531e-06	ENSSSCG00000007798	1.17684	9.54192e-11	ENSSSCG00000015453	-2.00029	1.31982e-24	ENSSSCG00000022545	1.18204	1.41834e-17				ENSSSCG00000024961	1.09162	1.8034e-05	ENSSSCG00000029561	1.50056	0.000444533	ENSSSCG00000016724	-0.878759	0.00216349	ENSSSCG00000017471	2.04424	0.0162204	ENSSSCG00000013046	0.529142	0.00283918	ENSSSCG00000001098	2.32356	0.00107666
ENSSSCG00000018172	-1.3557	5.56358e-06	ENSSSCG00000016758	-1.85589	1.05132e-10	ENSSSCG00000020962	-1.51678	1.44479e-24	ENSSSCG00000018091	2.32418	1.46925e-17				ENSSSCG00000030313	1.79085	1.80688e-05	ENSSSCG00000013297	-1.21239	0.000445101	ENSSSCG00000030049	2.68043	0.00216572	ENSSSCG00000025645	0.811223	0.016296	ENSSSCG00000007079	-1.2231	0.0028422	ENSSSCG00000021594	1.02606	0.00108951
ENSSSCG00000011941	-1.3197	5.79408e-06	ENSSSCG00000004233	-2.23012	1.08415e-10	ENSSSCG00000006688	4.18182	1.53687e-24	ENSSSCG00000021880	-9.28216	1.53336e-17				ENSSSCG00000006578	-2.21897	1.8073e-05	ENSSSCG00000006556	-0.907581	0.000451428	ENSSSCG00000027429	0.94834	0.00216649	ENSSSCG00000005170	-2.22277	0.0163835	ENSSSCG00000000555	-0.859705	0.00284976	ENSSSCG00000017092	-1.86539	0.00109467
ENSSSCG00000010665	0.942132	5.8892e-06	ENSSSCG00000022804	1.28952	1.10897e-10	ENSSSCG00000004248	-2.43577	1.68314e-24	ENSSSCG00000003532	1.86409	1.55779e-17				ENSSSCG00000007758	-1.10231	1.84946e-05	ENSSSCG00000023821	3.76761	0.000451428	ENSSSCG00000030803	-3.03695	0.00216792	ENSSSCG00000008294	-1.36065	0.0163841	ENSSSCG00000013778	0.708443	0.00286023	ENSSSCG00000029879	-2.68791	0.00111394
ENSSSCG00000004522	-1.68934	5.92302e-06	ENSSSCG00000023879	-2.87488	1.1418e-10	ENSSSCG00000001867	-3.44558	1.72086e-24	ENSSSCG00000016267	-1.36892	1.64342e-17				ENSSSCG00000016573	-1.14867	1.90094e-05	ENSSSCG00000030315	-1.54385	0.000451716	ENSSSCG00000024618	2.56545	0.0021776	ENSSSCG00000023721	-1.90785	0.0164598	ENSSSCG00000015313	2.2231	0.00288228	ENSSSCG00000015427	0.803789	0.00111394
ENSSSCG00000008955	0.779943	5.98189e-06	ENSSSCG00000004755	1.94937	1.17402e-10	ENSSSCG00000013302	1.97121	1.75174e-24	ENSSSCG00000028981	3.4043	1.7095e-17				ENSSSCG00000030423	0.980551	1.90094e-05	ENSSSCG00000023304	1.72917	0.000452021	ENSSSCG00000007762	-0.716158	0.00221465	ENSSSCG00000006009	-1.351	0.0167597	ENSSSCG00000008035	0.633487	0.00288944	ENSSSCG00000017161	1.043	0.00112411
ENSSSCG00000017779	1.43645	6.07907e-06	ENSSSCG00000003710	-1.6111	1.19459e-10	ENSSSCG00000008710	-7.35877	2.14994e-24	ENSSSCG00000010984	2.77948	1.74848e-17				ENSSSCG00000008499	0.929869	1.90094e-05	ENSSSCG00000013777	-2.10978	0.000452061	ENSSSCG00000022659	0.833218	0.00221465	ENSSSCG00000003742	1.82143	0.0167912	ENSSSCG00000011720	-2.08634	0.00294327	ENSSSCG00000026804	-1.82924	0.00113253
ENSSSCG00000011592	1.51651	6.17557e-06	ENSSSCG00000026454	-2.77682	1.22335e-10	ENSSSCG00000030212	4.2362	2.18295e-24	ENSSSCG00000011366	-1.62995	1.90415e-17				ENSSSCG00000014965	1.80583	1.90916e-05	ENSSSCG00000011403	3.65118	0.000452061	ENSSSCG00000027053	-1.4012	0.00221465	ENSSSCG00000026539	-1.32277	0.016975	ENSSSCG00000029529	-0.505991	0.00299006	ENSSSCG00000027432	1.16025	0.00113477
ENSSSCG00000013869	3.64821	6.28717e-06	ENSSSCG00000005518	-1.31116	1.22335e-10	ENSSSCG00000006559	-1.32666	2.28001e-24	ENSSSCG00000007674	4.75641	1.96297e-17				ENSSSCG00000021638	-3.46707	1.92206e-05	ENSSSCG00000011720	-2.02255	0.000452061	ENSSSCG00000008513	2.16472	0.00221465	ENSSSCG00000028832	-2.74321	0.0172826	ENSSSCG00000029251	-1.27805	0.00301844	ENSSSCG00000007115	-1.28582	0.00114302
ENSSSCG00000001620	1.46816	6.57523e-06	ENSSSCG00000016530	-1.83947	1.26081e-10	ENSSSCG00000017119	-1.29352	2.42468e-24	ENSSSCG00000022815	-2.41122	2.0282e-17				ENSSSCG00000013578	-4.06566	1.93428e-05	ENSSSCG00000001795	1.97791	0.000453603	ENSSSCG00000030423	1.17952	0.00224161	ENSSSCG00000004345	1.19832	0.0173106	ENSSSCG00000012008	-1.07721	0.00301844	ENSSSCG00000009378	1.52965	0.00115083
ENSSSCG00000005934	1.09223	6.59802e-06	ENSSSCG00000006309	-4.07004	1.29713e-10	ENSSSCG00000030457	2.66945	3.00288e-24	ENSSSCG00000022701	-5.97085	2.21417e-17				ENSSSCG00000011280	4.29363	1.96644e-05	ENSSSCG00000030167	1.88523	0.000455738	ENSSSCG00000001081	2.83808	0.00224284	ENSSSCG00000030323	1.25263	0.0173106	ENSSSCG00000016009	-0.904696	0.00306331	ENSSSCG00000012903	-0.777938	0.00115434
ENSSSCG00000023751	-2.27843	6.66381e-06	ENSSSCG00000030313	3.19384	1.31312e-10	ENSSSCG00000013938	1.37354	3.33963e-24	ENSSSCG00000006497	5.73326	2.21736e-17				ENSSSCG00000010638	3.60919	2.00136e-05	ENSSSCG00000013783	-0.883898	0.000455745	ENSSSCG00000026296	-1.22775	0.002249	ENSSSCG00000001828	2.9321	0.0173106	ENSSSCG00000006199	-2.25164	0.00306331	ENSSSCG00000011529	1.28946	0.00117011
ENSSSCG00000016916	-1.44096	6.71343e-06	ENSSSCG00000029075	-2.48929	1.32075e-10	ENSSSCG00000024123	-1.8079	3.35605e-24	ENSSSCG00000028727	-2.50779	2.2537e-17				ENSSSCG00000013302	1.8217	2.00136e-05	ENSSSCG00000000413	2.53304	0.000460788	ENSSSCG00000015095	0.762101	0.00226184	ENSSSCG00000005394	-1.93481	0.0173106	ENSSSCG00000008179	-1.72358	0.00306918	ENSSSCG00000001652	-2.1575	0.00117316
ENSSSCG00000029130	3.46756	6.89884e-06	ENSSSCG00000005031	-6.88322	1.35946e-10	ENSSSCG00000028922	5.37467	3.62731e-24	ENSSSCG00000017584	-1.15128	2.43781e-17				ENSSSCG00000011507	-0.95835	2.00478e-05	ENSSSCG00000010105	1.25041	0.000462646	ENSSSCG00000013303	-1.09794	0.00226334	ENSSSCG00000017396	1.66701	0.0173553	ENSSSCG00000015501	-1.47328	0.00308879	ENSSSCG00000030089	-0.858423	0.00118914
ENSSSCG00000013667	-1.54486	6.98504e-06	ENSSSCG00000008144	1.29523	1.38025e-10	ENSSSCG00000007737	-2.76762	3.64019e-24	ENSSSCG00000007322	-1.37464	2.52928e-17				ENSSSCG00000030983	-4.36245	2.00478e-05	ENSSSCG00000001828	3.43879	0.000462646	ENSSSCG00000031047	3.06637	0.00226859	ENSSSCG00000003139	-0.969282	0.0174498	ENSSSCG00000029328	1.23194	0.00309951	ENSSSCG00000014082	0.817347	0.00119696
ENSSSCG00000004181	-4.93022	7.04092e-06	ENSSSCG00000028978	1.55106	1.4173e-10	ENSSSCG00000027161	7.60169	3.83433e-24	ENSSSCG00000002254	2.31805	2.69173e-17				ENSSSCG00000027573	-1.08801	2.00571e-05	ENSSSCG00000011353	-1.92999	0.000463958	ENSSSCG00000026942	1.03156	0.00228195	ENSSSCG00000028492	1.21321	0.0174498	ENSSSCG00000029790	-0.537637	0.00310779	ENSSSCG00000030142	1.39942	0.00123079
ENSSSCG00000020993	-2.20027	7.06819e-06	ENSSSCG00000005194	5.75147	1.59865e-10	ENSSSCG00000028855	1.78877	4.44552e-24	ENSSSCG00000005849	1.72595	2.89245e-17				ENSSSCG00000027621	4.28709	2.04103e-05	ENSSSCG00000010908	-1.05776	0.000468113	ENSSSCG00000007855	3.05917	0.00229033	ENSSSCG00000015036	2.074	0.0174498	ENSSSCG00000008290	-0.483941	0.00325655	ENSSSCG00000002374	-0.771537	0.00125416
ENSSSCG00000023229	-2.58823	7.12821e-06	ENSSSCG00000017516	1.92182	1.63608e-10	ENSSSCG00000005316	-1.29702	4.53183e-24	ENSSSCG00000005487	2.84973	2.9698e-17				ENSSSCG00000020679	-1.13445	2.05492e-05	ENSSSCG00000016887	1.98442	0.000470839	ENSSSCG00000008175	-1.34815	0.00229337	ENSSSCG00000017637	3.02758	0.0175014	ENSSSCG00000011438	0.467372	0.00333654	ENSSSCG00000025223	-1.286	0.00126272
ENSSSCG00000001379	0.99717	7.20532e-06	ENSSSCG00000017750	-5.77163	1.69922e-10	ENSSSCG00000014188	5.79455	5.20578e-24	ENSSSCG00000028855	1.41758	3.06856e-17				ENSSSCG00000022541	-4.59777	2.0609e-05	ENSSSCG00000026084	-1.64275	0.000474111	ENSSSCG00000017306	1.69178	0.0022949	ENSSSCG00000005844	2.82516	0.0177878	ENSSSCG00000025533	0.652752	0.00337974	ENSSSCG00000016017	0.79728	0.00126272
ENSSSCG00000006800	-1.8666	7.24929e-06	ENSSSCG00000021250	1.11902	1.69922e-10	ENSSSCG00000017234	-5.19548	5.2395e-24	ENSSSCG00000021003	-7.26687	3.08646e-17				ENSSSCG00000009361	1.36837	2.08862e-05	ENSSSCG00000004544	-0.972329	0.000474879	ENSSSCG00000022174	1.01203	0.0022949	ENSSSCG00000023148	-1.99298	0.0177965	ENSSSCG00000023419	1.22983	0.00338584	ENSSSCG00000027806	0.877487	0.00127803
ENSSSCG00000008701	-0.840697	7.32386e-06	ENSSSCG00000025883	-1.60138	1.80854e-10	ENSSSCG00000002998	2.27323	5.26734e-24	ENSSSCG00000015334	-2.84502	3.31009e-17				ENSSSCG00000013013	-0.952015	2.08862e-05	ENSSSCG00000026140	-1.13274	0.00047986	ENSSSCG00000025223	-1.34201	0.0022953	ENSSSCG00000027072	1.90537	0.0178161	ENSSSCG00000012029	-0.568673	0.0033927	ENSSSCG00000016186	-0.895325	0.00127912
ENSSSCG00000002918	-2.69654	7.40537e-06	ENSSSCG00000023179	-1.41939	2.00321e-10	ENSSSCG00000026804	2.14197	5.37597e-24	ENSSSCG00000026140	-1.82296	3.54436e-17				ENSSSCG00000000254	1.7497	2.17065e-05	ENSSSCG00000011935	-2.83549	0.000488247	ENSSSCG00000008629	2.04477	0.00229565	ENSSSCG00000030351	-2.41481	0.0178985	ENSSSCG00000017366	0.465827	0.00345883	ENSSSCG00000020884	2.75187	0.00129951
ENSSSCG00000008675	-2.33539	7.71507e-06	ENSSSCG00000027976	3.26485	2.00485e-10	ENSSSCG00000026082	-1.71132	5.44146e-24	ENSSSCG00000013349	-1.20224	3.57347e-17				ENSSSCG00000015104	-0.945768	2.17065e-05	ENSSSCG00000000546	-2.21021	0.000489938	ENSSSCG00000023770	1.40003	0.00229565	ENSSSCG00000017032	1.71045	0.0179394	ENSSSCG00000017905	0.592008	0.00349582	ENSSSCG00000027597	1.00928	0.00130531
ENSSSCG00000001094	1.36107	7.74672e-06	ENSSSCG00000017581	3.09034	2.02433e-10	ENSSSCG00000027986	1.57569	5.44375e-24	ENSSSCG00000023184	-2.85935	3.62481e-17				ENSSSCG00000028431	-0.998	2.22603e-05	ENSSSCG00000000365	2.48518	0.000494187	ENSSSCG00000005631	-1.05552	0.0023046	ENSSSCG00000009074	-2.91799	0.0179394	ENSSSCG00000030295	2.35799	0.00349589	ENSSSCG00000014070	1.16287	0.00130561
ENSSSCG00000009910	0.921769	7.82448e-06	ENSSSCG00000007719	2.35066	2.0251e-10	ENSSSCG00000023110	-1.57888	5.65299e-24	ENSSSCG00000009072	1.92197	3.74549e-17				ENSSSCG00000029873	-1.43063	2.23408e-05	ENSSSCG00000004886	2.43808	0.000495774	ENSSSCG00000003596	0.735354	0.00230748	ENSSSCG00000011061	1.08913	0.018015	ENSSSCG00000005828	1.09616	0.00353548	ENSSSCG00000006935	3.08516	0.00131854
ENSSSCG00000024965	-1.02505	8.1323e-06	ENSSSCG00000007879	3.96303	2.04958e-10	ENSSSCG00000008061	-1.17646	5.73849e-24	ENSSSCG00000007768	-1.46017	3.75041e-17				ENSSSCG00000008540	0.645874	2.23408e-05	ENSSSCG00000001849	-2.64921	0.000506932	ENSSSCG00000010712	-0.500565	0.00230748	ENSSSCG00000016398	-1.73657	0.0183107	ENSSSCG00000026096	1.68545	0.00355893	ENSSSCG00000012859	-1.23081	0.00133271
ENSSSCG00000027017	-1.44154	8.21932e-06	ENSSSCG00000017283	-2.07229	2.12893e-10	ENSSSCG00000010791	-1.81376	5.92726e-24	ENSSSCG00000025618	-2.68736	3.75583e-17				ENSSSCG00000026074	4.54369	2.37083e-05	ENSSSCG00000028497	4.06205	0.000506932	ENSSSCG00000016578	-1.78047	0.00230748	ENSSSCG00000030821	-2.5074	0.0183144	ENSSSCG00000003144	1.55894	0.00357286	ENSSSCG00000008001	-2.68202	0.00134778
ENSSSCG00000005186	-1.39645	8.24506e-06	ENSSSCG00000006469	-1.92994	2.36706e-10	ENSSSCG00000004432	0.96041	6.17927e-24	ENSSSCG00000016174	2.70947	3.85501e-17				ENSSSCG00000008557	4.35379	2.37557e-05	ENSSSCG00000013226	1.16818	0.00051426	ENSSSCG00000027563	1.59021	0.00230795	ENSSSCG00000009729	-0.908832	0.0183144	ENSSSCG00000004970	0.666574	0.00357453	ENSSSCG00000008178	0.804664	0.00135409
ENSSSCG00000006098	1.89167	8.37891e-06	ENSSSCG00000005284	-1.8191	2.3976e-10	ENSSSCG00000030633	1.81111	6.40218e-24	ENSSSCG00000006800	-3.39593	3.86619e-17				ENSSSCG00000000097	-0.785805	2.3823e-05	ENSSSCG00000013538	2.1726	0.000522284	ENSSSCG00000010104	-0.721243	0.00236533	ENSSSCG00000009217	-0.780732	0.0184027	ENSSSCG00000000545	0.953382	0.00357453	ENSSSCG00000021809	0.816238	0.00135647
ENSSSCG00000010849	1.08168	8.67125e-06	ENSSSCG00000017212	-0.95491	2.51303e-10	ENSSSCG00000013237	-1.53725	6.83201e-24	ENSSSCG00000006919	-4.03561	3.8819e-17				ENSSSCG00000007435	-2.06221	2.40757e-05	ENSSSCG00000002852	-2.05899	0.000526376	ENSSSCG00000011650	0.867307	0.00238961	ENSSSCG00000004167	1.94837	0.0184907	ENSSSCG00000022147	-0.55588	0.00365898	ENSSSCG00000018178	1.55325	0.00137319
ENSSSCG00000022852	-1.42838	8.92958e-06	ENSSSCG00000011114	2.21111	2.51303e-10	ENSSSCG00000015667	2.46583	6.83869e-24	ENSSSCG00000023666	-1.57512	4.10379e-17				ENSSSCG00000026539	-2.02571	2.54671e-05	ENSSSCG00000025717	3.17248	0.000534457	ENSSSCG00000008617	1.83441	0.002396	ENSSSCG00000000985	-1.69984	0.0185211	ENSSSCG00000008644	-0.957323	0.00369734	ENSSSCG00000003904	-1.02897	0.00137717
ENSSSCG00000001952	-1.98031	9.03746e-06	ENSSSCG00000006499	-1.45087	2.52765e-10	ENSSSCG00000023095	2.13538	7.04014e-24	ENSSSCG00000030830	-5.79664	4.65597e-17				ENSSSCG00000026707	-1.48395	2.59273e-05	ENSSSCG00000004241	1.24968	0.000543879	ENSSSCG00000005073	0.86649	0.002396	ENSSSCG00000027157	-1.4353	0.0185211	ENSSSCG00000023853	-2.05099	0.00369876	ENSSSCG00000008979	0.791883	0.00138608
ENSSSCG00000008128	-4.09269	9.1699e-06	ENSSSCG00000002277	5.58073	2.72082e-10	ENSSSCG00000017160	-1.83884	7.62431e-24	ENSSSCG00000028460	-3.31138	4.73959e-17				ENSSSCG00000008406	3.87763	2.59273e-05	ENSSSCG00000007954	-3.81681	0.00055581	ENSSSCG00000013305	0.591518	0.00240042	ENSSSCG00000001543	0.961943	0.0185211	ENSSSCG00000016398	-1.99828	0.00370835	ENSSSCG00000007901	0.996125	0.00140982
ENSSSCG00000003584	-3.8221	9.33673e-06	ENSSSCG00000028019	1.06947	2.77528e-10	ENSSSCG00000022520	-2.32502	7.67231e-24	ENSSSCG00000023128	8.93595	4.99795e-17				ENSSSCG00000016657	-1.51232	2.59273e-05	ENSSSCG00000029879	3.08179	0.000556373	ENSSSCG00000006544	-0.885383	0.00241427	ENSSSCG00000009166	-1.50162	0.0188715	ENSSSCG00000029023	-0.804411	0.00370835	ENSSSCG00000022843	-1.14373	0.00140982
ENSSSCG00000011894	1.78404	9.36953e-06	ENSSSCG00000028180	1.46652	2.8335e-10	ENSSSCG00000008820	-1.85614	7.99927e-24	ENSSSCG00000010332	2.64882	5.08618e-17				ENSSSCG00000024201	3.05246	2.60447e-05	ENSSSCG00000014569	-0.954443	0.000568968	ENSSSCG00000014817	-2.55153	0.00241427	ENSSSCG00000008833	-1.2653	0.0188833	ENSSSCG00000002528	0.912992	0.00384404	ENSSSCG00000022031	-0.802136	0.00141088
ENSSSCG00000000610	-3.84292	9.96238e-06	ENSSSCG00000014371	-1.03312	2.85679e-10	ENSSSCG00000010984	2.47162	9.48674e-24	ENSSSCG00000017283	-2.66173	5.37452e-17				ENSSSCG00000001422	-1.95245	2.60447e-05	ENSSSCG00000022916	-1.40225	0.000571635	ENSSSCG00000009217	-0.890695	0.00244154	ENSSSCG00000021573	-2.25584	0.0189707	ENSSSCG00000009914	0.500709	0.0038496	ENSSSCG00000011782	-1.65188	0.00141651
ENSSSCG00000007031	-1.14967	9.9862e-06	ENSSSCG00000001064	-1.31987	2.93757e-10	ENSSSCG00000023217	-10.0386	1.09158e-23	ENSSSCG00000009471	-1.20258	5.51334e-17				ENSSSCG00000007032	1.91929	2.61551e-05	ENSSSCG00000030474	-2.782	0.000571889	ENSSSCG00000000504	2.83795	0.00247071	ENSSSCG00000004535	-1.68111	0.0189729	ENSSSCG00000005976	0.866753	0.00387154	ENSSSCG00000027790	1.17339	0.00142662
ENSSSCG00000010775	4.89157	1.00132e-05	ENSSSCG00000005935	1.88878	3.05713e-10	ENSSSCG00000027224	1.82461	1.20986e-23	ENSSSCG00000023751	-2.57743	5.62579e-17				ENSSSCG00000000910	1.10081	2.63263e-05	ENSSSCG00000015604	1.75485	0.000574711	ENSSSCG00000013007	-1.10463	0.00250852	ENSSSCG00000016956	-2.84769	0.0191275	ENSSSCG00000029570	1.21896	0.00387981	ENSSSCG00000025539	1.711	0.00142926
ENSSSCG00000025034	-1.17598	1.00132e-05	ENSSSCG00000021576	-1.69234	3.19376e-10	ENSSSCG00000009280	1.93549	1.24018e-23	ENSSSCG00000027146	-1.56691	6.23544e-17				ENSSSCG00000016920	4.7309	2.63282e-05	ENSSSCG00000011641	2.29259	0.000578473	ENSSSCG00000005310	-0.997466	0.00250852	ENSSSCG00000024837	-2.97644	0.0192826	ENSSSCG00000011130	1.77129	0.00392988	ENSSSCG00000013238	-1.04026	0.00143858
ENSSSCG00000029849	-1.00122	1.03149e-05	ENSSSCG00000015567	-1.73967	3.42901e-10	ENSSSCG00000022149	3.03011	1.30253e-23	ENSSSCG00000007336	3.98811	6.39427e-17				ENSSSCG00000030405	2.10379	2.65387e-05	ENSSSCG00000029431	2.03359	0.000592007	ENSSSCG00000012966	-0.809373	0.00250852	ENSSSCG00000004822	-1.05126	0.0192826	ENSSSCG00000004057	0.990968	0.00393773	ENSSSCG00000009043	0.83392	0.00144429
ENSSSCG00000015849	-1.13231	1.03888e-05	ENSSSCG00000015117	1.51775	3.64369e-10	ENSSSCG00000015034	-1.47732	1.45098e-23	ENSSSCG00000027203	-2.41387	6.68467e-17				ENSSSCG00000016571	-1.17754	2.66372e-05	ENSSSCG00000022541	-3.99373	0.000592007	ENSSSCG00000011048	1.37811	0.00251265	ENSSSCG00000008710	-1.69438	0.0194224	ENSSSCG00000022272	-0.632711	0.00393773	ENSSSCG00000010966	-0.894952	0.00146417
ENSSSCG00000010331	-0.951515	1.03888e-05	ENSSSCG00000016653	-1.07367	3.8345e-10	ENSSSCG00000011877	-1.7848	1.69163e-23	ENSSSCG00000016064	9.26027	7.13345e-17				ENSSSCG00000025805	-2.23301	2.69005e-05	ENSSSCG00000026591	-2.17777	0.000595629	ENSSSCG00000022575	-1.54362	0.0025254	ENSSSCG00000003217	1.79043	0.0194224	ENSSSCG00000001958	-0.56286	0.00400715	ENSSSCG00000020649	-3.0023	0.00146453
ENSSSCG00000001711	0.912718	1.04543e-05	ENSSSCG00000029058	5.27422	4.01784e-10	ENSSSCG00000025758	-1.87368	1.69745e-23	ENSSSCG00000005305	-1.37717	7.4517e-17				ENSSSCG00000022905	-1.7298	2.69005e-05	ENSSSCG00000000705	-1.61127	0.0005989	ENSSSCG00000014923	2.18158	0.00256261	ENSSSCG00000021377	-1.6218	0.0194224	ENSSSCG00000030984	0.792985	0.00402512	ENSSSCG00000013601	-0.792709	0.00146581
ENSSSCG00000019418	-1.95752	1.04709e-05	ENSSSCG00000013785	-5.87137	4.02307e-10	ENSSSCG00000018082	1.35978	1.7253e-23	ENSSSCG00000021049	-1.29854	7.73491e-17				ENSSSCG00000005042	1.19692	2.71523e-05	ENSSSCG00000026742	-1.24789	0.000616917	ENSSSCG00000026665	0.979257	0.00256732	ENSSSCG00000021812	-0.894042	0.019425	ENSSSCG00000009419	1.62122	0.00402725	ENSSSCG00000004999	1.26014	0.00148615
ENSSSCG00000024295	1.18512	1.06203e-05	ENSSSCG00000014305	-1.09202	4.02853e-10	ENSSSCG00000000572	1.10591	1.7253e-23	ENSSSCG00000009886	-1.56256	8.26467e-17				ENSSSCG00000008695	-1.16193	2.74822e-05	ENSSSCG00000000198	2.73186	0.000625803	ENSSSCG00000028301	1.77806	0.00259128	ENSSSCG00000023926	1.96741	0.0194895	ENSSSCG00000016743	0.811554	0.00402725	ENSSSCG00000016574	-2.60055	0.00148615
ENSSSCG00000017300	1.38646	1.07581e-05	ENSSSCG00000000853	1.88444	4.07482e-10	ENSSSCG00000004383	-2.03358	2.00337e-23	ENSSSCG00000028924	3.69425	8.82989e-17				ENSSSCG00000010914	1.89986	2.80948e-05	ENSSSCG00000013667	1.35174	0.000633397	ENSSSCG00000013036	-1.13883	0.00259128	ENSSSCG00000022983	1.72768	0.0195364	ENSSSCG00000030333	0.985593	0.0040426	ENSSSCG00000022875	0.717232	0.001509
ENSSSCG00000011245	-0.9071	1.08757e-05	ENSSSCG00000010002	1.49385	4.08596e-10	ENSSSCG00000003385	-0.9153	2.03514e-23	ENSSSCG00000030508	-1.75105	8.94025e-17				ENSSSCG00000001927	-1.03199	2.8693e-05	ENSSSCG00000003525	-1.01136	0.000647784	ENSSSCG00000000706	-0.889533	0.00259744	ENSSSCG00000015203	-3.024	0.0196836	ENSSSCG00000000295	-0.429921	0.00404499	ENSSSCG00000001692	-0.958738	0.001515
ENSSSCG00000004420	-1.34312	1.09505e-05	ENSSSCG00000017008	-2.22391	4.16499e-10	ENSSSCG00000008991	6.12726	2.05276e-23	ENSSSCG00000013418	-3.95798	9.08875e-17				ENSSSCG00000008647	-2.42494	2.8693e-05	ENSSSCG00000008590	4.07715	0.000647784	ENSSSCG00000015555	0.988257	0.00262676	ENSSSCG00000006468	1.12204	0.0199465	ENSSSCG00000028879	0.853489	0.0041028	ENSSSCG00000015412	1.86934	0.001515
ENSSSCG00000006582	-2.49822	1.09505e-05	ENSSSCG00000004444	-3.1724	4.16499e-10	ENSSSCG00000013958	7.06596	2.05844e-23	ENSSSCG00000024794	1.52132	9.32638e-17				ENSSSCG00000013418	-2.35266	2.90117e-05	ENSSSCG00000000688	-3.30517	0.000648538	ENSSSCG00000011219	2.85559	0.00265258	ENSSSCG00000010076	-1.28389	0.020207	ENSSSCG00000008722	1.3027	0.00416034	ENSSSCG00000005668	-0.757013	0.00151678
ENSSSCG00000001815	1.26912	1.12312e-05	ENSSSCG00000011570	-2.24658	4.23895e-10	ENSSSCG00000013418	-4.92313	2.08848e-23	ENSSSCG00000017144	2.7089	9.65423e-17				ENSSSCG00000016735	-1.11556	2.91292e-05	ENSSSCG00000019393	3.88146	0.000656097	ENSSSCG00000002754	-1.24072	0.00265969	ENSSSCG00000006493	1.23295	0.020207	ENSSSCG00000022786	0.805356	0.00417584	ENSSSCG00000008548	1.67155	0.00153705
ENSSSCG00000007431	-1.01683	1.12632e-05	ENSSSCG00000011272	-1.08287	4.4933e-10	ENSSSCG00000010399	1.55562	2.40688e-23	ENSSSCG00000021343	1.34796	9.65608e-17				ENSSSCG00000013307	-4.18432	2.92432e-05	ENSSSCG00000007423	1.50488	0.000656097	ENSSSCG00000001731	1.7222	0.00267358	ENSSSCG00000025714	-2.43007	0.0202342	ENSSSCG00000027544	-1.42399	0.004193	ENSSSCG00000029348	0.858173	0.00153799
ENSSSCG00000007474	-0.749217	1.13668e-05	ENSSSCG00000022254	3.47358	4.5203e-10	ENSSSCG00000002893	-2.56017	2.52552e-23	ENSSSCG00000027494	3.59744	1.02094e-16				ENSSSCG00000023768	2.13191	2.92865e-05	ENSSSCG00000017869	-1.12271	0.000661256	ENSSSCG00000003090	-0.767336	0.00268399	ENSSSCG00000014725	2.66967	0.0203324	ENSSSCG00000004727	-1.41007	0.00422636	ENSSSCG00000003670	0.753742	0.00154472
ENSSSCG00000028981	1.35206	1.14775e-05	ENSSSCG00000014013	-1.06176	4.58779e-10	ENSSSCG00000005381	2.3845	3.03739e-23	ENSSSCG00000001892	-1.25125	1.02366e-16				ENSSSCG00000004414	0.97799	2.9427e-05	ENSSSCG00000018039	3.04327	0.000669221	ENSSSCG00000003904	-0.806992	0.00269106	ENSSSCG00000030390	1.49222	0.0203567	ENSSSCG00000005399	-0.488575	0.00426516	ENSSSCG00000029058	3.04076	0.00155215
ENSSSCG00000008649	2.67357	1.14994e-05	ENSSSCG00000015034	-1.1238	4.64552e-10	ENSSSCG00000022073	-1.27077	3.67528e-23	ENSSSCG00000030775	-5.84487	1.03358e-16				ENSSSCG00000013731	-1.08436	2.95629e-05	ENSSSCG00000025465	-1.09084	0.000688932	ENSSSCG00000010997	3.01753	0.00269106	ENSSSCG00000031064	-2.19514	0.0204765	ENSSSCG00000007817	0.767536	0.00429268	ENSSSCG00000003491	-0.917024	0.00157053
ENSSSCG00000003949	1.99162	1.17e-05	ENSSSCG00000023901	-1.83422	4.77522e-10	ENSSSCG00000007278	2.0753	4.04454e-23	ENSSSCG00000013509	1.93405	1.10631e-16				ENSSSCG00000004739	0.829695	2.98533e-05	ENSSSCG00000015659	1.93527	0.000689366	ENSSSCG00000026618	1.91359	0.00269192	ENSSSCG00000026591	-1.54193	0.0205988	ENSSSCG00000017874	0.618633	0.00429268	ENSSSCG00000011215	0.868571	0.00157053
ENSSSCG00000026819	0.999955	1.17555e-05	ENSSSCG00000023325	-3.50644	4.77522e-10	ENSSSCG00000006468	1.94966	4.05114e-23	ENSSSCG00000001064	-2.42043	1.11238e-16				ENSSSCG00000025699	4.52637	3.09221e-05	ENSSSCG00000022733	-1.38871	0.000689366	ENSSSCG00000017790	0.741503	0.00270228	ENSSSCG00000015425	-3.02171	0.0205988	ENSSSCG00000001232	2.31978	0.00429268	ENSSSCG00000029605	-1.88086	0.00157053
ENSSSCG00000004884	-1.04549	1.1993e-05	ENSSSCG00000006775	-1.11825	4.79757e-10	ENSSSCG00000003531	0.817005	4.23738e-23	ENSSSCG00000005999	2.39626	1.1267e-16				ENSSSCG00000025675	-0.624485	3.09646e-05	ENSSSCG00000008618	1.62625	0.000693504	ENSSSCG00000026284	3.03933	0.002771	ENSSSCG00000027443	-0.799306	0.020632	ENSSSCG00000005241	-0.787497	0.00430977	ENSSSCG00000011195	-2.70298	0.00157102
ENSSSCG00000021161	4.2198	1.20494e-05	ENSSSCG00000010770	5.62862	5.03661e-10	ENSSSCG00000023593	2.97546	4.63294e-23	ENSSSCG00000013415	8.87966	1.17738e-16				ENSSSCG00000022155	1.91069	3.17067e-05	ENSSSCG00000011695	1.86807	0.000698054	ENSSSCG00000016289	2.68341	0.00278124	ENSSSCG00000011349	2.94257	0.0208918	ENSSSCG00000009673	-2.31769	0.00430977	ENSSSCG00000028201	2.79399	0.0015731
ENSSSCG00000013723	-0.98817	1.20588e-05	ENSSSCG00000006653	-1.41736	5.087e-10	ENSSSCG00000016323	-0.960712	4.63294e-23	ENSSSCG00000031037	-4.17084	1.19575e-16				ENSSSCG00000000688	-3.47465	3.28543e-05	ENSSSCG00000027601	1.33976	0.000701984	ENSSSCG00000016885	0.806811	0.00279696	ENSSSCG00000030325	0.899577	0.0210084	ENSSSCG00000000165	-0.623335	0.00430977	ENSSSCG00000029411	-3.06504	0.00159049
ENSSSCG00000006160	-2.03528	1.2067e-05	ENSSSCG00000011798	-1.16944	5.09556e-10	ENSSSCG00000025217	2.6036	4.69676e-23	ENSSSCG00000027357	-1.65584	1.22039e-16				ENSSSCG00000006176	1.01116	3.32502e-05	ENSSSCG00000027884	1.70159	0.000706444	ENSSSCG00000016475	-1.14704	0.00279696	ENSSSCG00000024550	1.56398	0.0210429	ENSSSCG00000029279	0.645321	0.00433703	ENSSSCG00000022689	-1.33265	0.00159253
ENSSSCG00000026488	-0.724291	1.21379e-05	ENSSSCG00000005584	6.70804	5.10023e-10	ENSSSCG00000013110	-1.52796	5.15747e-23	ENSSSCG00000000062	2.95529	1.2933e-16				ENSSSCG00000027064	1.32367	3.32944e-05	ENSSSCG00000014827	-3.81749	0.000707854	ENSSSCG00000000654	1.43935	0.00281029	ENSSSCG00000016346	1.89388	0.0211474	ENSSSCG00000008422	-0.83182	0.00433703	ENSSSCG00000011810	-1.51531	0.00159771
ENSSSCG00000030392	-4.79094	1.22415e-05	ENSSSCG00000009859	-2.86664	5.20567e-10	ENSSSCG00000014224	9.98054	5.27177e-23	ENSSSCG00000022790	-1.20975	1.34021e-16				ENSSSCG00000016887	2.17114	3.40801e-05	ENSSSCG00000001493	3.25336	0.000716134	ENSSSCG00000011422	-0.862238	0.00281029	ENSSSCG00000010544	-0.974661	0.0211474	ENSSSCG00000022438	1.65117	0.00433703	ENSSSCG00000027700	0.861667	0.00159771
ENSSSCG00000011698	-1.90603	1.25268e-05	ENSSSCG00000009766	-1.20979	5.26277e-10	ENSSSCG00000023294	5.5629	5.32272e-23	ENSSSCG00000004969	3.15379	1.36063e-16				ENSSSCG00000026968	1.26151	3.41659e-05	ENSSSCG00000023760	1.03678	0.000717658	ENSSSCG00000009361	1.03454	0.00285534	ENSSSCG00000021487	1.12227	0.0211474	ENSSSCG00000020668	-0.754502	0.00435889	ENSSSCG00000011130	-1.5239	0.00159771
ENSSSCG00000029270	2.35789	1.25864e-05	ENSSSCG00000001761	-0.954509	5.39461e-10	ENSSSCG00000026454	-3.42501	5.33431e-23	ENSSSCG00000000784	-2.18058	1.55869e-16				ENSSSCG00000008142	-2.81482	3.47213e-05	ENSSSCG00000027494	2.28196	0.000718019	ENSSSCG00000006738	1.08853	0.00285565	ENSSSCG00000015090	-1.10009	0.0212944	ENSSSCG00000028631	0.885816	0.00444919	ENSSSCG00000016835	0.741106	0.00160644
ENSSSCG00000007746	3.29716	1.2805e-05	ENSSSCG00000006168	-1.58987	5.6351e-10	ENSSSCG00000015462	2.33571	6.02182e-23	ENSSSCG00000002277	9.25573	1.62528e-16				ENSSSCG00000001986	1.42627	3.48573e-05	ENSSSCG00000010135	1.00097	0.000723812	ENSSSCG00000004870	-1.02881	0.00286578	ENSSSCG00000004775	1.33001	0.0214933	ENSSSCG00000023083	-0.6301	0.00445245	ENSSSCG00000011171	-0.72157	0.00162153
ENSSSCG00000025134	-1.09859	1.30886e-05	ENSSSCG00000001404	-2.76415	5.73091e-10	ENSSSCG00000021590	-1.38137	6.63145e-23	ENSSSCG00000030820	-1.74596	1.74513e-16				ENSSSCG00000027494	2.86516	3.48573e-05	ENSSSCG00000025704	-1.27489	0.000723812	ENSSSCG00000003820	1.11909	0.00288397	ENSSSCG00000016034	1.11872	0.0215395	ENSSSCG00000022906	0.989329	0.00447595	ENSSSCG00000004272	2.7385	0.00162153
ENSSSCG00000006653	-1.14689	1.31992e-05	ENSSSCG00000027895	-6.84978	5.83076e-10	ENSSSCG00000009544	1.61062	7.17818e-23	ENSSSCG00000003733	-3.71909	1.83299e-16				ENSSSCG00000015396	1.69578	3.492e-05	ENSSSCG00000000623	-1.7419	0.000723812	ENSSSCG00000017177	1.82977	0.00288552	ENSSSCG00000028414	0.715417	0.0215395	ENSSSCG00000013238	1.27424	0.00449053	ENSSSCG00000022078	1.32865	0.00162216
ENSSSCG00000005992	1.56939	1.34182e-05	ENSSSCG00000002264	4.31001	5.93463e-10	ENSSSCG00000017527	-3.00402	7.38034e-23	ENSSSCG00000022512	-3.24791	1.96142e-16				ENSSSCG00000008004	-1.33297	3.54576e-05	ENSSSCG00000023296	1.9836	0.000725902	ENSSSCG00000011978	2.40142	0.0029432	ENSSSCG00000005304	2.29339	0.0215455	ENSSSCG00000004595	-0.509963	0.0044944	ENSSSCG00000001838	-1.26934	0.00163438
ENSSSCG00000013446	1.1653	1.36775e-05	ENSSSCG00000004109	-2.85937	6.14265e-10	ENSSSCG00000009589	-1.59482	8.70771e-23	ENSSSCG00000019418	-2.09345	2.20477e-16				ENSSSCG00000014091	-1.5725	3.54629e-05	ENSSSCG00000016835	0.770524	0.000725902	ENSSSCG00000016009	0.810977	0.00296582	ENSSSCG00000001834	-0.884271	0.0216355	ENSSSCG00000010449	-1.56574	0.00451242	ENSSSCG00000027623	1.64637	0.00165402
ENSSSCG00000014172	-1.51122	1.37584e-05	ENSSSCG00000023792	-1.02687	6.14265e-10	ENSSSCG00000002045	-1.03078	9.02415e-23	ENSSSCG00000015299	-4.09017	2.29218e-16				ENSSSCG00000013627	-0.673362	3.58848e-05	ENSSSCG00000013259	-3.7105	0.000730397	ENSSSCG00000011949	1.47252	0.00297631	ENSSSCG00000029453	-1.25804	0.0218667	ENSSSCG00000030301	0.933694	0.00452327	ENSSSCG00000018333	2.48275	0.00165772
ENSSSCG00000000209	1.26125	1.40515e-05	ENSSSCG00000006667	-1.29724	6.17462e-10	ENSSSCG00000017496	-2.09705	9.39966e-23	ENSSSCG00000009216	3.19448	2.35762e-16				ENSSSCG00000013758	4.19613	3.65553e-05	ENSSSCG00000029541	3.62848	0.000735417	ENSSSCG00000026547	-1.49977	0.00297631	ENSSSCG00000027294	1.08388	0.021904	ENSSSCG00000010095	0.55302	0.00452535	ENSSSCG00000010181	-0.920512	0.0016592
ENSSSCG00000017702	-3.01793	1.4273e-05	ENSSSCG00000012916	-1.65722	6.2599e-10	ENSSSCG00000021049	-0.957942	9.43925e-23	ENSSSCG00000011798	-1.42121	2.53864e-16				ENSSSCG00000027931	-1.23061	3.68173e-05	ENSSSCG00000008009	3.77571	0.000739913	ENSSSCG00000022208	-2.97323	0.00297631	ENSSSCG00000030525	0.945022	0.0219612	ENSSSCG00000014280	-2.16765	0.00456191	ENSSSCG00000009645	-1.3768	0.00166667
ENSSSCG00000025058	-4.02083	1.46105e-05	ENSSSCG00000026082	-1.14316	6.54044e-10	ENSSSCG00000024027	0.968364	1.0456e-22	ENSSSCG00000007116	1.4949	2.54919e-16				ENSSSCG00000027856	1.66023	3.71152e-05	ENSSSCG00000010561	1.28538	0.000741636	ENSSSCG00000029340	0.878874	0.00297631	ENSSSCG00000003594	1.43485	0.0221275	ENSSSCG00000027933	1.07437	0.0045848	ENSSSCG00000008681	-1.47238	0.00168239
ENSSSCG00000026169	1.13624	1.46105e-05	ENSSSCG00000022675	-6.83384	6.84888e-10	ENSSSCG00000023539	2.55756	1.17801e-22	ENSSSCG00000006101	2.39412	2.65974e-16				ENSSSCG00000005631	-1.00499	3.71152e-05	ENSSSCG00000001511	-1.66495	0.000742529	ENSSSCG00000024378	-3.02197	0.00297683	ENSSSCG00000012049	-2.05266	0.0223978	ENSSSCG00000010007	0.646798	0.0045851	ENSSSCG00000023646	3.02057	0.00168239
ENSSSCG00000000735	0.893462	1.46185e-05	ENSSSCG00000029514	-1.1873	7.08978e-10	ENSSSCG00000005056	2.40079	1.20037e-22	ENSSSCG00000004544	-1.39163	2.90072e-16				ENSSSCG00000016925	2.12905	3.72243e-05	ENSSSCG00000007072	-3.3701	0.000754324	ENSSSCG00000025922	1.61751	0.00299346	ENSSSCG00000004219	1.6075	0.0224264	ENSSSCG00000006841	2.24822	0.00460298	ENSSSCG00000023150	-1.55891	0.00168239
ENSSSCG00000030757	-1.90795	1.46447e-05	ENSSSCG00000017416	-2.77093	7.23789e-10	ENSSSCG00000011930	-1.03805	1.20534e-22	ENSSSCG00000001952	-1.39011	2.99171e-16				ENSSSCG00000024665	4.58636	3.83294e-05	ENSSSCG00000025957	2.24061	0.00075517	ENSSSCG00000004666	2.53074	0.00299346	ENSSSCG00000000439	-2.39203	0.0224264	ENSSSCG00000003217	0.811157	0.00461652	ENSSSCG00000009403	-2.04609	0.00168615
ENSSSCG00000005381	1.77317	1.4901e-05	ENSSSCG00000008753	2.00886	7.34651e-10	ENSSSCG00000011208	3.20133	1.36589e-22	ENSSSCG00000024009	-2.63905	3.0132e-16				ENSSSCG00000003460	-1.05099	3.85924e-05	ENSSSCG00000013115	-1.703	0.000759043	ENSSSCG00000000693	1.56492	0.00301571	ENSSSCG00000007744	-2.01122	0.0224769	ENSSSCG00000022419	-0.617773	0.00461942	ENSSSCG00000000916	-2.1874	0.00168615
ENSSSCG00000007879	3.38783	1.51198e-05	ENSSSCG00000002425	1.77531	7.41649e-10	ENSSSCG00000021457	1.53779	1.5243e-22	ENSSSCG00000020892	-5.64833	3.20762e-16				ENSSSCG00000014910	-1.27863	3.85924e-05	ENSSSCG00000011466	0.713205	0.000759043	ENSSSCG00000004408	-0.819382	0.00302138	ENSSSCG00000030856	-1.49497	0.0226816	ENSSSCG00000003801	-1.80111	0.00462171	ENSSSCG00000024690	1.29809	0.00168615
ENSSSCG00000022288	-1.50362	1.51476e-05	ENSSSCG00000003718	-1.2924	7.452e-10	ENSSSCG00000000263	1.89708	1.57561e-22	ENSSSCG00000014023	-1.45831	3.37517e-16				ENSSSCG00000001534	2.36979	3.85924e-05	ENSSSCG00000015412	-2.35723	0.000760096	ENSSSCG00000008807	2.21957	0.00302138	ENSSSCG00000030669	1.02466	0.0228086	ENSSSCG00000009043	-0.557372	0.00463094	ENSSSCG00000010000	1.12363	0.00169318
ENSSSCG00000028487	-2.01011	1.51491e-05	ENSSSCG00000008742	-2.22541	7.82465e-10	ENSSSCG00000031037	-5.24171	1.81494e-22	ENSSSCG00000007423	2.7622	3.43816e-16				ENSSSCG00000010204	1.98028	3.90519e-05	ENSSSCG00000011309	3.00531	0.00076205	ENSSSCG00000022751	0.823287	0.00302138	ENSSSCG00000004533	1.92308	0.0228714	ENSSSCG00000030415	1.18701	0.00463094	ENSSSCG00000018923	1.34054	0.00169318
ENSSSCG00000025883	-1.00536	1.51694e-05	ENSSSCG00000007815	1.57907	7.93345e-10	ENSSSCG00000014326	2.41446	2.20974e-22	ENSSSCG00000005316	-1.89774	3.52805e-16				ENSSSCG00000001468	-2.73729	3.94053e-05	ENSSSCG00000000150	-1.5129	0.000772411	ENSSSCG00000018178	1.5795	0.00304336	ENSSSCG00000030893	-1.88867	0.0230004	ENSSSCG00000012982	1.7424	0.00463094	ENSSSCG00000004350	0.920454	0.00169399
ENSSSCG00000017136	0.827684	1.51694e-05	ENSSSCG00000015091	3.06284	8.01931e-10	ENSSSCG00000021223	-1.1076	2.26749e-22	ENSSSCG00000015604	2.9538	3.57535e-16				ENSSSCG00000010698	2.09636	3.95992e-05	ENSSSCG00000004348	1.52122	0.00077425	ENSSSCG00000003922	2.4943	0.00305214	ENSSSCG00000017392	-2.23087	0.0232851	ENSSSCG00000014197	-0.58218	0.00463115	ENSSSCG00000014280	2.72132	0.00174396
ENSSSCG00000026264	-2.3364	1.6323e-05	ENSSSCG00000004597	3.12475	8.03179e-10	ENSSSCG00000027556	-6.36816	2.27955e-22	ENSSSCG00000024651	2.16246	3.97363e-16				ENSSSCG00000004220	1.02431	3.99441e-05	ENSSSCG00000015598	3.82286	0.000782198	ENSSSCG00000007235	1.52662	0.00306046	ENSSSCG00000005582	2.54957	0.0233193	ENSSSCG00000002852	1.23768	0.00464718	ENSSSCG00000008807	2.25521	0.00175228
ENSSSCG00000007324	1.16271	1.63346e-05	ENSSSCG00000025618	-2.67807	8.35016e-10	ENSSSCG00000000789	10.0485	2.44146e-22	ENSSSCG00000015567	-2.25782	4.01762e-16				ENSSSCG00000016479	-2.28274	3.99761e-05	ENSSSCG00000005312	-1.88316	0.000792112	ENSSSCG00000006063	1.184	0.00307803	ENSSSCG00000001433	-0.842937	0.0234049	ENSSSCG00000007440	0.516395	0.00468327	ENSSSCG00000030486	0.661429	0.00178826
ENSSSCG00000008692	1.03434	1.65337e-05	ENSSSCG00000003672	-1.298	8.70436e-10	ENSSSCG00000020736	9.90909	2.68403e-22	ENSSSCG00000015930	-3.92769	4.16332e-16				ENSSSCG00000016577	-1.09076	4.09432e-05	ENSSSCG00000009490	3.24451	0.000792112	ENSSSCG00000027147	1.09535	0.00311858	ENSSSCG00000008486	-0.856769	0.0234049	ENSSSCG00000022270	1.61642	0.00476477	ENSSSCG00000027807	-1.46178	0.0017967
ENSSSCG00000027366	-2.39543	1.66382e-05	ENSSSCG00000005609	-2.88054	9.27622e-10	ENSSSCG00000005610	2.87927	2.73513e-22	ENSSSCG00000021576	-2.5047	4.67843e-16				ENSSSCG00000001877	-1.44871	4.28146e-05	ENSSSCG00000011215	-0.944714	0.000792702	ENSSSCG00000024014	-1.2554	0.00311858	ENSSSCG00000001807	2.38754	0.0237443	ENSSSCG00000010196	-1.69981	0.00480967	ENSSSCG00000010881	0.911388	0.00181187
ENSSSCG00000015117	1.34049	1.67112e-05	ENSSSCG00000023903	-1.58575	9.50321e-10	ENSSSCG00000007585	-0.82876	3.10598e-22	ENSSSCG00000017517	-5.54763	5.04595e-16				ENSSSCG00000021537	-1.40349	4.28714e-05	ENSSSCG00000011925	-2.00005	0.000793266	ENSSSCG00000007484	-1.26371	0.00315028	ENSSSCG00000025852	-2.9828	0.0238345	ENSSSCG00000008691	0.796268	0.00482646	ENSSSCG00000031023	1.40494	0.00182498
ENSSSCG00000026420	-1.20667	1.72597e-05	ENSSSCG00000008991	5.59194	9.77065e-10	ENSSSCG00000025033	3.89664	3.10846e-22	ENSSSCG00000023014	-1.99271	5.36732e-16				ENSSSCG00000022906	-1.42321	4.29554e-05	ENSSSCG00000004779	-1.19132	0.000796197	ENSSSCG00000015604	1.59122	0.00317956	ENSSSCG00000002559	1.45602	0.0239466	ENSSSCG00000004383	-0.707335	0.00482896	ENSSSCG00000027911	-2.66027	0.00183299
ENSSSCG00000009401	1.26156	1.73716e-05	ENSSSCG00000029916	-1.57956	1.00219e-09	ENSSSCG00000026635	3.94086	3.59392e-22	ENSSSCG00000029130	6.5478	5.66272e-16				ENSSSCG00000015737	-2.14712	4.29774e-05	ENSSSCG00000003231	-1.15653	0.000796197	ENSSSCG00000007531	-2.70176	0.00321691	ENSSSCG00000007947	1.56185	0.0241664	ENSSSCG00000010531	-0.66895	0.00484475	ENSSSCG00000003253	-1.53519	0.00186451
ENSSSCG00000023619	-1.42489	1.73716e-05	ENSSSCG00000000137	-2.31357	1.03036e-09	ENSSSCG00000003579	2.26364	3.68956e-22	ENSSSCG00000001815	1.81484	5.98899e-16				ENSSSCG00000017272	0.873511	4.42157e-05	ENSSSCG00000012960	2.70681	0.0007964	ENSSSCG00000001815	1.3569	0.00321965	ENSSSCG00000015389	-1.16748	0.0241689	ENSSSCG00000023564	-1.26356	0.00486484	ENSSSCG00000003983	2.98994	0.00186765
ENSSSCG00000023014	-2.13779	1.80631e-05	ENSSSCG00000017927	6.62064	1.03614e-09	ENSSSCG00000017772	-1.54371	3.73112e-22	ENSSSCG00000006761	1.37809	6.05523e-16				ENSSSCG00000011062	-0.989868	4.49184e-05	ENSSSCG00000013419	2.12699	0.000800584	ENSSSCG00000020704	1.37039	0.00322176	ENSSSCG00000006325	1.91028	0.0242019	ENSSSCG00000004934	-0.970264	0.00487911	ENSSSCG00000011414	-1.40707	0.00186765
ENSSSCG00000027487	-1.15398	1.85844e-05	ENSSSCG00000024257	-2.52475	1.04245e-09	ENSSSCG00000027742	-1.20213	3.77151e-22	ENSSSCG00000022732	-2.04711	6.19776e-16				ENSSSCG00000008061	-1.19833	4.54734e-05	ENSSSCG00000014369	0.985479	0.000807031	ENSSSCG00000009671	1.70157	0.00327796	ENSSSCG00000024131	0.968424	0.0242554	ENSSSCG00000003491	0.914868	0.00492426	ENSSSCG00000018078	0.913923	0.00188111
ENSSSCG00000014082	-0.953875	1.85844e-05	ENSSSCG00000005514	-1.6155	1.04245e-09	ENSSSCG00000023155	-5.94675	3.88491e-22	ENSSSCG00000026591	-5.21808	6.36943e-16				ENSSSCG00000011459	-0.865562	4.64622e-05	ENSSSCG00000009224	-3.29664	0.000809276	ENSSSCG00000028981	1.69253	0.00327796	ENSSSCG00000008598	-0.94069	0.0243514	ENSSSCG00000010669	-0.488123	0.00497888	ENSSSCG00000026034	2.6609	0.00190218
ENSSSCG00000016302	0.970104	1.85909e-05	ENSSSCG00000020796	-1.06744	1.04629e-09	ENSSSCG00000013171	-0.931351	4.69405e-22	ENSSSCG00000027986	2.54617	6.49125e-16				ENSSSCG00000000573	1.11824	4.70333e-05	ENSSSCG00000017791	-3.7626	0.000822939	ENSSSCG00000008051	2.96549	0.00331926	ENSSSCG00000011745	-0.933221	0.0244033	ENSSSCG00000004418	-0.797745	0.00497888	ENSSSCG00000016333	-1.21562	0.0019058
ENSSSCG00000015896	-2.16721	1.85909e-05	ENSSSCG00000030750	-2.67143	1.05335e-09	ENSSSCG00000016313	2.2836	4.92915e-22	ENSSSCG00000013180	9.11986	6.52649e-16				ENSSSCG00000009197	3.11428	4.74371e-05	ENSSSCG00000030548	-1.51061	0.000825263	ENSSSCG00000007768	-0.729518	0.00332567	ENSSSCG00000005502	-2.96954	0.0244134	ENSSSCG00000028640	1.68899	0.00500275	ENSSSCG00000009951	-1.55181	0.00191073
ENSSSCG00000007983	2.18641	1.87016e-05	ENSSSCG00000017905	-1.21369	1.06011e-09	ENSSSCG00000017430	1.41644	5.08458e-22	ENSSSCG00000005005	-1.717	7.15449e-16				ENSSSCG00000024673	-2.44867	4.7756e-05	ENSSSCG00000026305	-1.88468	0.000839141	ENSSSCG00000015313	-1.12408	0.00332567	ENSSSCG00000015455	-1.65131	0.0244134	ENSSSCG00000008169	1.91426	0.00502678	ENSSSCG00000002003	-2.39374	0.00192305
ENSSSCG00000025251	4.26856	1.89177e-05	ENSSSCG00000009247	-2.56868	1.0773e-09	ENSSSCG00000000660	-4.33646	6.33174e-22	ENSSSCG00000002055	-6.11479	7.21517e-16				ENSSSCG00000029070	-0.970168	4.85631e-05	ENSSSCG00000022049	2.4804	0.000842388	ENSSSCG00000004432	0.792045	0.00332857	ENSSSCG00000024325	-2.97037	0.0246738	ENSSSCG00000030405	-1.34338	0.00503395	ENSSSCG00000017098	-2.30572	0.0019656
ENSSSCG00000005935	1.41635	1.89228e-05	ENSSSCG00000007358	3.35618	1.08831e-09	ENSSSCG00000024229	1.76374	6.35439e-22	ENSSSCG00000003763	-2.21092	8.11901e-16				ENSSSCG00000013940	3.69867	4.86126e-05	ENSSSCG00000008187	-2.19136	0.000843773	ENSSSCG00000025673	-1.04878	0.00332857	ENSSSCG00000017829	-1.26299	0.0250583	ENSSSCG00000015013	0.993753	0.00504489	ENSSSCG00000017995	-1.84321	0.0019656
ENSSSCG00000024022	-3.59115	1.89727e-05	ENSSSCG00000013391	-1.26022	1.11306e-09	ENSSSCG00000002923	9.81509	6.48466e-22	ENSSSCG00000017939	1.42711	8.13876e-16				ENSSSCG00000021712	-1.08795	5.00259e-05	ENSSSCG00000023396	-2.02946	0.000844411	ENSSSCG00000025720	0.991123	0.00332857	ENSSSCG00000013236	-1.7978	0.0252905	ENSSSCG00000005845	0.829495	0.00504935	ENSSSCG00000028096	2.6335	0.00197903
ENSSSCG00000000105	0.863595	1.91333e-05	ENSSSCG00000001410	1.58368	1.11398e-09	ENSSSCG00000024752	-1.46375	6.68808e-22	ENSSSCG00000010035	1.37724	8.24437e-16				ENSSSCG00000016128	-0.929493	5.03179e-05	ENSSSCG00000030015	-1.15114	0.00084459	ENSSSCG00000021096	2.11474	0.00332857	ENSSSCG00000016129	-1.20022	0.0256538	ENSSSCG00000022110	-0.874107	0.00504988	ENSSSCG00000025033	1.77153	0.00197903
ENSSSCG00000006256	-1.41592	1.91822e-05	ENSSSCG00000011888	3.84613	1.13706e-09	ENSSSCG00000016652	2.82551	7.419e-22	ENSSSCG00000000455	2.12891	8.24889e-16				ENSSSCG00000017058	2.62325	5.18685e-05	ENSSSCG00000026326	1.95537	0.00084459	ENSSSCG00000014060	-1.83254	0.00333198	ENSSSCG00000013580	2.86622	0.0256583	ENSSSCG00000030752	-1.30508	0.00506706	ENSSSCG00000026540	1.16934	0.00202686
ENSSSCG00000022913	1.84902	1.94572e-05	ENSSSCG00000004977	2.80183	1.16764e-09	ENSSSCG00000013772	2.38657	7.86452e-22	ENSSSCG00000021189	3.29917	8.96394e-16				ENSSSCG00000014342	-1.42226	5.19727e-05	ENSSSCG00000027995	2.0668	0.00084459	ENSSSCG00000021287	1.16697	0.00335022	ENSSSCG00000005778	-2.53027	0.0256583	ENSSSCG00000029575	-0.914099	0.00506706	ENSSSCG00000025176	-1.26939	0.00202686
ENSSSCG00000004234	4.73043	1.94819e-05	ENSSSCG00000004049	1.46536	1.23039e-09	ENSSSCG00000027806	-1.60084	8.81571e-22	ENSSSCG00000007650	3.6233	9.1246e-16				ENSSSCG00000004109	-2.04829	5.26109e-05	ENSSSCG00000008368	-0.992125	0.00084459	ENSSSCG00000002652	-0.788195	0.00339692	ENSSSCG00000029043	2.4991	0.0256583	ENSSSCG00000025217	1.1341	0.00520316	ENSSSCG00000004607	1.21667	0.00202686
ENSSSCG00000029504	4.42978	1.94819e-05	ENSSSCG00000004663	4.97728	1.25179e-09	ENSSSCG00000016564	-1.38197	9.05244e-22	ENSSSCG00000007249	2.69761	9.20099e-16				ENSSSCG00000025273	-3.20549	5.28115e-05	ENSSSCG00000028253	2.87945	0.000855094	ENSSSCG00000009285	2.98543	0.00339692	ENSSSCG00000016953	-2.16513	0.0256583	ENSSSCG00000016302	0.732727	0.00520316	ENSSSCG00000015972	0.84802	0.00204252
ENSSSCG00000011297	-1.42391	1.97416e-05	ENSSSCG00000016778	1.14988	1.29406e-09	ENSSSCG00000029362	-1.60915	1.06903e-21	ENSSSCG00000016762	3.49459	9.207e-16				ENSSSCG00000006652	-0.999286	5.28115e-05	ENSSSCG00000028338	-2.29496	0.00086285	ENSSSCG00000024393	1.01964	0.00339692	ENSSSCG00000026073	1.77915	0.0257217	ENSSSCG00000021410	0.628193	0.00520316	ENSSSCG00000006455	-1.40278	0.00205126
ENSSSCG00000014627	1.3745	2.04567e-05	ENSSSCG00000006796	-3.16647	1.30884e-09	ENSSSCG00000015324	-1.22875	1.06903e-21	ENSSSCG00000026572	3.39871	9.41145e-16				ENSSSCG00000017257	2.1912	5.4975e-05	ENSSSCG00000014923	1.53506	0.00086456	ENSSSCG00000027328	1.34393	0.00341859	ENSSSCG00000011178	-2.59336	0.0257495	ENSSSCG00000029512	-0.823362	0.00521244	ENSSSCG00000009138	-2.2826	0.00205126
ENSSSCG00000027230	-1.14788	2.05182e-05	ENSSSCG00000014136	1.81757	1.32491e-09	ENSSSCG00000007942	-1.89759	1.08059e-21	ENSSSCG00000025419	-3.13182	1.05698e-15				ENSSSCG00000027675	-2.49449	5.58488e-05	ENSSSCG00000006378	-2.05471	0.000870084	ENSSSCG00000028318	2.96414	0.00342708	ENSSSCG00000000365	2.15176	0.0257826	ENSSSCG00000005208	-0.473024	0.00521244	ENSSSCG00000004418	1.03073	0.00205126
ENSSSCG00000007079	1.87528	2.05878e-05	ENSSSCG00000010312	-1.62231	1.36367e-09	ENSSSCG00000028739	-3.3683	1.19064e-21	ENSSSCG00000003288	1.99669	1.14709e-15				ENSSSCG00000014035	-1.64776	5.59377e-05	ENSSSCG00000013668	2.78637	0.000875594	ENSSSCG00000005490	-1.55958	0.00342874	ENSSSCG00000013442	0.784448	0.0257826	ENSSSCG00000025368	-1.55332	0.00528938	ENSSSCG00000015351	0.624685	0.00207797
ENSSSCG00000011930	-0.793344	2.06631e-05	ENSSSCG00000010496	1.22561	1.37833e-09	ENSSSCG00000005752	-4.2023	1.20634e-21	ENSSSCG00000004829	2.10867	1.15522e-15				ENSSSCG00000000974	-1.46341	5.6269e-05	ENSSSCG00000001834	-1.06065	0.000897785	ENSSSCG00000003772	0.585346	0.00345784	ENSSSCG00000006669	1.83164	0.0258842	ENSSSCG00000009938	1.75243	0.0053201	ENSSSCG00000016151	1.82536	0.00207868
ENSSSCG00000006540	0.936132	2.09463e-05	ENSSSCG00000028092	-1.3032	1.39064e-09	ENSSSCG00000025561	2.20257	1.45123e-21	ENSSSCG00000028301	3.24617	1.2268e-15				ENSSSCG00000016593	-0.969666	5.66064e-05	ENSSSCG00000009480	3.28178	0.000903625	ENSSSCG00000007700	1.78769	0.00347148	ENSSSCG00000000376	-0.863171	0.0260274	ENSSSCG00000010830	1.26374	0.00533996	ENSSSCG00000009910	-0.923019	0.00208937
ENSSSCG00000022987	2.26544	2.09463e-05	ENSSSCG00000030825	-4.16496	1.39574e-09	ENSSSCG00000005450	4.29905	1.5489e-21	ENSSSCG00000009223	-1.13778	1.26296e-15				ENSSSCG00000025567	-1.73855	5.67634e-05	ENSSSCG00000010304	2.37498	0.000919715	ENSSSCG00000010411	-0.891627	0.00348289	ENSSSCG00000010073	-0.668982	0.0260686	ENSSSCG00000018972	-1.07433	0.00541383	ENSSSCG00000021138	0.66521	0.00209898
ENSSSCG00000006630	-0.747586	2.09463e-05	ENSSSCG00000001071	1.88144	1.40263e-09	ENSSSCG00000030567	-1.35269	1.61678e-21	ENSSSCG00000010712	-1.41853	1.31934e-15				ENSSSCG00000008197	3.24179	5.73781e-05	ENSSSCG00000013302	1.55924	0.00092039	ENSSSCG00000030323	1.47446	0.00349062	ENSSSCG00000024003	2.47216	0.0261543	ENSSSCG00000006776	1.46282	0.00541383	ENSSSCG00000007975	-2.67923	0.00209898
ENSSSCG00000023913	-1.19557	2.11348e-05	ENSSSCG00000008516	-1.15448	1.44755e-09	ENSSSCG00000011594	1.2938	1.62227e-21	ENSSSCG00000002494	3.04399	1.32104e-15				ENSSSCG00000020946	4.01924	5.74796e-05	ENSSSCG00000021803	1.61508	0.000925619	ENSSSCG00000014987	-2.64422	0.00351066	ENSSSCG00000025010	-1.03445	0.0261543	ENSSSCG00000015665	-0.585023	0.00541383	ENSSSCG00000028231	0.846751	0.00209898
ENSSSCG00000017799	-0.671556	2.12848e-05	ENSSSCG00000008358	-1.51768	1.49952e-09	ENSSSCG00000010682	1.6952	1.68767e-21	ENSSSCG00000028401	-1.71601	1.36963e-15				ENSSSCG00000029514	-1.12854	5.74838e-05	ENSSSCG00000006357	-1.61047	0.000925619	ENSSSCG00000002451	-1.32754	0.00352108	ENSSSCG00000021791	-1.97254	0.026242	ENSSSCG00000027573	0.652998	0.0054139	ENSSSCG00000009468	-1.11663	0.00210374
ENSSSCG00000006172	-1.21073	2.17129e-05	ENSSSCG00000017206	-1.47873	1.49952e-09	ENSSSCG00000013992	-0.823183	1.72974e-21	ENSSSCG00000010624	-2.58038	1.40488e-15				ENSSSCG00000001788	-1.61618	5.75638e-05	ENSSSCG00000028031	1.99508	0.000933615	ENSSSCG00000022741	-0.80241	0.00358429	ENSSSCG00000015550	2.29027	0.0262803	ENSSSCG00000028117	-0.684513	0.00544022	ENSSSCG00000017924	-0.817865	0.00210551
ENSSSCG00000018244	3.92989	2.17129e-05	ENSSSCG00000022358	-2.46216	1.50169e-09	ENSSSCG00000007229	2.13824	1.88297e-21	ENSSSCG00000023187	-2.51754	1.48188e-15				ENSSSCG00000025720	2.10965	5.81984e-05	ENSSSCG00000020992	3.6715	0.000940399	ENSSSCG00000000576	-2.59902	0.00358429	ENSSSCG00000006296	-0.80716	0.026352	ENSSSCG00000013500	0.795637	0.00544816	ENSSSCG00000009958	-2.16035	0.00210755
ENSSSCG00000025255	3.92989	2.17129e-05	ENSSSCG00000015731	1.45438	1.51181e-09	ENSSSCG00000015878	1.63966	1.99643e-21	ENSSSCG00000001392	2.58489	1.55299e-15				ENSSSCG00000026257	-1.23577	5.85178e-05	ENSSSCG00000029042	-1.52637	0.000941284	ENSSSCG00000010607	-2.24826	0.00358429	ENSSSCG00000011208	1.41793	0.0264063	ENSSSCG00000016313	1.51905	0.00546616	ENSSSCG00000005227	0.785145	0.00215067
ENSSSCG00000008414	-0.698198	2.17414e-05	ENSSSCG00000027049	-1.16072	1.51364e-09	ENSSSCG00000011079	-1.18569	2.01275e-21	ENSSSCG00000030035	5.23332	1.62321e-15				ENSSSCG00000022031	-1.3154	6.00444e-05	ENSSSCG00000024087	-3.8988	0.000950278	ENSSSCG00000024405	-0.688297	0.00358945	ENSSSCG00000004221	-0.697184	0.0264424	ENSSSCG00000000058	0.646168	0.00546616	ENSSSCG00000008600	0.767263	0.00215067
ENSSSCG00000008753	1.41708	2.19029e-05	ENSSSCG00000008175	2.32196	1.55499e-09	ENSSSCG00000009859	-3.24108	2.39183e-21	ENSSSCG00000023584	-5.53567	1.6326e-15				ENSSSCG00000001958	1.01836	6.03885e-05	ENSSSCG00000011813	1.18577	0.000962938	ENSSSCG00000022924	0.971632	0.00359588	ENSSSCG00000000654	1.07828	0.0264581	ENSSSCG00000029150	0.80862	0.00546616	ENSSSCG00000000370	1.51614	0.00215067
ENSSSCG00000023179	-1.01651	2.20239e-05	ENSSSCG00000025206	-1.18222	1.61217e-09	ENSSSCG00000014825	-1.60998	2.59133e-21	ENSSSCG00000023646	3.04724	1.64083e-15				ENSSSCG00000009031	1.90326	6.03885e-05	ENSSSCG00000028513	1.17049	0.000964201	ENSSSCG00000023605	-1.08122	0.0035971	ENSSSCG00000024827	-1.95872	0.0264649	ENSSSCG00000000365	1.85817	0.00549276	ENSSSCG00000028568	-1.15472	0.00215067
ENSSSCG00000008624	-1.46109	2.20363e-05	ENSSSCG00000008217	-5.22423	1.66124e-09	ENSSSCG00000009004	4.98345	2.60475e-21	ENSSSCG00000027173	3.86732	1.77295e-15				ENSSSCG00000002963	-0.819511	6.04353e-05	ENSSSCG00000005907	1.56941	0.000964201	ENSSSCG00000024864	-0.648285	0.00361845	ENSSSCG00000003386	-1.32182	0.026538	ENSSSCG00000023148	-1.99167	0.00550151	ENSSSCG00000022323	2.76709	0.00215198
ENSSSCG00000025613	1.58767	2.24373e-05	ENSSSCG00000015622	2.90911	1.73656e-09	ENSSSCG00000002032	1.81832	2.61555e-21	ENSSSCG00000025828	2.83119	1.79292e-15				ENSSSCG00000027402	1.57306	6.06237e-05	ENSSSCG00000015104	-1.08333	0.000966364	ENSSSCG00000004682	-1.30814	0.00375282	ENSSSCG00000001910	-1.05481	0.0266209	ENSSSCG00000020830	-1.20833	0.00553089	ENSSSCG00000014125	1.41966	0.00215198
ENSSSCG00000001616	1.64944	2.24673e-05	ENSSSCG00000012971	2.14291	1.79054e-09	ENSSSCG00000023585	9.66573	2.65827e-21	ENSSSCG00000020964	-1.2682	1.80126e-15				ENSSSCG00000012893	-1.2472	6.14274e-05	ENSSSCG00000016925	2.32704	0.000973493	ENSSSCG00000009786	-2.57532	0.00377033	ENSSSCG00000028096	-2.52874	0.0266275	ENSSSCG00000009449	-0.446359	0.00553378	ENSSSCG00000023636	-0.944642	0.00215338
ENSSSCG00000030710	-1.47501	2.29236e-05	ENSSSCG00000027272	-2.21987	1.83179e-09	ENSSSCG00000003653	-1.02407	2.69549e-21	ENSSSCG00000027417	4.92293	1.85716e-15				ENSSSCG00000007586	-1.77828	6.15822e-05	ENSSSCG00000002265	1.51765	0.000977718	ENSSSCG00000026785	0.923878	0.00377033	ENSSSCG00000013286	-1.0562	0.0267267	ENSSSCG00000008051	-2.26222	0.00557649	ENSSSCG00000000712	-1.48495	0.00215338
ENSSSCG00000024898	3.85702	2.29794e-05	ENSSSCG00000002790	-1.22636	1.87944e-09	ENSSSCG00000003905	2.51605	2.90618e-21	ENSSSCG00000006544	-1.04453	1.87102e-15				ENSSSCG00000016005	1.52915	6.17015e-05	ENSSSCG00000024973	-1.5911	0.00098238	ENSSSCG00000027699	1.77576	0.00378044	ENSSSCG00000008740	-0.578463	0.0268081	ENSSSCG00000000602	-1.15283	0.00561146	ENSSSCG00000021833	-0.924004	0.0021539
ENSSSCG00000016976	-1.26629	2.32377e-05	ENSSSCG00000008392	2.37795	1.91099e-09	ENSSSCG00000008290	-1.2	3.00327e-21	ENSSSCG00000022663	8.61417	1.91327e-15				ENSSSCG00000005126	4.14809	6.17906e-05	ENSSSCG00000015085	-0.892089	0.00098287	ENSSSCG00000009043	0.810718	0.00379793	ENSSSCG00000013776	1.0423	0.0269743	ENSSSCG00000000293	0.718353	0.00565058	ENSSSCG00000011293	-1.26916	0.00217139
ENSSSCG00000013618	1.80418	2.33501e-05	ENSSSCG00000000910	1.31905	1.98936e-09	ENSSSCG00000029371	-2.2043	3.0564e-21	ENSSSCG00000027746	-1.14467	2.08696e-15				ENSSSCG00000008839	-0.895699	6.2023e-05	ENSSSCG00000021189	2.23892	0.000990544	ENSSSCG00000011233	0.801262	0.00379793	ENSSSCG00000030187	2.83668	0.0273232	ENSSSCG00000025282	2.2576	0.00569596	ENSSSCG00000017199	-1.27242	0.00218951
ENSSSCG00000013023	-1.30554	2.33501e-05	ENSSSCG00000007763	1.11053	1.99455e-09	ENSSSCG00000001951	-1.17526	3.16603e-21	ENSSSCG00000022916	-2.23501	2.13634e-15				ENSSSCG00000006993	1.20941	6.32571e-05	ENSSSCG00000011264	-1.03934	0.000990562	ENSSSCG00000007556	-0.992028	0.00382752	ENSSSCG00000004047	1.18163	0.0278566	ENSSSCG00000024660	0.612776	0.00571322	ENSSSCG00000015368	1.36151	0.00218951
ENSSSCG00000019350	3.6433	2.50474e-05	ENSSSCG00000017024	-1.09198	2.02896e-09	ENSSSCG00000014924	-1.65501	3.53717e-21	ENSSSCG00000025579	4.55249	2.20411e-15				ENSSSCG00000006987	4.40366	6.42328e-05	ENSSSCG00000025706	3.75545	0.00100451	ENSSSCG00000005669	-0.962153	0.00384487	ENSSSCG00000000611	-1.59004	0.0279067	ENSSSCG00000020975	-1.2896	0.00571781	ENSSSCG00000004358	0.826754	0.00220288
ENSSSCG00000017738	-1.85352	2.51201e-05	ENSSSCG00000022081	2.02485	2.10467e-09	ENSSSCG00000024764	-4.1267	3.53717e-21	ENSSSCG00000015774	3.11645	2.21278e-15				ENSSSCG00000013028	-0.933713	6.42328e-05	ENSSSCG00000000370	-0.847508	0.00100803	ENSSSCG00000030443	0.871396	0.00384923	ENSSSCG00000029002	-1.03031	0.0279995	ENSSSCG00000009346	-1.03136	0.005781	ENSSSCG00000029488	-1.69762	0.00221034
ENSSSCG00000022879	-3.34011	2.51285e-05	ENSSSCG00000024462	-1.51074	2.13012e-09	ENSSSCG00000021213	1.51578	3.69002e-21	ENSSSCG00000029577	-8.82106	2.31795e-15				ENSSSCG00000001049	1.70753	6.4506e-05	ENSSSCG00000015389	-1.73863	0.00100967	ENSSSCG00000011732	1.7677	0.00387394	ENSSSCG00000006840	-0.679552	0.0280494	ENSSSCG00000025307	1.50971	0.00579193	ENSSSCG00000000879	1.1466	0.00221034
ENSSSCG00000006335	-1.82291	2.51285e-05	ENSSSCG00000022798	-1.10315	2.2123e-09	ENSSSCG00000010281	-3.44785	3.73398e-21	ENSSSCG00000028169	4.11377	2.38544e-15				ENSSSCG00000003046	-1.04836	6.51207e-05	ENSSSCG00000012893	-1.04459	0.00101304	ENSSSCG00000004248	1.51191	0.00387394	ENSSSCG00000006431	2.93128	0.0280971	ENSSSCG00000029034	0.820419	0.00579193	ENSSSCG00000024462	0.850693	0.00221316
ENSSSCG00000024458	-2.62513	2.54956e-05	ENSSSCG00000007083	-3.07792	2.22018e-09	ENSSSCG00000025720	2.20765	3.89446e-21	ENSSSCG00000022798	-1.88242	2.39565e-15				ENSSSCG00000025104	-1.00472	6.51316e-05	ENSSSCG00000010726	1.34184	0.00102929	ENSSSCG00000001232	-2.95367	0.00388415	ENSSSCG00000010965	-1.07755	0.0280971	ENSSSCG00000003120	0.657729	0.00579193	ENSSSCG00000014625	-1.11891	0.00222818
ENSSSCG00000017517	-3.65797	2.56242e-05	ENSSSCG00000023609	-2.33288	2.22737e-09	ENSSSCG00000027173	3.69528	3.99395e-21	ENSSSCG00000001651	-1.45583	2.43921e-15				ENSSSCG00000026881	-1.08876	6.51526e-05	ENSSSCG00000008611	-3.13843	0.00102929	ENSSSCG00000011222	1.01207	0.00392358	ENSSSCG00000015799	-2.9224	0.0281218	ENSSSCG00000013267	1.4557	0.00579193	ENSSSCG00000016902	2.19295	0.00223091
ENSSSCG00000025465	-1.24301	2.59364e-05	ENSSSCG00000005462	-1.26897	2.35621e-09	ENSSSCG00000015644	-2.21912	4.08105e-21	ENSSSCG00000010331	-1.39117	2.44178e-15				ENSSSCG00000020439	-2.07161	6.53495e-05	ENSSSCG00000027459	-1.99223	0.00103225	ENSSSCG00000030431	-1.01306	0.00392358	ENSSSCG00000027819	1.18775	0.0283002	ENSSSCG00000004133	-0.848708	0.0058098	ENSSSCG00000017648	0.896577	0.00223186
ENSSSCG00000021567	-2.8828	2.59364e-05	ENSSSCG00000003368	3.2852	2.46904e-09	ENSSSCG00000007240	-3.06887	4.08617e-21	ENSSSCG00000010135	1.47812	2.51114e-15				ENSSSCG00000028369	-0.971564	6.56291e-05	ENSSSCG00000004273	2.41055	0.00104598	ENSSSCG00000012902	-0.968429	0.00395677	ENSSSCG00000024443	0.975599	0.0283205	ENSSSCG00000004460	-0.757665	0.00585641	ENSSSCG00000023889	1.87055	0.00224407
ENSSSCG00000000252	2.26946	2.60565e-05	ENSSSCG00000001457	-3.47682	2.46904e-09	ENSSSCG00000006667	-1.52861	4.13883e-21	ENSSSCG00000028224	5.57069	2.52493e-15				ENSSSCG00000004943	-0.981944	6.56291e-05	ENSSSCG00000008074	1.7689	0.00104977	ENSSSCG00000022719	-1.09769	0.00396891	ENSSSCG00000011955	1.12694	0.0283205	ENSSSCG00000025810	-1.31838	0.00587495	ENSSSCG00000025965	1.41232	0.00228161
ENSSSCG00000030216	1.44528	2.61891e-05	ENSSSCG00000016830	3.91602	2.51074e-09	ENSSSCG00000025593	-2.53945	4.48715e-21	ENSSSCG00000024211	-3.16829	2.53791e-15				ENSSSCG00000013582	-0.651701	6.59755e-05	ENSSSCG00000028069	1.70658	0.00106787	ENSSSCG00000000685	-0.610976	0.00396891	ENSSSCG00000017682	1.42558	0.0284501	ENSSSCG00000011307	-0.996439	0.00593631	ENSSSCG00000024413	-0.838327	0.00230556
ENSSSCG00000010035	0.602482	2.62208e-05	ENSSSCG00000024859	2.05045	2.5179e-09	ENSSSCG00000028552	-3.19531	4.72655e-21	ENSSSCG00000011530	-1.40537	2.78742e-15				ENSSSCG00000001834	-1.33952	6.67163e-05	ENSSSCG00000008227	-1.63965	0.00108236	ENSSSCG00000030325	0.925146	0.00400831	ENSSSCG00000016338	-1.37425	0.0285559	ENSSSCG00000011378	0.812716	0.00593729	ENSSSCG00000017607	-2.21239	0.00231611
ENSSSCG00000017791	-4.50409	2.6274e-05	ENSSSCG00000005310	1.4603	2.5179e-09	ENSSSCG00000008080	0.986697	5.05692e-21	ENSSSCG00000008828	-1.22018	2.84388e-15				ENSSSCG00000000576	-3.6768	6.71858e-05	ENSSSCG00000025783	-2.20392	0.0010925	ENSSSCG00000009125	2.09799	0.00400831	ENSSSCG00000007463	-1.38823	0.0288667	ENSSSCG00000026354	-0.596551	0.00593946	ENSSSCG00000000508	1.01193	0.00231816
ENSSSCG00000016857	1.06665	2.67922e-05	ENSSSCG00000002392	1.74044	2.5331e-09	ENSSSCG00000022357	-1.17574	5.06802e-21	ENSSSCG00000024879	6.72813	2.87487e-15				ENSSSCG00000028450	-1.63127	6.72015e-05	ENSSSCG00000013940	2.53107	0.00109327	ENSSSCG00000004140	0.525989	0.00403154	ENSSSCG00000003344	-1.08918	0.0288667	ENSSSCG00000001752	-2.0409	0.00594332	ENSSSCG00000010166	0.91551	0.00232375
ENSSSCG00000028941	2.05359	2.67922e-05	ENSSSCG00000022162	2.51606	2.6628e-09	ENSSSCG00000023187	-1.80125	5.08588e-21	ENSSSCG00000008820	-2.07027	2.94702e-15				ENSSSCG00000005724	3.47808	6.75713e-05	ENSSSCG00000011047	1.16992	0.00109368	ENSSSCG00000001095	1.28578	0.00409746	ENSSSCG00000028800	-1.28691	0.0288667	ENSSSCG00000024028	-0.583871	0.00594392	ENSSSCG00000000142	-1.71247	0.00234186
ENSSSCG00000029397	0.911586	2.7057e-05	ENSSSCG00000003592	2.64668	2.68085e-09	ENSSSCG00000023879	-3.22458	5.41826e-21	ENSSSCG00000003432	-1.09959	2.97865e-15				ENSSSCG00000009611	3.56996	6.75713e-05	ENSSSCG00000008443	1.2396	0.00111463	ENSSSCG00000009888	-0.782659	0.00411211	ENSSSCG00000010435	1.60998	0.0292286	ENSSSCG00000008144	0.711437	0.00594392	ENSSSCG00000010011	-1.31803	0.00235543
ENSSSCG00000015358	2.565	2.7057e-05	ENSSSCG00000001986	1.3171	2.70166e-09	ENSSSCG00000006168	-1.81333	5.73896e-21	ENSSSCG00000004020	-1.6256	3.10581e-15				ENSSSCG00000022855	-2.20681	6.79112e-05	ENSSSCG00000022784	-1.00381	0.00111639	ENSSSCG00000024201	2.26403	0.00413808	ENSSSCG00000011642	-0.618569	0.029306	ENSSSCG00000016742	0.971341	0.00594392	ENSSSCG00000028804	1.70332	0.00235543
ENSSSCG00000000205	3.06235	2.71484e-05	ENSSSCG00000027902	-2.21211	2.7565e-09	ENSSSCG00000011813	1.21734	5.74139e-21	ENSSSCG00000007687	1.95454	3.15079e-15				ENSSSCG00000012077	-2.35898	6.98933e-05	ENSSSCG00000009670	1.95742	0.00114409	ENSSSCG00000020817	-0.737977	0.00424116	ENSSSCG00000006745	-1.27481	0.0293583	ENSSSCG00000000523	-0.788577	0.00594392	ENSSSCG00000000604	0.77719	0.00236107
ENSSSCG00000024864	0.74178	2.74704e-05	ENSSSCG00000002449	-1.82434	2.76488e-09	ENSSSCG00000007992	-2.98195	5.93753e-21	ENSSSCG00000004108	-2.0631	3.51666e-15				ENSSSCG00000000657	-0.972431	7.20491e-05	ENSSSCG00000026108	1.36768	0.00114409	ENSSSCG00000005227	0.65985	0.00425387	ENSSSCG00000006371	0.813698	0.0295104	ENSSSCG00000011358	1.14287	0.00596433	ENSSSCG00000003513	-1.31502	0.00238081
ENSSSCG00000011533	-1.51554	2.74704e-05	ENSSSCG00000025467	-1.20262	2.77338e-09	ENSSSCG00000008222	-1.41466	6.00739e-21	ENSSSCG00000001727	-2.35525	3.57548e-15				ENSSSCG00000026633	-1.42535	7.22313e-05	ENSSSCG00000009889	-1.27849	0.00115586	ENSSSCG00000022864	-0.632947	0.00425387	ENSSSCG00000024685	-2.40809	0.0295508	ENSSSCG00000016960	-0.576096	0.00597376	ENSSSCG00000005965	-1.46429	0.00238559
ENSSSCG00000006309	-2.44053	2.74704e-05	ENSSSCG00000006121	2.76818	2.78415e-09	ENSSSCG00000006582	-3.32057	6.39764e-21	ENSSSCG00000016266	-1.12859	3.58912e-15				ENSSSCG00000022300	1.43776	7.39348e-05	ENSSSCG00000008203	-3.48439	0.00115586	ENSSSCG00000000408	1.11019	0.00425387	ENSSSCG00000030752	-1.68137	0.0297822	ENSSSCG00000030668	0.797138	0.0059853	ENSSSCG00000029371	-0.851564	0.00238865
ENSSSCG00000000641	-3.58367	2.74812e-05	ENSSSCG00000021356	2.19822	2.80278e-09	ENSSSCG00000027967	-2.18144	7.7051e-21	ENSSSCG00000010495	1.48395	3.63592e-15				ENSSSCG00000010161	-1.38536	7.40222e-05	ENSSSCG00000026106	-0.794768	0.00116264	ENSSSCG00000025851	1.31559	0.00425387	ENSSSCG00000028141	1.59893	0.0298016	ENSSSCG00000015973	0.778573	0.00601866	ENSSSCG00000022159	1.22609	0.00239152
ENSSSCG00000018309	-1.40229	2.75495e-05	ENSSSCG00000008311	3.5566	2.8649e-09	ENSSSCG00000023708	-2.20094	8.29429e-21	ENSSSCG00000028866	8.51713	3.77146e-15				ENSSSCG00000000539	-1.09629	7.43912e-05	ENSSSCG00000024784	-2.72665	0.00116368	ENSSSCG00000030581	2.13887	0.00434598	ENSSSCG00000010952	-0.837091	0.0298016	ENSSSCG00000015935	-2.21746	0.00603951	ENSSSCG00000006590	-2.06552	0.00239525
ENSSSCG00000007671	3.35465	2.78515e-05	ENSSSCG00000029042	-2.66831	3.02672e-09	ENSSSCG00000014840	4.48325	8.46062e-21	ENSSSCG00000028679	-1.90837	3.80611e-15				ENSSSCG00000023325	-1.89983	7.4739e-05	ENSSSCG00000020784	-1.46563	0.00116368	ENSSSCG00000027575	-0.837753	0.00434598	ENSSSCG00000020674	1.03674	0.0298156	ENSSSCG00000013509	0.71966	0.00603951	ENSSSCG00000017283	1.25348	0.00239819
ENSSSCG00000026438	-2.73267	2.83286e-05	ENSSSCG00000016122	-6.58161	3.03838e-09	ENSSSCG00000013054	1.01624	8.46741e-21	ENSSSCG00000005060	-4.25209	3.90499e-15				ENSSSCG00000003212	-2.49693	7.58486e-05	ENSSSCG00000000906	2.92183	0.00116507	ENSSSCG00000001420	-0.720582	0.00435164	ENSSSCG00000011570	-0.968856	0.0298156	ENSSSCG00000025811	-2.23991	0.00604709	ENSSSCG00000008358	0.590217	0.0024167
ENSSSCG00000013727	-0.732927	2.92705e-05	ENSSSCG00000025142	2.14414	3.07406e-09	ENSSSCG00000006062	-0.820029	8.46741e-21	ENSSSCG00000024677	-3.00768	3.92805e-15				ENSSSCG00000000413	2.75812	7.59762e-05	ENSSSCG00000003465	1.49584	0.00116856	ENSSSCG00000027069	1.00209	0.00435582	ENSSSCG00000021803	1.7329	0.0299234	ENSSSCG00000010665	-0.827921	0.00608837	ENSSSCG00000005976	-0.999758	0.0024167
ENSSSCG00000006391	-2.45712	2.92705e-05	ENSSSCG00000003331	-3.85614	3.0781e-09	ENSSSCG00000008701	-1.18826	8.52597e-21	ENSSSCG00000011519	2.81294	4.19028e-15				ENSSSCG00000003763	-1.9632	7.83805e-05	ENSSSCG00000013002	-0.8327	0.00118394	ENSSSCG00000006894	-2.7951	0.00438926	ENSSSCG00000009410	-0.78827	0.0299234	ENSSSCG00000001588	-1.43953	0.00610309	ENSSSCG00000030278	1.27096	0.0024167
ENSSSCG00000023548	0.890077	2.97276e-05	ENSSSCG00000009164	-1.79003	3.10001e-09	ENSSSCG00000029849	-1.88394	8.97315e-21	ENSSSCG00000008710	-6.78257	4.34302e-15				ENSSSCG00000001641	-3.37489	7.97281e-05	ENSSSCG00000017685	1.65425	0.00118674	ENSSSCG00000002357	-0.85673	0.00441314	ENSSSCG00000029541	2.74297	0.0299234	ENSSSCG00000007879	1.33417	0.00611434	ENSSSCG00000015430	0.84107	0.00242737
ENSSSCG00000021707	-1.40289	2.9846e-05	ENSSSCG00000009004	4.81391	3.11988e-09	ENSSSCG00000000029	7.54176	9.25594e-21	ENSSSCG00000017416	-1.96681	4.90317e-15				ENSSSCG00000011658	0.790666	7.97281e-05	ENSSSCG00000010926	1.20081	0.0011964	ENSSSCG00000028663	1.15477	0.00442591	ENSSSCG00000002917	-0.913865	0.0302317	ENSSSCG00000013598	0.872595	0.00611434	ENSSSCG00000022741	-1.19211	0.00242737
ENSSSCG00000024604	1.65514	3.00014e-05	ENSSSCG00000024446	3.27198	3.14398e-09	ENSSSCG00000003488	1.73546	9.82024e-21	ENSSSCG00000008601	2.0205	5.02518e-15				ENSSSCG00000021356	-1.18345	7.97281e-05	ENSSSCG00000022946	1.07661	0.00119712	ENSSSCG00000017584	-0.675356	0.00445534	ENSSSCG00000015287	2.3514	0.0302447	ENSSSCG00000006845	-0.736863	0.00615466	ENSSSCG00000007803	-0.686793	0.00242737
ENSSSCG00000028165	-0.902993	3.0063e-05	ENSSSCG00000026126	3.27198	3.14398e-09	ENSSSCG00000024182	-1.80497	1.02921e-20	ENSSSCG00000014070	-2.27198	5.20269e-15				ENSSSCG00000017160	-1.0901	8.02868e-05	ENSSSCG00000029033	1.46592	0.00121062	ENSSSCG00000009047	0.657406	0.00445681	ENSSSCG00000007229	1.51736	0.0303234	ENSSSCG00000015357	-1.0399	0.00615466	ENSSSCG00000015232	-2.3244	0.0024378
ENSSSCG00000026975	-1.64035	3.01011e-05	ENSSSCG00000029423	3.27198	3.14398e-09	ENSSSCG00000006544	-1.58898	1.06954e-20	ENSSSCG00000029581	-2.5876	5.23491e-15				ENSSSCG00000001831	4.35366	8.17672e-05	ENSSSCG00000009454	2.04202	0.00125102	ENSSSCG00000030253	-0.592952	0.00446233	ENSSSCG00000009584	2.01004	0.0303474	ENSSSCG00000014827	-2.23397	0.00615466	ENSSSCG00000014891	-1.12649	0.00244414
ENSSSCG00000004125	-2.35774	3.01829e-05	ENSSSCG00000015368	-1.69074	3.16564e-09	ENSSSCG00000025173	-2.55688	1.12379e-20	ENSSSCG00000020803	1.95206	5.28092e-15				ENSSSCG00000014043	-1.01681	8.32892e-05	ENSSSCG00000026286	3.72668	0.00128977	ENSSSCG00000014889	-0.964776	0.00446233	ENSSSCG00000016104	2.57678	0.0304235	ENSSSCG00000021565	0.848459	0.00617959	ENSSSCG00000028203	-2.11681	0.00245144
ENSSSCG00000030515	4.65012	3.08388e-05	ENSSSCG00000010686	1.8894	3.2752e-09	ENSSSCG00000004697	-1.3345	1.17391e-20	ENSSSCG00000028492	1.44513	5.39031e-15				ENSSSCG00000018078	0.645155	8.3687e-05	ENSSSCG00000000438	-1.44508	0.0012919	ENSSSCG00000015106	-1.89144	0.00446901	ENSSSCG00000008315	-0.909356	0.0304235	ENSSSCG00000024329	-1.83969	0.00618914	ENSSSCG00000012838	-2.06661	0.0024604
ENSSSCG00000026106	-0.849557	3.12524e-05	ENSSSCG00000021649	5.4384	3.36052e-09	ENSSSCG00000005625	1.6921	1.23127e-20	ENSSSCG00000021212	-1.77497	5.39357e-15				ENSSSCG00000007485	-2.72156	8.3947e-05	ENSSSCG00000000266	-1.29836	0.00129636	ENSSSCG00000023360	2.05522	0.00447336	ENSSSCG00000017148	1.74441	0.0304235	ENSSSCG00000013424	1.0468	0.00618914	ENSSSCG00000003626	0.908071	0.0024604
ENSSSCG00000027746	-0.842821	3.12573e-05	ENSSSCG00000010388	-2.51744	3.40628e-09	ENSSSCG00000022757	-1.02123	1.25714e-20	ENSSSCG00000008723	4.13044	5.44818e-15				ENSSSCG00000013005	-0.933028	8.46605e-05	ENSSSCG00000005469	3.90235	0.00129636	ENSSSCG00000001010	-1.3681	0.00447336	ENSSSCG00000004077	1.65848	0.0304235	ENSSSCG00000007888	0.748647	0.00618914	ENSSSCG00000010150	-1.3545	0.00246283
ENSSSCG00000000291	-2.96892	3.14616e-05	ENSSSCG00000010073	-1.40094	3.49987e-09	ENSSSCG00000016745	-7.98049	1.29433e-20	ENSSSCG00000030868	-6.09754	5.50607e-15				ENSSSCG00000017430	1.2253	8.58815e-05	ENSSSCG00000006381	-1.15021	0.00131257	ENSSSCG00000008399	0.745729	0.00451897	ENSSSCG00000020946	2.89915	0.0305269	ENSSSCG00000017897	-2.12463	0.00621562	ENSSSCG00000025471	-1.87197	0.00247551
ENSSSCG00000018081	1.08111	3.15017e-05	ENSSSCG00000028231	-1.50579	3.49987e-09	ENSSSCG00000022864	-1.00577	1.32994e-20	ENSSSCG00000030090	4.66135	5.68479e-15				ENSSSCG00000024928	1.0314	8.66702e-05	ENSSSCG00000029949	2.01358	0.00132743	ENSSSCG00000011137	-0.903509	0.00452711	ENSSSCG00000017643	-1.00355	0.0305578	ENSSSCG00000011650	-0.697691	0.00621562	ENSSSCG00000022419	0.624412	0.00249972
ENSSSCG00000004331	1.22699	3.15146e-05	ENSSSCG00000001582	2.79692	3.56041e-09	ENSSSCG00000028074	-2.37714	1.36129e-20	ENSSSCG00000024066	4.66135	5.68479e-15				ENSSSCG00000005501	-1.1135	8.74035e-05	ENSSSCG00000014004	-2.23525	0.00133548	ENSSSCG00000003276	1.99839	0.00452711	ENSSSCG00000001066	-1.40694	0.0306886	ENSSSCG00000007160	0.473867	0.00621562	ENSSSCG00000018084	1.32195	0.00252966
ENSSSCG00000010450	-2.0368	3.1612e-05	ENSSSCG00000001341	-2.26283	3.66563e-09	ENSSSCG00000023584	-5.9362	1.38842e-20	ENSSSCG00000000036	-1.20148	5.77273e-15				ENSSSCG00000013442	-1.25055	8.84388e-05	ENSSSCG00000014558	-1.56855	0.00134491	ENSSSCG00000009247	1.77567	0.00453378	ENSSSCG00000013022	-1.81109	0.0308721	ENSSSCG00000028873	-0.900329	0.00621562	ENSSSCG00000014292	0.573892	0.00256393
ENSSSCG00000010062	1.50362	3.16742e-05	ENSSSCG00000029027	1.61886	3.85264e-09	ENSSSCG00000024816	-3.18537	1.46786e-20	ENSSSCG00000009766	-1.3163	5.79022e-15				ENSSSCG00000017617	-1.33434	9.00751e-05	ENSSSCG00000010404	2.10031	0.00134827	ENSSSCG00000006032	0.761173	0.00454192	ENSSSCG00000024437	2.84979	0.0308737	ENSSSCG00000015818	-0.74334	0.00621562	ENSSSCG00000017505	0.935363	0.00258152
ENSSSCG00000007249	1.66173	3.22339e-05	ENSSSCG00000003236	-3.15193	3.89059e-09	ENSSSCG00000000623	-3.28306	1.58931e-20	ENSSSCG00000030898	-2.49361	5.87465e-15				ENSSSCG00000026742	-1.23971	9.02743e-05	ENSSSCG00000021600	3.9104	0.00135711	ENSSSCG00000022357	-0.741423	0.00455786	ENSSSCG00000006328	-2.12088	0.0308923	ENSSSCG00000021981	-0.845641	0.00621562	ENSSSCG00000016026	0.636193	0.00258152
ENSSSCG00000016313	1.90151	3.22493e-05	ENSSSCG00000026139	1.83659	3.91691e-09	ENSSSCG00000004452	4.24743	1.59115e-20	ENSSSCG00000023715	-1.94155	5.94823e-15				ENSSSCG00000005005	-0.685994	9.03093e-05	ENSSSCG00000007901	-2.05725	0.00141551	ENSSSCG00000025049	0.651421	0.00455786	ENSSSCG00000022782	-1.06513	0.0310421	ENSSSCG00000021442	-1.52501	0.0062511	ENSSSCG00000015009	-0.883332	0.00260368
ENSSSCG00000027881	-1.57625	3.2338e-05	ENSSSCG00000030160	1.66149	4.10591e-09	ENSSSCG00000021742	2.92664	1.59409e-20	ENSSSCG00000006840	-1.19335	6.36398e-15				ENSSSCG00000006688	2.49836	9.13238e-05	ENSSSCG00000030408	-1.08429	0.00142367	ENSSSCG00000016095	1.13765	0.00456192	ENSSSCG00000025401	1.05113	0.0311233	ENSSSCG00000007790	1.084	0.00625581	ENSSSCG00000020837	1.42589	0.00260981
ENSSSCG00000009821	-1.00649	3.25219e-05	ENSSSCG00000025822	1.5393	4.12178e-09	ENSSSCG00000005516	1.35681	1.60693e-20	ENSSSCG00000007350	-2.19331	6.45584e-15				ENSSSCG00000028304	1.02781	9.20127e-05	ENSSSCG00000021151	2.61061	0.00145206	ENSSSCG00000030198	2.87207	0.00457236	ENSSSCG00000007995	1.04791	0.0311494	ENSSSCG00000028073	0.587152	0.00629139	ENSSSCG00000027060	-1.24419	0.00261192
ENSSSCG00000029521	-0.884136	3.27932e-05	ENSSSCG00000004020	-1.47263	4.24829e-09	ENSSSCG00000007089	2.195	1.62656e-20	ENSSSCG00000022115	4.65593	6.97225e-15				ENSSSCG00000009658	1.95577	9.30728e-05	ENSSSCG00000016752	-3.82026	0.00146208	ENSSSCG00000027624	1.51645	0.00466182	ENSSSCG00000004808	-2.53311	0.0311494	ENSSSCG00000000064	0.614399	0.00629252	ENSSSCG00000028022	-1.85784	0.00261502
ENSSSCG00000001835	-0.865326	3.27932e-05	ENSSSCG00000014082	-0.943306	4.33536e-09	ENSSSCG00000009330	-2.0445	1.72287e-20	ENSSSCG00000017702	-2.92738	7.98804e-15				ENSSSCG00000006520	-0.748756	9.30968e-05	ENSSSCG00000008347	-1.38641	0.00147196	ENSSSCG00000016346	2.0027	0.0046786	ENSSSCG00000006512	-1.45674	0.0311494	ENSSSCG00000031037	1.10914	0.00632808	ENSSSCG00000030262	1.27532	0.00265375
ENSSSCG00000016491	-4.80414	3.28644e-05	ENSSSCG00000027563	-2.42093	4.3487e-09	ENSSSCG00000010332	2.83461	2.00827e-20	ENSSSCG00000022226	-6.759	7.99357e-15				ENSSSCG00000017799	0.743152	9.39712e-05	ENSSSCG00000004250	1.66017	0.00147862	ENSSSCG00000000171	-0.895135	0.0046786	ENSSSCG00000016522	1.55925	0.031295	ENSSSCG00000007713	0.499288	0.00632808	ENSSSCG00000017525	-1.16283	0.00266439
ENSSSCG00000025165	0.873917	3.43684e-05	ENSSSCG00000028450	1.55913	4.36801e-09	ENSSSCG00000009914	-1.17667	2.30942e-20	ENSSSCG00000000481	-6.58425	7.99357e-15				ENSSSCG00000008915	1.279	9.39712e-05	ENSSSCG00000026618	0.979891	0.00147871	ENSSSCG00000005973	1.59794	0.0047188	ENSSSCG00000017685	1.75072	0.0316984	ENSSSCG00000027170	-0.564302	0.00636447	ENSSSCG00000027069	0.944908	0.00268218
ENSSSCG00000007168	1.94896	3.45057e-05	ENSSSCG00000013727	-1.1721	4.39679e-09	ENSSSCG00000001818	-2.38315	2.39195e-20	ENSSSCG00000026791	7.63112	8.04675e-15				ENSSSCG00000030325	1.9985	9.48529e-05	ENSSSCG00000010214	1.88055	0.00147871	ENSSSCG00000021973	0.723452	0.0047188	ENSSSCG00000030143	1.08234	0.0316984	ENSSSCG00000010069	0.810691	0.00645565	ENSSSCG00000012841	-1.43817	0.00268505
ENSSSCG00000010388	-2.22731	3.59372e-05	ENSSSCG00000015461	6.59172	4.4644e-09	ENSSSCG00000022659	1.0249	2.41394e-20	ENSSSCG00000016745	-7.27178	8.04675e-15				ENSSSCG00000006535	-1.55551	9.52772e-05	ENSSSCG00000016926	-1.91979	0.00148218	ENSSSCG00000003595	2.70553	0.00475231	ENSSSCG00000014810	-2.79	0.0317989	ENSSSCG00000005908	0.99242	0.00645565	ENSSSCG00000017362	-0.723016	0.00268795
ENSSSCG00000001469	-1.72621	3.62252e-05	ENSSSCG00000011545	1.26637	4.49971e-09	ENSSSCG00000027746	-1.03801	2.45988e-20	ENSSSCG00000022489	3.31582	8.17953e-15				ENSSSCG00000022659	1.07559	9.67006e-05	ENSSSCG00000008038	0.959011	0.00148222	ENSSSCG00000003776	0.756128	0.00477808	ENSSSCG00000026357	2.55357	0.0320168	ENSSSCG00000024130	-0.591745	0.00645565	ENSSSCG00000014194	0.613363	0.00268928
ENSSSCG00000028922	2.77024	3.65116e-05	ENSSSCG00000009628	1.77025	4.49971e-09	ENSSSCG00000027711	-1.3813	2.57376e-20	ENSSSCG00000010831	-2.68505	8.75661e-15				ENSSSCG00000011828	-1.2865	9.70442e-05	ENSSSCG00000003014	-1.49876	0.00148537	ENSSSCG00000002384	2.67702	0.00481075	ENSSSCG00000000408	1.18077	0.0320168	ENSSSCG00000023204	0.597607	0.00648034	ENSSSCG00000003749	0.614724	0.00269347
ENSSSCG00000029154	-0.742025	3.68094e-05	ENSSSCG00000007758	-2.17691	4.53361e-09	ENSSSCG00000006366	-1.33825	3.08168e-20	ENSSSCG00000024182	-1.73645	9.59173e-15				ENSSSCG00000010509	-2.57962	9.75401e-05	ENSSSCG00000029097	1.49879	0.00150163	ENSSSCG00000007704	-0.873593	0.004831	ENSSSCG00000001068	-2.0991	0.0325657	ENSSSCG00000017691	1.10171	0.00654748	ENSSSCG00000010095	-0.721085	0.0027047
ENSSSCG00000021012	4.61277	3.71986e-05	ENSSSCG00000028803	1.28899	4.63944e-09	ENSSSCG00000022701	-6.63981	3.11307e-20	ENSSSCG00000008213	-4.64127	1.0025e-14				ENSSSCG00000022506	1.069	9.95498e-05	ENSSSCG00000010900	-1.22531	0.00150192	ENSSSCG00000007330	-0.653142	0.00483612	ENSSSCG00000003382	-2.46776	0.0325791	ENSSSCG00000005082	-0.884891	0.00654789	ENSSSCG00000003506	-2.84772	0.00271775
ENSSSCG00000021559	2.76101	3.72852e-05	ENSSSCG00000025049	-1.10009	4.7265e-09	ENSSSCG00000016835	1.78309	3.16511e-20	ENSSSCG00000030107	-3.82778	1.02101e-14				ENSSSCG00000024150	-0.957279	9.98774e-05	ENSSSCG00000007768	-0.801163	0.00151614	ENSSSCG00000009839	-2.88153	0.0048748	ENSSSCG00000008187	-1.29178	0.0325862	ENSSSCG00000004479	-1.15961	0.00654789	ENSSSCG00000007395	-1.35731	0.00271775
ENSSSCG00000008976	-3.73183	3.74174e-05	ENSSSCG00000025030	1.86353	4.7484e-09	ENSSSCG00000008648	-4.84212	3.3709e-20	ENSSSCG00000004125	-2.43311	1.03277e-14				ENSSSCG00000024206	-1.14045	9.99686e-05	ENSSSCG00000016677	1.02529	0.0015286	ENSSSCG00000028806	-0.906878	0.00487544	ENSSSCG00000022678	-2.85382	0.0328517	ENSSSCG00000003106	0.564993	0.00657471	ENSSSCG00000025503	1.41467	0.00271842
ENSSSCG00000015790	-0.897554	3.75451e-05	ENSSSCG00000007540	2.07801	4.81829e-09	ENSSSCG00000012076	-2.14483	3.39156e-20	ENSSSCG00000028974	-8.60593	1.03404e-14				ENSSSCG00000017161	-1.54869	0.000100638	ENSSSCG00000021170	-1.34943	0.0015286	ENSSSCG00000013648	-0.792948	0.00490241	ENSSSCG00000030825	-1.7193	0.0331207	ENSSSCG00000014135	-1.88685	0.00657471	ENSSSCG00000010853	-1.53724	0.00271842
ENSSSCG00000017396	1.36626	3.75451e-05	ENSSSCG00000028169	2.35692	4.84201e-09	ENSSSCG00000017919	-1.63454	3.63459e-20	ENSSSCG00000005073	-1.19756	1.08677e-14				ENSSSCG00000026122	0.779085	0.000100991	ENSSSCG00000000254	1.18405	0.00153502	ENSSSCG00000016916	0.739035	0.00490241	ENSSSCG00000007268	2.01505	0.0337335	ENSSSCG00000014180	-0.590939	0.00657471	ENSSSCG00000015092	2.05013	0.00272949
ENSSSCG00000006141	2.46775	3.76974e-05	ENSSSCG00000000262	-1.04894	5.0866e-09	ENSSSCG00000013551	-2.31543	3.66001e-20	ENSSSCG00000011207	3.02105	1.1416e-14				ENSSSCG00000021213	0.948045	0.000101352	ENSSSCG00000017367	-2.45733	0.00154822	ENSSSCG00000000648	1.39941	0.00490241	ENSSSCG00000026555	2.16991	0.0338923	ENSSSCG00000007763	0.769968	0.00659953	ENSSSCG00000001064	-1.49463	0.00273214
ENSSSCG00000023435	-1.16748	3.7844e-05	ENSSSCG00000030385	-1.51813	5.09107e-09	ENSSSCG00000016034	1.79325	3.69367e-20	ENSSSCG00000024446	4.82039	1.14297e-14				ENSSSCG00000007312	-0.935198	0.00010247	ENSSSCG00000009378	2.00544	0.00155281	ENSSSCG00000016637	-2.40707	0.00490241	ENSSSCG00000021004	-0.728074	0.034301	ENSSSCG00000013629	0.500588	0.00663472	ENSSSCG00000005427	-2.39187	0.00273214
ENSSSCG00000027814	-4.6019	3.78497e-05	ENSSSCG00000023660	0.832277	5.3243e-09	ENSSSCG00000001605	7.50256	3.73753e-20	ENSSSCG00000027976	3.90163	1.21685e-14				ENSSSCG00000022751	0.823008	0.000105145	ENSSSCG00000022894	-3.39001	0.00156715	ENSSSCG00000016128	-0.499088	0.00490241	ENSSSCG00000015483	1.25837	0.0343666	ENSSSCG00000010063	0.614629	0.00669248	ENSSSCG00000013553	-0.58708	0.00275892
ENSSSCG00000022493	-1.25937	3.82558e-05	ENSSSCG00000017394	1.29563	5.34265e-09	ENSSSCG00000011848	5.12703	3.87345e-20	ENSSSCG00000005906	1.15957	1.29733e-14				ENSSSCG00000014387	3.8371	0.000105626	ENSSSCG00000009827	-3.52823	0.0015923	ENSSSCG00000009359	1.17107	0.00494019	ENSSSCG00000025777	-1.62977	0.0343888	ENSSSCG00000024087	-2.21396	0.00675799	ENSSSCG00000008008	-0.98173	0.00275892
ENSSSCG00000023218	2.28481	3.82867e-05	ENSSSCG00000007179	1.08367	5.4174e-09	ENSSSCG00000013581	-1.50781	4.04333e-20	ENSSSCG00000025047	1.9117	1.37001e-14				ENSSSCG00000005992	1.88536	0.000106103	ENSSSCG00000004764	-1.14079	0.00161647	ENSSSCG00000012844	-1.03551	0.0050081	ENSSSCG00000024614	1.89066	0.0344878	ENSSSCG00000025534	-0.61585	0.00677808	ENSSSCG00000015357	1.19206	0.00275892
ENSSSCG00000000136	-2.53015	3.91823e-05	ENSSSCG00000004624	-1.08203	5.44945e-09	ENSSSCG00000020964	-0.914329	4.07123e-20	ENSSSCG00000011621	-1.15443	1.43468e-14				ENSSSCG00000002829	1.53438	0.000108814	ENSSSCG00000025687	-2.66221	0.00163287	ENSSSCG00000014440	-1.01551	0.00502737	ENSSSCG00000008233	-1.20827	0.0349514	ENSSSCG00000028428	-0.633861	0.00678315	ENSSSCG00000001778	-0.989497	0.00276032
ENSSSCG00000022719	-2.08943	3.91875e-05	ENSSSCG00000024020	2.47876	5.46404e-09	ENSSSCG00000015541	-1.6668	4.09489e-20	ENSSSCG00000009825	-1.48984	1.46198e-14				ENSSSCG00000001465	-3.3645	0.000111224	ENSSSCG00000009170	-1.3404	0.00163287	ENSSSCG00000003749	0.47806	0.00513756	ENSSSCG00000017908	2.11871	0.0350565	ENSSSCG00000027724	-1.47939	0.00678315	ENSSSCG00000029434	1.46192	0.00276727
ENSSSCG00000024091	-2.4513	3.9494e-05	ENSSSCG00000024626	0.97081	5.48059e-09	ENSSSCG00000013746	-1.15843	4.55819e-20	ENSSSCG00000014305	-1.37643	1.51922e-14				ENSSSCG00000024028	-1.12731	0.000112007	ENSSSCG00000007675	1.04059	0.00163287	ENSSSCG00000014331	0.442639	0.00515489	ENSSSCG00000008495	-1.48012	0.0350565	ENSSSCG00000008807	-1.96046	0.00684497	ENSSSCG00000003150	-0.719322	0.00278942
ENSSSCG00000026404	4.56202	3.95798e-05	ENSSSCG00000007211	1.41522	5.48794e-09	ENSSSCG00000014891	-1.37774	4.62436e-20	ENSSSCG00000003386	-5.42735	1.54188e-14				ENSSSCG00000011555	-1.72324	0.000115537	ENSSSCG00000005785	3.00512	0.00164001	ENSSSCG00000002016	-1.89863	0.00518815	ENSSSCG00000027053	-1.09094	0.0354808	ENSSSCG00000014624	0.513113	0.00684789	ENSSSCG00000024087	2.90683	0.00280348
ENSSSCG00000010211	0.709822	3.99735e-05	ENSSSCG00000014924	-1.36448	5.54269e-09	ENSSSCG00000018558	4.00523	4.9114e-20	ENSSSCG00000011582	1.71228	1.54957e-14				ENSSSCG00000003741	1.27014	0.000115537	ENSSSCG00000026123	2.70199	0.0016507	ENSSSCG00000020979	1.5196	0.00520036	ENSSSCG00000030483	2.33155	0.0354959	ENSSSCG00000003789	-1.02435	0.00687237	ENSSSCG00000013236	2.47518	0.00283313
ENSSSCG00000007039	-1.22033	4.04953e-05	ENSSSCG00000028922	4.14793	5.55773e-09	ENSSSCG00000012083	4.59985	5.16608e-20	ENSSSCG00000017160	-1.65332	1.63027e-14				ENSSSCG00000009125	2.14493	0.000115537	ENSSSCG00000029852	-3.76524	0.00165763	ENSSSCG00000006831	1.69018	0.00521089	ENSSSCG00000029359	-0.960183	0.0359138	ENSSSCG00000025674	2.11668	0.00687237	ENSSSCG00000007324	-1.21039	0.00284626
ENSSSCG00000021176	-1.52379	4.093e-05	ENSSSCG00000011941	-1.12687	5.65555e-09	ENSSSCG00000024973	-9.55249	5.4685e-20	ENSSSCG00000020045	-3.41263	1.63027e-14				ENSSSCG00000013266	-2.8719	0.000117077	ENSSSCG00000007227	1.60551	0.00165763	ENSSSCG00000022421	0.710407	0.00522361	ENSSSCG00000029638	-0.572915	0.0359846	ENSSSCG00000000950	1.38242	0.00689395	ENSSSCG00000008675	-1.7564	0.00286331
ENSSSCG00000001435	1.24612	4.09316e-05	ENSSSCG00000011727	2.26831	6.16478e-09	ENSSSCG00000013747	2.37376	5.52806e-20	ENSSSCG00000005982	1.40114	1.64507e-14				ENSSSCG00000022408	1.09588	0.000117077	ENSSSCG00000008142	-2.45275	0.00168406	ENSSSCG00000024961	0.9547	0.00522891	ENSSSCG00000015616	-1.1667	0.0359945	ENSSSCG00000024043	1.00927	0.00691272	ENSSSCG00000024628	1.21629	0.00287788
ENSSSCG00000018262	-1.27475	4.23661e-05	ENSSSCG00000027867	-4.04854	6.25975e-09	ENSSSCG00000001006	1.56248	6.49146e-20	ENSSSCG00000000253	3.9548	1.64562e-14				ENSSSCG00000003231	-1.20606	0.000118594	ENSSSCG00000013286	1.0974	0.00168406	ENSSSCG00000028203	-2.77303	0.00528196	ENSSSCG00000007265	-0.954744	0.0364271	ENSSSCG00000009071	-0.935319	0.00696492	ENSSSCG00000007009	2.77978	0.00288323
ENSSSCG00000025283	-1.30766	4.23661e-05	ENSSSCG00000013481	1.07457	6.33702e-09	ENSSSCG00000012902	-1.49273	6.64036e-20	ENSSSCG00000016185	-1.23159	1.67992e-14				ENSSSCG00000001488	1.13603	0.000119733	ENSSSCG00000001573	0.798544	0.00168406	ENSSSCG00000001876	-0.780948	0.00532074	ENSSSCG00000000633	1.38141	0.0365609	ENSSSCG00000025858	1.87358	0.00696506	ENSSSCG00000023681	-1.24415	0.00288537
ENSSSCG00000024938	-1.03885	4.28875e-05	ENSSSCG00000017468	-0.89926	6.67615e-09	ENSSSCG00000030456	1.7611	6.77402e-20	ENSSSCG00000013052	4.87207	1.69372e-14				ENSSSCG00000023095	1.23891	0.000119733	ENSSSCG00000022645	2.09386	0.0016876	ENSSSCG00000017768	0.731448	0.00539821	ENSSSCG00000008545	-1.13151	0.0368372	ENSSSCG00000027829	1.15884	0.00699507	ENSSSCG00000015007	1.04588	0.00295344
ENSSSCG00000014825	-1.51118	4.28877e-05	ENSSSCG00000011745	1.40569	6.92104e-09	ENSSSCG00000006571	1.1513	7.32281e-20	ENSSSCG00000016902	-8.87136	1.73568e-14				ENSSSCG00000017614	-1.05717	0.000120423	ENSSSCG00000004665	-1.614	0.0016876	ENSSSCG00000025537	-0.700531	0.00540143	ENSSSCG00000005602	2.1471	0.0369126	ENSSSCG00000000144	0.522129	0.00707265	ENSSSCG00000016009	0.991625	0.00295344
ENSSSCG00000024559	4.06215	4.30277e-05	ENSSSCG00000030534	1.73634	7.0763e-09	ENSSSCG00000030893	-5.62044	7.6079e-20	ENSSSCG00000002754	-1.9787	1.77142e-14				ENSSSCG00000000712	2.05144	0.000120562	ENSSSCG00000010388	-1.75959	0.0016876	ENSSSCG00000028069	1.31253	0.00540924	ENSSSCG00000006788	-1.54326	0.0370479	ENSSSCG00000014371	0.887537	0.00707265	ENSSSCG00000030351	2.59977	0.00295346
ENSSSCG00000013612	-1.83227	4.34461e-05	ENSSSCG00000024678	4.18511	7.78075e-09	ENSSSCG00000011613	1.55833	7.80643e-20	ENSSSCG00000009821	-1.77099	1.78368e-14				ENSSSCG00000001852	-1.0028	0.000120702	ENSSSCG00000000657	-1.17562	0.0016876	ENSSSCG00000013551	-0.776609	0.00541702	ENSSSCG00000016866	-0.848279	0.0375137	ENSSSCG00000028806	0.557867	0.00710126	ENSSSCG00000015923	2.90593	0.00297236
ENSSSCG00000005071	1.36716	4.34461e-05	ENSSSCG00000024816	-2.30373	7.80541e-09	ENSSSCG00000000455	2.84579	8.37816e-20	ENSSSCG00000026352	-2.21129	1.79343e-14				ENSSSCG00000016043	-1.96265	0.000120702	ENSSSCG00000029899	1.90956	0.0016876	ENSSSCG00000011316	-1.30604	0.00541702	ENSSSCG00000023728	1.67392	0.0375477	ENSSSCG00000024880	1.17535	0.00710126	ENSSSCG00000018069	1.41992	0.00297236
ENSSSCG00000023368	-1.43175	4.40509e-05	ENSSSCG00000004108	-1.43808	8.02568e-09	ENSSSCG00000013036	-2.63249	9.44379e-20	ENSSSCG00000026126	4.73089	1.80194e-14				ENSSSCG00000000653	-1.27576	0.000121019	ENSSSCG00000000396	-0.768048	0.0016876	ENSSSCG00000021370	1.60137	0.00544289	ENSSSCG00000001379	0.994822	0.0376397	ENSSSCG00000012965	0.60872	0.00711836	ENSSSCG00000017897	2.62764	0.00297634
ENSSSCG00000007907	0.758064	4.46433e-05	ENSSSCG00000022467	-2.67706	8.03274e-09	ENSSSCG00000006357	-2.6424	9.49451e-20	ENSSSCG00000029423	4.73089	1.80194e-14				ENSSSCG00000026971	1.39665	0.000121584	ENSSSCG00000008138	-1.13032	0.00169454	ENSSSCG00000006781	2.08744	0.00544289	ENSSSCG00000030181	1.48597	0.0379309	ENSSSCG00000014121	-1.43579	0.00713076	ENSSSCG00000009437	0.865513	0.00298495
ENSSSCG00000027480	-0.936858	4.49591e-05	ENSSSCG00000007482	1.81449	8.33341e-09	ENSSSCG00000015731	1.3232	9.69918e-20	ENSSSCG00000000361	-0.913472	1.90112e-14				ENSSSCG00000025697	0.903283	0.000121876	ENSSSCG00000023149	2.09963	0.00169507	ENSSSCG00000013349	-0.661597	0.00544289	ENSSSCG00000002507	-2.69994	0.0379933	ENSSSCG00000003983	-2.20119	0.00713909	ENSSSCG00000003905	1.62043	0.00301952
ENSSSCG00000025162	1.91885	4.54535e-05	ENSSSCG00000015917	-2.2933	8.57522e-09	ENSSSCG00000012842	-1.1971	9.99169e-20	ENSSSCG00000009237	-1.96733	1.94282e-14				ENSSSCG00000030131	-1.01246	0.000123102	ENSSSCG00000010816	1.19531	0.0017028	ENSSSCG00000023768	1.70155	0.00544289	ENSSSCG00000008733	1.80096	0.0379933	ENSSSCG00000006059	1.10062	0.00715648	ENSSSCG00000021429	0.780968	0.00303881
ENSSSCG00000026357	2.43879	4.57596e-05	ENSSSCG00000010453	-3.32521	8.66196e-09	ENSSSCG00000026780	9.37112	1.01461e-19	ENSSSCG00000004092	1.68128	2.07793e-14				ENSSSCG00000029362	-1.04379	0.000124055	ENSSSCG00000030996	-1.3276	0.00170394	ENSSSCG00000025165	1.22237	0.00545852	ENSSSCG00000000220	-2.81561	0.0382623	ENSSSCG00000015206	-1.62832	0.00721967	ENSSSCG00000005038	0.686259	0.00304249
ENSSSCG00000013277	-1.77652	4.6155e-05	ENSSSCG00000025826	6.37182	9.13763e-09	ENSSSCG00000030978	-3.26963	1.05758e-19	ENSSSCG00000017750	-6.79062	2.1034e-14				ENSSSCG00000014579	-0.742052	0.000124104	ENSSSCG00000025252	-3.40753	0.0017147	ENSSSCG00000014343	0.440321	0.00546145	ENSSSCG00000006014	1.06935	0.0382957	ENSSSCG00000019239	1.45832	0.00722377	ENSSSCG00000001588	1.72542	0.00304365
ENSSSCG00000005657	2.52299	4.6155e-05	ENSSSCG00000001063	-1.13493	9.14191e-09	ENSSSCG00000024161	-2.57126	1.11562e-19	ENSSSCG00000009346	-1.14248	2.28076e-14				ENSSSCG00000017496	-0.997027	0.000124475	ENSSSCG00000014191	-1.94304	0.00171604	ENSSSCG00000030673	-1.07967	0.00548032	ENSSSCG00000009472	2.02446	0.0383081	ENSSSCG00000013736	0.493618	0.00722377	ENSSSCG00000024540	0.63058	0.00307527
ENSSSCG00000003368	2.08473	4.68989e-05	ENSSSCG00000008080	1.56767	9.14675e-09	ENSSSCG00000003820	1.25239	1.20551e-19	ENSSSCG00000007986	6.43958	2.31753e-14				ENSSSCG00000011216	2.5433	0.000126592	ENSSSCG00000016635	1.08024	0.00171944	ENSSSCG00000026159	1.9406	0.00550263	ENSSSCG00000014386	-1.32374	0.03838	ENSSSCG00000030617	-0.740284	0.00722759	ENSSSCG00000005638	-1.82967	0.00308975
ENSSSCG00000030579	4.58306	4.68989e-05	ENSSSCG00000027069	1.2699	9.15216e-09	ENSSSCG00000016173	1.72335	1.26876e-19	ENSSSCG00000030534	2.31595	2.47562e-14				ENSSSCG00000021471	0.882021	0.000127305	ENSSSCG00000002028	1.55914	0.00171944	ENSSSCG00000028998	1.8864	0.00555574	ENSSSCG00000001064	-0.977435	0.0386527	ENSSSCG00000002748	0.646371	0.00723427	ENSSSCG00000004339	0.60548	0.00308975
ENSSSCG00000011613	1.8963	4.70877e-05	ENSSSCG00000011930	-1.19324	9.16819e-09	ENSSSCG00000027069	2.23179	1.34751e-19	ENSSSCG00000014043	-2.09327	2.55e-14				ENSSSCG00000024965	-0.81757	0.000130815	ENSSSCG00000010825	1.72231	0.00171968	ENSSSCG00000003145	-2.80924	0.00555748	ENSSSCG00000015352	1.98305	0.0388582	ENSSSCG00000025868	0.600517	0.00731553	ENSSSCG00000009472	-2.10807	0.00310061
ENSSSCG00000012881	-1.45349	4.78261e-05	ENSSSCG00000024024	-2.90337	9.16819e-09	ENSSSCG00000025030	1.85165	1.52626e-19	ENSSSCG00000011592	2.00779	2.61138e-14				ENSSSCG00000014219	4.12225	0.00013244	ENSSSCG00000016758	-1.40035	0.00175153	ENSSSCG00000020811	1.65849	0.00555748	ENSSSCG00000003985	-1.20639	0.0390445	ENSSSCG00000001423	0.576346	0.00733597	ENSSSCG00000024598	0.812514	0.00310061
ENSSSCG00000007161	2.27565	4.82776e-05	ENSSSCG00000000171	1.38712	9.16819e-09	ENSSSCG00000000481	-7.15382	1.56464e-19	ENSSSCG00000025977	-2.40371	2.61794e-14				ENSSSCG00000016942	1.00915	0.000133066	ENSSSCG00000010035	0.787939	0.00175844	ENSSSCG00000013983	2.46362	0.00558642	ENSSSCG00000030423	2.12759	0.0392102	ENSSSCG00000018075	-0.905029	0.00735693	ENSSSCG00000016450	-1.71212	0.00311236
ENSSSCG00000026923	-2.87718	4.92197e-05	ENSSSCG00000014157	1.58014	9.16819e-09	ENSSSCG00000023609	-2.25814	1.5757e-19	ENSSSCG00000011941	-1.91235	2.62045e-14				ENSSSCG00000006469	-1.48453	0.00013653	ENSSSCG00000020976	-0.934949	0.00175844	ENSSSCG00000003093	-2.41573	0.00560592	ENSSSCG00000001006	1.59358	0.0393342	ENSSSCG00000029057	2.18627	0.00737051	ENSSSCG00000007440	0.676021	0.00311236
ENSSSCG00000027659	-1.36462	4.96329e-05	ENSSSCG00000013878	1.33763	9.16819e-09	ENSSSCG00000007496	-1.25427	1.7259e-19	ENSSSCG00000009280	1.97815	2.74856e-14				ENSSSCG00000023065	4.26969	0.000136681	ENSSSCG00000007067	0.93894	0.00176123	ENSSSCG00000002535	1.37087	0.00560592	ENSSSCG00000030601	1.46506	0.0393759	ENSSSCG00000012968	0.800728	0.00737051	ENSSSCG00000006821	1.30865	0.00313026
ENSSSCG00000005785	1.51916	5.00146e-05	ENSSSCG00000006276	-1.95447	9.16819e-09	ENSSSCG00000030957	-1.7035	1.93953e-19	ENSSSCG00000007722	8.38728	2.74856e-14				ENSSSCG00000000638	-3.49236	0.000137395	ENSSSCG00000010966	1.54464	0.00176331	ENSSSCG00000029695	2.76758	0.00562273	ENSSSCG00000004133	-0.990344	0.0394104	ENSSSCG00000000974	1.02025	0.00737051	ENSSSCG00000016113	-0.74242	0.00313371
ENSSSCG00000005665	-1.5282	5.00146e-05	ENSSSCG00000010707	-1.03573	9.20594e-09	ENSSSCG00000011806	-4.5838	1.95079e-19	ENSSSCG00000027967	-2.94989	2.75258e-14				ENSSSCG00000009909	-0.664943	0.000139236	ENSSSCG00000030757	-1.21534	0.00176607	ENSSSCG00000017300	-0.811802	0.00565041	ENSSSCG00000006239	1.48529	0.0399201	ENSSSCG00000030273	-0.578442	0.00745552	ENSSSCG00000011270	-0.77263	0.00319302
ENSSSCG00000011747	2.82259	5.04688e-05	ENSSSCG00000005171	-1.0194	9.61985e-09	ENSSSCG00000011732	1.84601	1.96078e-19	ENSSSCG00000021600	9.06663	2.75258e-14				ENSSSCG00000024182	-0.740999	0.000139236	ENSSSCG00000004317	-0.877308	0.00176607	ENSSSCG00000005318	-0.880021	0.00566825	ENSSSCG00000002406	1.26776	0.0406684	ENSSSCG00000006628	0.494063	0.00746675	ENSSSCG00000005901	-1.24551	0.003242
ENSSSCG00000008222	-0.880097	5.06008e-05	ENSSSCG00000009211	-1.1144	9.74363e-09	ENSSSCG00000016435	3.47496	2.1548e-19	ENSSSCG00000028040	-1.51906	2.76188e-14				ENSSSCG00000017533	2.30752	0.000139317	ENSSSCG00000016502	-0.971739	0.00177074	ENSSSCG00000023920	-0.708214	0.00573619	ENSSSCG00000023105	0.914933	0.0407721	ENSSSCG00000029081	-0.809239	0.00746818	ENSSSCG00000001817	-1.08997	0.00325907
ENSSSCG00000006511	2.61355	5.07295e-05	ENSSSCG00000022115	3.11691	1.00486e-08	ENSSSCG00000006061	-1.01655	2.19906e-19	ENSSSCG00000022361	-8.69972	2.76745e-14				ENSSSCG00000000508	0.935399	0.000139317	ENSSSCG00000009886	-0.826585	0.00177473	ENSSSCG00000028180	-0.906454	0.00579613	ENSSSCG00000002876	0.685671	0.040951	ENSSSCG00000013174	-1.72541	0.0074759	ENSSSCG00000016956	2.81586	0.00325907
ENSSSCG00000030202	1.64449	5.24513e-05	ENSSSCG00000007133	1.60953	1.00776e-08	ENSSSCG00000024866	1.24038	2.24534e-19	ENSSSCG00000001341	-2.71554	2.7743e-14				ENSSSCG00000010026	-1.89259	0.000140149	ENSSSCG00000013111	-3.25594	0.00178383	ENSSSCG00000008942	1.80363	0.00580058	ENSSSCG00000024328	-0.662597	0.040951	ENSSSCG00000016128	0.442345	0.00752471	ENSSSCG00000009170	1.3278	0.00332249
ENSSSCG00000000683	1.88498	5.28284e-05	ENSSSCG00000016714	-1.14613	1.06325e-08	ENSSSCG00000001686	-1.1317	2.45416e-19	ENSSSCG00000025858	4.94072	2.78463e-14				ENSSSCG00000017591	-1.34564	0.000140568	ENSSSCG00000014072	1.62771	0.00178472	ENSSSCG00000028516	0.731901	0.00591481	ENSSSCG00000014146	2.07935	0.040951	ENSSSCG00000017772	0.726245	0.00755667	ENSSSCG00000012947	-1.60455	0.00332704
ENSSSCG00000022689	-1.69482	5.31313e-05	ENSSSCG00000007720	2.91212	1.0887e-08	ENSSSCG00000007572	-1.45084	2.46049e-19	ENSSSCG00000001867	-2.87681	2.81995e-14				ENSSSCG00000027969	3.328	0.00014827	ENSSSCG00000000662	-2.32127	0.00178496	ENSSSCG00000000811	-1.04493	0.005929	ENSSSCG00000028517	-0.809653	0.0411289	ENSSSCG00000016827	-0.666523	0.0075868	ENSSSCG00000005375	-2.88445	0.00332704
ENSSSCG00000015091	2.79498	5.32402e-05	ENSSSCG00000017042	-1.14933	1.11048e-08	ENSSSCG00000001404	-3.15692	2.51524e-19	ENSSSCG00000011965	3.51129	2.82565e-14				ENSSSCG00000005060	3.50817	0.00014827	ENSSSCG00000003212	-2.12186	0.00178866	ENSSSCG00000021809	1.02631	0.005942	ENSSSCG00000022545	1.05933	0.0414131	ENSSSCG00000006520	0.54019	0.00761018	ENSSSCG00000024879	-2.82242	0.00335787
ENSSSCG00000009641	1.83581	5.32402e-05	ENSSSCG00000009544	2.23581	1.11277e-08	ENSSSCG00000001402	-1.43075	2.58873e-19	ENSSSCG00000030498	2.93887	2.89995e-14				ENSSSCG00000026722	1.16238	0.000148358	ENSSSCG00000014252	1.0374	0.00180305	ENSSSCG00000007755	2.63116	0.00597095	ENSSSCG00000010981	-2.64027	0.0417884	ENSSSCG00000024529	-0.598889	0.00766599	ENSSSCG00000018076	1.64523	0.00337098
ENSSSCG00000017832	-4.53321	5.36548e-05	ENSSSCG00000016267	-0.936534	1.1132e-08	ENSSSCG00000004121	2.34145	2.58886e-19	ENSSSCG00000022147	-1.15941	3.09271e-14				ENSSSCG00000030142	1.28833	0.000149415	ENSSSCG00000001439	-1.19817	0.00180373	ENSSSCG00000022107	-0.93632	0.00597355	ENSSSCG00000001441	-2.78289	0.0418377	ENSSSCG00000004799	-0.965511	0.00766599	ENSSSCG00000025964	-1.01306	0.00339541
ENSSSCG00000024182	-1.0566	5.36548e-05	ENSSSCG00000023751	-1.82753	1.12489e-08	ENSSSCG00000022482	-2.71637	2.64284e-19	ENSSSCG00000022520	-2.43218	3.13043e-14				ENSSSCG00000015902	1.49293	0.000153058	ENSSSCG00000026081	-1.44398	0.00184664	ENSSSCG00000026004	-2.58368	0.00597993	ENSSSCG00000000587	-1.25508	0.0419189	ENSSSCG00000005649	0.561996	0.00768188	ENSSSCG00000016661	1.99811	0.0034337
ENSSSCG00000001613	1.05019	5.36563e-05	ENSSSCG00000025419	-1.77314	1.13005e-08	ENSSSCG00000008977	-3.45843	2.91157e-19	ENSSSCG00000002828	-2.86342	3.26276e-14				ENSSSCG00000026269	-1.77206	0.000153648	ENSSSCG00000002145	-1.05409	0.00186409	ENSSSCG00000025675	-0.604187	0.00598298	ENSSSCG00000004232	-2.5817	0.0419342	ENSSSCG00000016643	-0.974947	0.00771805	ENSSSCG00000008060	-1.66276	0.0034337
ENSSSCG00000023212	-2.12493	5.44899e-05	ENSSSCG00000024095	-3.02865	1.13957e-08	ENSSSCG00000004557	-1.56815	2.96117e-19	ENSSSCG00000007097	-1.01712	3.26276e-14				ENSSSCG00000029057	-3.85993	0.000154453	ENSSSCG00000011555	-1.3469	0.00186934	ENSSSCG00000027881	-1.07156	0.00599045	ENSSSCG00000015019	2.73079	0.0419465	ENSSSCG00000022066	0.459319	0.00778252	ENSSSCG00000005505	-1.54762	0.00345165
ENSSSCG00000022828	-0.651711	5.45909e-05	ENSSSCG00000006468	1.94985	1.14484e-08	ENSSSCG00000025853	-1.41292	3.24676e-19	ENSSSCG00000007133	1.58015	3.26276e-14				ENSSSCG00000017785	1.10228	0.000154935	ENSSSCG00000015294	-2.532	0.00187461	ENSSSCG00000004595	0.703636	0.00603771	ENSSSCG00000002353	-1.07536	0.0420267	ENSSSCG00000022151	1.05183	0.00785449	ENSSSCG00000025316	1.68642	0.00346103
ENSSSCG00000014167	-1.76558	5.45909e-05	ENSSSCG00000002353	1.90236	1.15668e-08	ENSSSCG00000017566	-1.01213	3.30596e-19	ENSSSCG00000001409	1.77596	3.26477e-14				ENSSSCG00000007737	-1.58002	0.000156975	ENSSSCG00000001094	-1.36413	0.00191435	ENSSSCG00000003766	1.98879	0.00605261	ENSSSCG00000016983	-1.33711	0.0420267	ENSSSCG00000024199	-1.22188	0.00785449	ENSSSCG00000003217	-0.969153	0.00346103
ENSSSCG00000029344	-2.4869	5.4672e-05	ENSSSCG00000002690	1.12687	1.16992e-08	ENSSSCG00000015612	5.59365	3.374e-19	ENSSSCG00000015798	-2.34163	3.55859e-14				ENSSSCG00000022696	0.768878	0.00015991	ENSSSCG00000002863	1.65337	0.00192488	ENSSSCG00000008691	-1.24821	0.00608314	ENSSSCG00000011732	1.5643	0.0420581	ENSSSCG00000011252	-0.730678	0.00785658	ENSSSCG00000020906	0.992699	0.00348093
ENSSSCG00000010446	-1.71303	5.57018e-05	ENSSSCG00000006023	6.3233	1.16992e-08	ENSSSCG00000029154	-1.1348	3.99205e-19	ENSSSCG00000006363	-1.42456	3.63968e-14				ENSSSCG00000007039	1.18697	0.000162384	ENSSSCG00000011441	-3.16168	0.00192734	ENSSSCG00000022042	2.623	0.00609909	ENSSSCG00000019619	1.25424	0.0420581	ENSSSCG00000026964	-1.18941	0.00787189	ENSSSCG00000015958	0.914228	0.00349178
ENSSSCG00000027161	1.88921	5.64245e-05	ENSSSCG00000030090	3.08276	1.18095e-08	ENSSSCG00000029431	3.19647	4.17439e-19	ENSSSCG00000016903	-5.76105	3.6539e-14				ENSSSCG00000025933	-1.00886	0.000162384	ENSSSCG00000000611	-1.79335	0.0019399	ENSSSCG00000025534	0.717838	0.00611214	ENSSSCG00000001573	0.865191	0.0420581	ENSSSCG00000008415	-0.597046	0.00806485	ENSSSCG00000003379	-1.33969	0.00350401
ENSSSCG00000017607	-1.7041	5.6896e-05	ENSSSCG00000024066	3.08276	1.18095e-08	ENSSSCG00000000264	-1.53244	4.20719e-19	ENSSSCG00000029916	-2.00017	3.76244e-14				ENSSSCG00000024396	2.57394	0.000164314	ENSSSCG00000004408	-1.20593	0.00201181	ENSSSCG00000017668	0.507587	0.00611214	ENSSSCG00000008618	1.45704	0.0424829	ENSSSCG00000021287	-0.931439	0.00806485	ENSSSCG00000017018	2.45189	0.00351839
ENSSSCG00000027691	1.51542	5.6896e-05	ENSSSCG00000002458	-0.981959	1.23114e-08	ENSSSCG00000025632	-1.31221	4.29908e-19	ENSSSCG00000015599	-1.05031	4.1118e-14				ENSSSCG00000004317	-0.934783	0.000169577	ENSSSCG00000029511	-1.45238	0.00202194	ENSSSCG00000015784	0.919236	0.00611214	ENSSSCG00000006158	0.966763	0.0427249	ENSSSCG00000009904	0.705052	0.00809076	ENSSSCG00000023489	1.48606	0.00355598
ENSSSCG00000027984	1.8877	5.69562e-05	ENSSSCG00000009722	5.08468	1.26365e-08	ENSSSCG00000009888	-1.69877	4.51879e-19	ENSSSCG00000013417	5.78859	4.1118e-14				ENSSSCG00000000125	-1.30913	0.000169625	ENSSSCG00000015499	-0.805533	0.00202194	ENSSSCG00000015907	1.05192	0.00611214	ENSSSCG00000008938	-2.60293	0.0432828	ENSSSCG00000024733	-1.22129	0.00810926	ENSSSCG00000029570	-1.19732	0.0035766
ENSSSCG00000016502	-1.03761	5.70828e-05	ENSSSCG00000028414	-1.12732	1.29054e-08	ENSSSCG00000015780	3.01967	4.63856e-19	ENSSSCG00000011933	1.34166	4.15612e-14				ENSSSCG00000028318	4.20702	0.000172391	ENSSSCG00000008486	-1.50636	0.00202194	ENSSSCG00000013627	-0.644574	0.00613877	ENSSSCG00000024294	-1.37842	0.0432828	ENSSSCG00000016151	-1.65787	0.00811327	ENSSSCG00000013367	0.854047	0.0035766
ENSSSCG00000005906	0.810498	5.70828e-05	ENSSSCG00000029576	-6.56825	1.30319e-08	ENSSSCG00000027877	-2.09924	5.11407e-19	ENSSSCG00000017789	-2.92539	4.52975e-14				ENSSSCG00000026949	-2.88671	0.000173439	ENSSSCG00000030835	-0.82185	0.00203785	ENSSSCG00000010000	0.862956	0.00614025	ENSSSCG00000015031	-1.07519	0.0432828	ENSSSCG00000003772	-0.589127	0.00811327	ENSSSCG00000027197	-1.9813	0.0035766
ENSSSCG00000009270	1.5027	5.74221e-05	ENSSSCG00000026264	-2.88076	1.30712e-08	ENSSSCG00000014844	2.38255	5.27413e-19	ENSSSCG00000000252	4.88443	4.61116e-14				ENSSSCG00000015443	0.784665	0.00017401	ENSSSCG00000029716	-1.16476	0.00205701	ENSSSCG00000025965	1.62817	0.00614025	ENSSSCG00000000228	-1.77714	0.0436421	ENSSSCG00000017114	0.618841	0.00814104	ENSSSCG00000017675	1.71804	0.00359115
ENSSSCG00000006860	-0.727725	5.77125e-05	ENSSSCG00000023868	-2.36387	1.33381e-08	ENSSSCG00000027098	1.77082	5.43744e-19	ENSSSCG00000017422	1.76971	4.61116e-14				ENSSSCG00000008629	2.18707	0.00017444	ENSSSCG00000023853	2.06774	0.00205701	ENSSSCG00000017695	-1.51623	0.00614815	ENSSSCG00000025942	-0.667139	0.0438614	ENSSSCG00000007211	0.874556	0.00821242	ENSSSCG00000020993	0.905564	0.00360501
ENSSSCG00000002494	1.98511	5.86219e-05	ENSSSCG00000010157	-0.890376	1.3518e-08	ENSSSCG00000028067	6.50277	5.79536e-19	ENSSSCG00000016129	-3.09602	4.72341e-14				ENSSSCG00000012850	-0.692132	0.00017444	ENSSSCG00000000059	-1.06477	0.00206304	ENSSSCG00000011997	1.58339	0.00627133	ENSSSCG00000021873	-1.66463	0.0438614	ENSSSCG00000001900	0.737818	0.00836392	ENSSSCG00000015663	-1.09196	0.00360501
ENSSSCG00000008953	-3.9299	5.94966e-05	ENSSSCG00000013869	3.60854	1.36272e-08	ENSSSCG00000011621	-1.29293	5.82054e-19	ENSSSCG00000014091	-2.67304	4.85117e-14				ENSSSCG00000030996	-1.51231	0.000177025	ENSSSCG00000021075	-2.35945	0.00206637	ENSSSCG00000030240	1.24066	0.00635552	ENSSSCG00000009436	0.826707	0.0438614	ENSSSCG00000030154	-0.601918	0.00837975	ENSSSCG00000010331	-0.79776	0.00361792
ENSSSCG00000007513	0.744994	6.08928e-05	ENSSSCG00000029838	2.53091	1.39762e-08	ENSSSCG00000024028	-1.74646	6.10437e-19	ENSSSCG00000009885	4.05788	4.91637e-14				ENSSSCG00000017678	0.637384	0.000177642	ENSSSCG00000008768	-1.37791	0.00208038	ENSSSCG00000004113	1.0273	0.00635552	ENSSSCG00000028753	-2.06877	0.0443459	ENSSSCG00000016218	1.55103	0.00840289	ENSSSCG00000029593	0.834094	0.00362742
ENSSSCG00000001074	-1.05063	6.08928e-05	ENSSSCG00000009917	1.09453	1.39987e-08	ENSSSCG00000023502	1.42942	6.41759e-19	ENSSSCG00000024938	-1.51928	5.00528e-14				ENSSSCG00000024125	1.20289	0.000178461	ENSSSCG00000011459	-0.8399	0.0020808	ENSSSCG00000001661	-0.767275	0.00637533	ENSSSCG00000011629	-0.86802	0.044423	ENSSSCG00000001534	-1.65597	0.0084082	ENSSSCG00000023604	-1.25359	0.00362742
ENSSSCG00000010435	1.05029	6.17066e-05	ENSSSCG00000021567	-3.33819	1.41844e-08	ENSSSCG00000008691	-2.19887	6.51665e-19	ENSSSCG00000009480	3.41955	5.19332e-14				ENSSSCG00000015322	-1.0448	0.000178461	ENSSSCG00000004092	1.34077	0.00208198	ENSSSCG00000001137	1.51006	0.00637593	ENSSSCG00000004518	2.36836	0.044423	ENSSSCG00000030534	1.14994	0.0084887	ENSSSCG00000019648	1.47116	0.00363769
ENSSSCG00000023903	-1.09164	6.20691e-05	ENSSSCG00000000922	1.58122	1.46353e-08	ENSSSCG00000008723	3.99141	6.72393e-19	ENSSSCG00000011929	-1.21976	5.19332e-14				ENSSSCG00000026645	-0.852951	0.000179281	ENSSSCG00000009471	-0.958948	0.00208198	ENSSSCG00000007849	-2.38462	0.00637917	ENSSSCG00000003919	2.50691	0.0445161	ENSSSCG00000010881	-0.69771	0.0084887	ENSSSCG00000011444	-1.25155	0.00363769
ENSSSCG00000003331	-3.61193	6.24777e-05	ENSSSCG00000022723	-1.6719	1.4731e-08	ENSSSCG00000027402	1.93187	7.15803e-19	ENSSSCG00000017300	2.04853	5.35694e-14				ENSSSCG00000030328	-0.658449	0.000179518	ENSSSCG00000010635	-3.29065	0.00208198	ENSSSCG00000016266	0.657042	0.0064045	ENSSSCG00000030232	-1.57139	0.0445491	ENSSSCG00000006549	1.32777	0.00849881	ENSSSCG00000027098	-0.935578	0.00364705
ENSSSCG00000008081	4.52053	6.24777e-05	ENSSSCG00000011708	1.28203	1.50783e-08	ENSSSCG00000030408	-1.96456	7.20757e-19	ENSSSCG00000030474	-4.32427	5.65316e-14				ENSSSCG00000025033	2.18838	0.000179519	ENSSSCG00000016297	3.72939	0.00208784	ENSSSCG00000015962	1.087	0.0064045	ENSSSCG00000025162	-1.30695	0.0445944	ENSSSCG00000027882	0.715388	0.00849881	ENSSSCG00000015576	2.38613	0.0036535
ENSSSCG00000000693	1.38788	6.24777e-05	ENSSSCG00000007864	1.31817	1.51728e-08	ENSSSCG00000001816	1.63579	7.47684e-19	ENSSSCG00000023879	-3.13377	5.86853e-14				ENSSSCG00000013757	-0.746612	0.000180147	ENSSSCG00000011254	3.74287	0.00208784	ENSSSCG00000029420	0.659903	0.00643826	ENSSSCG00000021989	-1.01948	0.0446135	ENSSSCG00000016031	1.6834	0.00855767	ENSSSCG00000015353	1.43006	0.0036535
ENSSSCG00000024470	1.66762	6.33077e-05	ENSSSCG00000025630	1.66442	1.52017e-08	ENSSSCG00000013836	4.71853	8.08863e-19	ENSSSCG00000030486	-1.17574	6.01737e-14				ENSSSCG00000026828	-1.74975	0.000180262	ENSSSCG00000002555	1.71988	0.00209235	ENSSSCG00000003849	0.985525	0.00643826	ENSSSCG00000028814	-2.3579	0.0448075	ENSSSCG00000023522	0.570461	0.00862848	ENSSSCG00000026626	-0.948205	0.00365574
ENSSSCG00000017837	1.67067	6.34444e-05	ENSSSCG00000016874	-2.62177	1.52494e-08	ENSSSCG00000025206	-1.46836	8.13951e-19	ENSSSCG00000016518	1.048	6.08963e-14				ENSSSCG00000006013	-2.60152	0.000183273	ENSSSCG00000016009	-1.22963	0.00209235	ENSSSCG00000013734	-2.64843	0.00644105	ENSSSCG00000025640	1.72014	0.0448075	ENSSSCG00000023677	0.666891	0.00862848	ENSSSCG00000002501	-2.12326	0.00367748
ENSSSCG00000021259	-3.1919	6.40482e-05	ENSSSCG00000000604	-1.97275	1.53693e-08	ENSSSCG00000028971	-1.34256	8.75704e-19	ENSSSCG00000008203	-6.13771	6.18295e-14				ENSSSCG00000013668	3.35379	0.000186014	ENSSSCG00000006379	-2.0269	0.00215223	ENSSSCG00000007674	2.8124	0.00651296	ENSSSCG00000017084	-2.60429	0.0449563	ENSSSCG00000025531	-0.78988	0.00863546	ENSSSCG00000006824	0.579229	0.00373702
[truncated: 5,140 more rows]
