# Supplementary material for: Long non-coding RNAs and mRNAs profiling during spleen development in pig
Source: PLoS One. 2018 Mar 14;13(3):e0193552. doi: 10.1371/journal.pone.0193552 (PMC5851557; doi:10.1371/journal.pone.0193552)
Supplement: S12 Table — (XLSX) [file pone.0193552.s016.xlsx]

## Sheet: 工作表1
S12 Table: Differentially expressed lncRNAs in pairwise stages.
E55d VS B0d			E55d VS W30d			E55d VS A180d			E55d VS A2Y			B0d VS W30d			B0d VS A180d			B0d VS A2Y			W30d VS A180d			W30d VS A2Y			A180d VS A2Y			A2Y VS A2Y-WB
lncRNA ID	log2FoldChange	P values (Benjamini corrected)	lncRNA ID	log2FoldChange	P values (Benjamini corrected)	lncRNA ID	log2FoldChange	P values (Benjamini corrected)	lncRNA ID	log2FoldChange	P values (Benjamini corrected)	lncRNA ID	log2FoldChange	P values (Benjamini corrected)	lncRNA ID	log2FoldChange	P values (Benjamini corrected)	lncRNA ID	log2FoldChange	P values (Benjamini corrected)	lncRNA ID	log2FoldChange	P values (Benjamini corrected)	lncRNA ID	log2FoldChange	P values (Benjamini corrected)	lncRNA ID	log2FoldChange	P values (Benjamini corrected)	lncRNA ID	log2FoldChange	P values (Benjamini corrected)
TU81265	-8.98301	2.87116e-49	TU26355	-4.73822	2.40317e-99	TU80776	-4.99177	0	TU18965	4.98263	1.92169e-119	TU8312	6.687	1.70451e-25	TU80776	-3.98742	3.90229e-77	TU81265	9.42152	1.76694e-52	TU80776	-3.13183	4.86533e-30	TU50521	7.53167	3.24104e-23	TU80776	2.17441	1.21941e-21	TU35137	-8.40836	9.70299e-33
TU12798	4.40032	6.11758e-43	TU35127	-3.3325	4.82061e-96	TU76442	-3.71451	6.4266e-263	TU78568	-4.494	8.83851e-85	TU50521	-6.72389	1.22331e-23	TU76442	-2.70035	3.59952e-76	TU18965	4.1278	2.06082e-31	TU73635	-2.516	3.51309e-29	TU58705	7.66303	3.24104e-23	TU19347	-1.93208	1.97404e-20	TU609	-2.30653	1.24543e-22
TU35127	-2.84724	8.06642e-39	TU35123	-2.39984	1.43868e-54	TU26355	-5.33016	5.17744e-209	TU26355	-4.88916	9.63021e-83	TU77962	-6.48626	2.10818e-21	TU19335	-7.18808	2.30855e-63	TU72385	-3.41415	1.15807e-29	TU13178	-3.65335	2.4376e-21	TU29496	-5.97503	1.99501e-18	TU27308	4.78206	5.17289e-19	TU40255	-2.06885	4.90783e-21
TU53969	9.49454	3.49065e-34	TU71293	-4.77156	1.19886e-49	TU82172	-3.74036	1.06636e-199	TU71293	-5.50904	2.21703e-81	TU83602	6.45975	3.81867e-21	TU78568	-4.08802	6.07376e-61	TU80943	4.36871	8.60974e-29	TU38953	1.97892	7.85475e-21	TU30184	-6.70986	3.1419e-16	TU12714	1.78171	1.32715e-15	TU69550	-2.18389	5.62592e-21
TU82401	-3.21953	1.77685e-30	TU4211	-3.46297	1.67362e-49	TU42307	-3.55383	1.51766e-169	TU8141	-3.83406	4.07545e-81	TU53969	-6.11801	1.35331e-18	TU82172	-2.666	3.7289e-49	TU80949	3.97846	8.60974e-29	TU49623	-2.5839	6.08178e-20	TU79421	4.19316	6.10924e-16	TU8141	-1.25099	1.32715e-15	TU79892	-3.47938	5.62592e-21
TU25433	-2.64537	3.36309e-30	TU19921	5.82558	1.43816e-37	TU78568	-5.87586	1.29647e-159	TU76695	3.57094	1.29918e-78	TU34180	-6.01541	1.8783e-18	TU42307	-2.72026	1.22761e-47	TU78568	-2.68054	1.53441e-26	TU60766	-3.48906	6.08178e-20	TU71738	-6.20687	2.38817e-13	TU29496	-5.1558	2.76866e-15	TU382	-3.63658	2.32482e-20
TU8141	-2.90502	3.36309e-30	TU19925	5.37889	2.50105e-37	TU35127	-3.65092	5.1096e-143	TU72367	4.71543	9.56494e-77	TU34181	5.6307	3.53362e-14	TU13178	-4.03523	6.61916e-43	TU13459	8.50365	2.08544e-26	TU76442	-1.86247	1.04619e-19	TU29927	-6.19439	6.38246e-13	TU30184	-5.57242	1.45211e-14	TU63374	-2.60255	1.01434e-16
TU8160	-3.24485	1.35591e-28	TU78381	4.639	2.45532e-36	TU73635	-5.07707	3.003e-138	TU76704	3.24556	2.12424e-76	TU65997	-1.97264	6.51195e-14	TU26034	-2.53938	1.86014e-41	TU80938	3.65975	5.18623e-26	TU13204	-4.01259	6.16441e-19	TU19862	-5.90664	2.72834e-11	TU4170	-1.82171	2.30214e-13	TU79856	-2.86429	1.20405e-16
TU8312	-5.90607	3.70647e-27	TU82172	-2.33589	1.5741e-35	TU18965	4.30141	1.0424e-129	TU79903	6.3865	4.66145e-76	TU45629	-5.20985	1.34533e-13	TU81129	-2.36673	3.72414e-40	TU80952	4.01502	1.63843e-25	TU12714	-2.08252	4.82616e-17	TU29928	-5.92127	8.1262e-11	TU13204	2.71368	5.37084e-13	TU79893	-3.16986	1.95607e-15
TU77872	-2.17208	1.3539e-26	TU76715	3.10615	5.12709e-35	TU70608	-3.27785	1.43862e-129	TU76688	3.26505	8.16038e-73	TU19335	-4.27792	7.7162e-12	TU72385	-3.73476	5.41529e-38	TU10827	6.98697	1.07368e-24	TU5772	1.78892	4.82616e-17	TU17415	-4.63907	4.49394e-10	TU80113	1.58161	5.89711e-13	TU84171	-5.44109	4.6822e-15
TU75748	-3.74971	6.53132e-25	TU30093	3.70097	5.65286e-35	TU16830	-3.24211	6.62426e-112	TU66870	6.32302	1.6846e-69	TU18871	-5.20741	2.4499e-11	TU81265	7.69144	6.55921e-38	TU67731	2.94854	1.94754e-24	TU25398	1.56999	2.95762e-16	TU84171	4.91919	9.97594e-10	TU82172	1.40421	1.29832e-11	TU65128	-4.12772	4.72122e-15
TU48449	3.18309	2.74495e-24	TU28894	5.24086	5.65286e-35	TU4211	-3.637	2.70994e-90	TU76680	3.34449	9.39455e-64	TU40068	-5.15209	2.69864e-11	TU71208	-2.8156	4.44672e-35	TU80939	3.81768	5.19956e-22	TU78568	-2.75462	4.15809e-16	TU79419	3.3742	1.9943e-09	TU30694	1.79488	1.29832e-11	TU77231	-3.38591	8.22483e-15
TU73163	-8.31678	9.32097e-24	TU78409	4.1028	6.8073e-35	TU67200	-9.38957	2.12302e-89	TU76717	3.27437	1.48542e-63	TU49163	-5.25408	3.08165e-11	TU73397	-4.38466	1.3463e-34	TU8312	6.65186	5.19956e-22	TU52089	1.47837	5.46029e-16	TU27169	-5.44499	6.90237e-09	TU71738	-5.07388	1.33228e-11	TU82401	-2.00015	1.75107e-14
TU35137	8.33414	9.96182e-24	TU76680	2.73997	9.31339e-34	TU30237	-5.86733	5.76103e-89	TU40061	-2.10785	1.05676e-60	TU16849	1.68664	6.74706e-11	TU67200	-5.78703	5.09863e-34	TU19335	-5.86061	1.62984e-21	TU78686	-2.07803	6.77637e-16	TU29937	-3.27113	7.94635e-09	TU52089	-1.17811	8.45124e-11	TU25719	-1.96064	4.6802e-14
TU26355	-3.81162	2.16613e-23	TU76695	3.44029	2.89705e-33	TU80346	-3.91713	7.50899e-84	TU78162	-2.88702	1.06481e-59	TU15017	-4.71833	1.55832e-09	TU4170	2.59816	1.52817e-33	TU15017	-5.97859	3.71139e-20	TU29336	-3.38982	1.51601e-15	TU31990	3.83024	7.96375e-09	TU7219	5.09885	8.53466e-11	TU3902	-2.95804	1.01445e-13
TU33179	-3.53292	3.28075e-23	TU30092	3.65218	4.34394e-33	TU31369	5.79914	7.85958e-84	TU72198	-2.35774	3.01073e-58	TU9129	4.71283	6.18352e-09	TU16849	3.40223	1.54139e-33	TU72350	5.3661	5.05942e-20	TU44949	2.14883	1.78633e-15	TU61625	-5.42043	1.48925e-08	TU65128	3.45046	1.33993e-10	TU40061	-1.54694	1.0208e-12
TU77876	-2.15881	1.22932e-22	TU78539	3.70655	1.71271e-32	TU73634	-5.08282	1.83917e-83	TU70608	-3.03465	3.58441e-58	TU48087	-2.85347	7.23935e-09	TU30237	-2.62648	3.19358e-32	TU72341	4.19202	8.22957e-20	TU82172	-1.4175	5.14781e-15	TU14360	-5.31553	3.05007e-08	TU38451	1.30086	1.50487e-10	TU73180	-1.85412	2.39456e-12
TU4170	-1.88075	7.07453e-22	TU25869	5.61243	2.15428e-32	TU39066	3.65327	6.20887e-82	TU77596	5.9201	1.30319e-57	TU79405	-4.67065	1.30021e-08	TU78686	-3.74187	1.95267e-30	TU71293	-2.33045	2.13523e-19	TU42307	-1.48137	5.14781e-15	TU2035	-3.98529	1.7467e-07	TU69026	2.91174	1.82068e-10	TU78635	-2.69059	2.61667e-12
TU71293	-3.1057	1.02859e-21	TU25870	5.57978	2.83442e-32	TU26033	-3.5891	8.85116e-81	TU9999	3.71021	7.25928e-56	TU39527	4.6498	1.47659e-08	TU65997	-2.72869	9.63514e-30	TU66870	4.42926	8.71531e-19	TU16830	-1.43137	1.83781e-13	TU8405	-1.73334	2.62919e-07	TU35384	2.38125	3.82955e-10	TU27308	-5.05815	3.47625e-12
TU19923	4.06659	1.04289e-21	TU50999	3.03906	2.99272e-32	TU78686	-6.08474	3.04073e-78	TU72341	5.34659	1.51686e-55	TU30191	-1.81799	3.67006e-08	TU80943	4.9292	4.59536e-29	TU19870	-4.02335	3.85946e-18	TU25402	2.01437	2.05658e-13	TU1935	-4.90886	7.96421e-07	TU382	3.38252	3.92247e-10	TU35147	-5.56372	9.98793e-12
TU77577	-3.68081	1.13816e-21	TU76689	3.09177	1.55796e-31	TU71293	-5.74542	1.72265e-77	TU75777	3.73747	1.81578e-54	TU17801	-2.27282	3.91901e-08	TU1318	4.20153	2.61328e-28	TU73751	4.59982	5.51964e-18	TU69282	-5.01631	2.46993e-13	TU18965	4.14276	9.36107e-07	TU73538	1.56216	6.47603e-10	TU8141	1.48354	4.39607e-11
TU13459	-5.23549	1.83658e-21	TU81936	-11.144	6.88127e-31	TU49623	-4.63222	3.44899e-77	TU52051	-5.26042	8.04867e-52	TU1182	-4.61129	7.90634e-08	TU80949	5.31582	1.07649e-27	TU2035	-6.75322	1.1146e-17	TU78162	-1.9776	4.42455e-13	TU28893	2.70797	1.08807e-06	TU21181	2.23765	1.09762e-09	TU52089	1.86585	5.21677e-11
TU21146	2.12448	3.88321e-21	TU35879	2.97928	2.22397e-30	TU78162	-3.58109	4.02843e-72	TU76682	3.38243	2.20469e-51	TU71293	-1.62585	1.02867e-07	TU39803	4.01023	1.16574e-27	TU81129	-2.03094	1.1146e-17	TU69879	1.5091	4.94641e-13	TU27783	3.65129	1.59901e-06	TU79856	1.49938	1.7365e-09	TU76623	-2.21091	6.79062e-11
TU13472	3.62822	6.00753e-21	TU80201	-3.28328	3.47893e-30	TU81129	-2.82664	6.20482e-70	TU35127	-3.42348	2.60845e-51	TU48285	-2.90679	3.66625e-07	TU26033	-2.52938	1.94314e-27	TU46586	5.8737	3.92075e-17	TU198	-3.08143	1.38758e-12	TU47166	2.18702	1.80785e-06	TU78617	2.00419	2.28662e-09	TU13204	-3.1338	1.19384e-10
TU50309	7.92536	6.00753e-21	TU76679	2.99071	6.50199e-30	TU39453	-4.25392	2.6571e-69	TU72385	-4.67015	3.80379e-51	TU10687	1.99389	4.76188e-07	TU80817	-2.94086	2.86504e-26	TU80937	3.7233	3.98624e-17	TU5517	2.16044	2.66364e-12	TU78162	-1.21086	1.87736e-06	TU42307	1.37253	4.18301e-09	TU43431	-2.75525	1.26539e-10
TU25866	3.72828	2.5847e-20	TU19927	4.81052	8.49778e-30	TU35123	-2.96895	4.47196e-69	TU27783	4.63852	2.52338e-50	TU19444	1.70571	4.84607e-07	TU18965	3.46967	3.08732e-25	TU65997	-1.77894	1.40612e-16	TU8405	-2.11414	4.27699e-12	TU78772	2.96508	3.38009e-06	TU19896	-2.40769	4.45089e-09	TU12714	-2.13301	1.40974e-10
TU46858	3.1894	1.43075e-19	TU18698	2.69671	1.30008e-29	TU76688	4.71656	5.97139e-69	TU39453	-4.352	3.75696e-49	TU82172	-1.25313	7.0725e-07	TU28278	-4.80201	1.03493e-24	TU22775	2.01332	2.25235e-16	TU75778	2.8159	4.27699e-12	TU29770	-4.73764	4.8297e-06	TU79705	1.9759	4.5809e-09	TU71738	5.54731	1.45243e-10
TU28894	3.7863	2.24247e-19	TU28907	4.62609	1.55519e-29	TU71208	-3.9598	1.2981e-67	TU80939	4.80597	6.10633e-49	TU62942	2.1697	1.25813e-06	TU30191	-2.88537	1.10067e-24	TU17302	6.39709	7.34554e-16	TU79705	-2.22499	5.67904e-12	TU61974	-3.3459	4.8297e-06	TU18960	1.91429	6.03721e-09	TU45252	-3.1175	1.89275e-10
TU8146	-2.74792	3.67386e-19	TU42307	-2.08537	1.55519e-29	TU68765	-4.7757	2.29862e-66	TU79999	-2.03455	9.82806e-48	TU42307	-1.24306	1.25813e-06	TU2478	2.35502	2.45303e-24	TU13761	-4.02674	7.34554e-16	TU74189	-1.7348	6.44599e-12	TU14063	-4.72431	4.8297e-06	TU69282	3.18913	6.84284e-09	TU12715	-2.42463	2.05811e-10
TU78919	3.00138	3.90973e-19	TU78518	4.78968	3.18751e-29	TU47845	-5.46837	7.023e-66	TU19894	-5.47528	1.71964e-47	TU67200	-3.2773	2.20129e-06	TU71196	-2.38227	2.88478e-24	TU34180	-6.90316	1.23859e-15	TU19843	4.88687	6.97941e-12	TU66870	3.95132	5.41932e-06	TU79516	1.60252	7.49393e-09	TU77467	-3.44597	2.05811e-10
TU19927	3.61073	4.21876e-19	TU12798	7.51802	3.76303e-29	TU71196	-3.69596	1.96458e-64	TU19923	7.14263	8.06908e-47	TU18744	-4.19293	2.4853e-06	TU13146	-2.38001	5.97958e-24	TU1427	5.89609	2.18087e-15	TU68346	1.80676	1.04162e-11	TU81129	-1.58726	6.70671e-06	TU74037	1.76884	1.7223e-08	TU68259	2.45722	2.8682e-10
TU77874	-2.25786	5.14842e-19	TU70608	-2.99426	4.60013e-29	TU19335	-7.2051	2.86621e-63	TU58671	6.19958	2.11698e-46	TU84519	-3.81621	4.11123e-06	TU28277	-5.55987	1.39416e-23	TU66967	3.86631	6.86691e-15	TU68765	-1.80197	2.66374e-11	TU73751	4.13481	6.70671e-06	TU7222	4.59996	2.23206e-08	TU40649	-2.67228	3.19725e-10
TU19921	3.92694	5.65714e-19	TU72198	-2.20946	1.08791e-28	TU79999	-2.32729	8.57917e-63	TU67200	-7.94413	8.21199e-46	TU16861	1.72212	4.11123e-06	TU57285	-3.74602	1.92025e-23	TU58671	4.40579	1.23816e-14	TU81129	-1.9756	5.91713e-11	TU27726	-2.93855	6.70671e-06	TU19894	-2.21836	2.23206e-08	TU56216	-2.9437	3.39232e-10
TU1978	-2.14612	1.1304e-18	TU76704	2.93057	1.21392e-28	TU13581	-3.91621	1.03171e-62	TU18698	5.19527	2.10549e-45	TU4837	4.06118	4.99737e-06	TU38953	2.1891	1.92025e-23	TU67200	-4.2693	4.79081e-14	TU60839	-1.43245	6.45938e-11	TU19857	-2.37182	6.70671e-06	TU28677	2.32585	2.6324e-08	TU69026	-2.99006	1.53469e-09
TU72445	6.32344	1.67999e-18	TU17801	-4.70852	1.29717e-28	TU75778	4.73387	1.25852e-62	TU76685	3.79256	2.32622e-45	TU40069	-3.52396	6.1209e-06	TU39066	2.77048	1.92025e-23	TU29927	-7.16747	4.86801e-14	TU5515	2.08943	6.4639e-11	TU81958	2.05371	6.72703e-06	TU16117	1.26937	4.01678e-08	TU9119	4.87085	2.05301e-09
TU77869	-1.82086	3.15755e-17	TU65997	-2.69611	2.89007e-28	TU76689	4.78914	5.38068e-62	TU76684	3.03085	3.49742e-45	TU26138	-3.76057	1.03562e-05	TU73635	-3.30155	3.51836e-23	TU18698	3.54296	5.03473e-14	TU28677	-2.92355	7.8395e-11	TU34912	-4.62964	6.78415e-06	TU9733	1.79094	4.21887e-08	TU49815	-5.42651	2.20333e-09
TU20945	-2.7532	4.57636e-17	TU76717	2.83543	3.37283e-28	TU38140	-3.6745	6.16274e-62	TU19925	6.53021	4.64859e-45	TU62923	1.97878	1.04662e-05	TU10827	6.89947	1.86467e-22	TU32817	-2.82966	8.48082e-14	TU3678	-1.26302	1.18279e-10	TU77138	-4.60291	7.66459e-06	TU72443	4.60426	4.29246e-08	TU67164	-3.20172	5.8908e-09
TU78389	7.3653	4.57636e-17	TU78408	3.44549	4.39916e-27	TU65997	-3.4274	1.79237e-61	TU28894	5.09029	7.89061e-45	TU22841	1.8713	1.22144e-05	TU2480	2.53759	3.4648e-22	TU22343	-4.07129	1.11417e-13	TU15091	-1.04402	1.25872e-10	TU71793	3.89686	8.05447e-06	TU78695	1.40362	4.29246e-08	TU73415	-2.09289	5.8908e-09
TU76096	2.621	4.57636e-17	TU77042	2.83696	1.1277e-26	TU82401	-5.04378	4.95348e-61	TU82401	-3.90806	1.49266e-44	TU77989	-2.84153	1.22144e-05	TU10685	4.55281	1.47527e-21	TU17415	-7.01273	2.23941e-13	TU62972	6.51592	1.27917e-10	TU14866	4.66742	9.75381e-06	TU72365	-4.39465	4.32348e-08	TU17640	-2.95994	5.8908e-09
TU47697	-2.48477	4.57636e-17	TU46685	2.44516	1.2616e-26	TU72385	-4.94874	5.11195e-61	TU80938	4.45859	2.62106e-44	TU10410	-3.95107	1.62545e-05	TU16843	3.55915	1.62072e-21	TU73397	-3.51502	2.7229e-13	TU29928	-6.72902	1.28488e-10	TU75108	-4.58095	1.01148e-05	TU78568	1.43453	4.76181e-08	TU75191	-1.85842	3.43617e-08
TU30093	2.1516	4.63014e-17	TU73635	-2.5572	2.36522e-26	TU76695	4.91528	5.51887e-60	TU16830	-2.42003	4.24864e-43	TU77463	3.98734	1.62545e-05	TU79705	-3.05204	2.90559e-21	TU26034	-1.83965	3.42896e-13	TU13581	-1.57398	1.29248e-10	TU77596	4.21106	1.89995e-05	TU25398	-1.24381	9.05709e-08	TU16117	-1.29197	3.46315e-08
TU19925	3.6037	5.15031e-17	TU75777	3.31357	2.39991e-26	TU13146	-3.39715	8.91668e-60	TU65997	-2.50291	1.77421e-42	TU73413	3.9063	1.83837e-05	TU75778	4.22819	5.45826e-21	TU52051	-2.59322	5.8777e-13	TU10460	2.89439	1.9882e-10	TU67680	-4.47774	1.89995e-05	TU29830	-4.31207	1.08672e-07	TU79336	-1.54156	4.53643e-08
TU25423	-2.81095	8.46068e-17	TU9127	5.38636	6.42044e-26	TU54935	-3.05171	1.06184e-58	TU76681	3.16768	4.83464e-42	TU60009	-3.41554	2.66985e-05	TU48087	-4.32119	6.97996e-21	TU58343	-2.29413	9.92826e-13	TU17640	-2.85895	2.54681e-10	TU81959	2.04516	1.96462e-05	TU71184	1.81601	1.09702e-07	TU80191	-1.579	4.7932e-08
TU82077	-5.27333	1.24551e-16	TU53969	2.64161	2.60182e-25	TU72367	5.39233	1.80812e-58	TU48449	5.01893	7.88495e-42	TU73207	-1.96417	2.66985e-05	TU16861	3.94166	8.40418e-21	TU77596	4.18714	1.09866e-12	TU55975	-1.6036	2.77815e-10	TU8321	-2.45024	2.35498e-05	TU16728	-1.11253	1.09874e-07	TU49160	4.35126	6.19911e-08
TU35123	-1.88227	2.09597e-16	TU78516	4.54196	6.23261e-25	TU26034	-3.76224	1.10926e-57	TU19921	6.01438	1.46077e-41	TU19453	1.41925	2.75345e-05	TU39791	4.36712	2.20574e-20	TU67733	2.60462	1.09866e-12	TU54332	4.96703	3.41354e-10	TU80480	-1.22825	2.76826e-05	TU3678	1.19328	1.11879e-07	TU42435	-2.20918	7.19511e-08
TU80970	-2.74079	2.15502e-16	TU76090	3.26787	7.76961e-25	TU68346	2.79278	4.29237e-57	TU27862	-4.62878	4.1662e-41	TU28278	-2.5328	3.48958e-05	TU71293	-2.59268	2.52505e-20	TU19862	-6.87596	1.34232e-12	TU45756	-1.5339	5.23936e-10	TU23050	2.59655	3.14142e-05	TU3668	1.89439	1.23772e-07	TU29828	4.23253	8.54895e-08
TU80306	4.20971	2.64489e-16	TU78401	4.21481	9.40833e-25	TU3678	-2.6735	1.15958e-56	TU35879	2.69372	4.74153e-41	TU73610	2.35171	3.48958e-05	TU22343	-5.26218	2.71969e-20	TU29928	-6.96958	1.8244e-12	TU25400	1.67643	1.22644e-09	TU78758	-1.52226	3.3571e-05	TU42435	2.17709	1.35332e-07	TU55975	-1.81369	8.54895e-08
TU78696	-3.11594	4.01947e-16	TU20153	-3.85314	1.06983e-24	TU74487	-2.36563	1.5084e-56	TU8160	-4.50069	5.64373e-41	TU45118	-1.7987	3.48958e-05	TU28279	-6.17761	7.81602e-20	TU9119	-5.76293	1.97075e-12	TU27594	-3.84722	1.3061e-09	TU17212	2.77507	3.52855e-05	TU28306	4.41971	1.35332e-07	TU38951	-2.50893	9.70643e-08
TU22675	-2.90791	4.27875e-16	TU76682	2.99057	1.40128e-24	TU40255	-3.80465	5.30785e-55	TU1427	7.61829	7.62622e-40	TU24209	-3.65063	3.68044e-05	TU80952	5.1849	1.05322e-19	TU73207	-2.62827	2.37704e-12	TU28277	-2.28445	1.3061e-09	TU69837	4.4301	3.91582e-05	TU84940	1.6408	1.44502e-07	TU42497	-1.58301	1.30636e-07
TU58395	-4.67442	4.54444e-16	TU39453	-3.89644	2.41427e-24	TU79903	4.55516	4.41498e-54	TU76716	3.73098	1.10037e-39	TU34184	3.73465	3.91539e-05	TU42306	-2.79318	2.23838e-19	TU31368	5.68623	2.65075e-12	TU55142	-2.95737	1.6226e-09	TU69026	2.43327	3.91582e-05	TU26033	1.44696	1.44502e-07	TU24779	-4.70152	1.35969e-07
TU35147	6.71226	4.74494e-16	TU16830	-1.82584	3.07576e-24	TU12714	-2.72146	3.41205e-53	TU73751	5.08584	1.11991e-39	TU16839	1.71421	4.30734e-05	TU10460	4.33793	2.35964e-19	TU70980	-4.82204	4.64146e-12	TU24347	-1.29345	1.66155e-09	TU51642	1.22232	4.34145e-05	TU49920	-1.25305	1.73451e-07	TU54488	-2.41091	1.47285e-07
TU46685	1.53356	5.0911e-16	TU60573	3.18278	5.18903e-24	TU72198	-2.23322	3.05413e-52	TU76705	3.41414	1.13456e-39	TU78381	2.67117	4.50057e-05	TU8198	-3.02328	4.31248e-19	TU72367	3.50013	4.79536e-12	TU54946	-1.69332	1.66155e-09	TU73133	-4.36606	4.52394e-05	TU79696	1.68636	1.96927e-07	TU74130	-2.33887	2.17479e-07
TU82273	-2.53051	5.0911e-16	TU47845	-4.79232	6.82408e-24	TU77493	-3.2708	1.01917e-51	TU11525	5.50816	1.44295e-38	TU16843	1.45295	4.65563e-05	TU1319	3.85865	1.38458e-18	TU45749	4.9403	5.02654e-12	TU73538	-1.66901	1.83127e-09	TU52265	3.00226	5.11682e-05	TU38774	4.35432	1.98546e-07	TU77081	-1.98396	2.30272e-07
TU33365	-7.22971	5.0911e-16	TU4860	-6.77241	3.32515e-23	TU79216	-2.59652	1.22053e-50	TU1121	-3.47215	3.14166e-38	TU16491	1.85855	5.29572e-05	TU54216	-5.48646	1.4631e-18	TU63315	6.79748	6.35214e-12	TU2480	1.90002	2.7241e-09	TU80947	3.84032	5.57871e-05	TU54946	1.36423	1.98546e-07	TU47475	1.25163	2.43033e-07
TU46586	-5.88859	7.10519e-16	TU67200	-7.03802	3.91909e-23	TU19925	6.95627	1.40819e-50	TU80943	4.63245	3.75577e-38	TU19451	1.63294	5.49184e-05	TU25402	2.43433	2.17687e-18	TU47166	2.77892	8.56404e-12	TU1318	3.15545	3.14627e-09	TU65128	2.66232	5.64879e-05	TU80225	1.54538	2.38484e-07	TU66514	1.3629	2.43033e-07
TU34155	7.17949	7.1683e-16	TU76694	3.11284	4.55943e-23	TU44377	3.93076	7.2923e-50	TU50415	6.21193	4.9142e-38	TU81937	-2.06375	6.0873e-05	TU62923	3.26874	3.30819e-18	TU75832	3.32208	1.06864e-11	TU69747	1.632	3.40697e-09	TU36830	-3.84971	6.56612e-05	TU7576	1.47994	3.4547e-07	TU38082	-1.57973	2.64088e-07
TU21688	5.21239	7.41173e-16	TU33179	-3.14768	5.66084e-23	TU8160	-4.55149	8.28641e-50	TU10808	6.75049	6.0038e-38	TU28277	-2.87668	6.49584e-05	TU68346	2.94798	4.42508e-18	TU34871	2.7791	1.06864e-11	TU2317	-4.45995	3.43227e-09	TU60813	-2.34609	7.33866e-05	TU80019	1.56899	4.01449e-07	TU29830	4.80396	3.02055e-07
TU57852	4.83206	1.26612e-15	TU17928	-2.16473	7.7579e-23	TU76205	-2.96211	1.08839e-48	TU17780	2.7116	1.56808e-37	TU35988	3.7499	6.77304e-05	TU5772	2.20661	4.66491e-18	TU79421	2.37565	1.35402e-11	TU29497	2.31144	4.69844e-09	TU7641	-3.83267	7.33866e-05	TU8937	2.97997	4.19497e-07	TU78695	-1.73733	3.03968e-07
TU4169	-2.07791	1.37639e-15	TU76701	2.62951	1.62945e-22	TU17928	-2.80714	2.6391e-47	TU19347	-1.93777	1.82178e-37	TU62940	1.7652	7.43422e-05	TU16491	2.99956	4.98686e-18	TU72349	4.84664	1.66112e-11	TU10428	2.88249	5.04456e-09	TU8937	2.95725	7.33866e-05	TU73634	1.23557	4.22291e-07	TU72469	1.50135	3.14144e-07
TU39453	-2.72931	1.55181e-15	TU76716	3.90573	3.52025e-22	TU198	-6.29848	1.08856e-46	TU66879	5.99736	5.41644e-37	TU11016	-2.58946	7.43422e-05	TU29336	-3.62295	7.81435e-18	TU70571	2.07291	2.67188e-11	TU5524	2.73473	5.09485e-09	TU18698	2.39158	8.76279e-05	TU80188	1.51053	5.11498e-07	TU35142	-4.80253	3.14144e-07
TU30092	2.04626	1.65721e-15	TU74487	-1.87063	3.69126e-22	TU44382	3.8479	2.14927e-46	TU47845	-5.37609	5.64776e-37	TU39789	1.62748	0.00010064	TU72341	5.507	1.05714e-17	TU45743	5.2635	2.98542e-11	TU2478	1.76452	5.25535e-09	TU69372	4.17778	9.49635e-05	TU60938	1.13009	5.11498e-07	TU63358	-1.95871	3.37579e-07
TU68042	-2.96048	1.73793e-15	TU17744	-2.66625	5.52873e-22	TU76716	4.51387	2.60424e-46	TU76087	4.13589	1.18787e-36	TU62933	1.80156	0.000104121	TU60938	-2.01545	1.25697e-17	TU19859	-4.58485	4.17529e-11	TU7576	-1.6927	5.30047e-09	TU76321	3.9197	9.49635e-05	TU3679	1.15256	5.11498e-07	TU50233	-1.84279	3.88514e-07
TU77127	4.17329	2.21428e-15	TU30237	-4.62662	1.1781e-21	TU78387	6.86369	2.91768e-46	TU68488	-2.68348	6.08411e-36	TU62947	1.96287	0.000143631	TU39789	4.45635	1.38203e-17	TU19869	-4.12307	5.45541e-11	TU29927	-6.2707	6.20888e-09	TU6901	1.03257	0.000101061	TU69550	1.15989	5.11498e-07	TU77042	-1.988	3.88514e-07
TU28907	3.42059	2.89198e-15	TU73902	-2.67632	1.89393e-21	TU32851	-4.00141	6.53747e-46	TU79914	5.13321	6.76436e-36	TU80165	1.68818	0.000147294	TU77493	-2.0811	1.8966e-17	TU40068	-6.45735	5.78443e-11	TU19347	1.49052	6.62958e-09	TU28025	-3.11219	0.000112373	TU58394	1.30643	5.11498e-07	TU30424	-2.03527	4.56618e-07
TU78611	-3.17906	3.2317e-15	TU40255	-2.92342	2.06949e-21	TU79856	-2.72195	6.54668e-46	TU19870	-5.43615	1.38745e-35	TU7987	-2.11077	0.000171008	TU16839	4.25725	2.43068e-17	TU54216	-4.41602	8.43795e-11	TU8198	-2.35356	8.34843e-09	TU10841	4.06532	0.000134109	TU8198	1.68537	5.59e-07	TU79056	-1.59679	5.47264e-07
TU22702	-3.1598	4.07391e-15	TU44949	-2.60616	3.91896e-21	TU76704	4.32405	1.24989e-45	TU30237	-5.26758	1.50602e-35	TU29155	1.33293	0.000182215	TU18698	4.27576	2.69231e-17	TU72352	4.23601	8.57818e-11	TU76054	-6.14402	9.69842e-09	TU74569	2.66363	0.000134109	TU4846	-1.26476	6.00418e-07	TU81085	-1.88213	5.84529e-07
TU1319	-2.40981	9.48742e-15	TU55003	2.18833	4.0955e-21	TU18698	5.91202	1.52002e-45	TU76694	3.24613	1.85789e-35	TU51960	-3.48044	0.000199486	TU68765	-3.25492	4.80161e-17	TU66879	4.52721	9.11925e-11	TU29483	1.68013	1.00463e-08	TU79903	2.91543	0.000134947	TU746	-2.25117	6.63001e-07	TU80341	-2.3956	5.94042e-07
TU75774	3.30202	1.36786e-14	TU76685	2.94692	4.0955e-21	TU73918	2.42411	1.52002e-45	TU35123	-2.48434	3.28812e-35	TU50999	1.55427	0.000229822	TU25400	2.20536	9.7691e-17	TU67734	2.40862	1.04047e-10	TU73397	-2.49584	1.09431e-08	TU22775	1.25882	0.000134947	TU12715	1.36688	6.78428e-07	TU7219	-4.85741	6.77049e-07
TU5524	-3.03574	1.63076e-14	TU78696	-2.81808	6.6624e-21	TU76705	4.54505	5.19899e-45	TU64590	6.22452	3.70399e-35	TU8937	-3.15515	0.000229822	TU62933	3.20946	1.04756e-16	TU30191	-2.55431	1.05692e-10	TU48594	-1.50427	1.0967e-08	TU19893	-1.89058	0.000137217	TU65622	1.51699	8.10079e-07	TU78511	-1.71442	8.84344e-07
TU70608	-3.06669	1.72126e-14	TU14591	-1.8608	8.64459e-21	TU78409	7.03838	2.18745e-44	TU75780	3.53365	3.70399e-35	TU10686	2.52711	0.000246237	TU15017	-6.23054	1.16932e-16	TU66964	3.9613	1.10109e-10	TU74776	-1.31604	1.0967e-08	TU27308	3.08802	0.000138374	TU715	-1.46325	8.40537e-07	TU45358	4.72554	9.03509e-07
TU4860	-5.78941	1.74389e-14	TU19452	2.35814	1.16968e-20	TU68488	-2.06743	2.64605e-44	TU80952	4.1984	1.44577e-34	TU26034	-1.18161	0.000284998	TU78117	-4.24231	1.20463e-16	TU10693	2.89647	1.46469e-10	TU26033	-1.48288	1.39245e-08	TU17636	-4.1709	0.000143647	TU80191	1.45265	8.83692e-07	TU76431	-1.46781	1.03379e-06
TU74487	-1.72576	1.84735e-14	TU76702	9.47891	1.62733e-20	TU27862	-4.7693	5.40836e-44	TU66884	5.39372	2.0491e-34	TU80201	-1.6435	0.000296748	TU80938	4.26484	1.39838e-16	TU9129	6.38562	1.58476e-10	TU61129	-6.08779	1.40698e-08	TU9999	2.74291	0.000148594	TU16819	3.50358	9.3702e-07	TU21181	-2.5252	1.07719e-06
TU27205	-2.04007	2.56139e-14	TU78403	4.03768	2.30437e-20	TU17801	-5.34566	5.62686e-44	TU76679	3.19029	2.78391e-34	TU40450	2.29209	0.000296748	TU52089	1.47417	1.46686e-16	TU27169	-6.43308	1.9147e-10	TU79856	-1.82766	1.52293e-08	TU46318	4.21388	0.000149764	TU80817	1.31589	9.40395e-07	TU14592	-1.56342	1.11461e-06
TU44232	-3.99159	2.80954e-14	TU76706	3.54925	5.12658e-20	TU80817	-3.96875	1.34618e-43	TU21146	3.37629	3.34254e-34	TU78117	-2.4086	0.000296748	TU49623	-2.92334	2.59029e-16	TU51999	6.43038	3.24146e-10	TU8594	-1.92231	1.77155e-08	TU19859	-3.15114	0.000163763	TU50906	1.53292	9.87094e-07	TU70682	-1.3195	1.2e-06
TU25870	3.64521	4.14995e-14	TU76087	3.85787	6.57558e-20	TU73721	-2.05657	1.71569e-43	TU72352	6.17739	3.49129e-34	TU76689	1.71338	0.000354914	TU80937	4.10416	3.02485e-16	TU19894	-3.04553	3.33024e-10	TU76205	-1.89013	1.77155e-08	TU6755	-1.01125	0.000246061	TU42670	-3.76196	9.87094e-07	TU17359	-2.01515	1.22629e-06
TU60573	2.43337	4.3471e-14	TU51618	-3.32964	7.33264e-20	TU63373	-2.17818	5.26241e-43	TU82172	-2.3972	8.44957e-34	TU2726	1.33768	0.000417765	TU16857	3.987	3.77661e-16	TU11003	-5.3082	3.84372e-10	TU75190	-2.02728	1.77155e-08	TU76067	3.14339	0.000248578	TU38953	-1.31389	1.00711e-06	TU3747	-2.98878	1.41974e-06
TU9079	1.88586	4.45997e-14	TU60431	4.52688	7.33264e-20	TU58394	-3.32699	7.52324e-43	TU73634	-3.90021	1.03901e-33	TU42306	-1.33137	0.00042571	TU44377	3.10682	4.72098e-16	TU27726	-5.25757	7.03462e-10	TU22306	-4.29284	1.84388e-08	TU46586	3.69038	0.000248578	TU79635	1.20053	1.10331e-06	TU38451	-1.42074	1.52416e-06
TU45056	3.81116	4.46271e-14	TU46858	4.02953	8.25117e-20	TU5772	2.15596	1.26213e-42	TU10827	6.66872	1.54273e-33	TU32817	-2.24692	0.000444503	TU13761	-4.64566	8.08319e-16	TU14360	-6.32941	7.60579e-10	TU45846	6.26112	2.26693e-08	TU66862	3.67383	0.00031405	TU19341	-1.50832	1.12506e-06	TU77082	-1.79618	1.60647e-06
TU52822	-3.379	4.46271e-14	TU44382	1.58705	1.13119e-19	TU76681	4.47289	2.39043e-42	TU22775	2.20131	7.69663e-33	TU17672	-3.46244	0.000468092	TU13144	-3.60971	9.93654e-16	TU19864	-4.6704	8.38675e-10	TU25492	-4.57851	2.54147e-08	TU77595	3.79907	0.000333449	TU74457	1.39705	1.13611e-06	TU14593	-1.51371	2.02567e-06
TU25435	-2.50242	6.41539e-14	TU76686	3.19559	1.49108e-19	TU76717	4.63188	4.50511e-42	TU80949	4.11369	1.16397e-32	TU19452	1.28672	0.000536365	TU5517	3.00401	1.19851e-15	TU80934	3.48215	8.54357e-10	TU54410	-1.49795	2.75721e-08	TU72350	3.95969	0.000365404	TU38082	1.47805	1.2873e-06	TU60938	-1.14894	2.10632e-06
TU25869	3.97531	6.41539e-14	TU82077	-5.84896	1.63542e-19	TU55003	3.25463	4.87793e-42	TU12725	-3.46611	1.66711e-32	TU76704	1.51291	0.000571497	TU32851	-2.36724	1.26348e-15	TU594	-6.30272	8.7675e-10	TU4170	1.96414	3.16978e-08	TU51999	4.17103	0.000365404	TU79056	1.50545	1.39424e-06	TU69761	4.63643	2.10632e-06
TU75926	1.53276	7.97897e-14	TU79999	-1.88584	1.644e-19	TU7129	-3.5733	5.22079e-42	TU76090	4.0658	1.88187e-32	TU74365	-2.97558	0.000572078	TU29127	3.24628	1.45684e-15	TU82143	-2.364	1.0431e-09	TU594	-2.70525	3.21362e-08	TU67679	-2.45127	0.000365958	TU21171	3.28129	1.41881e-06	TU10486	-3.74874	2.25805e-06
TU80762	2.93137	8.63745e-14	TU76681	2.6108	1.87748e-19	TU78376	7.04769	6.67754e-42	TU52822	-3.51043	5.28632e-32	TU45724	-1.85094	0.000582054	TU22305	-5.75279	1.47523e-15	TU18146	2.28353	1.45648e-09	TU10465	1.49446	3.28101e-08	TU10487	-3.84925	0.000422742	TU24310	1.482	1.80273e-06	TU78793	2.16236	2.32222e-06
TU715	-2.45048	8.96229e-14	TU19923	5.55436	2.23715e-19	TU73633	-4.09066	2.71564e-41	TU25870	5.84124	7.63739e-32	TU17564	2.45015	0.000582054	TU29134	2.88782	1.66687e-15	TU62117	-2.74368	1.53417e-09	TU72500	-2.04462	3.28101e-08	TU19870	-2.28963	0.000453326	TU78959	1.50663	1.9361e-06	TU76180	-1.72412	2.41174e-06
TU25430	-2.67307	9.21781e-14	TU78843	6.36991	2.39864e-19	TU12725	-3.12798	2.90623e-41	TU73635	-3.64588	1.30672e-31	TU60005	-2.82578	0.000587991	TU65221	-3.61686	2.09435e-15	TU66884	3.4274	1.63104e-09	TU79692	-1.52307	3.90247e-08	TU73168	-3.99357	0.000463279	TU79658	1.27927	1.98788e-06	TU73326	-2.12885	2.45613e-06
TU47542	4.73492	1.33336e-13	TU68889	-5.17084	3.30759e-19	TU76680	4.6422	3.26196e-41	TU81129	-2.52134	2.5182e-31	TU82143	-1.67892	0.000602556	TU50906	-2.13218	2.2301e-15	TU39527	5.29055	1.78115e-09	TU80019	-2.14788	4.19893e-08	TU80113	1.24741	0.000471167	TU74058	2.0635	2.50326e-06	TU40927	-1.88348	2.70289e-06
TU82078	-5.66083	1.51248e-13	TU27862	-4.09063	6.03946e-19	TU40061	-2.47877	3.51071e-41	TU19452	2.26998	2.82614e-31	TU70049	-3.25994	0.000609072	TU76688	3.47259	2.26273e-15	TU64590	4.65312	2.17581e-09	TU45629	5.87521	4.31498e-08	TU19885	-1.79758	0.000492883	TU76341	1.37187	2.68405e-06	TU73901	1.78269	3.50826e-06
TU77517	2.31187	1.97768e-13	TU19926	4.69708	7.11921e-19	TU29138	2.51016	2.04626e-40	TU30093	3.66674	4.01108e-31	TU80817	-1.40231	0.000613017	TU17801	-2.94718	2.31195e-15	TU51303	-2.68965	2.17581e-09	TU39066	2.68862	4.94682e-08	TU73399	-3.95885	0.000533242	TU65495	3.47956	2.78606e-06	TU78795	2.05005	3.61249e-06
TU18698	1.55801	2.12955e-13	TU45769	4.81659	7.59044e-19	TU10460	4.69097	7.84135e-40	TU78758	-4.74675	1.19577e-30	TU24373	3.26842	0.000613017	TU67731	3.65722	2.47561e-15	TU71196	-1.91891	2.27041e-09	TU79659	-1.70041	5.56418e-08	TU13260	3.90121	0.000542742	TU77030	1.5464	2.83877e-06	TU78617	-1.80847	3.67366e-06
TU1121	-2.53068	2.12955e-13	TU15273	1.77412	9.29034e-19	TU76560	-2.07918	1.26973e-39	TU19926	6.08892	2.47719e-30	TU10685	1.81809	0.000620316	TU64512	-3.22302	3.08304e-15	TU10863	6.30954	2.27686e-09	TU73399	-5.92191	9.22639e-08	TU50511	4.04346	0.000568391	TU18774	2.05826	3.20384e-06	TU3668	-2.13432	3.67366e-06
TU54365	3.1666	2.64728e-13	TU73633	-2.99441	9.71213e-19	TU52051	-4.73484	2.39405e-39	TU78403	3.44567	2.80082e-30	TU16857	1.34786	0.000633889	TU29138	2.69149	3.35791e-15	TU9771	-3.12451	2.58809e-09	TU44382	2.17679	1.03551e-07	TU6064	4.08994	0.000586502	TU77136	1.2395	3.20384e-06	TU14306	-3.12318	3.84336e-06
TU45770	3.14087	3.29218e-13	TU19453	2.0917	1.39545e-18	TU3679	-2.30578	3.14892e-39	TU80937	4.51634	4.30055e-30	TU45846	-3.17874	0.000666117	TU65850	-4.83978	4.79164e-15	TU12429	4.95714	3.13184e-09	TU17521	1.98837	1.08906e-07	TU67065	2.69228	0.000625861	TU75789	2.50027	3.21081e-06	TU36437	1.72155	3.93114e-06
TU80969	-2.62027	4.02135e-13	TU44377	1.76045	1.69635e-18	TU79659	-2.41648	3.4877e-39	TU71196	-3.26491	5.62671e-30	TU13146	-1.24477	0.000674842	TU17265	-1.79104	5.5002e-15	TU72094	-3.66531	3.13184e-09	TU26034	-1.34948	1.21437e-07	TU29828	-2.98833	0.000721355	TU38651	1.45124	3.21081e-06	TU79999	-1.41311	4.03043e-06
TU45361	-6.6819	4.84075e-13	TU42350	1.45764	2.11248e-18	TU1129	-4.73854	1.19475e-38	TU44098	-5.14725	6.97487e-30	TU78118	-2.8825	0.000710384	TU31369	4.04117	5.58382e-15	TU19857	-4.28438	3.13184e-09	TU74190	-2.10176	1.23415e-07	TU73660	3.55588	0.000730537	TU77056	4.01603	3.71546e-06	TU42670	3.8184	4.29972e-06
TU30237	-3.15126	5.78702e-13	TU78540	3.54852	2.57615e-18	TU29483	2.50996	2.94798e-38	TU68259	-3.00372	2.31214e-29	TU76361	1.48564	0.00093945	TU4169	2.08107	6.57414e-15	TU17803	2.08646	4.54287e-09	TU44377	2.10491	1.2785e-07	TU3672	-1.52282	0.0007645	TU73635	1.45704	4.3898e-06	TU51171	-3.15264	5.14387e-06
TU69386	-3.35399	6.14059e-13	TU1129	-3.8448	2.57615e-18	TU76685	4.42193	3.03257e-38	TU76096	3.69241	2.56226e-29	TU3752	1.26468	0.00104466	TU44382	3.13343	1.09595e-14	TU79914	3.59596	4.92478e-09	TU58460	-1.97971	1.70169e-07	TU28581	3.24926	0.0007645	TU76205	1.31582	4.52558e-06	TU8722	-4.58968	5.79262e-06
TU17928	-1.79253	8.03566e-13	TU68488	-2.11593	2.57615e-18	TU82143	-3.5061	7.63902e-38	TU72236	-4.7211	2.99066e-29	TU76694	1.81117	0.00104546	TU72352	4.91931	1.56272e-14	TU33816	6.1056	5.48222e-09	TU32851	-1.52022	1.76528e-07	TU42654	3.92153	0.000771713	TU76442	1.17749	5.54631e-06	TU74166	-1.76411	5.8249e-06
TU72446	6.16	8.68395e-13	TU79216	-1.6715	3.03464e-18	TU72341	6.72802	9.31725e-38	TU80776	-2.85274	6.00857e-29	TU69026	-1.6599	0.0010545	TU82143	-2.79924	1.68113e-14	TU40069	-4.50345	5.81808e-09	TU45853	-1.54716	2.02127e-07	TU62484	3.97278	0.000781613	TU32557	-3.94267	5.5642e-06	TU79516	-1.67404	6.016e-06
TU78540	2.87686	9.00495e-13	TU75778	1.82718	3.03464e-18	TU5652	-3.98056	1.37899e-37	TU76697	3.45599	6.2749e-29	TU38141	-1.35278	0.00105602	TU8594	-2.12363	1.68568e-14	TU77864	6.09649	5.81808e-09	TU47080	1.11125	2.10897e-07	TU40272	-1.155	0.000791629	TU8322	3.00396	6.95446e-06	TU62851	-2.32919	6.46113e-06
TU60920	6.11196	1.13652e-12	TU76684	2.83566	5.39077e-18	TU66870	6.61212	1.45963e-37	TU72350	6.64232	8.53712e-29	TU80124	-2.06559	0.00107258	TU67733	2.99289	1.84328e-14	TU19893	-2.60483	6.7091e-09	TU43727	-1.6458	2.10897e-07	TU18167	3.26427	0.000818897	TU76431	1.35818	7.09419e-06	TU33942	-1.49993	6.48944e-06
TU17744	-1.75591	1.16577e-12	TU78519	4.18963	5.55176e-18	TU10465	3.13722	3.12634e-37	TU76691	2.96002	9.56774e-29	TU67731	1.57089	0.00113411	TU29460	2.88962	1.84328e-14	TU28278	-3.26865	8.11206e-09	TU40927	-2.91155	2.12648e-07	TU45753	3.89237	0.000881004	TU14959	0.945634	7.09419e-06	TU47476	1.37203	6.60428e-06
TU60442	2.47223	1.28926e-12	TU73703	2.00467	5.79944e-18	TU8141	-2.49471	8.62483e-37	TU1129	-3.95252	1.07718e-28	TU69961	1.73581	0.00113534	TU18089	-3.06242	1.91549e-14	TU76688	2.07198	8.13486e-09	TU74821	-1.48417	2.18781e-07	TU60489	-3.84999	0.00097546	TU81085	1.5001	7.29593e-06	TU72662	-1.43617	6.60428e-06
TU34871	-2.37224	1.30284e-12	TU73634	-3.43475	8.14566e-18	TU80980	-3.48331	1.68942e-36	TU2596	3.60201	1.33641e-28	TU53933	-2.70033	0.00116432	TU70571	2.41388	2.03185e-14	TU53167	6.07526	9.05955e-09	TU14473	-1.84313	2.25409e-07	TU33774	-1.41302	0.000983233	TU40649	1.78274	8.5489e-06	TU15099	3.99826	6.67243e-06
TU53083	-1.52246	1.43497e-12	TU78568	-3.06891	8.80106e-18	TU72352	6.74157	2.17166e-36	TU17928	-2.56059	1.73248e-28	TU22343	-2.59636	0.00119834	TU10428	4.20699	2.43787e-14	TU25840	2.53893	1.15025e-08	TU50790	-4.80943	2.42421e-07	TU72352	3.45724	0.00101104	TU73415	1.88214	9.56421e-06	TU32557	4.51888	6.7894e-06
TU76561	-1.45467	1.82272e-12	TU68765	-2.96172	1.08471e-17	TU75777	4.61001	3.68593e-36	TU58343	-4.0656	1.94021e-28	TU78686	-1.60606	0.0012014	TU715	2.73596	2.87691e-14	TU74334	-2.99531	1.16576e-08	TU7516	-1.84677	2.82691e-07	TU35289	2.34784	0.00119187	TU30717	2.23838	1.11567e-05	TU80970	1.97293	7.61858e-06
TU1047	1.87271	2.01842e-12	TU80346	-2.62789	1.48165e-17	TU80943	5.20054	6.87059e-36	TU46683	2.62866	4.52162e-28	TU29153	1.33434	0.0012528	TU31318	-1.89196	3.89573e-14	TU77865	6.04398	1.35224e-08	TU72662	-1.46767	2.89336e-07	TU32302	-3.48405	0.00119358	TU8137	2.13499	1.14995e-05	TU78959	-1.98646	7.8506e-06
TU69572	5.0909	2.4947e-12	TU46686	2.44135	2.23521e-17	TU78695	-2.24555	1.63428e-35	TU66960	4.73727	8.13428e-28	TU69813	-1.46417	0.00128555	TU62942	2.84104	3.90621e-14	TU65856	5.16017	1.39311e-08	TU16843	2.02899	3.17327e-07	TU47080	1.15066	0.00122021	TU79666	2.16004	1.19122e-05	TU28832	2.25573	7.94747e-06
TU9143	2.91269	2.65448e-12	TU48449	3.52681	2.28231e-17	TU18089	-3.37707	3.03448e-35	TU29937	-6.86458	8.39139e-28	TU72385	-2.22773	0.00130913	TU74899	3.67113	5.4558e-14	TU48087	-2.93226	1.54177e-08	TU34835	3.31273	3.17327e-07	TU12207	3.83321	0.00122021	TU79336	1.37365	1.25078e-05	TU19242	-1.69178	8.32415e-06
TU1459	6.59723	3.16289e-12	TU36468	1.73767	2.65057e-17	TU72500	-4.4243	3.55202e-35	TU75778	2.592	1.73086e-27	TU75349	1.70518	0.00132689	TU55975	-1.66104	5.58624e-14	TU19888	-2.36444	1.62697e-08	TU66238	3.76562	3.74307e-07	TU8722	3.5993	0.00129857	TU58460	1.59523	1.3093e-05	TU79705	-1.6912	8.81277e-06
TU78539	2.99836	3.74376e-12	TU47340	-1.7063	2.9793e-17	TU66355	-3.48539	6.88409e-35	TU76715	3.17339	2.01735e-27	TU16494	2.07613	0.00132689	TU7518	-2.8878	5.83512e-14	TU66862	4.18692	1.64992e-08	TU43784	-4.24738	3.89094e-07	TU2038	-3.81671	0.00145061	TU45252	1.07914	1.3642e-05	TU26259	-3.11688	9.50862e-06
TU60431	3.36697	3.99725e-12	TU82401	-3.97984	3.32801e-17	TU16491	2.72234	7.88866e-35	TU80571	4.73866	2.14547e-27	TU15016	-3.2731	0.00136509	TU8312	8.49645	7.27066e-14	TU52590	2.20902	1.73632e-08	TU30694	-1.74167	4.04461e-07	TU58593	3.31103	0.00145061	TU79289	1.32248	1.36982e-05	TU354	-2.48285	9.66739e-06
TU78541	3.15241	5.03517e-12	TU76092	2.86328	3.43308e-17	TU39652	4.89326	1.13866e-34	TU26034	-3.08778	2.2587e-27	TU43501	3.25254	0.00136877	TU13459	8.50447	7.55131e-14	TU13146	-2.53711	2.04321e-08	TU77093	-1.65992	4.45519e-07	TU81291	2.19014	0.0014607	TU51642	1.20435	1.52466e-05	TU3678	-1.48321	9.90027e-06
TU60423	3.51986	5.10619e-12	TU76697	3.17543	3.46875e-17	TU74881	-1.68954	1.92698e-34	TU67731	2.7845	4.50258e-27	TU37572	-3.27066	0.00138016	TU34180	-7.75281	7.73626e-14	TU3672	-2.13805	2.10986e-08	TU16117	-1.23809	4.76329e-07	TU77553	-1.78138	0.00147826	TU61374	2.92721	1.56658e-05	TU79696	-1.68981	1.01646e-05
TU14073	4.05877	5.19324e-12	TU71051	3.17009	4.23857e-17	TU69550	-2.63131	5.24022e-34	TU80934	4.87969	5.23321e-27	TU29843	3.25213	0.00138333	TU48594	-2.25244	8.06647e-14	TU76704	1.87652	2.11121e-08	TU79290	-2.32939	5.08115e-07	TU78568	-1.3118	0.00150767	TU49160	1.56855	1.63758e-05	TU56252	-4.01754	1.01646e-05
TU27862	-3.93885	7.28168e-12	TU25423	-2.68618	4.63035e-17	TU46683	4.57325	6.32527e-34	TU80762	3.5383	5.47085e-27	TU28279	-2.97335	0.00139438	TU13581	-3.47201	8.06647e-14	TU80778	-5.85201	2.13579e-08	TU16849	1.65225	5.99421e-07	TU14151	-3.80464	0.00150767	TU70682	1.09606	1.87485e-05	TU3679	-1.67041	1.01646e-05
TU12725	-2.54487	7.28168e-12	TU76442	-1.85653	5.28101e-17	TU73538	-4.30014	6.53881e-34	TU40255	-3.0192	6.17391e-27	TU76687	1.53828	0.00156941	TU38140	-2.58167	9.76894e-14	TU1935	-5.85939	2.18312e-08	TU72365	5.54214	6.70625e-07	TU63378	-0.951558	0.00164307	TU5322	-3.7163	1.92527e-05	TU18362	4.35123	1.01646e-05
TU63844	2.22075	8.15991e-12	TU30095	3.36186	7.71175e-17	TU77596	5.44713	7.63199e-34	TU33943	3.47534	6.31161e-27	TU22689	2.15275	0.00157253	TU2729	2.29455	1.28231e-13	TU65990	-2.25483	2.4073e-08	TU44947	1.56307	8.20135e-07	TU73922	3.75892	0.00168816	TU57560	1.43752	1.96969e-05	TU58343	1.72513	1.03503e-05
TU1383	-1.94277	8.37534e-12	TU78395	3.18143	1.02013e-16	TU45252	-2.12788	1.15791e-33	TU19927	5.56953	7.89326e-27	TU29127	1.11877	0.00157253	TU66355	-2.49013	1.32171e-13	TU18871	-6.04984	2.66467e-08	TU49920	1.1861	8.50635e-07	TU62709	-0.912251	0.00172482	TU35297	2.08563	1.96969e-05	TU15942	-1.37131	1.06747e-05
TU76622	4.92926	8.62754e-12	TU65345	3.23119	1.04009e-16	TU78694	-3.10536	1.28081e-33	TU17803	2.80745	8.23915e-27	TU49469	-2.07571	0.00157253	TU43178	-2.59542	1.47232e-13	TU18141	2.34019	2.68965e-08	TU43772	-4.17429	8.82724e-07	TU11525	3.16621	0.00172482	TU81303	2.6551	2.21114e-05	TU22552	-2.24963	1.06747e-05
TU28905	4.24062	9.85265e-12	TU5652	-3.23089	1.08279e-16	TU64299	-1.55594	1.75644e-33	TU75099	4.343	8.38749e-27	TU73073	-1.41833	0.0016636	TU69282	-7.4813	1.51477e-13	TU31198	-5.8686	2.95902e-08	TU73634	-1.60209	1.0842e-06	TU82166	-1.89664	0.00172482	TU39449	3.83097	2.21114e-05	TU71668	1.81471	1.06747e-05
TU1458	6.45317	1.15437e-11	TU78686	-3.93367	1.32052e-16	TU42306	-3.80331	2.04668e-33	TU33293	3.61007	1.06821e-26	TU18698	1.10277	0.00170819	TU76689	3.45226	1.88435e-13	TU27783	2.77972	2.95902e-08	TU29814	2.86951	1.19485e-06	TU26450	-1.70379	0.00174233	TU27594	2.52421	2.45986e-05	TU77243	-2.15191	1.06747e-05
TU80760	2.99182	1.24043e-11	TU82078	-6.57947	1.54127e-16	TU78230	-1.73892	3.57053e-33	TU77042	3.19492	1.45756e-26	TU69879	-0.875197	0.00183881	TU39792	4.89309	1.92358e-13	TU11016	-3.6478	2.95902e-08	TU79375	-1.47689	1.19485e-06	TU80284	2.19129	0.00178834	TU76085	2.28229	2.46155e-05	TU13017	-2.61117	1.06747e-05
TU1128	-2.77649	1.64393e-11	TU75099	3.77041	1.6545e-16	TU33077	-3.96252	4.8605e-33	TU15019	-4.37648	1.74671e-26	TU78793	-1.20417	0.00190958	TU30717	-3.98365	2.10322e-13	TU76350	-3.62317	3.55744e-08	TU1347	1.70589	1.3544e-06	TU78843	-3.28265	0.00184376	TU74034	1.37385	2.52227e-05	TU84940	-1.4304	1.12908e-05
TU62659	-2.40452	1.85445e-11	TU25625	-1.18835	1.77266e-16	TU76561	-2.17448	5.32666e-33	TU4211	-3.07015	2.16408e-26	TU2725	1.29476	0.00190958	TU39801	5.31133	2.26273e-13	TU80776	-1.82148	3.55744e-08	TU1935	-5.48634	1.44537e-06	TU52267	2.18452	0.00196499	TU79147	-1.69666	2.62328e-05	TU22775	-1.70527	1.12908e-05
TU78568	-1.76138	2.5439e-11	TU35137	8.65295	2.04668e-16	TU10474	2.12077	9.01157e-33	TU82143	-3.11141	7.28727e-26	TU71931	1.25663	0.00198344	TU80939	3.75696	2.27801e-13	TU50786	-2.75301	3.55744e-08	TU43178	-1.62182	1.45527e-06	TU29764	-1.70348	0.00219808	TU54935	1.18526	2.63109e-05	TU1143	-2.35747	1.18453e-05
TU69171	6.43536	2.81722e-11	TU79914	3.33737	2.53746e-16	TU46685	2.88012	2.42609e-32	TU66862	6.12134	7.78186e-26	TU53973	1.27073	0.00203797	TU69550	-1.73108	2.50725e-13	TU420	-1.72812	3.71641e-08	TU13144	-1.88854	1.46592e-06	TU9769	-1.73608	0.00224423	TU19864	-2.43602	2.69165e-05	TU65622	-1.48873	1.33354e-05
TU46683	1.67716	3.27798e-11	TU76688	2.8178	2.97169e-16	TU53969	3.20443	3.05812e-32	TU42307	-2.23731	8.46883e-26	TU8137	-3.18867	0.00216271	TU73634	-2.38717	2.938e-13	TU48285	-2.8154	4.02035e-08	TU50941	-1.19743	1.50835e-06	TU20767	3.6572	0.00233342	TU77670	2.17431	2.86085e-05	TU66150	1.35722	1.56911e-05
TU77868	-2.25125	3.62491e-11	TU76687	3.39468	3.69428e-16	TU21146	6.25904	3.05812e-32	TU66961	4.3298	8.61922e-26	TU1947	-3.18869	0.00218484	TU72367	4.20404	2.93813e-13	TU65010	-5.79041	4.03118e-08	TU26452	2.2804	1.50835e-06	TU52266	3.09771	0.00233826	TU29770	-3.65021	3.65843e-05	TU79811	-2.32018	1.56911e-05
TU50302	-6.31295	3.71784e-11	TU48285	-6.24242	3.8348e-16	TU80226	-2.7767	4.2389e-32	TU76687	3.94785	8.87881e-26	TU62926	1.76169	0.00229081	TU76681	3.20344	3.14502e-13	TU45744	4.62215	4.08561e-08	TU17415	-4.47977	1.5255e-06	TU60381	3.41232	0.00235023	TU3902	1.48824	3.69686e-05	TU18306	-3.29241	1.62057e-05
TU2596	2.36953	4.07264e-11	TU80970	-3.46172	3.8348e-16	TU73703	3.45369	4.54764e-32	TU39066	2.44276	1.00698e-25	TU68259	-1.28387	0.00229081	TU80946	4.62681	3.43431e-13	TU72345	3.69108	4.28781e-08	TU45283	-1.04766	1.5255e-06	TU6081	3.62228	0.00239288	TU72500	1.59712	3.70839e-05	TU74534	4.27076	1.72679e-05
TU745	-6.62549	4.13415e-11	TU76713	4.25862	4.0652e-16	TU18005	-2.12637	5.73705e-32	TU33942	2.7457	1.22674e-25	TU1982	-2.2579	0.00229081	TU39781	4.07277	3.67362e-13	TU61974	-3.87982	4.43559e-08	TU8374	5.55122	1.5255e-06	TU45597	-3.41527	0.002457	TU16830	0.894084	3.72018e-05	TU4170	1.22258	1.72679e-05
TU63315	-6.38925	4.50605e-11	TU73163	-8.64043	4.0652e-16	TU73268	-2.19662	7.03515e-32	TU45056	6.42434	1.84306e-25	TU8963	2.60917	0.00240309	TU3752	2.75812	4.39042e-13	TU28279	-4.55638	4.61589e-08	TU74037	-1.66892	1.55213e-06	TU24684	3.69325	0.00254452	TU48594	1.36519	3.85596e-05	TU41982	-1.56482	1.8272e-05
TU69388	-2.86658	5.14045e-11	TU7576	1.87297	4.59663e-16	TU48594	-3.02886	7.42463e-32	TU40272	-3.1385	2.06799e-25	TU59282	1.41434	0.00241466	TU1325	4.19818	4.76049e-13	TU76681	1.93495	4.76014e-08	TU39652	2.9377	1.58946e-06	TU50510	-3.66506	0.00258616	TU75778	-1.92582	4.03317e-05	TU77581	-1.32392	1.8272e-05
TU5599	2.22989	5.48502e-11	TU78376	4.21805	5.00604e-16	TU30093	5.12589	1.05306e-31	TU66967	4.52581	2.43073e-25	TU78337	-3.10153	0.00252347	TU5524	3.56588	5.04758e-13	TU6064	5.81004	4.90323e-08	TU71208	-1.82608	1.58946e-06	TU18962	-3.1101	0.00269214	TU50233	1.61116	4.13672e-05	TU66944	-1.32241	1.8272e-05
TU46686	1.90219	5.58894e-11	TU58395	-4.87738	5.50092e-16	TU76090	4.73227	1.05306e-31	TU76092	3.61432	3.23256e-25	TU29154	1.32449	0.00264598	TU49920	1.57248	5.787e-13	TU73922	4.8223	5.07383e-08	TU81503	1.45263	1.6473e-06	TU80937	2.98274	0.00270376	TU5517	-1.62408	4.28865e-05	TU56189	4.25106	1.85951e-05
TU2232	-3.77561	5.62863e-11	TU19308	-1.94524	5.50092e-16	TU17808	2.75098	1.62843e-31	TU1007	-5.1941	3.97718e-25	TU77485	-1.40973	0.0026541	TU5515	2.92894	7.17759e-13	TU68259	-1.53852	5.23308e-08	TU80198	-3.82413	1.65984e-06	TU34880	3.40629	0.00274962	TU79692	1.36226	4.28865e-05	TU80551	-1.2702	1.8918e-05
TU68044	-2.72744	6.01966e-11	TU60423	4.69642	6.1497e-16	TU21832	-1.9439	1.87959e-31	TU72349	6.71664	5.25377e-25	TU40649	1.41484	0.00273788	TU69961	3.8291	7.21312e-13	TU53455	-4.32145	5.29373e-08	TU7518	-2.25404	1.73682e-06	TU19888	-1.63969	0.00277423	TU4169	-1.37379	4.28865e-05	TU78806	3.61707	1.92573e-05
TU47318	-6.35842	6.08873e-11	TU46683	2.13372	1.23649e-15	TU43178	-3.79494	2.24743e-31	TU76442	-2.59441	6.71301e-25	TU14559	1.21913	0.00284709	TU29133	2.89616	7.44648e-13	TU19119	-4.37285	5.96274e-08	TU38185	-1.83496	1.74059e-06	TU8373	3.30482	0.00277918	TU8570	1.77035	4.34915e-05	TU60969	4.30044	2.11105e-05
TU51618	-2.96616	6.56332e-11	TU76705	3.02032	1.3398e-15	TU8198	-2.35271	6.82895e-31	TU14719	3.7112	8.78619e-25	TU52745	-2.85209	0.00288819	TU43874	-8.18065	7.83893e-13	TU1966	5.81152	6.74865e-08	TU43026	5.37331	1.76194e-06	TU37587	3.04527	0.00287453	TU49939	-0.898385	4.36675e-05	TU65010	4.2261	2.34147e-05
TU52000	6.32327	6.97701e-11	TU25866	4.7383	1.61633e-15	TU50906	-3.27495	7.77598e-31	TU28893	4.02337	1.15007e-24	TU33979	1.63821	0.00288819	TU79259	-2.85849	8.17547e-13	TU19895	-2.89514	6.95465e-08	TU78695	-1.29599	1.76194e-06	TU52670	-3.72431	0.00287453	TU47016	2.73286	4.36675e-05	TU48594	-1.55766	2.45272e-05
TU78758	-3.88459	6.98866e-11	TU75780	2.73748	1.78333e-15	TU14591	-3.08689	2.04554e-30	TU76708	3.40339	1.29409e-24	TU73624	-1.52288	0.00288819	TU77962	-8.15209	1.17657e-12	TU26038	-1.52745	7.59099e-08	TU80969	1.69173	2.00729e-06	TU55975	-0.984218	0.00287453	TU80551	0.98942	4.57633e-05	TU45258	-3.1709	2.45272e-05
TU1325	-2.51856	7.27376e-11	TU78162	-1.60615	2.33389e-15	TU78539	3.81922	2.22541e-30	TU78539	3.7785	1.32115e-24	TU47528	3.09458	0.00299368	TU22306	-6.45804	1.33466e-12	TU35974	-5.82263	7.6049e-08	TU65353	-2.02087	2.08322e-06	TU72367	2.98158	0.00296612	TU65997	0.995233	4.67553e-05	TU5322	4.22039	2.59259e-05
TU67187	2.86397	7.43106e-11	TU1177	-2.64229	2.4658e-15	TU77093	-2.97767	2.74161e-30	TU17801	-4.53215	1.88928e-24	TU2742	1.1089	0.00316741	TU49939	1.35145	1.43044e-12	TU80947	4.08568	8.58147e-08	TU18698	3.02948	2.0976e-06	TU62579	3.67451	0.00298661	TU80990	-1.25612	4.74249e-05	TU83045	-2.68583	2.87041e-05
TU30095	2.57073	8.96811e-11	TU78389	3.85978	2.98129e-15	TU81723	4.12821	3.71267e-30	TU83744	3.52213	1.90409e-24	TU76679	1.40947	0.00316741	TU43784	-6.58157	1.59517e-12	TU49163	-5.68151	8.85747e-08	TU54944	-2.27496	2.12774e-06	TU80952	3.11591	0.0033165	TU60839	0.947425	4.96973e-05	TU76055	-1.16049	2.92791e-05
TU52666	-6.33386	9.27644e-11	TU73901	-2.58068	3.90756e-15	TU2478	2.39788	5.26182e-30	TU79421	2.60029	2.18235e-24	TU30237	-1.41036	0.00316758	TU10687	4.34581	1.76786e-12	TU45751	5.6886	9.69775e-08	TU77581	-0.993198	2.19578e-06	TU61631	-2.58006	0.00337078	TU75193	1.52021	4.96973e-05	TU73633	-1.33579	2.93112e-05
TU14559	-1.76971	9.27644e-11	TU81937	-3.09429	5.34658e-15	TU78382	7.61754	5.53061e-30	TU25866	7.58199	2.52768e-24	TU20043	1.43474	0.00320059	TU4691	-4.0874	1.80898e-12	TU29770	-5.74459	9.88488e-08	TU77136	-1.50154	3.0862e-06	TU81168	-3.61855	0.00337078	TU29127	-2.13411	5.02735e-05	TU74117	-2.77017	2.93112e-05
TU40031	-6.23736	9.67311e-11	TU78387	3.97377	5.75211e-15	TU28894	5.9956	1.4488e-29	TU78375	3.4679	3.05803e-24	TU30531	-2.53017	0.00321304	TU5503	2.82947	1.97088e-12	TU76687	2.12892	9.98498e-08	TU76560	-0.890958	3.12268e-06	TU8320	-2.49355	0.00360468	TU19859	-2.359	5.04722e-05	TU50786	-1.69351	3.07514e-05
TU22705	-2.82838	1.01571e-10	TU76124	2.52468	5.77584e-15	TU2742	2.49874	1.53689e-29	TU17302	7.82643	3.13274e-24	TU18146	1.32501	0.00321304	TU80980	-2.44079	2.02162e-12	TU71015	-2.68768	1.01026e-07	TU5503	1.82989	3.94476e-06	TU17803	2.35208	0.00360468	TU45756	1.09367	5.40951e-05	TU53213	-1.68432	3.13345e-05
TU81795	3.49854	1.01571e-10	TU13146	-2.2744	6.70116e-15	TU80949	5.48581	1.88732e-29	TU1383	-2.44659	5.42713e-24	TU45847	-2.99274	0.0032162	TU29155	2.44499	2.02162e-12	TU73660	2.83449	1.02701e-07	TU80817	-1.5027	3.94476e-06	TU66884	3.06982	0.00360468	TU75862	1.4181	5.42673e-05	TU44232	-1.62331	3.18387e-05
TU5867	-3.19047	1.38737e-10	TU82511	-4.00721	7.21509e-15	TU30092	5.36152	2.21317e-29	TU76701	3.12772	5.70953e-24	TU78557	-0.850123	0.00327217	TU10465	3.18364	2.24336e-12	TU39802	2.32293	1.03578e-07	TU79056	-1.80643	4.02816e-06	TU38185	-1.15997	0.00363729	TU76053	-3.58057	5.52086e-05	TU43671	-1.80603	3.20556e-05
TU71801	-6.15649	1.44719e-10	TU34835	-3.60439	8.33436e-15	TU17744	-3.16564	2.21317e-29	TU81723	2.83783	1.89532e-23	TU76682	1.46908	0.00327217	TU594	-7.98463	3.55874e-12	TU71931	2.29506	1.09806e-07	TU42670	4.67818	4.0864e-06	TU70980	-2.96811	0.00382133	TU7519	1.99933	5.5319e-05	TU78694	-1.85056	3.20556e-05
TU79999	-1.16276	1.54971e-10	TU50521	-8.3097	1.2422e-14	TU28279	-6.31844	2.93564e-29	TU5652	-3.56762	2.39931e-23	TU7220	-2.90063	0.00330124	TU17808	2.4384	3.70119e-12	TU84519	-4.66916	1.12736e-07	TU79259	-1.86742	4.24959e-06	TU80939	2.95461	0.00388701	TU22034	0.789096	5.66877e-05	TU54617	-3.89561	3.20556e-05
TU56346	-2.96358	1.56899e-10	TU44940	-1.94518	1.54165e-14	TU61263	-3.30029	4.70206e-29	TU64967	4.89255	3.01451e-23	TU66992	2.9809	0.00330124	TU72500	-3.7509	3.70119e-12	TU43874	-5.75623	1.12926e-07	TU14566	4.605	4.29358e-06	TU58343	-1.09428	0.00388701	TU81520	-1.2899	5.75473e-05	TU77847	-1.31079	3.46493e-05
TU1518	6.16097	1.7915e-10	TU9146	2.32573	1.59971e-14	TU80939	4.75056	1.00254e-28	TU36437	-2.80313	3.13525e-23	TU75352	1.51105	0.00342314	TU22702	3.05724	4.15437e-12	TU19885	-2.96025	1.13248e-07	TU25899	-1.34298	4.3057e-06	TU73353	2.47035	0.00389173	TU82344	1.2025	5.863e-05	TU8937	-2.39913	3.57791e-05
TU76647	3.16159	1.80794e-10	TU58533	2.08327	1.60288e-14	TU11174	1.64461	1.07655e-28	TU19896	-4.34688	3.32832e-23	TU66355	-1.19969	0.00349767	TU79659	-1.64736	5.18684e-12	TU37176	-1.88652	1.15366e-07	TU63373	-1.0031	4.31107e-06	TU34871	1.8272	0.00392336	TU79290	1.71245	5.90125e-05	TU43829	-2.5371	3.57791e-05
TU77042	2.18062	1.91754e-10	TU80969	-3.24559	1.6691e-14	TU13144	-4.09359	1.10931e-28	TU63378	-1.82778	3.79454e-23	TU64109	-2.30948	0.00358829	TU52680	2.23941	5.47685e-12	TU60744	-5.69928	1.29889e-07	TU20481	-2.26571	4.40246e-06	TU566	3.58557	0.00392336	TU66514	-1.0527	6.28517e-05	TU27543	-1.48439	3.62885e-05
TU32141	-2.02258	2.01324e-10	TU50309	8.23691	1.72972e-14	TU43727	-3.09039	1.31454e-28	TU34318	6.83561	4.47128e-23	TU54371	-1.84189	0.00366609	TU79856	-2.31719	5.68848e-12	TU62483	5.72074	1.29889e-07	TU49905	1.77244	4.52651e-06	TU77376	3.05744	0.00394786	TU19893	-2.01271	6.48421e-05	TU79289	-1.51516	3.77166e-05
TU72444	-4.53748	2.06824e-10	TU67478	2.26534	1.74552e-14	TU1581	-3.3743	1.50791e-28	TU18089	-2.291	4.94677e-23	TU76681	1.33646	0.00367902	TU57516	-1.74412	5.73868e-12	TU76053	-5.68256	1.41613e-07	TU30717	-2.44842	4.76614e-06	TU77593	3.33088	0.00426039	TU38652	1.21265	6.6805e-05	TU31121	-2.8785	3.823e-05
TU78694	-2.37471	2.09277e-10	TU31933	-2.04625	1.81616e-14	TU19453	2.10961	1.52009e-28	TU76700	3.51608	7.21232e-23	TU10683	1.89518	0.00367902	TU78162	-2.30705	6.15713e-12	TU78117	-3.19232	1.49149e-07	TU1319	2.73101	4.99731e-06	TU75832	2.20697	0.00428406	TU78409	-2.83708	6.6805e-05	TU78696	-1.31778	4.10751e-05
TU69170	2.1697	2.33416e-10	TU78557	-1.48802	1.94674e-14	TU74776	-2.45348	2.00564e-28	TU75949	-2.25395	8.5284e-23	TU10693	1.76107	0.00369527	TU79692	-2.05772	6.27125e-12	TU65850	-3.83846	1.64213e-07	TU38954	1.75438	5.00638e-06	TU66967	2.59787	0.00430771	TU78694	1.68059	6.83845e-05	TU73656	-2.13064	4.23946e-05
TU60429	3.23474	2.4305e-10	TU81721	2.95607	2.04148e-14	TU66862	6.095	2.10083e-28	TU25625	-1.38485	9.7094e-23	TU45848	-2.94735	0.00378649	TU80818	-3.21917	6.54385e-12	TU22841	2.07014	1.6852e-07	TU80403	-1.45056	5.61402e-06	TU70771	2.43446	0.00438393	TU26452	-1.76898	7.19354e-05	TU80968	1.66757	4.44735e-05
TU76089	2.57407	2.69581e-10	TU34181	8.59346	2.05064e-14	TU28907	5.97793	2.1565e-28	TU28373	-2.4656	1.21842e-22	TU52680	1.10637	0.00378649	TU69171	-7.9726	7.13613e-12	TU80817	-1.65196	1.88417e-07	TU2038	-5.30932	6.03978e-06	TU40154	1.80295	0.00459426	TU4699	-1.23004	7.49843e-05	TU28677	-1.95208	4.55645e-05
TU198	-3.36458	2.86187e-10	TU5909	-4.86822	2.63544e-14	TU10428	4.60146	3.5402e-28	TU46685	2.44387	1.47212e-22	TU30092	1.50633	0.0038137	TU9771	-3.66581	7.82559e-12	TU75788	2.90568	1.93694e-07	TU4691	-2.57881	6.17221e-06	TU53951	-3.52044	0.00518738	TU24312	2.32911	7.49843e-05	TU69969	3.71118	4.89988e-05
TU49966	2.94246	2.98505e-10	TU68259	-2.73705	2.80532e-14	TU609	-4.71324	4.26379e-28	TU70573	2.48082	1.68981e-22	TU16846	1.78865	0.0038137	TU2727	2.21122	8.02152e-12	TU30237	-2.00291	2.01407e-07	TU42586	-2.79345	6.23699e-06	TU5790	2.35359	0.00549224	TU40255	0.857633	7.83646e-05	TU66892	1.55892	4.89988e-05
TU11525	2.87064	3.98678e-10	TU1128	-3.46641	3.34695e-14	TU74457	-3.2737	7.67752e-28	TU81936	-11.1241	3.95647e-22	TU13581	-1.80018	0.00381773	TU76704	2.9297	9.53812e-12	TU69044	4.62318	2.20305e-07	TU16857	2.53383	6.28248e-06	TU198	-1.76896	0.00566481	TU7497	1.32545	9.09804e-05	TU72236	1.50074	5.23286e-05
TU73721	-2.06582	3.98678e-10	TU52666	-8.208	3.70364e-14	TU25122	4.20729	1.0593e-27	TU1128	-3.32389	4.08626e-22	TU45849	-2.96889	0.00384929	TU58460	-2.44694	1.10011e-11	TU15019	-2.59333	2.36534e-07	TU47772	1.35986	6.29744e-06	TU446	3.33009	0.00574571	TU17359	1.36771	9.33585e-05	TU7576	-1.49616	5.23286e-05
TU36468	1.70139	4.13849e-10	TU13581	-2.34195	9.12817e-14	TU73901	-2.8331	1.2804e-27	TU49268	3.1601	5.37396e-22	TU2750	1.12605	0.00392709	TU18141	3.2622	1.25202e-11	TU40067	-4.80763	2.43195e-07	TU64299	-0.90595	6.29744e-06	TU6063	3.54495	0.00579048	TU37214	1.70361	9.44052e-05	TU74968	-1.68109	5.23286e-05
TU49945	2.75124	4.22967e-10	TU76698	3.0226	1.07242e-13	TU2480	2.47663	1.30202e-27	TU49944	3.35169	5.9573e-22	TU78674	3.02603	0.00392709	TU12799	-3.71903	1.32452e-11	TU15058	2.5895	2.51335e-07	TU19297	4.44522	6.69774e-06	TU18837	3.52456	0.00589683	TU62355	1.69808	9.50315e-05	TU60744	4.12953	5.23839e-05
TU2597	6.13071	4.36237e-10	TU2232	-3.93515	1.26496e-13	TU70437	-4.00156	1.60846e-27	TU19453	1.92977	8.21426e-22	TU46378	1.67378	0.00392709	TU66870	4.70455	1.34833e-11	TU66355	-1.99378	3.18008e-07	TU29499	1.98085	6.87624e-06	TU82713	-1.90697	0.00593466	TU43431	1.64821	9.50315e-05	TU68747	-3.92876	5.23839e-05
TU76090	2.42539	5.41876e-10	TU80980	-2.25279	1.27956e-13	TU2729	2.66264	2.11121e-27	TU78409	3.54302	8.45716e-22	TU18089	-1.50151	0.00392709	TU39787	3.34626	1.42416e-11	TU76164	-5.53628	3.29916e-07	TU41050	-3.40827	7.85513e-06	TU73749	3.27564	0.00605084	TU75883	-1.35828	9.80344e-05	TU17397	-2.12042	5.34948e-05
TU58420	-1.49407	6.49306e-10	TU14473	2.31328	1.46711e-13	TU19927	6.13133	2.25438e-27	TU59632	4.20357	1.17819e-21	TU26152	2.7425	0.00392709	TU10693	3.9126	1.462e-11	TU66514	-1.22924	3.53867e-07	TU53055	-1.97782	8.01617e-06	TU67187	3.5258	0.00614797	TU46775	-0.940347	9.80344e-05	TU27191	-3.10549	5.43813e-05
TU40886	4.33648	6.49306e-10	TU44098	-4.19987	2.41359e-13	TU40185	1.73185	2.32257e-27	TU198	-5.04927	1.1924e-21	TU53455	-2.44729	0.00405798	TU73918	1.88083	1.46448e-11	TU17265	-1.61548	4.73653e-07	TU63358	-1.26146	8.01617e-06	TU73759	3.3999	0.00620684	TU19895	-2.02431	0.000101129	TU80188	-1.76229	5.52025e-05
TU80879	-5.09691	8.22865e-10	TU33077	-3.58945	2.43126e-13	TU79064	-1.75285	2.3903e-27	TU68765	-3.689	1.42853e-21	TU80200	-1.81603	0.00405798	TU34659	-3.37702	1.61769e-11	TU4323	1.59551	4.84848e-07	TU16485	-2.65346	8.05063e-06	TU5784	0.941688	0.00657035	TU28311	3.54604	0.000102832	TU23984	1.28606	5.5682e-05
TU17801	-2.34806	8.65341e-10	TU76691	2.429	2.80702e-13	TU73954	-2.9454	2.64398e-27	TU42249	1.85821	1.49337e-21	TU76688	1.55516	0.00413651	TU10450	4.40817	1.6277e-11	TU79903	3.44637	5.09551e-07	TU51171	-3.13204	8.25389e-06	TU76643	2.80257	0.00713305	TU78408	-3.21996	0.000109147	TU7497	-1.64367	6.28716e-05
TU76124	2.0897	9.67003e-10	TU8160	-3.62864	2.84999e-13	TU80937	4.90638	3.7005e-27	TU78395	3.03963	1.50386e-21	TU78568	-1.27489	0.00413651	TU38456	-4.8074	1.66899e-11	TU77044	1.92114	5.13096e-07	TU57516	-1.39834	8.51539e-06	TU19905	1.36733	0.00713305	TU40647	1.87313	0.000111322	TU15523	-1.64959	6.28716e-05
TU9129	-5.97432	1.03145e-09	TU66355	-2.20539	2.9224e-13	TU44232	-5.17746	3.94191e-27	TU71381	2.74509	3.71005e-21	TU62943	2.7638	0.00427539	TU61374	-5.14436	1.74426e-11	TU76442	-1.54717	5.41779e-07	TU28279	-2.21046	8.51539e-06	TU75257	-3.17697	0.00721417	TU80440	0.908901	0.000116906	TU66143	1.71865	6.28716e-05
TU77519	2.02457	1.04448e-09	TU8146	-2.81346	3.24291e-13	TU9146	2.6078	6.88593e-27	TU12798	10.3196	3.96624e-21	TU18770	1.12357	0.00427539	TU40996	-2.39131	1.74426e-11	TU19896	-3.02262	5.61348e-07	TU71668	1.09311	9.03137e-06	TU13062	3.48826	0.00741145	TU13581	1.38405	0.000119664	TU16728	1.17213	6.28808e-05
TU25428	-3.3617	1.13987e-09	TU76683	2.95789	3.80988e-13	TU14799	-2.65002	7.95144e-27	TU66883	5.16819	4.05172e-21	TU73075	3.02223	0.00427539	TU61263	-2.54375	1.79509e-11	TU42695	5.52727	6.19335e-07	TU14325	-4.68797	9.16512e-06	TU18836	2.96928	0.00760492	TU57285	1.60309	0.00012576	TU69814	2.41416	6.3292e-05
TU5652	-2.38533	1.24705e-09	TU66531	1.83038	3.86918e-13	TU76679	4.0911	9.7127e-27	TU73660	3.92084	4.28686e-21	TU10457	1.78727	0.00427863	TU29451	1.73137	2.13103e-11	TU67680	-5.42473	6.30739e-07	TU76475	-2.20058	9.16512e-06	TU76799	-1.31787	0.00760492	TU82166	-2.01084	0.00012576	TU57560	-1.39507	6.45713e-05
TU35142	5.95817	1.29054e-09	TU68044	-2.98037	4.10922e-13	TU46686	4.12105	1.09872e-26	TU18005	-2.54282	4.41055e-21	TU60489	2.99625	0.00440532	TU13204	-3.06853	2.49465e-11	TU27308	3.28902	6.37185e-07	TU74403	-1.82184	9.16512e-06	TU21786	-1.14375	0.0077381	TU54617	3.2801	0.00012576	TU77480	2.12353	7.04497e-05
TU54548	1.5104	1.39739e-09	TU10457	2.78736	4.4201e-13	TU80938	5.09926	1.34596e-26	TU33355	-2.59228	4.50674e-21	TU77480	-1.37448	0.00448464	TU79645	-2.01522	3.33336e-11	TU1429	5.17273	6.42814e-07	TU22305	-3.00743	9.21767e-06	TU445	3.46097	0.00790688	TU77581	0.821861	0.000126124	TU70907	-1.34379	7.48738e-05
TU69573	3.44992	1.54008e-09	TU62972	-7.98654	4.53097e-13	TU80225	-2.7851	1.69439e-26	TU13472	3.55582	4.71486e-21	TU37213	-1.95639	0.00473869	TU2742	2.07522	3.41035e-11	TU8405	-1.77538	6.50657e-07	TU69550	-1.34155	9.57537e-06	TU50759	3.1819	0.00802021	TU23984	-0.978917	0.00012982	TU9733	-1.63547	7.93206e-05
TU73836	5.99878	1.96032e-09	TU34155	6.35425	4.58071e-13	TU77042	2.59113	3.02233e-26	TU19335	-6.1139	5.40917e-21	TU79421	-1.83699	0.00475252	TU63373	-1.40539	3.50042e-11	TU61625	-4.83678	6.69603e-07	TU28278	-2.023	9.74995e-06	TU4327	2.22537	0.0080792	TU77901	1.71064	0.000139165	TU26465	3.62306	8.71489e-05
TU1588	1.21923	2.00938e-09	TU80895	-1.48402	5.34356e-13	TU28277	-6.49752	3.1514e-26	TU10474	1.93009	5.45772e-21	TU40067	-2.90582	0.00481732	TU29775	-4.04499	3.6061e-11	TU76682	1.91575	6.74565e-07	TU80395	-1.5656	9.8086e-06	TU75788	2.46596	0.00840064	TU5524	-1.92443	0.000141428	TU80260	-1.15688	8.76745e-05
TU69387	-2.56239	2.0799e-09	TU78406	4.20632	6.16576e-13	TU76684	4.5677	3.65144e-26	TU73901	-2.96193	5.45772e-21	TU33159	0.900087	0.00488761	TU76361	2.87433	3.6061e-11	TU66960	3.45006	7.07061e-07	TU39449	-5.34287	1.00778e-05	TU66879	3.25776	0.00840064	TU78149	2.09869	0.000144503	TU60839	-1.24277	8.85082e-05
TU39781	-1.93295	2.08131e-09	TU78694	-1.71956	7.65544e-13	TU48087	-4.00355	4.01699e-26	TU66355	-3.02166	6.7739e-21	TU44841	1.25889	0.00488761	TU7129	-2.26565	4.14805e-11	TU25122	3.26238	7.50862e-07	TU71184	-1.70616	1.13368e-05	TU45629	2.71378	0.0089277	TU13178	2.2856	0.00015554	TU38546	-1.41458	8.95247e-05
TU75099	2.87054	2.08693e-09	TU76700	2.81926	9.98454e-13	TU57285	-4.6278	5.03122e-26	TU5909	-5.66179	7.18343e-21	TU79167	1.67376	0.00495457	TU31368	5.23171	4.25029e-11	TU8320	-3.25359	7.51353e-07	TU11549	-1.88385	1.13501e-05	TU7848	3.35121	0.00905061	TU74569	2.19806	0.000167141	TU77138	3.9969	9.75985e-05
TU62657	-2.30944	2.214e-09	TU81795	4.41715	1.01415e-12	TU76373	-1.83721	5.39096e-26	TU73902	-2.95258	7.38648e-21	TU76695	1.68474	0.00495457	TU8405	-2.1071	4.4593e-11	TU18739	5.49226	7.54119e-07	TU23984	1.06151	1.13501e-05	TU22593	3.24241	0.00936741	TU75788	2.22139	0.000173981	TU18774	-2.09132	0.000105981
TU79066	5.10921	2.37843e-09	TU1383	-2.4325	1.23839e-12	TU58460	-3.17159	7.89913e-26	TU76706	3.90832	9.13423e-21	TU29138	1.2461	0.00521983	TU37176	-2.16958	4.87394e-11	TU66961	3.16198	7.85105e-07	TU29134	1.59291	1.13501e-05	TU72921	3.41338	0.00967992	TU25899	0.853697	0.000178395	TU46858	-2.8813	0.00010621
TU60034	4.50183	2.56176e-09	TU44232	-4.06787	1.48381e-12	TU62923	3.44784	8.20576e-26	TU19895	-5.06683	9.91971e-21	TU78385	2.25472	0.00530331	TU72350	6.1291	5.12715e-11	TU58674	3.80077	8.2577e-07	TU62851	-2.9341	1.22077e-05	TU33943	2.71036	0.00969071	TU43671	1.65385	0.000178756	TU76205	-1.35684	0.000109967
TU8157	-1.94398	2.70578e-09	TU45631	-5.17469	1.49176e-12	TU73902	-2.69902	8.98453e-26	TU35297	3.66703	2.04602e-20	TU76950	-1.65354	0.00532757	TU29928	-7.9421	5.90848e-11	TU74157	-1.63007	8.2577e-07	TU63374	-1.85332	1.27262e-05	TU66359	2.81825	0.0100133	TU13144	1.60629	0.000178756	TU81305	-1.65504	0.000112122
TU80369	1.65083	3.05266e-09	TU45629	-5.1582	1.5407e-12	TU3491	-2.29411	1.33953e-25	TU76683	3.135	2.29326e-20	TU69387	1.30474	0.00532757	TU31198	-7.84861	6.81269e-11	TU41359	-5.41473	8.44096e-07	TU39803	2.68754	1.30837e-05	TU39066	1.57962	0.0100133	TU78686	1.54665	0.000184511	TU76842	-3.30438	0.000115991
TU74130	-3.81559	3.06238e-09	TU45770	3.48977	1.54841e-12	TU80952	5.42832	1.40264e-25	TU60381	6.49377	2.45995e-20	TU57285	-1.80977	0.00540667	TU78118	-4.55457	7.67244e-11	TU33979	2.23585	8.44096e-07	TU11292	-1.62894	1.30837e-05	TU75443	-1.57051	0.0100133	TU67680	-3.36772	0.000188785	TU39682	1.26174	0.000121985
TU73634	-2.60216	3.31445e-09	TU26034	-2.40644	1.66449e-12	TU4039	1.95915	1.75166e-25	TU60431	4.57644	2.53876e-20	TU26147	2.61801	0.00540713	TU10108	-2.94532	8.48682e-11	TU12205	4.95961	8.46763e-07	TU73415	-2.21767	1.34504e-05	TU5666	-3.36004	0.0100392	TU7478	-3.27271	0.000191615	TU74037	-1.41155	0.000121985
TU61014	-3.54783	3.47538e-09	TU28158	-3.30324	1.77193e-12	TU30191	-2.43269	2.59711e-25	TU44232	-3.79231	3.19105e-20	TU76900	-1.26116	0.00545755	TU2317	-7.74593	8.61403e-11	TU71549	-2.03314	8.48462e-07	TU29127	2.05199	1.36636e-05	TU33224	3.36918	0.0103213	TU23943	-1.82047	0.000196842	TU42350	-1.68039	0.000122374
TU72264	1.52238	3.66301e-09	TU70993	-2.12166	1.85384e-12	TU78375	7.41501	2.97649e-25	TU80970	-3.16088	3.50881e-20	TU29134	1.22011	0.00546346	TU29154	2.39297	8.75222e-11	TU43618	-1.89741	8.63765e-07	TU78694	-1.39447	1.37409e-05	TU62575	3.2506	0.0106389	TU77924	0.86187	0.000202573	TU47720	-4.06447	0.00012781
TU76706	2.23568	4.6396e-09	TU19493	-3.20156	2.23535e-12	TU19452	2.90892	3.07339e-25	TU76698	3.55338	4.11829e-20	TU2727	1.08997	0.00547541	TU76179	-2.35328	1.04636e-10	TU73059	5.44094	8.74173e-07	TU54216	-2.46743	1.40927e-05	TU18160	3.35481	0.0106389	TU73326	1.28621	0.000208499	TU79567	-2.04068	0.000132723
TU60433	3.17708	5.00406e-09	TU44947	-2.22446	2.2779e-12	TU49945	4.48132	3.48393e-25	TU50416	6.23751	4.25825e-20	TU4687	1.75809	0.00547541	TU50786	-3.09652	1.08089e-10	TU42306	-1.85943	8.81957e-07	TU1182	5.15164	1.44909e-05	TU75242	3.18676	0.0106389	TU79704	1.57987	0.000212795	TU75193	-1.82592	0.000132723
TU64466	2.04128	5.26423e-09	TU74653	-2.18711	2.35677e-12	TU11053	2.80066	6.10459e-25	TU49971	2.56282	4.63834e-20	TU71932	1.26583	0.00547541	TU55291	-4.4677	1.18894e-10	TU4691	-3.22151	9.14595e-07	TU62010	-5.23132	1.45803e-05	TU15178	-0.806305	0.0106389	TU9519	-3.34768	0.000214519	TU7478	3.79154	0.000134621
TU77082	-1.73108	5.71183e-09	TU74715	-1.7004	2.5807e-12	TU17803	3.0517	6.21265e-25	TU73207	-3.54632	5.641e-20	TU28287	-2.88117	0.00551437	TU53455	-4.50744	1.34106e-10	TU66883	3.36135	9.52471e-07	TU40648	-2.29015	1.56043e-05	TU11003	-2.15126	0.0106389	TU79145	-1.5548	0.000214519	TU40982	-1.44854	0.000134701
TU74653	-1.72506	5.73897e-09	TU61767	-1.8079	2.65169e-12	TU76087	4.00963	7.75286e-25	TU57852	6.00175	5.65791e-20	TU39108	-2.94964	0.00566466	TU7315	-2.35348	1.50472e-10	TU80936	3.5378	9.58335e-07	TU36431	-4.8618	1.58715e-05	TU73182	-2.28691	0.0106389	TU12023	1.14836	0.000231888	TU68227	-2.04357	0.000145057
TU80895	-1.9168	5.88316e-09	TU71036	-5.44069	3.17217e-12	TU83714	-5.17702	1.1015e-24	TU71389	1.88821	6.40307e-20	TU29133	1.1831	0.00573047	TU73207	-2.55986	1.50472e-10	TU76046	-5.4293	9.77129e-07	TU14074	3.60818	1.58715e-05	TU72922	3.18291	0.0106776	TU49714	-1.14829	0.000235307	TU16696	-1.25628	0.000150331
TU7576	1.42598	6.0556e-09	TU78375	4.11102	3.27512e-12	TU13178	-2.84886	1.76298e-24	TU53921	-5.97891	7.40693e-20	TU30872	1.86336	0.00586686	TU37214	-2.59485	1.5926e-10	TU75778	2.12197	9.97408e-07	TU46174	-4.39635	1.59745e-05	TU72345	3.11732	0.0107766	TU57851	1.65438	0.000239454	TU11045	-2.4111	0.000152647
TU47845	-3.3987	6.41123e-09	TU14799	-1.86092	3.31916e-12	TU78696	-3.40147	1.86384e-24	TU1429	7.98999	9.24999e-20	TU26146	2.62522	0.00588165	TU74403	-2.3004	1.5926e-10	TU39066	1.58757	1.04256e-06	TU25190	-1.54511	1.77526e-05	TU11292	-1.11741	0.0107766	TU54327	-3.36688	0.000256754	TU10926	-2.79795	0.000153313
TU68048	-3.09675	6.5268e-09	TU76096	3.45017	3.67065e-12	TU36978	-1.96939	2.14839e-24	TU30092	3.77307	1.01642e-19	TU39781	1.44288	0.0059449	TU11404	-2.66637	1.98817e-10	TU76691	1.90715	1.05686e-06	TU57560	-1.79567	2.02097e-05	TU64466	2.1518	0.0108418	TU74820	1.94439	0.000261464	TU80849	-4.03629	0.000153313
TU50242	2.96846	6.6044e-09	TU11053	1.77396	3.78661e-12	TU31397	2.97783	2.56234e-24	TU71031	-6.64587	1.39937e-19	TU81399	1.12599	0.0059449	TU66862	4.28413	2.12818e-10	TU76685	2.23027	1.05686e-06	TU31318	-1.44421	2.2361e-05	TU19701	2.7216	0.0109121	TU67443	-2.46147	0.000269208	TU53336	2.23798	0.000159859
TU79670	-3.7422	7.48052e-09	TU26033	-2.10225	3.84879e-12	TU17263	-1.94444	2.67951e-24	TU76686	2.93604	1.49291e-19	TU78409	1.98518	0.00623926	TU83713	-2.55096	2.18335e-10	TU22305	-4.34389	1.09807e-06	TU29138	1.37071	2.41849e-05	TU19896	-1.59208	0.0110678	TU19869	-2.00504	0.000273382	TU76053	3.75035	0.000163773
TU14896	-1.539	7.76977e-09	TU82021	2.56699	3.98864e-12	TU71383	3.09934	4.19716e-24	TU31534	2.11774	1.55242e-19	TU51171	1.74201	0.00629879	TU78409	4.96043	2.18335e-10	TU15477	-3.38633	1.13756e-06	TU64512	-2.00018	2.41849e-05	TU746	-1.38875	0.0110868	TU71793	2.72439	0.000274491	TU8936	3.98211	0.000166229
TU77518	2.59115	7.8684e-09	TU60343	-4.94155	4.04704e-12	TU10827	6.23361	4.77367e-24	TU77595	4.67392	1.92469e-19	TU32297	-2.49791	0.00643086	TU2035	-6.28268	2.18775e-10	TU26138	-3.76638	1.14558e-06	TU76119	-2.43486	2.44218e-05	TU10486	-3.11169	0.0112036	TU72713	-3.3518	0.000274491	TU18005	1.42198	0.000171358
TU4211	-2.28443	8.22435e-09	TU68042	-2.85831	4.04704e-12	TU73919	2.32571	4.86596e-24	TU13146	-3.61972	2.11349e-19	TU72808	1.24964	0.00672093	TU38954	2.27525	2.39463e-10	TU82172	-1.2986	1.15421e-06	TU62539	-3.44844	2.5186e-05	TU74118	-1.21553	0.0115696	TU19307	-0.95912	0.000289334	TU53661	-3.5472	0.000173385
TU69574	5.84443	8.28597e-09	TU50302	-7.70621	4.65368e-12	TU29336	-5.17572	5.06039e-24	TU20528	-2.07909	2.51795e-19	TU80980	-1.19614	0.00672093	TU38141	-2.19941	2.64784e-10	TU12671	-5.39184	1.29888e-06	TU64107	-1.75597	2.65584e-05	TU19869	-1.9576	0.0115696	TU9595	1.69101	0.000298981	TU80209	-1.37437	0.000177214
TU17330	-5.85348	9.77402e-09	TU78383	4.29577	4.69036e-12	TU78401	5.71699	5.31629e-24	TU78377	3.97125	2.52676e-19	TU25921	-1.77025	0.00672093	TU17521	2.02581	3.28897e-10	TU17330	4.38195	1.32441e-06	TU80346	-1.28347	2.78026e-05	TU13808	1.57204	0.0116362	TU40891	1.67423	0.000312583	TU43400	-2.2218	0.000177214
TU76087	2.05156	9.91819e-09	TU82143	-2.43615	4.69036e-12	TU79056	-2.63588	5.35689e-24	TU67478	2.27063	3.02208e-19	TU62117	-1.75638	0.00672093	TU39798	4.06986	3.29154e-10	TU68246	-2.00037	1.32445e-06	TU58593	5.12818	2.82768e-05	TU6984	3.28593	0.0118388	TU63373	1.0461	0.000327077	TU4151	-2.04484	0.000178024
TU84179	5.88133	1.15376e-08	TU78370	3.67176	4.92535e-12	TU80946	5.77874	7.08186e-24	TU68561	-3.92527	3.02208e-19	TU83713	-1.26878	0.00676251	TU382	-3.86463	3.80965e-10	TU18089	-1.94769	1.32445e-06	TU79697	-1.95058	2.86276e-05	TU39247	-2.32133	0.0118917	TU63374	1.47656	0.000332761	TU32450	-2.34437	0.000178024
TU45252	-1.07288	1.2364e-08	TU81932	-3.36621	4.9878e-12	TU62933	3.46579	8.91243e-24	TU27205	-2.16023	3.16428e-19	TU58343	-1.14077	0.00696465	TU40255	-1.85352	4.36725e-10	TU18005	-1.59285	1.37411e-06	TU65495	-3.67026	2.92706e-05	TU68409	-1.64087	0.0119904	TU49323	1.10349	0.000339023	TU9079	-2.08623	0.000184048
TU22691	-3.18404	1.333e-08	TU33929	3.43739	5.17269e-12	TU5515	2.35994	1.15586e-23	TU73922	6.67174	3.99158e-19	TU28062	1.69846	0.00700371	TU50790	-5.09511	4.61954e-10	TU66775	-5.34114	1.40799e-06	TU38140	-1.60486	3.03366e-05	TU78173	1.26785	0.0123264	TU66775	-3.28301	0.000344741	TU80203	-1.38022	0.00018526
TU80701	5.71351	1.38069e-08	TU57852	7.71641	5.3803e-12	TU45631	-5.60515	1.19139e-23	TU73240	2.41432	4.57421e-19	TU34018	1.00973	0.0072416	TU2750	2.14117	4.64431e-10	TU45753	4.82058	1.41018e-06	TU73326	-1.67728	3.19582e-05	TU80949	2.82023	0.0123264	TU80621	1.15769	0.000349358	TU4249	-1.95717	0.00018809
TU63545	-5.86348	1.42239e-08	TU2742	1.54811	5.41624e-12	TU79658	-3.2934	1.25985e-23	TU60429	5.45626	4.79137e-19	TU76442	-0.83867	0.00727643	TU801	2.69225	4.67416e-10	TU28277	-3.67091	1.48256e-06	TU36003	-1.53906	3.34215e-05	TU73924	3.29066	0.0128342	TU14566	-3.14074	0.000350039	TU11722	-1.54224	0.000193316
TU49969	3.29093	1.89962e-08	TU17397	2.55984	5.63182e-12	TU5321	2.94232	1.31517e-23	TU56108	-2.8656	4.86119e-19	TU76686	1.63008	0.00727643	TU198	-2.75822	4.73398e-10	TU42307	-1.37807	1.48629e-06	TU79696	-1.13011	3.35614e-05	TU3591	1.03693	0.0130234	TU80180	1.49016	0.000356111	TU67478	-1.80704	0.000195357
TU82265	4.9575	1.90015e-08	TU73705	1.99415	6.48273e-12	TU20153	-3.6346	1.35516e-23	TU75786	3.80073	4.9427e-19	TU10465	1.57402	0.00760896	TU8137	-7.39312	6.00011e-10	TU45118	-2.28384	1.50122e-06	TU4169	1.47038	3.35614e-05	TU50415	2.99895	0.0130234	TU79226	1.5808	0.000363747	TU36830	3.87124	0.000196942
TU43499	-5.73432	2.07395e-08	TU52051	-4.37518	7.53291e-12	TU76698	4.31837	1.44863e-23	TU50413	5.79766	5.6752e-19	TU15477	-2.21738	0.00770051	TU39802	3.88165	6.41974e-10	TU61633	-4.54768	1.50899e-06	TU80191	-1.61585	3.44152e-05	TU13188	1.52451	0.0130234	TU76474	1.72109	0.000363747	TU13014	-2.40882	0.000197412
TU50999	1.41056	2.16171e-08	TU78398	3.61874	7.55069e-12	TU80437	-1.00684	1.82192e-23	TU609	-3.9162	5.68067e-19	TU29464	1.34759	0.00805327	TU22841	2.32461	6.41974e-10	TU76680	1.98995	1.61767e-06	TU7497	-1.34201	3.51594e-05	TU78759	-1.78753	0.0130669	TU79645	1.65567	0.000370667	TU3018	2.1623	0.000197499
TU78695	-1.75815	2.26432e-08	TU30096	3.02123	7.95267e-12	TU74216	-1.68972	2.04599e-23	TU52823	-3.91225	5.69408e-19	TU71014	-1.88367	0.00819432	TU69026	-2.24382	6.59606e-10	TU78118	-3.57778	1.68844e-06	TU72352	4.20273	3.5552e-05	TU17633	3.279	0.0142311	TU7456	-3.2419	0.000372128	TU53789	1.51353	0.00021049
TU73633	-2.19127	2.33012e-08	TU1121	-3.31682	8.81718e-12	TU8146	-1.98507	2.05958e-23	TU19888	-4.52774	6.21014e-19	TU74008	1.94994	0.00819432	TU53969	-7.37596	7.38145e-10	TU71208	-2.04106	1.76952e-06	TU74166	-1.34206	3.5735e-05	TU42530	-1.28545	0.0142311	TU14325	3.06378	0.000373349	TU80967	2.63047	0.00021318
TU18836	-3.85657	2.33363e-08	TU14594	-2.20514	8.88037e-12	TU10808	5.57486	2.08051e-23	TU73924	6.79291	6.34962e-19	TU76680	1.34491	0.00836995	TU17640	-4.13246	7.43215e-10	TU28280	-3.83389	1.83892e-06	TU10450	2.90207	3.79452e-05	TU73397	-1.62786	0.0147514	TU79697	1.47417	0.000376878	TU54327	3.92991	0.000214321
TU82511	-2.96573	2.39661e-08	TU73721	-1.70058	1.01891e-11	TU77170	-2.24715	2.16402e-23	TU80895	-1.9917	6.64342e-19	TU61263	-1.31414	0.00836995	TU60417	-5.14562	7.49383e-10	TU29841	5.33572	1.91531e-06	TU33774	-1.54951	3.90427e-05	TU7809	-2.78424	0.0148832	TU80640	2.53048	0.00038333	TU46382	-2.3921	0.000215711
TU77875	-3.41939	2.50504e-08	TU382	-5.71656	1.05279e-11	TU70571	2.61048	2.41775e-23	TU45769	5.43585	6.9438e-19	TU79157	2.00462	0.00867506	TU69958	3.43834	7.49383e-10	TU76950	-1.95862	1.91531e-06	TU3902	-1.88956	4.01062e-05	TU83917	-0.899751	0.0151209	TU65348	1.68051	0.000388655	TU21375	-1.78989	0.000216909
TU14893	-3.13446	2.84612e-08	TU78541	3.32527	1.21105e-11	TU76700	4.2424	2.72736e-23	TU28907	4.49333	8.19174e-19	TU74899	1.45267	0.00879574	TU78387	4.5895	7.67102e-10	TU73924	4.59311	1.97299e-06	TU40882	-1.30066	4.0666e-05	TU40061	-0.733537	0.0151544	TU8266	-3.30656	0.000395928	TU79216	-1.49017	0.00022498
TU79903	2.62387	3.02163e-08	TU1627	-2.576	1.29e-11	TU28810	4.15362	2.85626e-23	TU50706	-4.17595	9.22686e-19	TU39787	1.34012	0.00879574	TU70441	-2.66601	7.97283e-10	TU26151	4.70381	1.9886e-06	TU52431	-1.81167	4.09e-05	TU20107	2.3601	0.0155987	TU80395	1.20479	0.00039766	TU69937	1.19088	0.00022498
TU81647	-3.30507	3.13028e-08	TU73610	3.1795	1.38908e-11	TU1588	1.75853	3.70319e-23	TU71383	2.8207	9.4775e-19	TU30093	1.4467	0.00888728	TU25492	-7.35064	8.06602e-10	TU81566	4.77569	2.06917e-06	TU379	0.931329	4.45144e-05	TU32313	-2.92243	0.0159125	TU66143	-1.34861	0.00041537	TU32646	-3.40029	0.00022498
TU14894	-1.70239	3.1453e-08	TU80200	-2.99056	1.41823e-11	TU29134	2.29058	4.48375e-23	TU80968	-3.10904	9.6414e-19	TU45596	-2.25764	0.00894954	TU71932	3.01927	8.21589e-10	TU2480	1.48502	2.14342e-06	TU3672	-1.93733	4.46307e-05	TU78461	-1.69213	0.0159894	TU80260	0.792213	0.000417073	TU73327	-2.25682	0.000228001
TU45769	3.05731	3.15474e-08	TU78404	3.51406	1.43833e-11	TU30095	5.02307	5.68193e-23	TU17744	-2.84258	1.09062e-18	TU75778	1.32242	0.00895706	TU52610	2.66928	8.51432e-10	TU9769	-2.33163	2.46047e-06	TU71342	2.0966	4.51283e-05	TU5772	0.948762	0.0159894	TU6625	0.858375	0.000427089	TU15686	-0.912127	0.000231943
TU80055	3.92717	3.54674e-08	TU79903	3.1347	1.44303e-11	TU14959	-1.35582	6.79308e-23	TU58337	3.96045	1.20287e-18	TU79160	2.25611	0.00911959	TU32829	-3.82472	9.26126e-10	TU75827	2.93894	2.66534e-06	TU40061	-1.17924	4.65748e-05	TU597	-2.93689	0.0160864	TU31072	1.06702	0.000427089	TU65835	-3.90413	0.000231943
TU10947	2.62639	3.54674e-08	TU81723	3.45503	1.48909e-11	TU65221	-4.06438	6.8848e-23	TU64466	3.59917	1.22279e-18	TU68889	-1.94667	0.00919315	TU10462	4.0412	9.30635e-10	TU75780	2.0201	2.74056e-06	TU16839	2.41522	4.73607e-05	TU30429	-3.2345	0.0162795	TU29828	-2.60275	0.000429461	TU78149	-2.10888	0.000233374
TU78428	2.87658	3.75991e-08	TU5524	-2.30074	1.51723e-11	TU15091	-1.41766	1.22775e-22	TU35137	9.80876	1.26953e-18	TU40997	-1.33317	0.00919332	TU1427	6.61181	9.75143e-10	TU68561	-2.73018	2.74424e-06	TU73372	-1.97497	4.79258e-05	TU28373	-0.809425	0.0166667	TU78772	2.12364	0.000442802	TU26931	2.54396	0.000233374
TU77619	3.92358	3.82758e-08	TU50529	-7.8077	1.54939e-11	TU68889	-5.32638	1.35882e-22	TU78387	3.74369	1.50423e-18	TU64613	1.64773	0.00927645	TU69747	1.84777	9.81876e-10	TU52667	-2.41524	3.27324e-06	TU2790	4.86949	4.8388e-05	TU37493	-1.6992	0.0166667	TU1978	-1.22438	0.00044954	TU7223	-3.93696	0.000237616
TU77141	2.61148	3.82758e-08	TU7129	-2.6225	1.55387e-11	TU17359	-2.03072	1.59523e-22	TU78376	4.04013	1.62483e-18	TU67734	1.37822	0.00937933	TU18758	2.62009	1.06798e-09	TU73129	-3.12662	3.30651e-06	TU73327	-1.66824	4.85123e-05	TU5587	-2.45972	0.0166667	TU27718	-1.1434	0.000459913	TU75088	-1.74309	0.000238781
TU60938	1.44335	3.96803e-08	TU28810	2.12625	1.57319e-11	TU45244	-2.74166	1.6038e-22	TU67734	2.79702	1.98924e-18	TU29152	1.6549	0.00986819	TU80019	-2.90425	1.08037e-09	TU39453	-1.54558	3.71338e-06	TU52267	3.09802	4.89352e-05	TU77044	1.15318	0.0168865	TU420	-1.12676	0.000477287	TU31016	-1.46608	0.000241695
TU26025	-1.66865	4.03766e-08	TU14894	-1.77878	1.57968e-11	TU76697	5.79933	1.63267e-22	TU9146	2.07505	1.99906e-18	TU79419	-1.7395	0.00987819	TU2726	1.93757	1.15854e-09	TU36830	-4.24529	3.72509e-06	TU68729	1.29313	4.89352e-05	TU60766	-1.84733	0.0173538	TU69937	-0.920399	0.000477287	TU70332	-2.27335	0.000246476
TU35145	5.16908	4.13133e-08	TU2726	1.83951	1.61791e-11	TU58343	-3.52185	2.04752e-22	TU20153	-3.56785	2.11313e-18	TU70333	1.70871	0.00994602	TU32297	-4.38038	1.15854e-09	TU80284	2.32297	3.75427e-06	TU3679	-1.03785	5.1353e-05	TU10173	1.70577	0.0192314	TU79656	1.41465	0.000481066	TU53337	2.37988	0.000253547
TU39789	-1.46876	4.22335e-08	TU32851	-2.46716	1.93007e-11	TU3752	3.36827	2.21256e-22	TU73633	-3.04568	2.24486e-18	TU26033	-1.03476	0.0100687	TU76680	3.25485	1.26229e-09	TU77595	3.28566	4.24412e-06	TU49200	-4.90903	5.1353e-05	TU29497	1.54653	0.0192821	TU78375	-2.89151	0.000486407	TU11053	-1.69402	0.00025374
TU22082	-5.58267	4.59724e-08	TU78385	3.86322	1.93007e-11	TU74714	-1.97535	3.08646e-22	TU78518	4.13501	3.7937e-18	TU75777	1.86149	0.0100687	TU58343	-1.78328	1.32053e-09	TU10460	2.43283	4.24412e-06	TU50906	-1.81566	5.1353e-05	TU45746	3.21915	0.0194807	TU12903	1.57869	0.000486407	TU30423	-1.82708	0.00025374
TU74584	-1.38082	5.50854e-08	TU52043	2.7332	2.26519e-11	TU48449	3.89274	3.24323e-22	TU76950	-3.3688	4.17491e-18	TU45732	-2.36118	0.0101069	TU71931	3.52255	1.3382e-09	TU73401	-5.21075	4.30603e-06	TU11432	-3.73791	5.15146e-05	TU5588	-1.99912	0.0194807	TU80554	2.19066	0.000486407	TU76398	-1.3252	0.000255091
TU5289	-1.987	5.52451e-08	TU70437	-3.1546	2.26698e-11	TU57516	-2.02007	4.29859e-22	TU28810	2.62526	4.24934e-18	TU39791	1.3509	0.0107705	TU36828	-2.40764	1.34814e-09	TU10687	2.41145	4.5659e-06	TU43431	-1.73157	5.15146e-05	TU39987	-2.1786	0.0194807	TU80969	-1.23798	0.000491548	TU78460	-1.73689	0.000261114
TU71389	1.11728	5.65823e-08	TU42306	-2.35268	2.26871e-11	TU49939	1.59038	5.29785e-22	TU76710	3.26771	4.3519e-18	TU46385	1.352	0.0108112	TU19451	2.38338	1.3761e-09	TU29460	1.45918	4.5659e-06	TU78581	-0.938203	5.20346e-05	TU46382	1.95623	0.0195767	TU36437	-1.13137	0.000512587	TU17928	-1.1162	0.000261336
TU73240	1.62264	5.71555e-08	TU19451	2.10697	2.35577e-11	TU63378	-1.79672	6.06238e-22	TU21688	5.52052	4.49682e-18	TU25131	2.12626	0.0108112	TU64109	-3.92981	1.39359e-09	TU26450	-2.07085	4.58067e-06	TU7641	-4.27294	5.24782e-05	TU83913	-0.737198	0.0198807	TU77467	2.03787	0.000514172	TU45551	-2.03191	0.000300122
TU14799	-1.58891	6.16125e-08	TU29942	-3.35171	2.37649e-11	TU83713	-4.3963	6.0885e-22	TU78540	3.38412	4.49682e-18	TU68765	-1.40721	0.0108112	TU66774	-4.41402	1.50181e-09	TU25612	-5.21071	4.70658e-06	TU67118	0.797716	5.25687e-05	TU25779	0.714315	0.0198807	TU72763	-1.56954	0.000527296	TU70053	-1.01667	0.000302235
TU76716	2.01378	6.41021e-08	TU58003	1.40899	2.44654e-11	TU2726	2.41385	6.28561e-22	TU60573	2.69892	5.40479e-18	TU79156	1.79741	0.0108783	TU20945	2.25632	1.6132e-09	TU18358	-3.13096	4.74329e-06	TU2036	-3.74218	5.30348e-05	TU73128	-1.73565	0.0200111	TU24374	-3.19517	0.00052877	TU73777	-1.56772	0.00031219
TU81136	2.4692	6.7067e-08	TU76708	3.2818	3.00488e-11	TU78408	7.71274	6.88799e-22	TU66875	5.45533	6.29318e-18	TU71581	1.79798	0.0109835	TU46337	-2.75626	1.83805e-09	TU78162	-1.58321	4.90148e-06	TU66870	4.16112	5.30348e-05	TU8374	3.08082	0.0203453	TU40882	1.01304	0.000538804	TU80969	1.47475	0.00031219
TU52823	-3.01964	7.06749e-08	TU24209	-7.52204	3.40532e-11	TU19923	7.98228	7.90873e-22	TU78381	3.58238	6.47904e-18	TU22702	1.38693	0.011174	TU29927	-7.4575	1.83805e-09	TU67187	5.17259	5.11379e-06	TU76474	-2.22968	5.40298e-05	TU20604	3.18741	0.0208123	TU18045	-1.76542	0.000543072	TU74034	-1.55959	0.000321787
TU25401	-1.84337	7.08008e-08	TU77127	2.42475	3.40532e-11	TU76179	-3.31339	8.59149e-22	TU13260	5.94998	6.52696e-18	TU44773	1.24095	0.011274	TU43772	-7.29652	1.88675e-09	TU31990	3.24121	5.12154e-06	TU76472	-1.91278	5.58357e-05	TU29930	-2.57669	0.0208123	TU46319	2.0348	0.000543072	TU74569	-2.31373	0.000325116
TU38953	-1.20324	7.08422e-08	TU37214	-5.39307	3.43032e-11	TU17265	-1.44604	1.14314e-21	TU81937	-2.55696	7.02523e-18	TU46776	-1.22804	0.0114812	TU25921	-3.25455	1.89826e-09	TU19855	-3.82628	5.19723e-06	TU18774	-2.37382	5.8733e-05	TU4349	1.57399	0.0209575	TU53072	-1.25277	0.000543072	TU74368	-3.1027	0.000325131
TU77499	2.21905	7.31406e-08	TU47542	5.67086	3.9173e-11	TU26025	-2.64612	1.23995e-21	TU66514	-1.64954	8.9749e-18	TU70993	-1.06773	0.0118069	TU29459	3.31428	1.89944e-09	TU4687	2.22466	5.57021e-06	TU19335	-2.18582	5.92826e-05	TU68514	1.36041	0.0209964	TU82401	1.18118	0.000558717	TU66775	3.79148	0.000331748
TU50339	3.67504	7.62406e-08	TU48087	-2.68281	4.34137e-11	TU20123	-4.15856	1.37038e-21	TU70571	2.24952	1.16935e-17	TU80746	-1.46218	0.0119019	TU45743	7.24309	2.00489e-09	TU4327	2.28013	5.66904e-06	TU69837	4.74523	5.92826e-05	TU29843	-3.14065	0.0215499	TU58441	1.68922	0.000622471	TU31957	-1.756	0.000335548
TU78537	2.84545	7.843e-08	TU35147	7.50163	4.43708e-11	TU80201	-3.12884	1.79416e-21	TU15017	-4.73451	1.28822e-17	TU81346	-2.43863	0.0119019	TU76046	-7.22713	2.0854e-09	TU17801	-2.09803	5.66904e-06	TU67065	3.1335	5.92829e-05	TU50416	3.02733	0.0215774	TU32625	0.904059	0.000622471	TU64978	-2.56638	0.000339351
TU76442	-1.0131	8.02318e-08	TU30396	2.10628	4.54106e-11	TU78384	5.89354	2.04764e-21	TU71015	-4.04301	1.36944e-17	TU25309	1.19392	0.0119019	TU52431	-2.50628	2.08747e-09	TU79419	1.63601	5.74884e-06	TU39791	2.78126	5.97221e-05	TU77108	1.18266	0.0218284	TU73777	1.35187	0.000623369	TU80477	-2.04759	0.000343563
TU399	1.52208	9.17461e-08	TU81959	-2.90547	4.86421e-11	TU57560	-2.64428	2.1952e-21	TU76944	-4.10595	1.6777e-17	TU801	1.18628	0.0120735	TU19297	5.77903	2.21955e-09	TU29775	-3.08294	5.80243e-06	TU31072	-1.24424	6.02824e-05	TU67014	-3.02218	0.0220145	TU78696	1.28325	0.000636248	TU54946	-1.14189	0.00036012
TU16511	-5.18346	9.24339e-08	TU50107	4.58792	4.9658e-11	TU73705	3.96083	2.28311e-21	TU83601	-9.63486	1.86402e-17	TU14473	1.26368	0.0123086	TU65622	-2.00162	2.24445e-09	TU68467	2.27721	6.01016e-06	TU80225	-1.34798	6.02824e-05	TU77630	-3.14561	0.0220145	TU14592	1.50305	0.000654763	TU68337	1.31664	0.000360492
TU75507	3.44885	9.37637e-08	TU5867	-3.11046	4.98456e-11	TU80895	-1.39422	2.31707e-21	TU77569	2.62755	1.97334e-17	TU81932	-2.09116	0.0123086	TU17302	5.23921	2.28388e-09	TU39740	1.19942	6.05421e-06	TU46739	-3.88839	6.02824e-05	TU66883	2.75365	0.0222098	TU64106	2.06671	0.000656091	TU77869	-1.09381	0.000360492
TU14719	1.68642	9.54026e-08	TU72236	-4.12297	5.18332e-11	TU78377	5.81284	2.36828e-21	TU47524	5.47388	2.56215e-17	TU55142	1.88295	0.0123842	TU66879	7.15833	2.37158e-09	TU28893	2.48664	6.14073e-06	TU46683	2.3106	6.09442e-05	TU1347	0.958193	0.0226599	TU54944	1.332	0.000660796	TU29050	3.86117	0.000368275
TU24740	-3.3134	9.94134e-08	TU19335	-4.73122	6.62682e-11	TU81936	-10.9762	2.53732e-21	TU76059	-1.76594	2.56215e-17	TU76947	-1.55659	0.0124251	TU78376	5.04399	2.39515e-09	TU58675	3.64371	6.16295e-06	TU77596	4.15639	6.1267e-05	TU80640	2.02248	0.0226599	TU77991	0.948055	0.000660796	TU21001	-2.49401	0.000371462
TU9258	-1.17232	1.02538e-07	TU58343	-2.87133	6.86937e-11	TU70610	2.196	2.69265e-21	TU77127	4.99528	3.007e-17	TU8332	-2.18012	0.0126353	TU29499	2.58705	2.41678e-09	TU33624	-5.09512	6.17124e-06	TU24310	-1.4219	6.22821e-05	TU20882	-2.13845	0.0226599	TU4112	2.38421	0.000665841	TU39453	1.18418	0.000380778
TU82172	-1.06811	1.02944e-07	TU1588	2.02722	7.08926e-11	TU78540	4.42389	2.69265e-21	TU68889	-4.82801	3.34718e-17	TU79914	1.79118	0.012731	TU78382	5.65357	2.55794e-09	TU2478	1.37955	6.17124e-06	TU80652	-1.03805	6.23633e-05	TU35905	2.67252	0.0229376	TU32553	-3.18327	0.000681564	TU74457	-1.48007	0.000393137
TU50247	2.61863	1.09845e-07	TU77485	-2.60126	8.432e-11	TU36468	1.51813	2.69265e-21	TU75788	3.6894	4.01805e-17	TU76684	1.39772	0.0132902	TU40997	-2.12344	2.67829e-09	TU63298	4.91721	6.37354e-06	TU11987	-1.34345	6.23633e-05	TU71031	-1.27642	0.0229376	TU30878	-1.76433	0.000700787	TU79098	-1.03069	0.000393862
TU81135	2.39271	1.16101e-07	TU11722	2.22291	8.432e-11	TU2727	2.40867	2.70935e-21	TU71384	2.50443	4.03457e-17	TU1129	-1.35548	0.0133343	TU78408	5.80357	2.7582e-09	TU40996	-1.65669	6.41537e-06	TU22702	1.57255	6.54337e-05	TU47726	1.5124	0.0230576	TU73541	1.65436	0.000704812	TU6671	-1.99124	0.000405623
TU33077	-2.84153	1.19479e-07	TU52745	-7.51632	8.79047e-11	TU64590	5.08898	2.80717e-21	TU12578	-3.05699	4.65293e-17	TU76691	1.3218	0.0135382	TU75748	2.31913	2.78018e-09	TU22306	-3.93907	6.50967e-06	TU79658	-1.26583	6.60288e-05	TU5791	2.07692	0.0234492	TU74334	-2.22787	0.000708575	TU7516	-2.02801	0.000413813
TU5523	-2.35092	1.26393e-07	TU20123	-3.24139	9.05775e-11	TU49920	1.51631	3.12018e-21	TU78686	-4.47595	4.69492e-17	TU36828	-1.49072	0.0137649	TU54472	-5.26666	2.8781e-09	TU75242	4.02634	6.85956e-06	TU76180	-1.23651	6.63821e-05	TU5270	-3.11199	0.0234492	TU68259	-1.05182	0.000708881	TU75956	-1.74663	0.000413813
TU36437	-1.71309	1.29635e-07	TU76622	5.05352	9.07521e-11	TU62942	3.00019	4.33933e-21	TU19879	-3.54487	5.30891e-17	TU78376	2.12161	0.0137649	TU79167	3.07282	2.93061e-09	TU1007	-2.3033	7.3102e-06	TU68784	-1.34501	6.63821e-05	TU35988	-3.10526	0.024085	TU8594	1.0551	0.000708881	TU24778	-3.60106	0.000413813
TU7064	5.45904	1.29689e-07	TU46239	-3.52583	9.07521e-11	TU46225	-1.96385	5.89201e-21	TU44382	2.14988	5.33261e-17	TU62927	1.79459	0.0137679	TU82401	-1.79484	2.97788e-09	TU71793	3.37542	7.34781e-06	TU1181	4.80197	6.84925e-05	TU1627	1.20913	0.0241268	TU22306	2.24622	0.000723287	TU79215	-1.59105	0.000416919
TU77873	-2.20118	1.31046e-07	TU10861	-7.44821	9.67417e-11	TU5657	-2.88695	6.13178e-21	TU58395	-5.25206	5.62265e-17	TU40154	-1.60613	0.0137679	TU17415	-7.39908	2.98676e-09	TU83713	-1.92147	7.49179e-06	TU61374	-2.7203	7.28399e-05	TU7862	2.3417	0.0242759	TU16857	-2.09835	0.000725558	TU10111	1.73137	0.000418749
TU76717	1.60321	1.31255e-07	TU80817	-2.44219	1.13334e-10	TU22343	-5.86545	6.14886e-21	TU50529	-9.85054	5.72444e-17	TU79165	1.68058	0.0137679	TU73954	-2.19273	3.30372e-09	TU70836	-3.35846	7.53345e-06	TU47796	-2.25596	7.56523e-05	TU81811	1.40553	0.0242759	TU66944	1.02495	0.000731426	TU20386	-2.22496	0.000439538
TU78536	3.13659	1.34558e-07	TU78382	3.61155	1.13335e-10	TU11525	4.86994	6.64002e-21	TU80817	-2.70339	6.16566e-17	TU10682	1.89766	0.0137679	TU5507	2.28241	3.39758e-09	TU5909	-2.10823	7.72231e-06	TU66862	3.89117	7.56523e-05	TU9771	-1.42917	0.0245549	TU76180	1.16617	0.000731781	TU74584	-1.12652	0.000442877
TU22687	-2.74064	1.38224e-07	TU62942	2.40581	1.23128e-10	TU10685	4.42973	7.08384e-21	TU1177	-2.86326	6.31792e-17	TU5909	-1.39825	0.0138895	TU3672	-2.51211	3.39758e-09	TU32297	-3.48006	7.77553e-06	TU31369	4.10439	7.72623e-05	TU13472	2.41269	0.0251045	TU61974	-2.29693	0.000738671	TU18089	-1.4064	0.000450943
TU50308	-3.27074	1.41834e-07	TU80968	-3.25633	1.40959e-10	TU68881	-6.81679	1.0311e-20	TU51618	-3.02256	6.31865e-17	TU54216	-2.34808	0.0138895	TU17803	2.31618	3.44267e-09	TU43772	-5.11522	7.77553e-06	TU55801	-1.22784	7.93232e-05	TU36431	-3.01271	0.0254103	TU81567	3.19572	0.000744502	TU74487	-1.07279	0.000451209
TU34835	-2.98066	1.46813e-07	TU71801	-7.42145	1.40959e-10	TU28278	-7.39466	1.0311e-20	TU50309	9.35966	6.31865e-17	TU2729	1.0414	0.0143108	TU44841	2.32351	3.48295e-09	TU66793	-5.09788	8.3911e-06	TU75614	-1.77521	8.0938e-05	TU82078	1.13567	0.0255388	TU14001	1.4139	0.000744502	TU60752	-2.14131	0.000474901
TU38643	-2.79725	1.57399e-07	TU73207	-2.89322	1.47668e-10	TU81721	3.39405	1.18399e-20	TU19341	-1.59815	8.58286e-17	TU67929	-1.07852	0.0149826	TU16494	3.44743	3.48295e-09	TU32101	-4.55294	8.42024e-06	TU80180	-1.7035	8.1415e-05	TU48485	-1.45685	0.0255388	TU17263	1.01466	0.000744502	TU69879	1.33447	0.000487102
TU18738	-4.36557	1.6342e-07	TU64469	-3.38563	1.48534e-10	TU53921	-6.19562	1.21207e-20	TU14799	-1.91642	1.04822e-16	TU26153	2.03779	0.0149826	TU78331	-3.07198	3.48858e-09	TU31958	-2.70228	9.19742e-06	TU26450	-1.95154	8.1415e-05	TU22306	-1.92678	0.0255388	TU19885	-1.51768	0.000790028	TU2873	3.72385	0.000487102
TU39452	-2.48888	1.73625e-07	TU75748	-2.6373	1.56756e-10	TU54332	6.51437	1.24041e-20	TU58533	2.01599	1.07568e-16	TU71874	1.8805	0.0149826	TU1347	1.73341	3.77941e-09	TU53921	-2.64917	9.4922e-06	TU60938	-1.29815	8.14578e-05	TU29935	-3.09222	0.0255622	TU55003	-1.30704	0.000793515	TU26933	1.41576	0.000487102
TU74860	-1.33466	1.78618e-07	TU83713	-3.10781	1.61227e-10	TU21170	-3.42892	1.27332e-20	TU51303	-4.31973	1.07975e-16	TU30613	1.81919	0.0149826	TU53202	-3.42916	3.85273e-09	TU36026	-4.51267	9.83019e-06	TU78117	-1.58692	8.14578e-05	TU33664	1.41176	0.0255622	TU40927	1.41762	0.000794998	TU30428	-3.56447	0.000487102
TU26933	-1.8618	2.14933e-07	TU53921	-4.98645	1.65665e-10	TU52822	-2.62464	2.68775e-20	TU25122	4.4232	1.11452e-16	TU7129	-1.28683	0.0149826	TU52051	-2.11125	3.97347e-09	TU22777	-1.70075	1.03659e-05	TU42306	-1.44226	8.14578e-05	TU19895	-1.47435	0.0260053	TU3591	1.69908	0.000794998	TU76129	-1.70185	0.000497874
TU46239	-2.67806	2.14933e-07	TU79502	-3.01851	1.67858e-10	TU78395	5.53124	3.13186e-20	TU44179	4.30334	1.30877e-16	TU80878	2.36725	0.0152247	TU60766	-2.29293	4.09922e-09	TU28546	5.10279	1.07295e-05	TU45894	-1.64158	8.14578e-05	TU25122	2.28122	0.0260053	TU73658	0.817442	0.000794998	TU24374	3.69702	0.000503216
TU62318	5.46774	2.28794e-07	TU33159	1.45127	1.94673e-10	TU13693	2.04253	3.28654e-20	TU81721	3.0446	1.33027e-16	TU76716	1.69902	0.0152832	TU66967	4.8404	4.21895e-09	TU19453	1.30027	1.091e-05	TU81291	2.74767	8.14578e-05	TU73662	2.96035	0.0260367	TU22949	2.37105	0.00080142	TU41456	-1.39057	0.000504014
TU27357	-2.58327	2.28794e-07	TU76089	3.66409	2.09444e-10	TU76694	4.30734	3.44884e-20	TU70437	-3.51892	1.53638e-16	TU79159	1.79057	0.0154698	TU80346	-2.57581	4.45511e-09	TU19452	1.24225	1.09754e-05	TU75327	-1.87678	8.14578e-05	TU60733	3.08197	0.0260602	TU43784	2.44376	0.00083315	TU27627	-1.10352	0.000504014
TU81050	-1.47132	2.45053e-07	TU71196	-2.3956	2.33728e-10	TU78398	6.95662	3.94224e-20	TU74157	-2.43772	2.155e-16	TU79348	1.43471	0.0156096	TU16830	-1.80185	4.77958e-09	TU76694	2.04085	1.13455e-05	TU60573	-1.99328	8.21198e-05	TU34834	1.50606	0.0261047	TU29133	-1.54391	0.00085123	TU4846	1.21749	0.000506418
TU72127	-2.96125	2.56025e-07	TU28905	5.33541	2.36457e-10	TU10458	4.30389	4.30317e-20	TU2035	-4.53249	2.63586e-16	TU42358	-1.29745	0.0156096	TU62539	-5.989	4.78211e-09	TU52734	-2.17351	1.20264e-05	TU19007	-2.11882	8.21198e-05	TU81676	1.19724	0.0261047	TU62851	1.85268	0.00085123	TU46570	1.29161	0.000515413
TU12515	-3.02119	2.57585e-07	TU3491	-1.49751	2.46879e-10	TU56346	-3.42541	4.64266e-20	TU71208	-3.22584	2.74822e-16	TU77484	-1.69136	0.0158595	TU35008	-3.35539	5.16871e-09	TU43467	-1.98543	1.20264e-05	TU3668	-2.20055	8.34518e-05	TU70571	1.48916	0.026129	TU48260	1.27033	0.000928094	TU51642	-1.23984	0.000515413
TU75780	1.45972	2.57585e-07	TU76944	-3.62424	2.46879e-10	TU13536	-2.37653	4.84056e-20	TU71051	3.42389	2.99895e-16	TU53103	-2.57872	0.0158926	TU78375	5.32695	5.37221e-09	TU26152	3.93652	1.26523e-05	TU8266	4.79797	8.63813e-05	TU75245	3.03681	0.026129	TU24531	1.85192	0.000938977	TU73658	-0.989311	0.000515413
TU31534	1.75112	2.57585e-07	TU68620	-7.33804	2.6224e-10	TU28327	-3.50549	4.97732e-20	TU48285	-6.18916	3.0538e-16	TU39776	1.16188	0.0158926	TU75614	-2.61783	5.44959e-09	TU2595	5.04573	1.31955e-05	TU53919	-2.90963	8.83744e-05	TU19877	-2.08515	0.0261655	TU16849	-1.56029	0.000942648	TU38030	-3.09227	0.000515413
TU71051	3.45691	2.57585e-07	TU13035	-4.14334	2.68866e-10	TU66884	6.63484	5.0781e-20	TU72264	2.03296	3.883e-16	TU17744	-0.89459	0.0160621	TU65714	-2.36527	5.59319e-09	TU42249	1.44578	1.36772e-05	TU62973	4.05839	8.84334e-05	TU562	2.79459	0.0261655	TU50943	1.44907	0.000942648	TU75189	-1.5754	0.000515413
TU33600	5.06914	2.79873e-07	TU40886	7.2459	2.91991e-10	TU37214	-7.11378	5.53976e-20	TU46858	4.15129	4.81685e-16	TU10194	-1.36728	0.0165277	TU46586	6.90149	5.68591e-09	TU10417	3.42089	1.40001e-05	TU80983	1.80291	8.88832e-05	TU75327	-1.30709	0.0261933	TU74166	1.07387	0.000994811	TU77466	-1.54549	0.000533688
TU14935	4.52355	2.82073e-07	TU26138	-6.51682	3.08297e-10	TU80191	-2.30026	6.15874e-20	TU67187	9.24933	5.08397e-16	TU13472	-2.28966	0.0168889	TU67734	2.73983	6.51877e-09	TU28025	-2.67013	1.41216e-05	TU1325	3.18865	9.01133e-05	TU73635	-1.01492	0.0267211	TU15686	0.786324	0.0010258	TU32553	3.73428	0.000543106
TU344	1.70155	2.97532e-07	TU60429	3.72861	3.57509e-10	TU55975	-1.59268	6.39299e-20	TU78541	3.46768	5.34112e-16	TU32744	-0.856001	0.0170804	TU76695	3.19831	6.51877e-09	TU10685	2.54941	1.41588e-05	TU14063	-4.79303	9.13219e-05	TU51303	-1.37369	0.0267211	TU5515	-1.56391	0.00103211	TU19861	-3.28567	0.000547441
TU3934	-2.38173	3.09357e-07	TU33365	-7.45714	3.93102e-10	TU78581	-1.76639	6.69348e-20	TU79670	-4.50233	5.56641e-16	TU10422	2.3827	0.0170804	TU16485	-3.1624	6.89516e-09	TU19850	-3.73558	1.41624e-05	TU79216	-0.938888	9.29619e-05	TU47524	2.73443	0.0268426	TU71874	-3.07891	0.00103211	TU48166	-2.51109	0.000557461
TU9985	-1.12641	3.23812e-07	TU19347	-1.41951	4.3563e-10	TU71384	3.04439	6.91631e-20	TU1978	-2.1445	5.81565e-16	TU75121	-2.17154	0.0170804	TU45118	-2.58868	7.13127e-09	TU15942	1.23241	1.56593e-05	TU13146	-1.11825	9.32386e-05	TU80948	2.73819	0.0272496	TU29814	-2.58103	0.00103211	TU80554	-2.31263	0.000563725
TU10805	4.34649	3.42369e-07	TU61263	-2.09681	4.74385e-10	TU28625	-2.58756	7.23595e-20	TU44215	-3.89857	5.85262e-16	TU25610	-1.96781	0.0170837	TU2725	2.42747	8.00113e-09	TU80946	3.62152	1.58628e-05	TU73954	-1.18682	9.46345e-05	TU80938	2.65675	0.0272496	TU53083	0.952375	0.00105923	TU74536	3.31287	0.00056958
TU75975	1.85265	3.5757e-07	TU344	2.33473	4.94175e-10	TU65351	-2.11215	7.46741e-20	TU42306	-2.90269	6.20721e-16	TU78843	2.52656	0.0175953	TU31397	1.84688	8.05012e-09	TU77518	-1.99482	1.59365e-05	TU40996	-1.45217	9.49799e-05	TU75190	-1.13165	0.0281709	TU47772	-0.861711	0.00110649	TU17521	1.38703	0.000623721
TU81723	2.19856	3.76635e-07	TU36978	-1.51217	4.98375e-10	TU74166	-2.15758	1.01358e-19	TU9130	9.14863	6.29041e-16	TU83604	-2.29106	0.0177455	TU1129	-2.25483	8.06198e-09	TU15364	-4.00515	1.63464e-05	TU66916	-4.79037	9.85011e-05	TU66964	2.54629	0.0281709	TU27584	-1.02447	0.00110649	TU84422	1.6767	0.000634024
TU19452	1.02516	3.94653e-07	TU19444	2.01324	5.03795e-10	TU28893	2.90135	1.02021e-19	TU81566	7.42821	6.36372e-16	TU43564	1.54971	0.0178918	TU63374	-2.91341	8.09693e-09	TU43853	5.01934	1.64043e-05	TU31121	-3.00971	9.92896e-05	TU14719	1.71144	0.0283636	TU58908	-0.997118	0.00110649	TU52894	-2.29886	0.000649426
TU60620	3.25124	4.02539e-07	TU69572	6.32288	5.17392e-10	TU44430	-2.83371	1.11557e-19	TU55003	1.81248	7.32698e-16	TU39801	1.33556	0.0178918	TU77596	3.79186	8.10253e-09	TU61632	-4.40131	1.69646e-05	TU17514	1.82193	9.92896e-05	TU16413	0.948169	0.0283817	TU81514	0.957579	0.00110649	TU24348	-1.73579	0.000655858
TU80761	2.86939	4.61638e-07	TU76710	2.6933	5.2462e-10	TU2596	4.91039	1.12408e-19	TU75071	-2.93422	7.32698e-16	TU10419	2.08483	0.0178918	TU31958	-3.35363	8.10253e-09	TU597	-4.94264	1.73186e-05	TU44132	-1.89637	9.92896e-05	TU76457	-3.04666	0.0283817	TU73633	1.09186	0.00112035	TU79704	-1.525	0.000659571
TU29290	-1.91957	4.84653e-07	TU1123	-3.32478	5.32418e-10	TU33943	3.74309	1.19307e-19	TU73705	2.60046	8.95203e-16	TU19493	-1.41407	0.0178918	TU73705	3.00217	8.73143e-09	TU34318	4.15229	1.73186e-05	TU12186	1.19467	0.000103934	TU73183	-1.88732	0.0283817	TU27142	-0.849417	0.00115465	TU15908	-1.4102	0.000663989
TU78610	-2.72377	4.91327e-07	TU78400	3.91989	5.32418e-10	TU76691	4.04461	1.52174e-19	TU399	3.31447	9.03452e-16	TU715	1.24095	0.0179272	TU73286	-2.37822	9.47487e-09	TU19160	-1.4302	1.74929e-05	TU54327	4.71795	0.000105154	TU75925	1.84655	0.0283817	TU81503	-0.931314	0.00118379	TU80113	-1.20374	0.000691433
TU76059	-1.47076	4.91327e-07	TU82019	3.30755	5.46043e-10	TU1982	-4.37808	1.5775e-19	TU68409	-4.46534	9.54185e-16	TU9659	1.28234	0.0179272	TU29483	2.16388	1.01389e-08	TU16839	1.99656	1.74929e-05	TU54617	-4.80458	0.000105643	TU65990	-0.971518	0.0285458	TU16696	1.09087	0.00120166	TU60026	-1.49367	0.000695235
TU78357	-4.64685	5.00306e-07	TU71383	1.95598	5.74969e-10	TU25625	-1.26033	1.9393e-19	TU66876	5.09538	9.87816e-16	TU8926	-2.43146	0.0179545	TU10458	3.69064	1.04714e-08	TU32307	-2.37076	1.79186e-05	TU80949	4.04119	0.000106404	TU80943	2.55057	0.0290606	TU60026	1.28317	0.00120402	TU25612	3.66545	0.000701334
TU59632	3.11063	5.42672e-07	TU80760	3.46464	5.86753e-10	TU76513	-2.32633	1.96574e-19	TU5599	3.26525	1.01841e-15	TU52051	-1.72482	0.0179545	TU19444	2.14282	1.07358e-08	TU10465	2.31868	1.79919e-05	TU80980	-1.23048	0.000108589	TU82453	-3.0373	0.0290606	TU10428	-1.83338	0.00120511	TU79348	-1.12258	0.000711612
TU80878	-5.27287	5.80225e-07	TU27205	-1.9312	6.59789e-10	TU27620	10.6062	1.9828e-19	TU73178	-2.331	1.0252e-15	TU60533	-1.74242	0.0179545	TU37434	-1.79678	1.18521e-08	TU74904	1.67114	1.79919e-05	TU29477	1.51109	0.000111354	TU65400	-2.14086	0.0291663	TU47009	1.91213	0.00121363	TU71679	2.08185	0.000717655
TU47715	2.35459	5.81359e-07	TU21688	4.3098	6.7673e-10	TU68507	2.76801	2.61566e-19	TU55973	-3.41418	1.11727e-15	TU44703	2.15547	0.0179545	TU74365	-4.46505	1.23019e-08	TU39468	1.40646	1.79927e-05	TU77056	-4.7633	0.000119712	TU73340	1.61722	0.0292774	TU81576	1.46941	0.00122151	TU73902	1.27455	0.000718083
TU1129	-2.38935	6.10823e-07	TU5011	-1.42454	7.7058e-10	TU76950	-3.56648	3.27665e-19	TU9143	3.00918	1.15063e-15	TU13761	-2.16172	0.0179545	TU12714	-1.60796	1.24261e-08	TU20882	-3.87496	1.81917e-05	TU18758	1.87533	0.000119712	TU16557	1.31466	0.0293734	TU62933	-1.62669	0.00124792	TU8322	-2.85378	0.000720066
TU25922	-5.2631	6.40486e-07	TU81722	3.56458	8.0782e-10	TU62659	-2.64937	3.30804e-19	TU74109	2.70205	1.23772e-15	TU78519	1.97761	0.0181893	TU2744	2.44962	1.30527e-08	TU73132	-4.64364	1.81917e-05	TU72350	4.67895	0.00012292	TU4691	-1.72921	0.0300331	TU44232	1.40659	0.00132058	TU76106	-1.60152	0.000729443
TU80967	-3.21719	6.41642e-07	TU78758	-3.10566	8.50083e-10	TU22305	-6.14983	3.8993e-19	TU41613	2.8196	1.26988e-15	TU28814	1.10559	0.0181893	TU39776	3.90945	1.33286e-08	TU32744	-1.30681	1.88016e-05	TU74216	-1.00088	0.000138058	TU39468	1.31258	0.0307905	TU56346	1.22586	0.00132058	TU70333	-2.29061	0.000747859
TU76796	2.40218	6.48509e-07	TU1581	-3.15474	8.57375e-10	TU73240	2.21463	4.38592e-19	TU78625	-4.60139	1.36355e-15	TU78408	1.77165	0.0183481	TU19971	2.38112	1.33286e-08	TU69961	2.03025	1.89927e-05	TU76431	-1.18488	0.000138058	TU51492	2.21803	0.0307905	TU18089	1.13369	0.00132838	TU58042	-2.65402	0.000764878
TU30335	-5.27804	6.63022e-07	TU12578	-2.92388	8.66343e-10	TU74774	-3.23986	4.83224e-19	TU82021	1.94086	1.36379e-15	TU382	-1.65862	0.0184188	TU77136	-1.75057	1.36462e-08	TU38141	-1.91513	1.89984e-05	TU72367	3.69349	0.000138058	TU73184	-2.04972	0.0307905	TU47796	1.68848	0.0013522	TU75190	-1.53142	0.000802307
TU19926	3.99104	6.74903e-07	TU80971	-3.43065	9.88138e-10	TU80818	-4.74306	5.12133e-19	TU83713	-3.79529	1.5077e-15	TU69958	1.43416	0.0185155	TU7516	-2.24547	1.42182e-08	TU73399	-4.91958	1.93516e-05	TU12701	-3.17028	0.000140266	TU45744	2.93579	0.0308406	TU44949	-1.39828	0.0013522	TU74820	-1.99805	0.00081878
TU29050	-5.47216	6.95348e-07	TU1143	3.3334	1.04125e-09	TU35384	-2.19868	5.56852e-19	TU49970	3.24892	1.72626e-15	TU10421	1.90204	0.0187715	TU81598	-2.68872	1.45292e-08	TU39987	-4.15497	1.93516e-05	TU4846	1.11367	0.000140266	TU72349	2.99228	0.0320775	TU78370	-3.0439	0.0013522	TU80225	-1.14052	0.000826585
TU16760	-3.31832	7.31357e-07	TU69567	3.13146	1.09544e-09	TU29460	2.8943	6.06826e-19	TU78408	3.10167	1.82618e-15	TU37828	-2.3277	0.0187781	TU43727	-2.39731	1.45901e-08	TU43501	4.9614	1.98202e-05	TU53475	-1.15713	0.00014966	TU66961	2.22454	0.0320775	TU35289	2.23901	0.00141511	TU29336	-2.2904	0.000842085
TU34282	1.77494	7.6135e-07	TU60442	3.01612	1.12321e-09	TU382	-8.05282	6.38288e-19	TU76951	-3.23132	1.9698e-15	TU68346	1.08086	0.0188603	TU53919	-4.13112	1.55512e-08	TU39801	2.56369	2.07866e-05	TU39801	3.55684	0.000153929	TU4709	-2.23555	0.0323497	TU24587	1.81248	0.00142082	TU10487	-2.97381	0.000851894
TU61227	3.76006	7.77725e-07	TU78374	3.84667	1.13902e-09	TU12903	-1.82581	6.45992e-19	TU4462	9.02069	2.01996e-15	TU72198	-0.980626	0.0190661	TU74189	-1.86213	1.57858e-08	TU12207	4.24985	2.08016e-05	TU25351	1.53926	0.000153984	TU19879	-1.60813	0.0327271	TU68346	-1.3171	0.00142723	TU78461	-1.84623	0.00085735
TU1143	1.82489	1.04214e-06	TU45244	-1.87892	1.22465e-09	TU29814	4.09297	6.53419e-19	TU29764	-5.71559	2.22196e-15	TU80879	1.90994	0.0190836	TU62940	2.68513	1.68815e-08	TU55179	-4.31166	2.1196e-05	TU15136	-1.86551	0.000154256	TU60832	2.84108	0.0329671	TU76119	1.6341	0.00143435	TU5696	3.61227	0.000876562
TU68259	-1.42401	1.04446e-06	TU3934	-2.61717	1.26948e-09	TU79655	-1.04108	7.24107e-19	TU45450	3.77651	2.36588e-15	TU18961	-1.6115	0.0194176	TU73660	4.29353	1.68815e-08	TU67014	-4.5278	2.13092e-05	TU45848	4.77984	0.000155882	TU9846	1.01849	0.0329671	TU74080	1.42714	0.00143435	TU78821	1.78266	0.000887591
TU14912	-2.13172	1.04973e-06	TU18089	-1.85913	1.46535e-09	TU53083	-2.02084	8.19814e-19	TU58394	-2.08006	2.43934e-15	TU72242	-2.41631	0.0194381	TU76705	2.95162	1.68815e-08	TU68765	-2.12626	2.27589e-05	TU77021	-1.0917	0.000155882	TU29825	3.01595	0.0336741	TU74925	-0.91013	0.00143435	TU24347	-1.35433	0.000902917
TU8973	-1.90413	1.1036e-06	TU36128	1.70279	1.62719e-09	TU61767	-2.24228	8.33082e-19	TU75926	2.74739	2.74483e-15	TU64662	-2.25212	0.0194667	TU54946	-1.72231	1.73312e-08	TU14063	-4.22572	2.30965e-05	TU25725	4.63243	0.000155882	TU49837	-1.75624	0.0343948	TU33920	1.45162	0.00143435	TU39337	-2.40751	0.000902917
TU70990	-2.35355	1.1036e-06	TU8141	-3.09678	1.71861e-09	TU79645	-2.40077	9.24123e-19	TU81720	2.45289	2.90989e-15	TU36414	-1.06762	0.0194751	TU7517	-2.72083	1.73427e-08	TU31304	-3.26912	2.34922e-05	TU65622	-1.55757	0.000157652	TU54133	-1.32811	0.0343948	TU29138	-1.35471	0.00145902	TU42526	-2.30989	0.00091056
TU80968	-2.43761	1.19958e-06	TU78537	3.2019	1.76537e-09	TU60966	-4.21352	1.0243e-18	TU33816	8.95514	2.94529e-15	TU15057	1.96034	0.019545	TU46683	2.83045	1.79205e-08	TU76303	-3.66069	2.34922e-05	TU32313	-3.88076	0.000158557	TU72662	-0.828523	0.0349851	TU64512	1.64328	0.00145902	TU38651	-1.19045	0.000942385
TU19347	-1.78972	1.33252e-06	TU76950	-3.08369	1.88939e-09	TU25869	7.29281	1.33445e-18	TU71793	4.6291	2.95776e-15	TU67733	1.40751	0.0196135	TU25435	1.75854	1.87889e-08	TU76951	-1.99542	2.38881e-05	TU25779	1.20295	0.000158557	TU79264	-1.18184	0.0350691	TU7518	1.45861	0.00150978	TU41613	-1.78095	0.000966996
TU16725	2.61591	1.33252e-06	TU19495	-4.79055	1.88939e-09	TU78519	8.06805	1.52222e-18	TU49969	3.81267	3.02201e-15	TU37528	-2.42989	0.0196363	TU25122	3.11962	1.9651e-08	TU10475	1.9582	2.51184e-05	TU40255	-0.883479	0.000162761	TU76341	1.09795	0.0359522	TU73819	1.13885	0.00151051	TU20387	-2.44276	0.000979354
TU81958	-2.27966	1.39222e-06	TU30625	2.33772	2.01777e-09	TU80019	-3.76211	1.53783e-18	TU34155	7.31818	3.02756e-15	TU59798	1.48583	0.0196466	TU22705	2.81663	1.97095e-08	TU10443	2.95148	2.54462e-05	TU79289	-1.58361	0.000172742	TU68562	-2.17356	0.0359522	TU12904	1.60174	0.00153098	TU12578	1.32011	0.000979354
TU64967	2.45127	1.39463e-06	TU74109	2.12179	2.26269e-09	TU76951	-3.13109	1.84667e-18	TU82166	-4.28022	3.3914e-15	TU81298	1.72305	0.0197163	TU73399	-7.09563	1.99184e-08	TU12799	-2.55218	2.56353e-05	TU4048	1.28439	0.000187672	TU80936	2.73964	0.0359902	TU73327	1.35812	0.00153422	TU76393	-1.50138	0.000997655
TU35879	2.01541	1.40706e-06	TU62923	2.22009	2.48734e-09	TU50941	-1.80997	1.89704e-18	TU68246	-2.73676	3.39827e-15	TU73331	-1.10764	0.0198314	TU73633	-1.8469	2.01247e-08	TU10421	3.11816	2.5753e-05	TU66355	-1.27895	0.000188816	TU382	1.502	0.0361227	TU17521	-1.23238	0.00155384	TU78798	1.86251	0.00100769
TU77511	2.20301	1.40706e-06	TU71381	2.52151	2.68587e-09	TU71932	3.46591	1.93144e-18	TU1143	2.98293	3.41848e-15	TU78798	-1.49718	0.020946	TU43467	-2.38506	2.01916e-08	TU78798	-1.93713	2.64997e-05	TU69958	1.89604	0.00019074	TU59542	-2.44095	0.0361986	TU38030	2.2605	0.00155384	TU71341	-1.39389	0.00100769
TU49944	2.43459	1.46379e-06	TU73074	6.94025	2.72892e-09	TU39639	4.12325	2.04229e-18	TU81914	2.70367	3.61575e-15	TU11058	2.24781	0.020946	TU1982	-3.06934	2.35037e-08	TU46378	2.25763	2.65037e-05	TU18048	1.22343	0.000191297	TU79741	-1.67576	0.0364068	TU68729	-0.8936	0.00156504	TU3186	3.3196	0.00100769
TU66883	1.59591	1.51141e-06	TU1179	-6.96916	2.82434e-09	TU66961	5.66148	2.14032e-18	TU10431	3.36158	3.68066e-15	TU81696	-1.41284	0.020946	TU34871	2.54692	2.52048e-08	TU71581	2.83465	2.72764e-05	TU12702	-4.65722	0.000191297	TU44179	2.16041	0.0367754	TU24347	0.934352	0.00156706	TU40154	-1.27025	0.00105083
TU25402	-1.17465	1.55892e-06	TU45756	1.37834	2.90147e-09	TU19854	2.61536	2.4817e-18	TU74334	-5.16702	3.98924e-15	TU76685	1.34078	0.020946	TU28327	-2.11228	2.61697e-08	TU66886	4.09354	2.83164e-05	TU57470	-1.42825	0.000191297	TU43772	-2.54876	0.037411	TU9612	2.01877	0.00156863	TU77485	1.4872	0.00105433
TU16187	2.19351	1.55892e-06	TU39639	2.32007	3.0903e-09	TU50415	7.09842	2.67031e-18	TU10235	-3.31487	4.00817e-15	TU52043	1.79738	0.0210598	TU56174	-1.18877	2.64735e-08	TU45732	-2.62924	2.88265e-05	TU81168	-4.68814	0.00019503	TU22949	2.32379	0.0376446	TU53413	-0.998564	0.00156863	TU45756	-0.991042	0.00106593
TU37214	-4.03074	1.56367e-06	TU9142	4.70971	3.1103e-09	TU78403	6.07241	2.9962e-18	TU47340	-1.37571	4.32085e-15	TU19299	1.84304	0.0210598	TU39453	-1.47013	2.65943e-08	TU75789	2.2595	2.96935e-05	TU60966	-2.25645	0.000200996	TU66960	2.30792	0.0376446	TU10409	1.10265	0.00160077	TU77473	-2.45065	0.0010852
TU68051	-2.89909	1.5892e-06	TU14154	-2.74811	3.12076e-09	TU13035	-5.57841	3.14791e-18	TU80346	-2.78239	4.34794e-15	TU73705	1.06129	0.0212711	TU71881	2.86231	2.83612e-08	TU37213	-2.46285	2.97878e-05	TU38082	-1.12599	0.000203231	TU76487	0.615416	0.0376446	TU11549	1.20756	0.00165977	TU80704	-1.14978	0.00110088
TU28893	1.44084	1.69677e-06	TU79443	-2.29268	3.18143e-09	TU73371	-3.54562	3.26386e-18	TU41456	-3.29518	4.91457e-15	TU39453	-1.12264	0.0216244	TU80288	-3.14822	2.84539e-08	TU19444	1.39071	3.00795e-05	TU72754	-4.6371	0.000204406	TU71015	-1.26182	0.0385368	TU25190	1.04533	0.00170563	TU27142	1.25976	0.00113201
TU76704	1.33978	1.69677e-06	TU44215	-3.1959	3.18684e-09	TU76361	2.89456	3.31968e-18	TU2232	-3.86877	5.16387e-15	TU27771	-1.38279	0.0218523	TU41050	-6.13766	2.89653e-08	TU40272	-1.32911	3.00795e-05	TU57285	-1.75669	0.000206359	TU82082	-2.80897	0.0394437	TU77658	1.12985	0.00170963	TU78459	-1.85769	0.0011678
TU40255	-1.90714	1.69677e-06	TU27164	1.90791	3.37369e-09	TU76096	4.68068	3.3627e-18	TU66964	4.60997	5.42877e-15	TU62973	-2.46099	0.0222254	TU74166	-1.57816	2.89944e-08	TU67743	2.67291	3.01266e-05	TU73657	4.64474	0.000207702	TU15364	-2.00593	0.0398215	TU7516	1.65914	0.00171183	TU11014	-3.09696	0.00121027
TU30339	5.18892	1.69677e-06	TU72127	-3.2975	3.5392e-09	TU73916	2.16686	4.12882e-18	TU7129	-2.85424	6.23114e-15	TU65578	-1.63578	0.0222254	TU22009	-7.17341	2.94831e-08	TU10431	2.77427	3.06362e-05	TU11404	-1.65992	0.000207702	TU9027	-1.58176	0.0398215	TU84171	2.86907	0.00172635	TU58950	-1.66936	0.00123897
TU82435	5.27931	1.70078e-06	TU71014	-3.60737	3.6728e-09	TU58003	1.91203	4.24843e-18	TU22343	-4.73978	6.45734e-15	TU39775	1.70807	0.0225925	TU73703	2.44225	3.06572e-08	TU32313	-4.9141	3.08092e-05	TU58361	-3.22936	0.000210003	TU70590	1.39014	0.0398215	TU18962	-2.58202	0.00173199	TU42249	-1.44841	0.00124274
TU31266	-3.08567	1.71107e-06	TU73413	6.83911	3.76762e-09	TU1383	-2.29788	5.2133e-18	TU19893	-4.9935	6.72878e-15	TU39639	1.57192	0.0226302	TU71342	2.53029	3.09725e-08	TU81291	1.89211	3.18478e-05	TU77866	4.09304	0.000210393	TU52531	1.90208	0.040026	TU61084	1.36159	0.00175156	TU77924	-1.07704	0.00128373
TU69377	-2.88871	1.732e-06	TU77507	1.44775	3.91361e-09	TU9258	-1.71249	5.61012e-18	TU32851	-3.52736	6.83426e-15	TU44377	0.934961	0.0228367	TU29153	2.62925	3.09725e-08	TU52585	1.7866	3.219e-05	TU82143	-1.0626	0.000211961	TU69296	2.89605	0.040026	TU60573	1.52203	0.00177304	TU38185	-1.27756	0.00129102
TU76560	-1.31785	1.78413e-06	TU78625	-3.47048	4.03369e-09	TU60940	-1.43472	5.75142e-18	TU11053	1.94344	7.24851e-15	TU47475	-1.03927	0.02286	TU53103	-5.21932	3.55179e-08	TU52377	-2.23963	3.3069e-05	TU18089	-1.49703	0.000212326	TU61632	-2.22266	0.0401609	TU71969	1.12606	0.00178042	TU18406	1.39849	0.00130796
TU62651	-2.06324	1.7887e-06	TU47105	2.03947	4.09862e-09	TU52038	3.44353	5.80419e-18	TU75361	2.2322	7.89248e-15	TU63769	-1.99785	0.0230213	TU78519	5.69742	3.69194e-08	TU73635	-1.84435	3.41166e-05	TU23943	1.99307	0.000212727	TU81224	-1.52546	0.0404952	TU73751	2.16751	0.00178042	TU11047	-1.99275	0.00132914
TU77502	2.26712	1.79793e-06	TU25433	-2.41459	4.63213e-09	TU3578	-1.77813	6.05584e-18	TU31397	2.51566	7.97882e-15	TU9460	1.24897	0.0231554	TU79165	3.2757	3.73996e-08	TU67679	-3.17183	3.47805e-05	TU15059	2.46931	0.000216927	TU79610	2.66904	0.0404952	TU20003	2.34833	0.00179202	TU68250	1.53934	0.0013485
TU77466	1.356	1.79793e-06	TU40061	-1.31217	4.63213e-09	TU68729	1.77498	6.15034e-18	TU26933	-2.36475	9.20227e-15	TU78795	-1.11044	0.023197	TU22698	3.32344	3.81368e-08	TU43784	-3.74494	3.79423e-05	TU16728	0.829895	0.000220484	TU39567	1.01606	0.040738	TU42586	2.0639	0.00179659	TU71801	1.61712	0.00135063
TU20538	-1.71216	1.80568e-06	TU1459	6.97446	4.86643e-09	TU27594	-3.81899	6.70537e-18	TU46912	-2.69976	9.67242e-15	TU39798	1.2656	0.0232516	TU75190	-2.04615	3.8392e-08	TU69055	4.39146	3.79423e-05	TU52105	0.979658	0.000220528	TU80714	-1.55504	0.040738	TU2170	-1.72928	0.00180564	TU50053	-2.23438	0.0013734
TU75802	-3.84632	1.83627e-06	TU3752	1.88003	5.29683e-09	TU46745	-2.19393	7.20268e-18	TU67733	2.54423	1.04802e-14	TU52590	1.31475	0.0232516	TU5657	-1.90081	3.98012e-08	TU80124	-2.28167	3.81253e-05	TU35156	-1.68088	0.000222889	TU73919	1.17491	0.0411059	TU73140	-2.86217	0.00181667	TU82521	1.91726	0.0013734
TU22689	-2.84761	1.92605e-06	TU25127	3.84497	5.74068e-09	TU66883	6.28511	7.59817e-18	TU19869	-5.26579	1.08711e-14	TU69496	-1.68276	0.0234314	TU73919	1.6817	4.20718e-08	TU78873	2.85557	4.06633e-05	TU80551	-0.88438	0.00022645	TU10848	2.56559	0.0411059	TU73414	1.59386	0.00183175	TU29184	1.93298	0.00140374
TU44949	-2.0488	2.04686e-06	TU18871	-6.92538	5.79737e-09	TU50529	-10.6757	7.60545e-18	TU38140	-2.93711	1.09708e-14	TU22705	1.44946	0.023664	TU1321	4.04134	4.34585e-08	TU48992	-2.17437	4.10465e-05	TU23050	2.30501	0.000230974	TU74130	-1.48373	0.0411059	TU79150	-2.63215	0.00183175	TU49920	1.23935	0.00142059
TU76934	-2.28538	2.12053e-06	TU43026	-6.84955	6.05747e-09	TU15019	-3.6948	1.0783e-17	TU50240	9.38337	1.18376e-14	TU27530	1.39536	0.0238465	TU79697	-2.07667	4.36549e-08	TU33293	2.40867	4.12378e-05	TU32557	4.55481	0.000230974	TU61955	-2.92671	0.0412378	TU19850	-2.60105	0.00183175	TU24310	-1.1929	0.00143621
TU66862	1.66505	2.1411e-06	TU45118	-2.05681	6.14406e-09	TU52043	3.0901	1.13865e-17	TU63545	-9.18107	1.65132e-14	TU46685	0.879779	0.0241734	TU52590	2.43408	4.36896e-08	TU30033	-1.55804	4.21516e-05	TU45729	-1.52029	0.00023155	TU75827	1.81317	0.0412378	TU28277	1.6158	0.00193639	TU33159	-1.18799	0.00146536
TU16830	-1.4116	2.14509e-06	TU3578	-1.55842	6.29054e-09	TU79692	-1.74024	1.14639e-17	TU27164	2.06639	1.78055e-14	TU79645	-1.16332	0.0245598	TU18146	3.22548	4.46866e-08	TU23630	-2.64941	4.24542e-05	TU80344	-2.49061	0.000232648	TU18478	1.11482	0.0412378	TU78635	1.77788	0.00193831	TU72630	1.41151	0.00148475
TU80209	-1.85831	2.21213e-06	TU25428	-3.64336	6.44512e-09	TU73660	5.47658	1.23834e-17	TU74671	3.3104	1.86389e-14	TU78401	1.97417	0.0245598	TU10475	3.21333	4.55438e-08	TU74365	-3.46318	4.30831e-05	TU61625	-4.6441	0.000233822	TU75789	1.93827	0.0412378	TU42653	2.21887	0.00193831	TU34879	-1.67017	0.0015193
TU60434	2.485	2.2246e-06	TU73268	-1.48329	6.67089e-09	TU67929	-1.33822	1.25183e-17	TU19242	-3.34031	1.92798e-14	TU7063	-1.38628	0.025225	TU58671	5.10994	4.5974e-08	TU2038	-4.85682	4.41287e-05	TU71289	-3.41086	0.000238422	TU25840	1.34692	0.0412378	TU22775	0.938243	0.00193831	TU74118	-2.1556	0.00154656
TU77520	2.10649	2.26215e-06	TU42249	1.35037	6.82362e-09	TU2750	2.43403	1.26805e-17	TU80306	6.25428	2.18029e-14	TU17265	-0.894172	0.025225	TU62318	-6.93797	4.69785e-08	TU10487	-4.38349	4.44384e-05	TU62703	-1.89945	0.000247893	TU2480	0.912748	0.0412378	TU32102	1.74871	0.00193831	TU4169	1.18217	0.00154737
TU81959	-2.66572	2.27064e-06	TU77486	-2.98727	7.01018e-09	TU50743	2.00969	1.32305e-17	TU13761	-3.443	2.25412e-14	TU78395	1.85444	0.0253767	TU58053	-2.11373	4.73316e-08	TU73403	-4.78967	4.64468e-05	TU80394	-1.33418	0.000250219	TU4205	2.24864	0.0416133	TU40067	-2.72042	0.00193831	TU11530	-1.62115	0.0015627
TU36127	5.22223	2.33767e-06	TU2725	1.80491	7.63638e-09	TU12798	7.79201	1.39708e-17	TU50242	7.3087	2.63651e-14	TU78403	1.95322	0.025426	TU76684	3.14331	4.97345e-08	TU10458	2.55099	4.71605e-05	TU75192	-1.67862	0.000251693	TU72341	2.85817	0.0416904	TU65351	1.11834	0.00193831	TU60534	-3.53212	0.00163133
TU78918	-2.97869	2.35221e-06	TU12078	-6.78339	7.77015e-09	TU19451	2.82044	1.40405e-17	TU60433	5.7418	2.71365e-14	TU53921	-1.74614	0.0254725	TU38082	-1.57935	4.97345e-08	TU31318	-1.46656	4.92305e-05	TU20003	-3.38935	0.000253848	TU594	-1.84175	0.0421254	TU51171	2.13329	0.00197675	TU33920	-1.49727	0.00164082
TU39792	-1.48909	2.62158e-06	TU54365	2.98503	8.97169e-09	TU52823	-3.37705	1.53676e-17	TU82022	2.86519	3.44911e-14	TU29775	-2.01259	0.0255518	TU19007	-2.71863	5.00211e-08	TU65221	-2.49583	5.07348e-05	TU49323	-1.17239	0.000260405	TU82182	-1.4362	0.0421484	TU46570	-1.06432	0.00198127	TU19501	1.09966	0.00164122
TU30096	1.96253	2.67586e-06	TU9135	6.71804	9.15649e-09	TU17780	2.71473	1.55221e-17	TU60343	-5.00427	3.4705e-14	TU75558	-1.03125	0.0256923	TU18792	2.13824	5.36578e-08	TU76684	1.6524	5.13251e-05	TU21181	-2.13743	0.000260405	TU60671	-2.91579	0.0421497	TU43307	1.08687	0.00198828	TU76307	-2.22796	0.00164719
TU78943	1.72933	2.76408e-06	TU50308	-3.67861	9.81677e-09	TU10457	4.64033	1.6857e-17	TU77044	2.28821	3.62521e-14	TU75909	2.02702	0.0262622	TU72094	-4.12324	5.49842e-08	TU32400	4.81229	5.13251e-05	TU9771	-1.97788	0.000261645	TU66875	2.62911	0.0421497	TU783	2.0147	0.00203784	TU72549	3.46729	0.0016491
TU76092	1.95258	2.8958e-06	TU73538	-2.6149	9.8668e-09	TU73207	-3.43561	2.03026e-17	TU19885	-4.26372	3.6929e-14	TU43467	-1.18194	0.026451	TU76685	2.84055	5.64443e-08	TU76179	-1.74468	5.23784e-05	TU81937	1.65894	0.000268112	TU9135	-2.92206	0.0422902	TU19879	-1.76695	0.00207348	TU75277	-1.35061	0.00167396
TU27171	-5.07617	2.95328e-06	TU52823	-2.96172	1.00754e-08	TU76092	4.00331	2.27235e-17	TU31368	5.52126	3.78762e-14	TU70334	1.7206	0.02775	TU53055	-1.81081	5.75628e-08	TU10194	-1.77028	5.24496e-05	TU7481	4.51143	0.000268328	TU34835	1.03794	0.0422902	TU68337	-0.890989	0.00207348	TU80180	-1.38985	0.00172016
TU5597	2.02323	2.98032e-06	TU1982	-3.73564	1.03877e-08	TU6625	-1.26598	2.33432e-17	TU32429	2.23314	3.84135e-14	TU5784	-0.800199	0.02782	TU35948	6.60325	5.78518e-08	TU12798	4.77843	5.38313e-05	TU74058	-2.00885	0.000273685	TU9628	-2.03441	0.0426988	TU68016	1.91251	0.0020847	TU68017	-2.07374	0.00172016
TU72352	1.66418	3.34916e-06	TU45581	-6.72101	1.21797e-08	TU36828	-3.88492	2.53301e-17	TU82077	-5.46958	3.87622e-14	TU79163	1.82155	0.0283788	TU79658	-1.54335	5.80645e-08	TU16491	2.01172	5.45949e-05	TU13260	4.67125	0.000273685	TU32450	1.45431	0.0426988	TU73372	1.37535	0.00212562	TU74925	1.18432	0.00172016
TU65345	1.6602	3.34916e-06	TU47810	-4.00549	1.24357e-08	TU76059	-2.1337	2.64335e-17	TU15942	1.34595	4.01146e-14	TU76697	1.51478	0.0283788	TU73097	-2.77683	5.89807e-08	TU47528	4.78179	5.50417e-05	TU58394	-1.38881	0.000273685	TU1412	-2.90254	0.0430169	TU80346	1.16361	0.00212828	TU71544	1.86282	0.00172249
TU80734	2.27809	3.48179e-06	TU71932	1.70967	1.28925e-08	TU81720	3.27741	2.86766e-17	TU10458	3.15405	4.01146e-14	TU78375	1.99731	0.0283788	TU43564	2.96468	6.06919e-08	TU38456	-3.18304	5.58843e-05	TU68514	1.94528	0.000273685	TU52535	1.42519	0.0430351	TU27205	-1.04405	0.00212828	TU68562	-2.1489	0.00172529
TU76799	2.0064	3.50958e-06	TU54548	1.56097	1.30377e-08	TU71381	3.88338	2.86967e-17	TU78401	3.9759	4.10394e-14	TU35566	-1.75337	0.0283788	TU79145	2.84285	6.08101e-08	TU52531	2.6792	5.59417e-05	TU577	1.72737	0.000275175	TU33944	2.89584	0.0430351	TU7809	-2.74566	0.00213157	TU78651	-1.97759	0.00173651
TU58674	-4.25282	3.53813e-06	TU76561	-1.46706	1.39848e-08	TU46239	-3.33659	3.47104e-17	TU76643	3.95742	4.20024e-14	TU15058	1.26479	0.0284382	TU74037	-2.05344	6.18635e-08	TU76717	1.63016	5.61135e-05	TU40649	-1.58963	0.000278795	TU66514	-0.694497	0.0434676	TU25544	-2.92903	0.0022014	TU72763	1.57126	0.00176456
TU16839	-1.83934	3.58924e-06	TU77170	-1.4966	1.41242e-08	TU72236	-4.12431	3.6483e-17	TU66886	6.17213	4.28827e-14	TU76715	1.41667	0.0285175	TU70437	-2.09221	6.42618e-08	TU72236	-2.15716	5.69997e-05	TU33159	-0.845242	0.00028086	TU17393	-1.03149	0.0437923	TU80480	-0.978198	0.0022014	TU78772	2.52329	0.00177127
TU52933	-3.04408	3.66203e-06	TU64804	-1.52674	1.42528e-08	TU74860	-2.04207	4.03051e-17	TU78384	3.46619	4.28827e-14	TU70437	-1.24282	0.0287589	TU45749	6.59493	6.62165e-08	TU74534	-3.49506	5.71976e-05	TU64677	-1.53375	0.000281909	TU13146	-1.24522	0.0437923	TU19337	-1.28954	0.00223003	TU39740	-0.931058	0.00182322
TU22678	-2.42904	3.66203e-06	TU19894	-3.89442	1.42528e-08	TU76710	4.48953	5.19854e-17	TU78405	3.6941	4.28827e-14	TU56355	-1.10795	0.0287589	TU38030	-5.35029	6.76117e-08	TU43579	-1.68963	5.75471e-05	TU77053	-2.46186	0.000290686	TU14917	-1.03359	0.0437923	TU10483	-1.50534	0.00223003	TU73412	-1.40281	0.00187407
TU22695	-2.74787	3.68765e-06	TU12725	-3.20828	1.556e-08	TU10462	4.20533	5.52767e-17	TU45770	6.22041	4.7114e-14	TU40255	-0.966516	0.0287589	TU17674	-6.92691	6.95269e-08	TU76320	4.83018	5.84377e-05	TU44289	-1.97051	0.000299074	TU12833	2.91591	0.0437923	TU49905	-1.25789	0.00223003	TU80963	1.65874	0.0019569
TU22690	-2.72218	3.88133e-06	TU62973	-4.77637	1.58389e-08	TU44530	-2.06366	6.41592e-17	TU50239	5.53286	4.78611e-14	TU26780	1.91156	0.0288298	TU42253	2.75134	6.95269e-08	TU76705	1.83311	6.10076e-05	TU25435	1.40893	0.000319269	TU80934	2.50549	0.0445866	TU28278	1.43066	0.00223003	TU69556	2.87664	0.00197964
TU54407	2.49061	3.88133e-06	TU19845	1.78786	1.59628e-08	TU67733	2.95016	6.89045e-17	TU80969	-2.89566	5.61988e-14	TU31958	-1.91692	0.0289641	TU84519	-5.26071	7.06523e-08	TU41418	2.67744	6.43331e-05	TU76067	4.46191	0.000325693	TU40182	1.54266	0.0455098	TU18770	-1.06076	0.00223254	TU47845	-1.294	0.00197989
TU17780	2.01388	3.88133e-06	TU40068	-5.20545	1.6364e-08	TU29176	-5.41193	7.21636e-17	TU28905	4.73503	6.70257e-14	TU76701	1.4001	0.0289641	TU63830	3.2965	7.13969e-08	TU18836	2.77211	6.43722e-05	TU609	-1.63501	0.000327677	TU78337	2.51444	0.0455098	TU83744	1.5956	0.00223436	TU72198	-1.25037	0.00199049
TU12578	-2.00894	3.93132e-06	TU73240	2.49856	1.67525e-08	TU73751	2.67606	7.90356e-17	TU19864	-4.39476	7.45917e-14	TU75748	1.0972	0.0289641	TU40232	-3.7628	7.44346e-08	TU78625	-2.1768	6.43722e-05	TU17512	1.66858	0.000330083	TU36027	-2.30454	0.046542	TU30707	1.00424	0.00223436	TU420	1.16334	0.0020044
TU50989	-4.28765	4.05584e-06	TU1180	-1.89283	1.70536e-08	TU78518	7.68338	9.06598e-17	TU83714	-4.42402	7.61753e-14	TU25840	1.15993	0.0289641	TU25840	3.72209	7.88556e-08	TU19860	-4.75011	6.43722e-05	TU14591	-1.23809	0.000336176	TU69468	1.0888	0.0471368	TU63207	2.05527	0.002243	TU71676	1.68094	0.0020044
TU77512	2.01493	4.05896e-06	TU52814	-3.65764	1.78477e-08	TU71969	-2.67992	1.01142e-16	TU80201	-2.63029	7.6771e-14	TU13144	-1.57727	0.0294606	TU29176	-2.74759	7.93556e-08	TU55975	-1.09386	6.48226e-05	TU28327	-1.57983	0.000338726	TU38933	1.40363	0.0474753	TU79082	1.03969	0.002243	TU14894	1.47403	0.00201023
TU50413	2.02035	4.13251e-06	TU3678	-1.42607	1.811e-08	TU19921	9.79714	1.14504e-16	TU78537	3.39984	7.99288e-14	TU73397	-1.65877	0.0296888	TU83714	-2.3614	8.23413e-08	TU72209	-1.88135	6.48226e-05	TU76513	-0.963736	0.000343389	TU33173	2.6808	0.04913	TU79098	0.767188	0.00230379	TU66224	1.81598	0.00204142
TU76705	1.52485	4.13767e-06	TU19242	-2.75147	1.84882e-08	TU70441	-6.07556	1.14586e-16	TU75242	5.0291	8.24738e-14	TU78518	1.96726	0.0296947	TU80225	-1.72206	8.45699e-08	TU62539	-4.05721	6.48867e-05	TU45747	4.40929	0.000350865				TU64327	1.48792	0.00232239	TU77253	-3.17299	0.00204299
TU8405	1.53932	4.26665e-06	TU73696	2.52091	1.93243e-08	TU3902	-2.95242	1.27531e-16	TU26025	-1.84553	8.30875e-14	TU12798	2.30995	0.0297368	TU76717	2.93062	8.55525e-08	TU66887	4.24288	6.8277e-05	TU37493	-2.23993	0.000353566				TU10460	-1.68163	0.00232491	TU40647	-1.75627	0.00204748
TU72714	-2.60235	4.26665e-06	TU60533	-3.4897	2.28848e-08	TU82021	3.84967	1.37739e-16	TU29925	-8.99023	8.31148e-14	TU76713	2.0579	0.0300365	TU39648	4.15116	8.68243e-08	TU80872	1.89479	6.90888e-05	TU32553	4.47517	0.000371672				TU67448	-1.31762	0.00233278	TU198	-1.55968	0.00205121
TU39785	-2.01669	4.4759e-06	TU47080	-1.22436	2.39831e-08	TU67731	3.53456	1.49644e-16	TU73917	2.27346	8.5549e-14	TU76705	1.38486	0.0300365	TU49160	-1.91365	8.83684e-08	TU76710	1.8962	7.12121e-05	TU13621	-1.63246	0.000373007				TU19297	-2.84873	0.00234873	TU29814	2.80457	0.00211124
TU76687	1.77676	4.47679e-06	TU76947	-2.75067	2.44472e-08	TU17302	6.16757	1.52275e-16	TU10460	2.76882	8.88067e-14	TU79149	2.08121	0.0305288	TU3668	-2.05234	9.04103e-08	TU9999	1.92797	7.12121e-05	TU47016	-2.53006	0.000377284				TU53213	1.39261	0.00235716	TU71545	1.39139	0.00212522
TU36706	2.58848	4.53546e-06	TU83714	-3.75707	2.54302e-08	TU78117	-3.99212	1.72541e-16	TU73397	-7.88358	1.35416e-13	TU29459	1.02089	0.0307906	TU78370	6.78642	9.04103e-08	TU50239	3.73993	7.17309e-05	TU70861	1.52837	0.000382509				TU16839	-1.9681	0.00237555	TU76188	-1.9372	0.00217247
TU72449	5.02845	4.5548e-06	TU73954	-1.76539	2.59761e-08	TU82077	-5.6195	1.80384e-16	TU69044	5.46761	1.50424e-13	TU22698	1.46551	0.0308101	TU23943	2.34061	9.06755e-08	TU40649	1.65963	7.29908e-05	TU80952	4.02216	0.00038364				TU79421	2.33497	0.00242597	TU35489	-2.96589	0.00217272
TU81622	-1.34904	5.01349e-06	TU55973	-2.80735	2.59761e-08	TU49971	2.13887	1.80484e-16	TU12731	-3.36845	1.59976e-13	TU12799	-1.87561	0.0308921	TU75900	-1.83261	9.66744e-08	TU75777	2.40182	7.30176e-05	TU63830	2.04488	0.000387328				TU53336	-2.67526	0.00243969	TU43828	1.59837	0.00217285
TU73984	-4.98145	5.13987e-06	TU39761	6.6107	2.70252e-08	TU58533	2.56981	1.92011e-16	TU50599	5.58006	1.70462e-13	TU81345	-1.82896	0.0309892	TU48464	-3.0325	9.66744e-08	TU17600	-3.42264	7.37824e-05	TU47728	1.82642	0.000389825				TU19870	-2.38317	0.00244592	TU49362	-2.92813	0.0021927
TU77516	2.16243	5.13987e-06	TU52038	2.43669	2.71153e-08	TU75949	-2.26038	2.23099e-16	TU28025	-4.5614	1.85108e-13	TU76064	1.47668	0.0309892	TU79147	2.93902	9.66744e-08	TU81958	2.01185	7.3845e-05	TU63135	-1.15757	0.000391387				TU18758	-1.53133	0.00245962	TU50024	-1.07284	0.00222965
TU78587	-1.67095	5.16042e-06	TU81958	-2.32785	2.72752e-08	TU78358	-4.04871	2.44137e-16	TU38956	-1.7928	1.85108e-13	TU54488	1.07661	0.0310444	TU81520	1.68367	9.99172e-08	TU47117	-2.78809	7.44806e-05	TU75242	4.5626	0.000404006				TU58939	2.27679	0.0024844	TU12725	1.30021	0.00223057
TU25394	-1.10267	5.18625e-06	TU80306	4.90114	2.73012e-08	TU40648	-4.46947	2.70551e-16	TU30184	-8.8249	1.99885e-13	TU79170	1.63662	0.031162	TU80811	-1.95753	1.00557e-07	TU73971	-1.70458	7.67856e-05	TU8983	1.61388	0.000421064				TU19888	-1.53284	0.0024844	TU3105	1.2923	0.00224623
TU40954	-4.96677	5.21191e-06	TU75787	2.65178	2.82785e-08	TU29154	1.96366	2.79942e-16	TU5289	-2.37271	2.10595e-13	TU79168	1.84309	0.0314519	TU29772	-4.56507	1.03073e-07	TU78686	-2.12561	7.81675e-05	TU50999	-1.49571	0.000423333				TU79481	1.66086	0.0024844	TU36118	-1.72867	0.00225302
TU66784	-2.33747	5.26015e-06	TU49469	-6.63709	2.83983e-08	TU23535	-3.09029	2.80243e-16	TU35147	7.85031	2.14769e-13	TU16859	1.65503	0.031575	TU66884	4.56064	1.03882e-07	TU71881	1.74673	7.95177e-05	TU42497	-1.60301	0.000427221				TU48087	1.33808	0.00253565	TU65990	1.31359	0.00225302
TU40562	1.64933	5.48777e-06	TU76343	-3.38498	2.83983e-08	TU38141	-2.81876	2.9134e-16	TU54935	-1.91739	2.32178e-13	TU44382	0.897158	0.0316165	TU39785	3.91345	1.03882e-07	TU16849	1.6645	7.95256e-05	TU42435	-2.29397	0.000431364				TU40191	2.06028	0.00253565	TU80395	-1.09515	0.00227814
TU19242	-2.28389	5.82868e-06	TU79670	-3.66394	2.87113e-08	TU34301	1.8622	3.36186e-16	TU33141	2.85373	2.4135e-13	TU80288	-1.68443	0.0316352	TU53973	2.53199	1.06339e-07	TU68279	1.72746	8.05655e-05	TU29498	1.75756	0.000431364				TU68765	1.11681	0.00253565	TU15091	-1.10717	0.0022815
TU27783	1.73416	5.99748e-06	TU20528	-1.54498	2.91324e-08	TU74653	-2.54475	3.39473e-16	TU26033	-2.1829	2.5167e-13	TU71196	-1.06978	0.0321564	TU30776	-1.69711	1.06696e-07	TU82204	1.70774	8.06744e-05	TU25423	1.50399	0.00043178				TU47499	2.79287	0.00253565	TU77030	-1.10687	0.00229669
TU23050	1.67484	7.16491e-06	TU71931	1.41757	2.97864e-08	TU76706	5.12595	3.43774e-16	TU76647	3.57276	2.78397e-13	TU8917	-1.35086	0.0321564	TU16780	-3.16049	1.069e-07	TU77867	4.75278	8.15353e-05	TU16861	2.08592	0.000432056				TU34835	-2.09246	0.00254995	TU53072	1.12665	0.00236091
TU20153	-2.51492	7.16491e-06	TU72385	-3.58956	3.13146e-08	TU73326	-2.70745	3.51059e-16	TU49948	3.78751	2.78397e-13	TU5790	-2.31787	0.0321564	TU22678	2.95145	1.08463e-07	TU76695	1.90426	8.16273e-05	TU22554	-1.22567	0.000439325				TU76623	1.28618	0.00267874	TU51705	-2.75415	0.00238601
TU23933	-1.44102	7.19857e-06	TU23751	-5.46004	3.19067e-08	TU73397	-8.87189	3.84999e-16	TU77577	-4.34263	2.84674e-13	TU24795	-1.77247	0.0322814	TU67929	-1.30156	1.08569e-07	TU52680	1.3823	8.33929e-05	TU10462	2.4006	0.000439615				TU18961	1.95727	0.00267878	TU11003	3.04409	0.00238601
TU81786	-2.85394	7.27681e-06	TU50547	-3.00252	3.21404e-08	TU74405	-3.19755	4.01407e-16	TU50999	2.04549	3.26916e-13	TU19925	1.55009	0.0322814	TU18960	-1.9058	1.08905e-07	TU28373	-1.60264	8.44707e-05	TU47009	-2.71279	0.000449093				TU67321	1.19598	0.00269595	TU63428	-1.28634	0.00238601
TU58396	-4.90659	7.31845e-06	TU81136	2.4901	3.21404e-08	TU37434	-1.75428	4.02368e-16	TU80760	3.79756	3.26916e-13	TU11053	1.73921	0.0322933	TU64677	-2.31286	1.15332e-07	TU24795	-2.22793	8.44707e-05	TU52456	-0.939564	0.000460824				TU73353	1.97765	0.00269595	TU74192	-2.2073	0.0024095
TU47228	-3.80411	7.36745e-06	TU34282	1.98072	3.21404e-08	TU76702	9.70174	4.37624e-16	TU68405	-4.26135	3.41959e-13	TU76717	1.15373	0.0324258	TU31072	-1.40881	1.17179e-07	TU19971	2.20503	8.48898e-05	TU78314	1.01177	0.000476005				TU60996	-1.89341	0.00276262	TU66984	-2.78934	0.00241864
TU52051	-2.49234	7.37472e-06	TU688	-2.65119	3.34761e-08	TU66960	5.13431	4.50725e-16	TU30822	2.59491	3.54884e-13	TU29147	1.44777	0.0324258	TU79834	6.41776	1.2195e-07	TU12832	4.75231	8.50316e-05	TU46586	4.41909	0.000491994				TU13536	1.15393	0.00281632	TU30707	-1.01098	0.00242516
TU66875	1.99908	7.42692e-06	TU16725	2.56521	3.36329e-08	TU77345	-3.4364	5.63556e-16	TU19845	1.99058	3.60443e-13	TU64509	-1.84994	0.0325978	TU79704	-2.34656	1.25392e-07	TU25127	4.05364	8.54675e-05	TU68016	-2.5033	0.000494978				TU79216	1.05989	0.00282567	TU43388	3.05681	0.00243532
TU23943	-1.60164	7.48821e-06	TU76059	-1.72497	3.37735e-08	TU79705	-2.56161	5.98694e-16	TU49945	3.47051	3.65921e-13	TU10462	1.46872	0.0326257	TU29457	3.31721	1.34033e-07	TU76700	2.04882	8.58321e-05	TU29476	1.69574	0.000494978				TU43264	-2.87202	0.00283544	TU27412	-1.352	0.00243532
TU76685	1.50315	7.48821e-06	TU81941	-6.81965	3.43601e-08	TU60026	-3.26887	6.1264e-16	TU10693	2.95535	3.94215e-13	TU65718	-1.51323	0.0329333	TU21146	3.92434	1.47667e-07	TU9008	-4.7333	8.58321e-05	TU44940	1.61805	0.000502326				TU20481	1.44998	0.00287974	TU29935	-2.48324	0.00243532
TU68050	-2.55905	7.56953e-06	TU60434	3.74794	3.70016e-08	TU2725	2.92152	6.1264e-16	TU30799	-1.31485	4.12071e-13	TU17562	1.5695	0.0329681	TU64614	2.54755	1.50556e-07	TU7220	-3.93974	8.98994e-05	TU49837	-1.92362	0.00050606				TU10925	2.59348	0.00288609	TU76305	-1.61158	0.00243532
TU25405	-4.9176	7.60286e-06	TU60034	4.91698	3.90999e-08	TU29155	2.09995	7.48786e-16	TU10417	3.7213	4.42635e-13	TU35948	2.39677	0.0330114	TU32817	-2.90276	1.51358e-07	TU10447	2.44704	9.04742e-05	TU18383	1.04222	0.00050606				TU63135	1.19896	0.00292691	TU43264	3.38985	0.00244701
TU22700	-2.24668	8.33238e-06	TU62933	2.11052	4.15768e-08	TU76393	-2.06652	7.70889e-16	TU61631	-5.92273	4.80844e-13	TU56229	1.86652	0.0335722	TU27594	-2.56998	1.55584e-07	TU30872	2.49976	9.24882e-05	TU81520	1.29231	0.000517103				TU9999	1.74168	0.00295035	TU17263	-1.16737	0.00245098
TU81790	-2.53009	8.33398e-06	TU25435	-2.20215	4.20506e-08	TU52975	-2.96516	1.02091e-15	TU20538	-2.13005	5.0254e-13	TU43307	-0.64306	0.0335722	TU79999	-1.16307	1.65332e-07	TU69054	4.70852	9.26835e-05	TU63378	-1.00154	0.000517906				TU72451	1.86167	0.00299689	TU79290	-1.58119	0.00248221
TU78355	-3.66588	9.21451e-06	TU52822	-3.0203	4.33127e-08	TU67321	-2.6223	1.07171e-15	TU23050	3.05317	5.03649e-13	TU64614	1.22365	0.0336934	TU10426	4.79741	1.65332e-07	TU10419	3.11188	9.46855e-05	TU5523	2.04983	0.000529556				TU80811	1.12973	0.0030258	TU70008	-1.48866	0.00252232
TU74854	-2.12539	9.31068e-06	TU71031	-5.00569	4.58114e-08	TU75099	3.6549	1.14674e-15	TU75774	3.86868	5.041e-13	TU31788	-0.995385	0.0337655	TU66961	4.4045	1.6648e-07	TU28062	2.02613	9.46855e-05	TU52582	2.0261	0.000530487				TU74026	1.42356	0.00307408	TU77399	-2.82385	0.00264611
TU58403	-4.27437	9.6911e-06	TU80967	-3.75617	4.61377e-08	TU81954	3.31607	1.2028e-15	TU47318	-8.43238	5.42407e-13	TU9760	-1.66253	0.0338448	TU68544	1.62878	1.72532e-07	TU19879	-2.43339	9.69986e-05	TU30191	-1.04263	0.000550618				TU44382	-1.49171	0.00310631	TU49253	3.36422	0.00275354
TU60432	2.23591	9.89532e-06	TU52000	5.52118	4.65791e-08	TU27164	3.77516	1.26829e-15	TU29290	-2.07537	5.49136e-13	TU76590	2.18899	0.0342442	TU37213	-3.19221	1.72532e-07	TU45735	-3.63357	9.69986e-05	TU79064	-0.863843	0.000582189				TU61188	1.81261	0.00323875	TU47828	-1.48557	0.00280117
TU30823	1.27221	1.02649e-05	TU25922	-6.51868	4.70195e-08	TU5517	1.97406	1.35502e-15	TU13693	1.73211	6.06817e-13	TU77553	1.49936	0.0342442	TU68540	-3.32086	1.73031e-07	TU17598	-1.75384	9.81622e-05	TU47499	-3.81782	0.000582391				TU38902	-0.829304	0.00327044	TU34155	-3.42265	0.00280117
TU8942	3.42266	1.07462e-05	TU82022	2.83	4.8423e-08	TU81914	3.49332	1.39066e-15	TU81292	2.3561	6.47746e-13	TU73461	0.878731	0.0342442	TU25401	1.95081	1.73789e-07	TU5657	-1.68786	0.000101246	TU22343	-2.15598	0.000600009				TU48506	-1.32257	0.00327696	TU34827	2.50303	0.00280117
TU69567	3.12593	1.11566e-05	TU24347	1.0385	4.8423e-08	TU70852	-1.55596	1.45653e-15	TU1588	1.8667	6.50278e-13	TU47526	1.70683	0.0342442	TU47772	1.25299	1.8383e-07	TU73705	1.69817	0.000101584	TU73168	-4.41699	0.000600009				TU84422	-1.20525	0.00333549	TU19971	-1.53735	0.00281276
TU77304	-1.50642	1.13842e-05	TU30799	-1.22467	4.91672e-08	TU44215	-4.23559	1.4665e-15	TU6984	6.93097	7.13377e-13	TU66774	-2.24329	0.0345983	TU54944	-2.12439	1.8383e-07	TU78772	2.46202	0.000102295	TU57851	-1.83778	0.000604965				TU74190	1.40389	0.00334215	TU52734	2.17763	0.00284661
TU33979	-1.99416	1.13988e-05	TU1518	6.50039	4.97439e-08	TU72349	5.26403	1.53416e-15	TU43178	-2.86936	8.40023e-13	TU33062	-1.50182	0.0345983	TU47166	2.47562	1.84489e-07	TU66876	3.59473	0.000103498	TU80970	1.562	0.000608875				TU44813	1.89286	0.00334518	TU39684	1.06923	0.00288843
TU66531	1.25191	1.20065e-05	TU152	-3.98196	5.35158e-08	TU4327	3.06339	1.57383e-15	TU20123	-4.42434	8.40023e-13	TU59550	-1.84368	0.0345983	TU68467	2.97838	1.89247e-07	TU71932	2.26181	0.000105297	TU52285	-0.941859	0.000608881				TU60417	2.35781	0.00337048	TU81937	1.48188	0.00289338
TU1627	-1.94045	1.25292e-05	TU78405	3.27229	5.47011e-08	TU38652	-1.05306	1.60431e-15	TU74487	-1.72508	8.43605e-13	TU76364	2.20265	0.0348032	TU26450	-2.27018	1.89494e-07	TU76341	1.19874	0.000107382	TU5507	1.297	0.000629803				TU62618	1.38904	0.00342583	TU28164	1.63778	0.00289829
TU1581	-3.02959	1.2764e-05	TU60432	3.49401	5.88903e-08	TU29127	2.89939	1.63865e-15	TU82513	-4.51303	9.37039e-13	TU4039	0.95077	0.0349927	TU18005	-1.21442	1.89928e-07	TU26465	-3.47445	0.000108034	TU80818	-1.73075	0.000629803				TU3592	1.5419	0.00350673	TU715	1.63067	0.00294545
TU66870	1.7261	1.29168e-05	TU46912	-2.33261	6.00816e-08	TU17640	-9.5885	1.88956e-15	TU80936	4.54759	9.45509e-13	TU6370	-1.98904	0.0349927	TU76950	-2.19045	1.96303e-07	TU19925	2.69351	0.000113267	TU19308	1.05939	0.000632148				TU66238	-2.24874	0.00351003	TU78807	2.89046	0.00296142
TU30333	1.88456	1.35394e-05	TU36419	-1.67776	6.14393e-08	TU78400	5.50628	1.9056e-15	TU29184	-4.20782	9.86636e-13	TU19489	-1.65127	0.0356617	TU54332	4.61988	1.97435e-07	TU74907	1.76679	0.000116341	TU69937	0.79729	0.000641985				TU80970	-1.15644	0.00351003	TU75257	3.3367	0.00296498
TU76093	2.3363	1.37331e-05	TU28903	3.72918	6.14393e-08	TU73917	2.5378	2.01218e-15	TU78406	3.69423	1.03283e-12	TU16495	1.51863	0.0357916	TU4327	2.4921	1.98891e-07	TU2317	-4.74562	0.000116696	TU9826	-2.98447	0.000646703				TU38954	-1.26772	0.00360053	TU30694	-1.17743	0.00296498
TU28158	-3.01758	1.4867e-05	TU198	-3.10392	6.14401e-08	TU1121	-2.91177	2.05797e-15	TU71931	2.44056	1.06585e-12	TU62948	1.97714	0.0360396	TU1935	-6.58621	1.9973e-07	TU39803	2.18578	0.000118055	TU69961	1.96015	0.000647377				TU21170	1.74681	0.00366704	TU35145	-3.17686	0.00298207
TU78387	1.9879	1.50559e-05	TU22702	-1.74598	6.39745e-08	TU76944	-3.87848	2.15506e-15	TU22777	-2.99651	1.06898e-12	TU32291	-2.11888	0.036178	TU62927	3.13607	2.17291e-07	TU81916	2.32106	0.000118929	TU47166	1.82391	0.000651503				TU78387	-2.35454	0.00366704	TU14473	-1.52083	0.00299422
TU44098	-3.12192	1.53625e-05	TU74714	-1.7189	6.39745e-08	TU17627	1.71795	2.20724e-15	TU19308	-1.65463	1.06898e-12	TU2746	1.1041	0.0366677	TU74190	-2.22611	2.19457e-07	TU75786	2.33705	0.000119605	TU71196	-1.27485	0.000667803				TU22725	-2.71951	0.00378974	TU43307	-1.26017	0.00301057
TU67200	-3.23049	1.61225e-05	TU45252	-1.25771	6.46116e-08	TU9143	4.47948	2.54913e-15	TU77493	-2.56432	1.10107e-12	TU42254	1.44918	0.0367859	TU10457	3.65679	2.38443e-07	TU76679	1.65327	0.000119605	TU16819	-2.24866	0.000667803				TU1452	1.53925	0.00384237	TU64975	-2.1836	0.00303819
TU58675	-4.18465	1.65714e-05	TU10805	6.42533	6.48202e-08	TU71389	2.17823	2.58247e-15	TU65345	2.81507	1.22334e-12	TU80929	-1.33169	0.0367859	TU19453	1.46619	2.39703e-07	TU50719	-4.60353	0.000123148	TU2035	-3.26737	0.000671932				TU79659	0.86676	0.00384237	TU17304	-2.24751	0.00305337
TU77507	1.57145	1.67204e-05	TU14893	-3.35512	6.62796e-08	TU60442	6.00056	3.17969e-15	TU53167	8.37795	1.30729e-12	TU68561	-1.64011	0.0367859	TU39652	3.97388	2.46028e-07	TU52608	2.15067	0.000126524	TU17803	2.58515	0.000680364				TU1318	-1.84861	0.00384256	TU13736	2.03696	0.00306414
TU9999	1.70024	1.68321e-05	TU28278	-5.02205	6.81854e-08	TU34018	1.85468	3.95574e-15	TU40886	8.34183	1.48248e-12	TU7693	-2.14889	0.0372423	TU5523	2.94083	2.53912e-07	TU75873	-2.25316	0.000128834	TU7519	-1.78231	0.000684516				TU53202	1.85158	0.00384256	TU74165	-1.84627	0.00306414
TU33626	4.86608	1.7328e-05	TU39652	1.77095	7.47189e-08	TU80652	-1.60479	4.355e-15	TU78640	5.76322	1.48347e-12	TU76710	1.28052	0.0372844	TU15058	3.10458	2.54741e-07	TU36027	-3.84668	0.000129847	TU69752	1.80581	0.000699357				TU43400	1.66257	0.00384256	TU81659	1.05214	0.00318225
TU76679	1.49004	1.75993e-05	TU45450	3.20489	7.70154e-08	TU80288	-2.72219	4.91806e-15	TU1124	-2.47279	1.56376e-12	TU25127	2.07206	0.0379389	TU77021	-1.36732	2.55449e-07	TU10426	2.63342	0.000131589	TU73182	-3.23802	0.000701241				TU72747	-1.55169	0.00384256	TU79226	-1.47996	0.00318403
TU44376	1.66371	1.83749e-05	TU5597	2.45711	8.19877e-08	TU52680	1.82684	4.98864e-15	TU73340	2.31539	1.56657e-12	TU68279	1.3718	0.0379389	TU18770	1.76973	2.57241e-07	TU42358	-1.58432	0.000133098	TU73095	-1.85165	0.000704368				TU32546	-2.82569	0.00385351	TU45597	3.1664	0.00318403
TU66884	1.79672	1.87846e-05	TU9485	-6.67039	8.52157e-08	TU58093	-3.19307	6.48996e-15	TU31933	-2.1687	1.57387e-12	TU32818	-1.84521	0.0382581	TU32800	-3.5252	2.57432e-07	TU27771	-2.09752	0.000134795	TU18789	1.27623	0.000704368				TU17640	1.70824	0.00385351	TU78076	-0.955256	0.0031844
TU152	-3.21623	1.88282e-05	TU46662	-2.71736	8.61736e-08	TU15273	1.25557	6.64217e-15	TU78382	3.45093	1.69289e-12	TU81297	1.57844	0.0382581	TU10430	3.82416	2.57432e-07	TU52610	1.59604	0.000135126	TU75108	-4.38876	0.000704368				TU50790	1.66586	0.00385351	TU33461	-1.88857	0.00319884
TU13536	-2.19931	1.88793e-05	TU81555	2.11323	9.09589e-08	TU78370	9.206	6.95166e-15	TU81932	-2.57415	1.69624e-12	TU77876	0.754286	0.0389569	TU5321	2.1783	2.61866e-07	TU75748	1.47388	0.000138342	TU77201	1.50854	0.000711609				TU17656	-1.5272	0.00393238	TU80730	-1.87832	0.00321225
TU76681	1.20477	1.90366e-05	TU29184	-3.84181	9.10527e-08	TU25870	9.21402	7.20331e-15	TU78404	3.74214	1.92351e-12	TU40996	-0.93011	0.0395124	TU68337	1.32727	2.6546e-07	TU53933	-2.52843	0.000144662	TU80937	3.34074	0.000711609				TU25393	-1.02106	0.00394478	TU14071	3.104	0.00323211
TU76700	1.41327	1.94392e-05	TU52144	2.78623	9.15024e-08	TU594	-6.18671	7.2624e-15	TU33774	-2.62612	2.14914e-12	TU76934	1.16387	0.0397456	TU69170	-1.83615	2.71104e-07	TU73134	-4.58205	0.000144662	TU44530	-1.15641	0.00071808				TU78460	1.28995	0.00400901	TU29178	-1.93483	0.00324456
TU75098	2.56945	1.99698e-05	TU80761	2.84236	9.35462e-08	TU399	3.16467	7.2624e-15	TU29930	-8.32443	2.15495e-12	TU2744	1.47319	0.0397456	TU44813	-3.46126	2.8079e-07	TU76361	1.53353	0.000145636	TU29188	-2.04864	0.00072623				TU76451	0.873361	0.00407398	TU2124	-1.39356	0.00341349
TU82023	2.08256	1.99698e-05	TU10947	2.54788	9.5442e-08	TU33689	2.15032	7.37363e-15	TU10443	3.78727	2.2791e-12	TU30263	1.03199	0.0397456	TU53921	-2.9049	3.08596e-07	TU10682	2.48978	0.000148284	TU82082	-3.93741	0.000755897				TU44841	-1.13249	0.00409144	TU75960	-1.73119	0.00343281
TU31369	1.63035	2.00695e-05	TU75949	-1.9576	9.62291e-08	TU66879	9.07336	7.41827e-15	TU80946	4.93226	2.3302e-12	TU69837	-2.38164	0.0397456	TU34018	1.56619	3.25044e-07	TU1318	2.01002	0.000159445	TU9733	-1.25491	0.000758667				TU18048	-1.14127	0.00410591	TU39339	3.03294	0.00348542
TU74774	-1.92721	2.01496e-05	TU40649	1.80804	1.01817e-07	TU80200	-3.22798	1.04209e-14	TU73954	-2.22298	2.37556e-12	TU20153	-1.17881	0.0397456	TU18070	3.13049	3.64536e-07	TU7694	4.59184	0.000160719	TU42526	-3.25098	0.00076616				TU59611	-1.0924	0.00411826	TU78187	-1.99127	0.00351839
TU50107	2.39542	2.04807e-05	TU18397	-1.03861	1.03265e-07	TU24310	-2.08862	1.07665e-14	TU19859	-4.69435	2.39909e-12	TU39943	-1.78423	0.0397456	TU35974	-6.84557	3.72792e-07	TU47475	-0.994195	0.000167581	TU78408	3.58465	0.000769545				TU31016	1.13937	0.00414179	TU3677	-2.02223	0.00351839
TU28123	1.75854	2.04807e-05	TU72500	-2.34165	1.03399e-07	TU75780	4.09835	1.13719e-14	TU745	-8.4672	2.54487e-12	TU78406	2.04539	0.0397456	TU379	1.15184	3.85016e-07	TU57285	-2.0802	0.000178437	TU80288	-1.30399	0.000776834				TU83045	1.9996	0.00414885	TU7456	3.02589	0.00352351
TU16729	-1.41232	2.04807e-05	TU78230	-1.59933	1.03957e-07	TU63545	-9.57783	1.14311e-14	TU82504	-2.96883	2.65593e-12	TU39792	1.33038	0.0400272	TU77093	-1.81517	3.87531e-07	TU13260	3.68194	0.000178437	TU54251	4.30192	0.000805775				TU79537	1.18274	0.00416821	TU80200	-1.584	0.00357277
TU23918	3.84137	2.06654e-05	TU28373	-1.58857	1.03963e-07	TU29499	2.40186	1.20826e-14	TU66767	5.36338	2.89589e-12	TU78516	1.88831	0.040143	TU58441	-2.51437	3.87961e-07	TU74409	-3.34582	0.000178437	TU66884	3.89585	0.000811119				TU22655	1.85393	0.00421751	TU32562	3.32263	0.00361275
TU23984	-0.919623	2.06815e-05	TU77493	-2.31731	1.04973e-07	TU73327	-2.49701	1.37555e-14	TU51999	8.31676	3.05898e-12	TU73703	0.984523	0.0404418	TU47796	-2.72648	4.07587e-07	TU78501	-4.62451	0.000184919	TU44430	-1.36614	0.000828055				TU74027	1.34823	0.0042452	TU3301	1.46613	0.00364057
TU75745	-2.75549	2.07605e-05	TU17263	-1.0635	1.08567e-07	TU77901	-3.81849	1.47964e-14	TU38989	-6.12243	3.26977e-12	TU4491	-1.77202	0.0404418	TU76697	4.09062	4.07587e-07	TU64109	-2.68074	0.000185067	TU67329	-2.75639	0.000832682				TU73837	-2.006	0.00446136	TU79375	-0.886074	0.00365133
TU22698	-2.89824	2.09172e-05	TU1182	-6.68207	1.08655e-07	TU4691	-4.40366	1.53888e-14	TU4327	2.85181	3.28588e-12	TU75975	-1.40567	0.0404897	TU79567	-1.82101	4.14385e-07	TU10428	2.14428	0.000189413	TU1759	1.98481	0.000838295				TU79165	-1.39473	0.00454073	TU40637	-2.07443	0.00365769
TU54935	-1.4328	2.16195e-05	TU2597	6.51225	1.09024e-07	TU78625	-4.10625	1.68081e-14	TU11722	2.06364	3.40404e-12	TU65345	1.43043	0.0407912	TU60966	-2.4181	4.1771e-07	TU31397	1.40549	0.000191503	TU40191	-3.32055	0.000843918				TU40182	1.39167	0.00454073	TU28690	3.33407	0.00366002
TU45164	-0.837081	2.21326e-05	TU77082	-1.23874	1.10302e-07	TU68514	2.52507	1.87575e-14	TU1123	-3.50754	3.4616e-12	TU13597	1.46223	0.0408978	TU22559	-2.7497	4.18216e-07	TU71384	1.649	0.00019762	TU81659	1.10452	0.000843953				TU55142	1.88159	0.00458666	TU54793	-1.05032	0.00366002
TU70557	1.6999	2.21326e-05	TU30531	-3.18114	1.12681e-07	TU80571	5.9215	2.08102e-14	TU1982	-3.60649	3.48074e-12	TU79999	-0.714591	0.0410885	TU57560	-1.75235	4.24412e-07	TU1982	-2.24734	0.00020017	TU14959	-0.790286	0.000843953				TU45551	1.54699	0.00472501	TU78395	2.54679	0.00377268
TU73635	-1.70699	2.26486e-05	TU68561	-2.86518	1.14904e-07	TU78516	7.27611	2.08551e-14	TU5657	-2.71189	3.5347e-12	TU78382	1.83719	0.041169	TU44530	-1.58052	4.27359e-07	TU20769	4.57066	0.00020379	TU52610	1.85333	0.000843953				TU74403	1.4275	0.00473215	TU68016	-2.1889	0.0037766
TU74583	-1.28371	2.29676e-05	TU31534	1.69484	1.17021e-07	TU58395	-5.38848	2.09479e-14	TU81722	2.61512	3.75407e-12	TU32307	-1.39148	0.041169	TU75832	3.25656	4.2911e-07	TU50416	3.64798	0.000206296	TU39585	-3.12834	0.000846016				TU78239	2.38279	0.00474085	TU40463	-1.23165	0.00381428
TU80704	-2.30667	2.30211e-05	TU39452	-3.41949	1.18161e-07	TU52933	-4.24647	2.10019e-14	TU82019	2.38905	3.86214e-12	TU10449	1.4964	0.041169	TU73916	1.7328	4.2911e-07	TU52421	-4.50873	0.00020803	TU73919	1.33697	0.000871186				TU70053	0.854114	0.00480627	TU79692	-1.31648	0.00381428
TU3186	3.81192	2.3187e-05	TU8332	-3.24098	1.19539e-07	TU27168	-2.58443	2.20947e-14	TU72345	4.54134	4.02449e-12	TU75780	1.19715	0.041295	TU40648	-2.53083	4.2911e-07	TU60938	-0.931015	0.000208326	TU39789	2.5892	0.000871186				TU26034	0.735736	0.00480627	TU79645	-1.63494	0.00383404
TU6945	3.75519	2.32994e-05	TU78640	3.69312	1.20623e-07	TU31368	4.71188	2.23035e-14	TU18738	-5.27323	4.11976e-12	TU58524	-1.53449	0.0413292	TU63315	6.40383	4.34893e-07	TU16557	2.30323	0.000210908	TU19666	1.41165	0.000876633				TU33744	1.87435	0.00480627	TU81510	-2.69488	0.0038364
TU76698	1.59623	2.34089e-05	TU38141	-1.99521	1.24253e-07	TU71931	3.72478	2.27141e-14	TU52590	2.11721	4.2627e-12	TU72278	-2.02289	0.0418144	TU74058	-2.29241	4.35188e-07	TU25201	-4.56638	0.000213814	TU75839	-1.38108	0.000879603				TU28846	-1.33655	0.00480627	TU43177	-1.22322	0.0038364
TU17428	-3.39635	2.37422e-05	TU21146	2.92404	1.39812e-07	TU76708	5.68669	2.3689e-14	TU74774	-2.94831	4.32932e-12	TU76943	-1.56117	0.0418144	TU39639	3.4317	4.43907e-07	TU25131	3.1984	0.000218323	TU77030	-1.36677	0.000898986				TU46683	-1.68928	0.00487549	TU80440	-1.01477	0.0038364
TU14526	-3.75945	2.53219e-05	TU77517	1.69725	1.40442e-07	TU76711	9.35599	2.42026e-14	TU73538	-2.79306	4.38597e-12	TU42249	0.902823	0.0419138	TU79056	-1.65793	4.46811e-07	TU53951	-4.53047	0.000221184	TU49714	1.3462	0.000908967				TU9787	2.36518	0.00488058	TU66064	3.31287	0.0038364
TU46681	1.75078	2.5587e-05	TU75775	3.66267	1.44964e-07	TU40882	-1.48047	2.69208e-14	TU76622	5.20711	4.43659e-12	TU60342	-2.29389	0.0425798	TU11987	-1.45385	4.61396e-07	TU44382	1.48725	0.0002223	TU12715	-1.14931	0.00091091				TU76285	-1.00577	0.00488058	TU50516	2.92498	0.0038364
TU75361	1.29921	2.60834e-05	TU22552	2.0902	1.45229e-07	TU33774	-2.68013	2.80169e-14	TU8321	-8.20993	4.70982e-12	TU72500	-1.57389	0.0425798	TU68881	-4.34034	4.90496e-07	TU29772	-3.38756	0.000224622	TU79567	-2.22366	0.000923981				TU38456	1.46951	0.0048986	TU43492	-1.70269	0.00385539
TU65358	2.72272	2.60936e-05	TU76560	-1.20736	1.45622e-07	TU43299	-4.17786	2.91204e-14	TU68881	-4.85339	4.74414e-12	TU79147	1.51241	0.0425798	TU9892	2.63996	4.93696e-07	TU76799	-1.63922	0.000226986	TU382	-2.06148	0.000925229				TU78581	0.760116	0.00493032	TU77872	-1.01548	0.00389327
TU82022	2.18614	2.65684e-05	TU29137	1.73872	1.46447e-07	TU29137	2.83677	3.10656e-14	TU69572	6.2357	5.15544e-12	TU45298	-1.09308	0.0427259	TU76132	-5.0361	4.98308e-07	TU17854	4.51361	0.000227916	TU58857	-1.00618	0.000925342				TU69961	-1.61751	0.00493479	TU43298	-2.26189	0.00400856
TU76919	4.72453	2.78406e-05	TU30427	-5.80484	1.52361e-07	TU40996	-2.78334	3.22833e-14	TU13285	3.62796	5.34836e-12	TU79171	1.61508	0.0427259	TU70845	-5.40377	5.1152e-07	TU17931	-3.9601	0.00022876	TU75193	-1.77457	0.000929776				TU78821	-1.13922	0.00495094	TU68514	-1.2052	0.00403922
TU52089	-0.858158	2.78406e-05	TU77480	-2.3434	1.60012e-07	TU13761	-3.99368	3.39335e-14	TU6849	1.57507	5.40808e-12	TU69406	1.74918	0.0427259	TU66883	4.47494	5.11553e-07	TU76944	-1.6808	0.000228791	TU28025	-2.58212	0.000946104				TU16843	-1.7005	0.00503818	TU6437	2.96347	0.00404439
TU63302	2.42106	2.97812e-05	TU35142	6.29276	1.62419e-07	TU67734	3.15073	3.47116e-14	TU6402	-1.53258	5.46476e-12	TU10460	1.30703	0.0427259	TU16495	3.21201	5.12083e-07	TU78875	3.10188	0.000233412	TU71562	1.46076	0.000962902				TU28690	-2.76018	0.00503826	TU49905	1.33938	0.00404703
TU39801	-1.65291	3.0782e-05	TU26933	-1.88542	1.70449e-07	TU29629	-1.01738	3.92346e-14	TU52666	-8.64993	5.52048e-12	TU78387	1.71491	0.0427259	TU74904	2.54803	5.47122e-07	TU50621	-2.29881	0.000235128	TU74258	-2.66756	0.000981689				TU8415	1.18988	0.00506888	TU51936	-1.11807	0.00404703
TU58404	-4.68249	3.0782e-05	TU49623	-2.02368	1.77403e-07	TU72350	7.50128	3.97959e-14	TU70980	-5.04374	5.69377e-12	TU50786	-1.73588	0.0427259	TU43299	-3.52511	5.69416e-07	TU42530	-1.66266	0.000235128	TU715	1.39319	0.000985124				TU42761	2.3521	0.00525873	TU83242	-2.04159	0.00406996
TU30509	-3.98107	3.11837e-05	TU79405	-6.31033	1.82207e-07	TU1427	8.33973	4.19526e-14	TU44376	2.99022	5.74368e-12	TU45767	1.34038	0.0427259	TU48285	-3.62404	5.77303e-07	TU43178	-1.6397	0.000237417	TU50943	-1.54649	0.000990438				TU80980	1.16073	0.00526364	TU81512	-1.94114	0.00407198
TU76646	2.06228	3.14861e-05	TU80776	-1.83046	1.874e-07	TU33942	2.03343	4.30989e-14	TU73918	1.84969	5.74368e-12	TU75775	2.04937	0.0427259	TU25639	-1.39511	5.80511e-07	TU5371	4.5414	0.000251894	TU81598	-1.57132	0.00100232				TU45100	-1.34942	0.00533237	TU47488	1.31681	0.00414988
TU33123	2.39518	3.1558e-05	TU20538	-1.92992	1.88612e-07	TU53213	-3.4111	4.57723e-14	TU76560	-1.51929	5.81718e-12	TU47340	-0.7933	0.0427912	TU75827	4.21191	5.95322e-07	TU81914	2.25422	0.000254186	TU27783	3.05038	0.00100493				TU25639	0.79499	0.00533237	TU26136	-1.48201	0.0041827
TU78692	-1.96274	3.18182e-05	TU17359	-1.57554	1.8948e-07	TU75614	-3.0451	4.67929e-14	TU73163	-8.71561	6.31805e-12	TU53775	-2.28697	0.0433251	TU15059	3.2539	6.23862e-07	TU75245	3.8112	0.000254186	TU54793	-0.904196	0.00106461				TU78650	1.88531	0.00533237	TU47359	1.04838	0.0041827
TU25625	-1.07396	3.20669e-05	TU58705	-5.33144	1.90783e-07	TU29937	-5.79852	5.48703e-14	TU25127	6.04819	6.3746e-12	TU76951	-1.30678	0.0435208	TU76691	2.93658	6.47214e-07	TU62926	1.76721	0.000254716	TU10685	2.46669	0.00107352				TU43178	0.967337	0.00551156	TU80742	-1.89669	0.00438119
TU82123	-2.26643	3.22783e-05	TU30426	-6.31257	1.98721e-07	TU79259	-2.90375	5.57813e-14	TU73662	4.87081	6.55872e-12	TU62437	-2.29938	0.0435208	TU54935	-1.58983	6.47214e-07	TU15479	-3.00985	0.000254716	TU14592	-1.44447	0.00107771				TU75787	1.96816	0.0055533	TU79400	1.13634	0.00438119
TU20539	-1.8014	3.23594e-05	TU73397	-5.74153	2.05569e-07	TU69567	3.31813	6.16888e-14	TU78943	3.14243	6.79157e-12	TU36979	-1.02054	0.0435208	TU73415	-2.50496	6.6992e-07	TU10486	-3.70666	0.000259417	TU81666	1.31145	0.00108079				TU76188	1.74586	0.00555409	TU78758	1.49571	0.00438119
TU76686	1.42253	3.23594e-05	TU24479	2.98222	2.29948e-07	TU5507	1.7318	6.23652e-14	TU2215	-2.79202	7.36064e-12	TU23175	-1.21289	0.0453013	TU59784	2.01035	6.70118e-07	TU8321	-2.75595	0.000264599	TU78617	-1.00553	0.00108528				TU52038	-1.70996	0.00555846	TU69404	-1.3674	0.00439394
TU62870	1.90404	3.37232e-05	TU78793	-1.95288	2.42038e-07	TU10430	4.57601	6.56451e-14	TU38990	-5.02954	7.45993e-12	TU22700	1.44051	0.0454355	TU80395	-1.59771	6.80332e-07	TU5772	1.30926	0.000265381	TU80946	3.58957	0.00109102				TU64677	1.13257	0.00557715	TU66467	1.32348	0.00443169
TU52395	-1.11961	3.47342e-05	TU71384	1.64804	2.42862e-07	TU7516	-1.45585	7.5986e-14	TU73128	-8.16619	7.76832e-12	TU80419	1.28872	0.0454355	TU10683	3.07953	7.16435e-07	TU69958	1.93541	0.000271367	TU81958	1.4062	0.00109297				TU49713	-1.05799	0.00569385	TU80234	2.32143	0.00450111
TU78843	2.54393	3.4862e-05	TU76361	1.5352	2.42862e-07	TU2732	2.55057	7.64428e-14	TU76689	3.62674	8.27562e-12	TU36410	-0.833666	0.0456957	TU50941	-1.85931	7.28862e-07	TU8137	-4.44575	0.00027141	TU73541	-1.73747	0.0010993				TU77231	1.57789	0.00569385	TU15178	0.889967	0.00451238
TU77493	-1.17966	3.54281e-05	TU10465	1.59687	2.4557e-07	TU76715	4.66712	7.99163e-14	TU75787	3.92898	8.66809e-12	TU11052	1.92097	0.0456957	TU22675	2.37607	7.28862e-07	TU10683	2.42427	0.000272957	TU29133	1.62662	0.00111771				TU72630	-1.30903	0.00569385	TU14901	1.50742	0.00459675
TU43388	-3.90377	3.56419e-05	TU40031	-6.3242	2.49066e-07	TU54676	-1.55775	9.60918e-14	TU10446	3.05259	8.77419e-12	TU80971	-1.2484	0.0457171	TU59282	2.23567	7.38e-07	TU32851	-1.85826	0.000274539	TU20882	-2.58607	0.00112566				TU16803	-1.73761	0.00570391	TU49902	1.67506	0.00470041
TU80571	2.37208	3.6274e-05	TU27357	-2.92524	2.49066e-07	TU29775	-3.83536	9.74444e-14	TU76179	-2.73726	8.91971e-12	TU42372	-1.57939	0.0460391	TU56355	-1.60819	7.6471e-07	TU10108	-2.2002	0.000279905	TU10410	4.18626	0.00112936				TU18858	1.71932	0.00576871	TU72455	1.14646	0.00470752
TU78518	2.32542	3.67916e-05	TU79419	-2.91436	2.49462e-07	TU1047	2.5639	1.00327e-13	TU69550	-1.5373	8.96812e-12	TU16842	1.14985	0.0462297	TU26146	6.40622	7.71917e-07	TU46337	-1.7761	0.000282235	TU890	1.55213	0.00112936				TU79054	1.27958	0.00576871	TU32546	3.20742	0.00475042
TU76788	2.35388	3.72608e-05	TU74457	-2.40296	2.57838e-07	TU10431	3.83911	1.0109e-13	TU71801	-8.0405	9.38407e-12	TU10275	1.46581	0.0462297	TU12429	5.17311	7.79984e-07	TU81937	-1.58672	0.000303592	TU10451	4.21011	0.00115033				TU39684	-0.875714	0.00576896	TU30515	-3.04516	0.00475042
TU40272	-1.74065	3.77347e-05	TU37213	-4.08793	2.58647e-07	TU78406	7.0807	1.03944e-13	TU746	-2.62382	1.02765e-11	TU22690	1.4687	0.0462905	TU80934	4.97118	7.89724e-07	TU52774	-2.94978	0.000303592	TU10827	4.35934	0.0011595				TU24293	1.97118	0.00576896	TU32573	3.2518	0.00475916
TU45450	2.63427	3.7829e-05	TU80726	1.01593	2.58776e-07	TU60417	-8.98538	1.14156e-13	TU12205	6.60347	1.05934e-11	TU78230	-0.94753	0.0463399	TU28062	3.32261	8.00151e-07	TU60381	3.66972	0.000304086	TU46319	-2.42996	0.00117892				TU25402	-1.12838	0.00583014	TU38954	1.25466	0.00475916
TU52814	-2.61835	3.86592e-05	TU14912	-2.36822	2.6258e-07	TU54216	-6.09603	1.15339e-13	TU46239	-3.29788	1.08049e-11	TU4211	-1.07517	0.0464434	TU15136	-2.09419	8.05327e-07	TU80948	3.28687	0.00032068	TU70845	-2.81324	0.00119594				TU41011	1.42407	0.00588798	TU28274	-1.7936	0.00479423
TU33818	3.10934	3.99881e-05	TU73836	6.39542	2.85587e-07	TU56307	1.4262	1.2695e-13	TU9119	-8.28428	1.12561e-11	TU76700	1.30112	0.0469134	TU2036	-4.51776	8.12298e-07	TU38140	-1.80509	0.000323652	TU16803	2.24959	0.00120117				TU77243	1.3502	0.00591758	TU80776	-0.984484	0.00485365
TU64476	-4.10432	4.04266e-05	TU14719	1.92526	2.99948e-07	TU7497	-1.71836	1.3768e-13	TU29927	-8.3044	1.13156e-11	TU72236	-1.57302	0.0480331	TU2038	-6.46794	8.12298e-07	TU10446	2.28167	0.000323652	TU7517	-2.02009	0.00121123				TU39652	-2.17575	0.0059532	TU983	3.21591	0.00489
TU20394	-4.6299	4.26327e-05	TU63373	-1.19312	3.00149e-07	TU82022	3.70528	1.38915e-13	TU7576	1.62187	1.23631e-11	TU75745	1.52928	0.0485707	TU7222	-6.43645	8.12298e-07	TU75874	-4.43826	0.000323745	TU17265	-0.893417	0.00121245				TU32544	-2.7105	0.00605149	TU16803	1.76732	0.00494093
TU60026	-1.94319	4.30187e-05	TU64613	1.58342	3.10551e-07	TU31920	-2.57582	1.46467e-13	TU31013	2.63892	1.29761e-11	TU29137	1.19523	0.0485993	TU28814	2.46815	8.12298e-07	TU52593	2.01242	0.000323893	TU73658	-0.953144	0.0012859				TU44169	-1.42468	0.00606835	TU21171	-2.68816	0.00494639
TU75799	-4.08979	4.50747e-05	TU28277	-4.00648	3.13543e-07	TU35137	8.77041	1.48058e-13	TU10429	3.04794	1.3167e-11	TU10430	1.45904	0.0488475	TU52774	-3.98927	8.21109e-07	TU19863	-4.43166	0.000331887	TU82713	-2.18779	0.00129846				TU5736	-2.5227	0.00612759	TU26452	1.40529	0.00494639
TU80963	-2.31653	4.56085e-05	TU76714	2.89068	3.27967e-07	TU48285	-6.96846	1.62514e-13	TU52531	3.50569	1.31797e-11	TU80071	-1.63478	0.0491482	TU52395	1.52563	8.73599e-07	TU26153	3.48779	0.000334112	TU80990	1.30133	0.00130169				TU52894	1.90731	0.00623619	TU42669	3.20678	0.0050025
TU76343	-3.30893	4.57486e-05	TU50339	5.12854	3.28226e-07	TU70993	-2.00625	1.63817e-13	TU61974	-5.86411	1.362e-11	TU68132	1.68574	0.0498455	TU74216	-1.37563	8.79199e-07	TU10457	2.57951	0.000335884	TU72651	1.32057	0.00130906				TU39468	0.791293	0.00623821	TU14877	1.11888	0.00514209
TU42307	-0.828117	4.59063e-05	TU33141	2.50692	3.36409e-07	TU55973	-3.69736	1.65986e-13	TU58003	1.70353	1.51576e-11	TU42356	-1.30993	0.0498455	TU72209	-2.84468	9.27692e-07	TU40450	3.45179	0.000347207	TU2729	1.18352	0.0013327				TU81644	1.51877	0.00623821	TU45631	-2.66194	0.00536929
TU28906	3.35697	4.86833e-05	TU28677	2.07175	3.43472e-07	TU43467	-2.86744	1.68771e-13	TU60442	3.72699	1.54538e-11	TU76179	-1.23453	0.0498455	TU19119	-4.59081	9.28677e-07	TU33943	2.04295	0.000372036	TU7520	-1.6364	0.00133444				TU46382	1.89272	0.00623821	TU80887	1.55483	0.00541969
TU21268	1.43707	4.89487e-05	TU315	-2.19469	3.70227e-07	TU76701	4.03622	1.68771e-13	TU75776	4.31662	1.56951e-11	TU76129	1.16417	0.0498455	TU80410	-2.14806	9.45567e-07	TU72208	-2.65028	0.000372206	TU46135	-3.8982	0.00133444				TU82518	-2.70231	0.00623821	TU34871	-1.58134	0.00541969
TU28124	1.57191	5.03149e-05	TU6671	-2.49275	3.72981e-07	TU69282	-4.96186	1.70358e-13	TU21268	1.74189	1.57879e-11	TU79145	1.29045	0.0498455	TU19347	1.90296	9.4919e-07	TU33944	3.63112	0.000375556	TU45849	4.26325	0.00133814				TU74216	0.987317	0.00625829	TU49817	3.19982	0.00541969
TU78297	-2.69837	5.03149e-05	TU9145	4.30868	3.84213e-07	TU78758	-3.9443	1.74841e-13	TU17627	1.41587	1.69214e-11				TU23042	-4.56081	9.81312e-07	TU73919	1.46832	0.000378044	TU7468	4.21533	0.00136421				TU76560	0.636883	0.00625829	TU4024	-0.861979	0.00543294
TU12731	-2.36263	5.05898e-05	TU4039	1.4106	3.95985e-07	TU78118	-4.15034	1.8166e-13	TU81098	2.84644	1.70092e-11				TU68142	1.90413	9.92717e-07	TU76132	-3.73633	0.000381852	TU7848	4.25177	0.00136522				TU75065	0.773857	0.00629118	TU82253	2.78361	0.00543294
TU79658	-1.71875	5.05898e-05	TU2750	1.43322	3.97902e-07	TU43177	-1.83162	2.10458e-13	TU45361	-8.20083	1.71264e-11				TU16846	3.7903	1.00123e-06	TU76943	-1.98968	0.000382666	TU44904	-2.32444	0.00136591				TU71562	-1.19951	0.00631584	TU82513	1.29957	0.00545588
TU29184	-2.94111	5.28701e-05	TU1181	-6.30264	4.1699e-07	TU15017	-4.79382	2.10458e-13	TU76646	4.09608	1.76918e-11				TU70049	-4.8644	1.095e-06	TU73409	-3.95956	0.000391109	TU69468	1.64086	0.00138572				TU63358	1.11256	0.0064001	TU77873	-1.3559	0.00545588
TU71874	-2.79101	5.28701e-05	TU82273	-2.23952	4.20574e-07	TU31072	-1.26732	2.1807e-13	TU79659	-1.61507	1.81095e-11				TU65348	-1.98458	1.12403e-06	TU67929	-1.0194	0.000396969	TU32563	4.16478	0.0014005				TU22008	2.63829	0.00645669	TU75788	-2.0833	0.00553585
TU76648	2.42023	5.32771e-05	TU82265	6.16336	4.24676e-07	TU1128	-2.83317	2.24731e-13	TU10465	2.28736	1.81226e-11				TU55222	1.3492	1.17831e-06	TU53103	-3.78995	0.000404372	TU76984	3.35314	0.00140233				TU78651	1.47842	0.00653761	TU23601	-2.0922	0.00556277
TU67321	-1.74058	5.36816e-05	TU76693	2.95866	4.30375e-07	TU11987	-2.08006	2.57146e-13	TU71014	-3.86062	1.83044e-11				TU72752	-6.33205	1.1839e-06	TU40070	-4.52302	0.000424853	TU80260	-0.836585	0.00142644				TU67460	-1.39473	0.00655667	TU16732	1.09078	0.00563289
TU43501	-4.60555	5.37417e-05	TU78371	3.57467	4.36482e-07	TU19856	2.52203	3.20137e-13	TU9733	1.85756	1.87229e-11				TU73414	-2.83079	1.22795e-06	TU1129	-1.44659	0.000429803	TU76703	1.7137	0.00144515				TU37434	0.905908	0.00657517	TU74592	-1.5177	0.00564675
TU30822	1.66844	5.59388e-05	TU36828	-2.99057	4.37507e-07	TU47318	-8.84282	3.5475e-13	TU28278	-5.87324	2.02593e-11				TU76064	4.27919	1.23059e-06	TU59511	-3.57534	0.000433825	TU34659	-2.4419	0.00147873				TU16732	-0.960682	0.00659688	TU35133	1.43851	0.00569567
TU47522	2.12488	5.70943e-05	TU77876	-1.38636	4.5317e-07	TU27783	3.98435	3.72349e-13	TU50302	-7.99621	2.02593e-11				TU32313	-6.40627	1.25452e-06	TU76454	-3.57534	0.000433825	TU23535	-1.46786	0.00148132				TU61261	2.13144	0.00672716	TU35126	3.18805	0.00569765
TU81718	2.38596	5.70943e-05	TU76951	-2.54091	4.65059e-07	TU10693	3.99804	3.82102e-13	TU28581	3.48868	2.05341e-11				TU10447	3.29045	1.26646e-06	TU1319	1.99739	0.000438453	TU79704	-1.5045	0.00149299				TU8983	-1.52216	0.00674293	TU14074	2.83576	0.0057268
TU14591	-1.47574	5.74696e-05	TU25430	-2.46535	4.65059e-07	TU52431	-2.76079	3.86077e-13	TU53336	-3.23384	2.12541e-11				TU11016	-3.09345	1.30019e-06	TU84668	4.3742	0.000438453	TU51999	4.24138	0.00150341				TU45853	0.975897	0.0067951	TU14799	-1.02379	0.00587254
TU24347	0.878265	5.76497e-05	TU74405	-2.25366	4.67731e-07	TU73777	-1.82363	4.25146e-13	TU10421	3.28916	2.1459e-11				TU81291	2.5181	1.33956e-06	TU72211	-2.4342	0.000455836	TU71881	1.89099	0.00150538				TU77847	0.800596	0.00681779	TU77484	2.46183	0.00588306
TU6849	1.40965	5.85802e-05	TU62116	-6.28884	4.67731e-07	TU79567	-3.08371	4.32452e-13	TU34103	1.61111	2.21738e-11				TU18774	-2.54359	1.40631e-06	TU64614	1.96577	0.000457403	TU53472	-1.21942	0.00150538				TU15178	-0.960834	0.00681779	TU45853	-1.09573	0.00625805
TU49162	3.41818	5.86307e-05	TU10034	-5.10443	4.69789e-07	TU10429	4.17532	4.68806e-13	TU12207	5.94913	2.26815e-11				TU54410	-1.90809	1.45342e-06	TU76067	3.4093	0.000460396	TU34300	-1.24952	0.00150538				TU68114	-2.41095	0.00681983	TU19666	1.31392	0.00627006
TU26024	-1.63079	5.95242e-05	TU74008	2.85649	5.18182e-07	TU14719	2.94092	4.79054e-13	TU73919	2.09745	2.35258e-11				TU19452	1.8462	1.50892e-06	TU36028	-4.38863	0.000464748	TU50531	-4.25811	0.00151478				TU78244	-1.33967	0.0068347	TU54251	3.15992	0.00632605
TU49970	2.11295	6.0019e-05	TU5312	3.21483	5.37532e-07	TU76703	3.32748	5.80738e-13	TU28279	-4.99574	2.40509e-11				TU44904	-3.62404	1.57805e-06	TU52591	2.00343	0.000499202	TU33272	-4.21027	0.00152828				TU26025	0.865934	0.0068347	TU82172	-0.801201	0.00632799
TU62317	1.51068	6.12041e-05	TU51617	-1.8394	5.37715e-07	TU5599	4.54009	6.03471e-13	TU39452	-3.10119	2.42953e-11				TU77201	1.84333	1.59951e-06	TU5666	-4.35833	0.000501507	TU29775	-1.66241	0.00154416				TU58053	1.06064	0.0068347	TU52377	1.71789	0.00632799
TU79619	1.25155	6.46247e-05	TU2215	-2.57094	5.98065e-07	TU65345	2.75067	6.04262e-13	TU77868	-2.23101	2.45822e-11				TU32126	-4.18489	1.65633e-06	TU78927	1.91349	0.000505863	TU53474	-1.45081	0.00154934				TU64299	0.880243	0.0068347	TU58300	-1.9869	0.00633069
TU79373	-2.46899	6.51321e-05	TU51699	-2.53076	6.13029e-07	TU65850	-6.49698	6.10991e-13	TU50786	-6.43477	2.4674e-11				TU6625	-1.03839	1.65921e-06	TU73918	1.32925	0.000510915	TU80555	-2.88116	0.00156312				TU78795	-1.08752	0.00687104	TU28172	0.967594	0.00642275
TU74068	-1.05093	6.70327e-05	TU68877	-5.65985	6.32978e-07	TU77127	3.81943	6.87649e-13	TU19701	4.16667	2.53043e-11				TU76710	3.0677	1.68284e-06	TU2475	1.27632	0.000525963	TU45252	-0.883152	0.00156793				TU2526	0.704537	0.00687104	TU77136	-0.785331	0.00651961
TU34738	2.27803	6.70327e-05	TU77484	-3.0362	6.37883e-07	TU1347	1.54877	6.9165e-13	TU68279	1.72366	2.65292e-11				TU58394	-2.13291	1.73408e-06	TU7641	-3.56343	0.000534825	TU49945	3.01982	0.00159046				TU65718	1.40577	0.00687104	TU10516	1.28315	0.0065942
TU64469	-2.51788	6.72604e-05	TU32818	-6.29106	6.50691e-07	TU25866	8.59891	7.41887e-13	TU17415	-4.63932	2.7761e-11				TU45252	-1.05646	1.75248e-06	TU80945	3.47508	0.000542261	TU83604	3.82166	0.00160788				TU38952	-1.73515	0.00687946	TU80739	-2.22725	0.00671475
TU73075	-4.67746	6.80017e-05	TU73652	-2.48279	6.50806e-07	TU5011	-1.55694	7.47562e-13	TU39959	-3.64312	2.94368e-11				TU4039	1.51332	1.76791e-06	TU64662	-2.96397	0.0005472	TU18045	1.61763	0.00161096				TU70852	0.737249	0.00691344	TU19905	-1.29225	0.00671475
TU22104	1.46975	6.98905e-05	TU77482	-1.90601	6.53974e-07	TU1453	-1.5363	7.48338e-13	TU1459	8.0946	3.30219e-11				TU50239	5.49477	1.78344e-06	TU14719	1.96307	0.000548142	TU21832	-0.880252	0.00161254				TU17134	0.65672	0.00697192	TU52559	-1.54547	0.0067779
TU81721	1.87716	6.98905e-05	TU9130	4.8511	6.56641e-07	TU35135	-2.69654	7.80003e-13	TU39247	-8.40983	3.31333e-11				TU13601	1.96239	1.81542e-06	TU20308	4.35202	0.000548942	TU72345	4.10754	0.00164102				TU62923	-1.7094	0.00698977	TU77519	-0.89812	0.00691888
TU5563	-3.29728	6.98905e-05	TU28814	1.88146	6.77748e-07	TU19926	8.68994	7.85035e-13	TU72500	-2.82843	3.44646e-11				TU10451	6.07121	1.90694e-06	TU26930	1.17567	0.00055137	TU23240	-1.93989	0.00165039				TU76398	0.959118	0.00706048	TU22788	-1.87863	0.00701701
TU12714	-1.09869	6.98905e-05	TU46681	2.2727	6.92568e-07	TU79696	-1.49969	8.07561e-13	TU81916	2.71695	3.84177e-11				TU71874	6.13539	1.90808e-06	TU54960	-2.27446	0.000552163	TU44878	1.20908	0.00166813				TU54793	0.824306	0.0071046	TU8266	2.82981	0.00703328
TU71196	-1.29528	7.03767e-05	TU82612	-6.13038	6.92568e-07	TU26450	-2.87547	8.19504e-13	TU40958	3.15205	3.88649e-11				TU55003	2.12841	1.93833e-06	TU9120	-3.8707	0.00056046	TU25544	4.08209	0.00167191				TU19855	-2.20917	0.00711983	TU80456	-1.70059	0.00705441
TU609	-2.66405	7.03767e-05	TU60433	3.60781	6.9958e-07	TU78404	8.52259	8.72921e-13	TU75873	-3.93565	3.92332e-11				TU27584	1.73181	1.93833e-06	TU76697	1.89095	0.000574309	TU4327	2.41305	0.00168642				TU73128	-2.48962	0.00727292	TU78523	1.56172	0.00712331
TU77142	2.98239	7.35472e-05	TU19856	1.45382	7.12578e-07	TU9612	-5.60246	8.81007e-13	TU11003	-5.95214	4.10173e-11				TU28306	-6.34025	2.0277e-06	TU69052	3.90111	0.000588729	TU73097	-1.62957	0.00169451				TU52944	1.16296	0.00728621	TU73340	-1.42815	0.00719794
TU79064	-0.847309	7.38271e-05	TU30823	1.48774	7.176e-07	TU43874	-8.71328	8.84906e-13	TU48093	-6.32219	4.11069e-11				TU20882	-4.44426	2.0277e-06	TU79999	-0.84519	0.000588887	TU65221	-1.92449	0.00172772				TU32622	0.821072	0.00745001	TU76581	1.20625	0.00720222
TU23548	-1.88306	7.42766e-05	TU76048	-4.82868	7.20793e-07	TU25921	-4.32337	9.61916e-13	TU75789	2.95751	4.18109e-11				TU78398	4.80916	2.0277e-06	TU28321	-2.37937	0.000592681	TU73633	-1.08355	0.00173744				TU71310	-1.50569	0.00745001	TU58460	-1.17495	0.00720833
TU78640	2.66895	7.44397e-05	TU38140	-2.04283	7.36079e-07	TU59621	2.00888	1.0552e-12	TU78402	4.77022	4.39488e-11				TU36979	-1.3559	2.0517e-06	TU74536	-3.10276	0.00059708	TU65277	-1.70181	0.00174686				TU76106	1.29117	0.00746086	TU47092	-2.09202	0.00722429
TU33355	-1.59182	7.62101e-05	TU20945	-1.96739	7.63295e-07	TU76945	-3.02196	1.10879e-12	TU73129	-5.07532	4.42593e-11				TU68729	1.2662	2.11074e-06	TU65709	-2.68136	0.000603297	TU78409	2.66959	0.00176236				TU44289	1.36632	0.0074965	TU53960	-1.86316	0.00723203
TU33212	-3.40398	7.94055e-05	TU60026	-2.4139	7.66352e-07	TU59611	1.82578	1.1314e-12	TU78370	3.4986	4.50314e-11				TU76945	-2.26695	2.11439e-06	TU79625	1.19916	0.00060765	TU18792	1.38869	0.00179946				TU78230	0.745848	0.00754512	TU66376	-1.41763	0.00725378
TU44940	-1.67968	8.10366e-05	TU30395	2.2116	8.1624e-07	TU22775	1.3241	1.13854e-12	TU54365	3.13158	4.65138e-11				TU5678	-2.67374	2.13521e-06	TU75189	-1.95632	0.000618062	TU76945	-1.57722	0.00180774				TU17234	2.25957	0.00761292	TU72443	-3.15418	0.00725378
TU33929	2.52991	8.18186e-05	TU27927	2.10029	8.1976e-07	TU28814	3.2457	1.21045e-12	TU27870	-2.01122	5.13648e-11				TU49905	1.63824	2.19773e-06	TU77108	1.39442	0.000618279	TU75931	-2.37748	0.00181284				TU14071	-2.52728	0.00773762	TU73240	-1.52165	0.00725378
TU39066	0.84997	8.23894e-05	TU67477	2.79697	8.21511e-07	TU66967	5.61484	1.22593e-12	TU47542	3.99134	5.27206e-11				TU75777	3.24518	2.21996e-06	TU46382	2.35691	0.000641799	TU17263	-0.893236	0.00181708				TU74189	0.958072	0.00773762	TU7517	-1.91557	0.00729273
TU9146	1.61438	8.30994e-05	TU84179	6.34801	8.23058e-07	TU30823	2.09288	1.23356e-12	TU70993	-1.96275	5.56811e-11				TU32802	-2.95832	2.24762e-06	TU74332	-3.19627	0.000641799	TU53083	-0.9828	0.00183542				TU21148	-2.58165	0.00774371	TU47656	3.12022	0.00729273
TU6671	-2.62193	8.33907e-05	TU62947	2.04398	8.26875e-07	TU29476	2.5454	1.3087e-12	TU2595	7.83486	5.6219e-11				TU46984	2.19013	2.27212e-06	TU80942	2.97217	0.000641799	TU17808	2.55412	0.00190635				TU18044	1.01892	0.00781196	TU66026	2.6025	0.0073191
TU76682	1.42083	8.62111e-05	TU5657	-1.92306	8.29879e-07	TU2746	2.64127	1.34639e-12	TU68042	-2.58901	5.6523e-11				TU62947	2.92669	2.33926e-06	TU15465	3.89393	0.000646968	TU73662	4.01435	0.00190927				TU34297	-0.914672	0.00783476	TU43638	-2.08705	0.00733699
TU23751	-3.96938	8.68873e-05	TU70573	2.07729	8.55242e-07	TU50024	-1.76588	1.36796e-12	TU82273	-2.58935	5.68259e-11				TU49455	-3.17425	2.44781e-06	TU71014	-2.17936	0.000657397	TU80681	-2.46272	0.00191175				TU49455	1.55392	0.00795592	TU71761	-1.85388	0.00733807
TU81292	1.3363	8.75899e-05	TU12731	-3.07838	8.70391e-07	TU81503	1.36991	1.38603e-12	TU27708	5.88149	5.70054e-11				TU20003	-3.76377	2.50037e-06	TU17564	2.28074	0.000657397	TU68734	-1.91655	0.00191204				TU74821	0.998937	0.00796458	TU32554	2.95945	0.0073839
TU28227	-4.62439	8.76217e-05	TU25126	3.92651	8.81335e-07	TU69026	-1.72069	1.40543e-12	TU74118	-2.52994	5.71852e-11				TU72349	3.57339	2.51928e-06	TU68562	-3.34228	0.000662445	TU894	1.09111	0.00192313				TU73412	1.33552	0.00796458	TU83724	2.13988	0.00750459
TU78908	2.28496	9.03593e-05	TU35559	1.47855	8.81545e-07	TU77569	2.31497	1.4069e-12	TU46341	2.64838	5.72551e-11				TU29498	2.24576	2.68778e-06	TU77376	2.63261	0.000674919	TU75402	-2.056	0.00194719				TU39066	-1.06687	0.00797205	TU81663	0.970687	0.00763291
TU78162	-1.24333	9.03593e-05	TU36410	-1.15791	8.81912e-07	TU64512	-2.20189	1.50322e-12	TU72127	-3.09391	5.88855e-11				TU79375	-1.40951	2.7374e-06	TU39791	2.14964	0.000676746	TU15352	2.2532	0.00195757				TU54410	0.949781	0.00811541	TU50999	-1.24088	0.0076428
TU34002	-3.24439	9.09602e-05	TU35133	-2.24018	8.84097e-07	TU10449	3.45894	1.623e-12	TU28321	-5.37892	6.20186e-11				TU80226	-1.61726	2.75498e-06	TU24126	-1.9514	0.000676746	TU36197	4.14654	0.00195871				TU74405	1.30535	0.00811541	TU7519	-1.44007	0.00765684
TU1177	-2.05388	9.09839e-05	TU34018	1.31449	8.9714e-07	TU74189	-1.37459	1.65891e-12	TU10457	3.55858	6.234e-11				TU76951	-1.938	2.83792e-06	TU67065	1.60264	0.000684094	TU54488	-1.39971	0.00197298				TU80904	0.691046	0.00816652	TU82201	1.173	0.00765684
TU80872	-1.83664	9.25274e-05	TU17640	-6.06553	9.0828e-07	TU71184	-2.14514	1.75995e-12	TU673	1.67957	6.49808e-11				TU2746	2.32467	2.85444e-06	TU30425	-1.98759	0.000697324	TU39792	3.08846	0.00198565				TU19886	-1.79684	0.00819178	TU73066	-2.80753	0.00766608
TU28810	1.26398	9.26917e-05	TU47228	-4.1711	9.1152e-07	TU74130	-4.22202	1.92872e-12	TU25740	1.99699	6.7105e-11				TU73610	3.31694	2.91863e-06	TU73610	1.62013	0.000701777	TU76443	-1.92466	0.00199735				TU75786	1.83052	0.00821004	TU78825	1.49013	0.00777046
TU53336	-2.2071	9.37263e-05	TU67749	2.12208	9.50351e-07	TU79670	-4.40762	2.00452e-12	TU4699	-1.87537	6.92152e-11				TU74776	-1.53254	2.91992e-06	TU19886	-2.39724	0.000717988	TU23548	1.48669	0.00201408				TU80968	-1.25602	0.00821202	TU75993	-1.27716	0.00777046
TU1321	-1.81746	9.37709e-05	TU76900	-1.7971	9.57909e-07	TU28123	3.59415	2.08163e-12	TU72922	5.36005	7.01767e-11				TU64613	3.01541	2.92628e-06	TU50238	-1.4054	0.000717988	TU46775	0.693537	0.00202411				TU16861	-1.85955	0.00821202	TU38652	-1.00711	0.0079195
TU80850	1.37903	9.43669e-05	TU79373	-3.1795	9.79211e-07	TU81598	-3.53011	2.12297e-12	TU61767	-2.47782	7.0537e-11				TU21001	-2.15794	2.93969e-06	TU29464	1.72169	0.000717988	TU5307	2.19402	0.0020294				TU64784	-1.79649	0.00825558	TU75275	-1.04834	0.00795084
TU76708	1.85999	9.44812e-05	TU58403	-5.07024	9.81657e-07	TU44326	-1.11643	2.12395e-12	TU61485	-3.93697	7.20125e-11				TU1978	1.34449	2.93969e-06	TU77519	-1.31345	0.000723986	TU75275	-0.775677	0.00203046				TU29104	-1.95426	0.00827184	TU66061	3.12257	0.00796355
TU66767	2.24001	9.59239e-05	TU44376	2.04086	1.00363e-06	TU79502	-2.89322	2.20768e-12	TU78696	-2.14705	7.67384e-11				TU5447	-3.46221	3.02891e-06	TU19451	1.61272	0.000729178	TU4806	1.32525	0.00203046				TU72654	-2.12408	0.00828211	TU73136	-2.10959	0.00797634
TU82612	-4.54547	9.85778e-05	TU78692	-1.51412	1.00427e-06	TU45118	-2.80074	2.26101e-12	TU73698	3.12331	7.6988e-11				TU76679	2.5311	3.02891e-06	TU78795	-1.32376	0.000729731	TU50743	1.13338	0.00203046				TU81937	-1.02782	0.00828211	TU55564	-1.34209	0.00805422
TU14897	-1.3916	9.93916e-05	TU29629	-1.27898	1.00615e-06	TU19845	3.62202	2.27704e-12	TU75507	5.6651	8.0289e-11				TU40882	-2.34542	3.05645e-06	TU1952	-4.24429	0.000732236	TU30237	-1.15799	0.00203046				TU69404	1.44135	0.00828211	TU71666	1.66655	0.00828029
TU81254	-2.10768	0.000100638	TU81659	-1.50419	1.00741e-06	TU69256	1.75868	2.7194e-12	TU76350	-5.36303	8.21808e-11				TU24347	-1.12044	3.06319e-06	TU76701	1.94948	0.000738071	TU56346	-1.34657	0.00203669				TU67200	1.36436	0.00829138	TU38922	1.55751	0.00829121
TU76695	1.58314	0.000102147	TU25725	-6.12961	1.01189e-06	TU50309	8.30724	2.77295e-12	TU1458	7.90993	8.35158e-11				TU81954	1.9663	3.10407e-06	TU50413	3.25517	0.000738087	TU79226	-1.73032	0.0020803				TU15226	-1.08564	0.00829138	TU76624	-1.85279	0.00829151
TU72198	-1.19642	0.000102399	TU8405	1.55484	1.01248e-06	TU56108	-2.62478	2.85316e-12	TU78159	-2.81069	8.44778e-11				TU45164	1.15537	3.11392e-06	TU13581	-2.06279	0.000738087	TU18965	3.41769	0.0020803				TU51385	2.0655	0.00831986	TU53210	-2.17872	0.00830004
TU77901	-2.67775	0.000103918	TU55623	-1.60174	1.01311e-06	TU11404	-2.79387	2.98449e-12	TU19862	-7.98787	8.51979e-11				TU78617	-1.52762	3.12263e-06	TU20604	3.86094	0.000738087	TU4043	1.47463	0.0020803				TU2742	-1.05244	0.00855214	TU20107	-1.316	0.00842565
TU80437	-0.63931	0.000103918	TU28846	-2.07492	1.01751e-06	TU60431	6.81642	3.10456e-12	TU68695	-2.74216	8.55321e-11				TU50597	5.98166	3.12263e-06	TU75900	-1.43972	0.000739959	TU18167	3.10303	0.0020803				TU77833	-0.977818	0.00856433	TU24273	1.46594	0.00843019
TU63681	3.38801	0.000104016	TU74860	-1.65472	1.02636e-06	TU81085	-1.48245	3.20003e-12	TU8157	-2.0828	9.21444e-11				TU23240	-3.02949	3.18367e-06	TU72198	-1.11571	0.00074657	TU80811	-1.37903	0.0020803				TU19682	-1.89534	0.00867769	TU34880	-2.75463	0.00851034
TU21955	-4.16835	0.000104642	TU10793	6.01608	1.02891e-06	TU26158	-3.12831	3.26439e-12	TU30096	3.09836	9.51361e-11				TU13598	1.58466	3.31686e-06	TU14866	4.30149	0.000752378	TU34880	3.39108	0.0020803				TU79375	0.827614	0.00870354	TU76119	-1.4208	0.00853228
TU62912	-2.62501	0.000109341	TU9766	-6.07997	1.03541e-06	TU50999	1.55203	3.56266e-12	TU53088	-4.30392	9.96682e-11				TU12715	-1.44315	3.40697e-06	TU524	-0.874106	0.000753872	TU73414	-2.10415	0.00208149				TU16462	-1.88235	0.00889014	TU18962	2.64961	0.00853228
TU68695	-2.48239	0.000109341	TU15017	-4.59075	1.04673e-06	TU22306	-7.63431	3.98108e-12	TU77872	-1.47124	1.04107e-10				TU2192	-4.05607	3.42599e-06	TU35008	-2.3727	0.000753872	TU75799	2.61228	0.00213254				TU79892	1.37765	0.00889014	TU25190	-0.955066	0.00860988
TU9142	2.28655	0.000110274	TU10449	2.05561	1.04819e-06	TU68259	-1.84907	4.07692e-12	TU26450	-2.71314	1.08656e-10				TU28810	2.79835	3.4775e-06	TU50597	3.76459	0.000770473	TU74034	-1.16519	0.00213398				TU80456	1.58828	0.0089822	TU79670	-1.43598	0.00860988
TU28164	-1.41626	0.000110353	TU76088	3.02785	1.05298e-06	TU75361	2.70566	4.09283e-12	TU29928	-8.24582	1.10829e-10				TU33062	-2.99793	3.50496e-06	TU46385	1.65556	0.000782023	TU71635	-2.8789	0.00213722				TU49623	1.61717	0.0090184	TU7641	2.43093	0.00866794
TU11711	-3.23698	0.000110378	TU28825	2.29572	1.05298e-06	TU63358	-1.43831	4.09283e-12	TU14912	-2.49038	1.15816e-10				TU80124	-2.49736	3.51414e-06	TU19923	2.76295	0.000784571	TU17674	-2.61958	0.0021674				TU60280	-0.939395	0.0090184	TU81782	-1.44986	0.00884998
TU9145	2.38434	0.000110378	TU51171	3.07738	1.07096e-06	TU50413	8.30098	4.09283e-12	TU74130	-4.11479	1.15947e-10				TU51999	6.04939	3.59563e-06	TU19701	2.57141	0.000793056	TU28893	1.60856	0.0021674				TU66467	-1.0034	0.00929476	TU43618	1.39845	0.00887418
TU80052	1.90178	0.000116675	TU36414	-1.57362	1.07129e-06	TU13729	1.98106	4.10771e-12	TU60434	4.31443	1.21451e-10				TU50243	5.95359	3.75298e-06	TU66875	3.08613	0.000810746	TU29459	2.16394	0.00218227				TU55801	1.08396	0.00930156	TU75402	-1.29673	0.00889687
TU13285	1.85999	0.000119599	TU64475	-6.10366	1.07129e-06	TU49837	-4.0761	4.19707e-12	TU68507	2.41509	1.22063e-10				TU52532	2.98533	3.80319e-06	TU29765	-2.85565	0.000819263	TU76681	1.75669	0.00218227				TU19675	-1.16996	0.00945247	TU73307	1.20104	0.00907278
TU78501	4.58899	0.000121555	TU47534	3.30944	1.07994e-06	TU30717	-4.08912	4.21932e-12	TU32163	-2.2729	1.22289e-10				TU46725	-2.8845	3.85682e-06	TU82518	-3.93143	0.000819263	TU6019	0.806768	0.00223944				TU65106	1.13662	0.00945327	TU26172	1.9338	0.00907278
TU25400	-0.99589	0.000122709	TU14897	-1.66999	1.15625e-06	TU10843	0.992636	4.52744e-12	TU10428	2.50608	1.22625e-10				TU30093	2.88045	3.96304e-06	TU28466	-2.55292	0.000821651	TU8972	1.48859	0.00226678				TU52043	-1.42578	0.00950658	TU25201	3.07747	0.00908689
TU47262	0.892993	0.00012309	TU69386	-2.68344	1.16907e-06	TU74491	-6.17132	4.72495e-12	TU31398	2.58502	1.2417e-10				TU29765	-3.82941	3.98307e-06	TU16857	1.59346	0.000835103	TU30878	1.85839	0.00227088				TU32554	-2.51999	0.00956584	TU81576	-1.15348	0.00915896
TU80964	-2.65427	0.000124546	TU84519	-4.69757	1.17051e-06	TU6671	-2.9611	4.72495e-12	TU79625	1.43418	1.24816e-10				TU45244	-1.49993	4.0511e-06	TU3752	1.29233	0.000843939	TU74130	-1.66509	0.00227088				TU44377	-1.48629	0.00966194	TU52574	2.84358	0.00933416
TU53921	-2.9957	0.000128278	TU72714	-3.31549	1.18145e-06	TU73658	-0.928973	4.77241e-12	TU45767	1.92439	1.28906e-10				TU73923	5.89342	4.19912e-06	TU24684	3.81957	0.000870034	TU76680	1.80647	0.00229715				TU44947	-1.00134	0.00968059	TU10482	1.61437	0.0093714
TU68701	-2.48496	0.000131929	TU78611	-2.45081	1.18359e-06	TU12799	-6.07737	5.21159e-12	TU12078	-7.70829	1.32618e-10				TU39527	5.86352	4.22557e-06	TU70437	-1.58615	0.000871734	TU37214	-1.45352	0.00232903				TU60966	1.28116	0.00969089	TU60508	-1.57668	0.00940775
TU62302	2.19801	0.000135622	TU80850	1.69019	1.23816e-06	TU52456	-1.22016	5.484e-12	TU199	-4.29646	1.33727e-10				TU70861	1.8104	4.22557e-06	TU77462	2.45486	0.000879183	TU29451	0.994488	0.00232939				TU29499	-1.42947	0.00969089	TU69282	-2.44574	0.00974687
TU50980	4.47586	0.000136921	TU7987	-2.88316	1.24354e-06	TU44257	0.944291	5.484e-12	TU44377	2.22646	1.35085e-10				TU4323	1.64331	4.22954e-06	TU10448	2.4495	0.000881192	TU74780	-2.32593	0.00233419				TU29336	1.63343	0.00969897	TU25625	-0.823753	0.00977631
TU81134	1.53468	0.000141145	TU35145	5.9823	1.27464e-06	TU71015	-3.42122	5.72075e-12	TU78398	3.60092	1.46945e-10				TU64590	3.71336	4.33475e-06	TU53915	-2.69469	0.000882244	TU77108	1.59549	0.00234965				TU41964	1.86922	0.00980725	TU76046	2.79473	0.00982069
TU59652	-1.39275	0.000144357	TU10686	2.82711	1.31874e-06	TU50786	-6.84062	5.76258e-12	TU29176	-4.50859	1.5745e-10				TU24310	-2.24146	4.33842e-06	TU8141	-0.880012	0.000882244	TU33943	3.03926	0.00237557				TU54497	1.45921	0.0098589	TU68279	-1.30468	0.00983431
TU73415	1.45904	0.000155121	TU69573	4.55365	1.32652e-06	TU577	1.96965	5.98895e-12	TU75489	2.68505	1.66582e-10				TU29477	2.14156	4.34271e-06	TU67337	-2.75211	0.000883363	TU15523	-0.81579	0.00237951				TU29483	-1.11166	0.00999322	TU79635	-0.875752	0.00988703
TU2213	-3.31695	0.000155505	TU79246	-4.09907	1.33119e-06	TU35901	2.02735	6.17037e-12	TU30033	-3.07335	1.66977e-10				TU42471	-3.69425	4.45812e-06	TU58337	2.5032	0.000887287	TU15103	-2.23765	0.00241588				TU47476	-0.715065	0.0100858	TU79888	-1.12213	0.00990131
TU76088	2.02166	0.00015575	TU2216	-2.66863	1.33352e-06	TU44841	1.99834	6.3264e-12	TU34282	1.76106	1.69783e-10				TU76393	-1.46134	4.51301e-06	TU50243	3.73619	0.00089293	TU70590	1.73087	0.00245618				TU78162	0.766795	0.0101724	TU80019	-1.97373	0.00994323
TU27784	2.66209	0.000157751	TU10430	2.21511	1.35344e-06	TU22559	-3.09534	6.43324e-12	TU76648	5.43951	1.72579e-10				TU75242	5.98411	4.65368e-06	TU8160	-1.20301	0.000893567	TU6064	3.88259	0.00253119				TU7520	1.40784	0.0102484	TU66531	-1.21164	0.00995028
TU75363	-3.44348	0.000160921	TU78795	-1.8003	1.354e-06	TU72651	1.41798	6.76454e-12	TU78795	-2.01924	1.76038e-10				TU58857	-1.26312	4.75237e-06	TU29133	1.21446	0.000903912	TU29937	-2.31851	0.00255928				TU25400	-0.98046	0.0102484	TU53951	3.04304	0.00998133
TU72922	2.90565	0.000160921	TU30191	-1.39947	1.48524e-06	TU38902	1.21762	6.8147e-12	TU35901	1.79945	1.76434e-10				TU22695	2.91177	4.80273e-06	TU23137	-3.53573	0.000905075	TU29176	-1.7407	0.00261428				TU74487	0.713747	0.0104629	TU1126	1.48895	0.0100178
TU12429	-2.31719	0.000160921	TU78397	3.40682	1.51457e-06	TU76713	4.84269	7.38029e-12	TU12206	7.7119	1.81288e-10				TU24209	-4.80578	4.80854e-06	TU10462	2.15633	0.000933584	TU73918	1.37673	0.00261428				TU38183	1.89991	0.0104629	TU78650	-1.96067	0.0100178
TU12904	1.04447	0.000166855	TU10421	2.13896	1.54102e-06	TU80260	-1.1204	7.40728e-12	TU13581	-2.55394	1.82878e-10				TU65495	-4.72422	4.80854e-06	TU46725	-2.41761	0.000935212	TU74551	1.25359	0.00261428				TU30033	-1.22663	0.0104691	TU32547	3.05155	0.0100498
TU27670	4.10274	0.000166855	TU12515	-2.98956	1.54102e-06	TU37213	-5.31766	8.26769e-12	TU8320	-6.98929	2.03224e-10				TU8937	-3.93506	4.80987e-06	TU22700	2.13206	0.000945624	TU38456	-2.27964	0.00261661				TU75797	-1.40172	0.0104691	TU42307	-0.846549	0.0100498
TU76944	-2.28049	0.000170689	TU80762	3.15266	1.60908e-06	TU64614	2.1086	8.62098e-12	TU76088	4.18239	2.11006e-10				TU75327	-2.08978	4.87505e-06	TU33382	1.35463	0.00095304	TU2742	0.909882	0.00264059				TU32573	-2.53189	0.0108256	TU49455	-1.46028	0.0100498
TU76684	1.33357	0.000171834	TU79658	-2.02305	1.61002e-06	TU11055	2.15493	8.6606e-12	TU19703	3.10478	2.16002e-10				TU46135	-6.32885	4.94325e-06	TU7129	-1.5154	0.00095304	TU39713	-1.9043	0.00264059				TU80477	1.6958	0.0108823	TU78581	-0.880183	0.0100498
TU53640	1.82264	0.000173208	TU36829	-6.17048	1.6238e-06	TU74715	-1.35412	8.6606e-12	TU78461	-4.18149	2.17435e-10				TU18786	2.27625	4.94531e-06	TU11434	-1.86642	0.000953248	TU14001	-1.46229	0.00265908				TU48397	1.81948	0.0109821	TU63841	2.06616	0.0101113
TU26386	-2.92729	0.000174522	TU23984	-1.03469	1.65643e-06	TU8594	-1.7247	9.16612e-12	TU38451	1.14658	2.48917e-10				TU23609	-1.50479	5.06954e-06	TU22678	1.57744	0.000953248	TU33651	3.96698	0.00271903				TU82021	-1.64302	0.0111156	TU33960	-0.973102	0.0101805
TU77726	2.8827	0.000177438	TU73698	2.21348	1.67663e-06	TU55222	1.38041	9.74612e-12	TU60423	4.48955	2.59851e-10				TU76694	3.03079	5.11354e-06	TU9892	1.77065	0.000958064	TU78370	3.99806	0.00271903				TU23135	1.63046	0.0111156	TU80251	-1.19704	0.0102004
TU5141	-4.43626	0.000184439	TU32821	-5.96697	1.73475e-06	TU78557	-1.57879	9.85206e-12	TU19854	1.39548	2.60256e-10				TU38391	-3.08761	5.11354e-06	TU7693	-2.75629	0.000969427	TU66961	3.22483	0.00271903				TU609	0.844518	0.0112045	TU67166	3.05495	0.0102821
TU32851	-1.58749	0.000185934	TU78390	3.8783	1.74111e-06	TU82078	-6.28616	1.00094e-11	TU75832	3.07501	2.61441e-10				TU30092	3.18205	5.13911e-06	TU10429	2.38789	0.000974096	TU81668	1.13736	0.00272129				TU33141	1.43834	0.0112059	TU50757	1.04945	0.0102821
TU47166	-1.32108	0.000188882	TU71389	1.37715	1.76832e-06	TU29925	-8.92957	1.05775e-11	TU81795	5.39716	2.6379e-10				TU46201	1.41477	5.34672e-06	TU10449	2.22693	0.000974096	TU52680	1.0753	0.00272129				TU80394	0.947163	0.0112779	TU48233	2.4048	0.0102883
TU74581	-1.66014	0.000189696	TU50786	-5.18016	1.77387e-06	TU65348	-2.35814	1.10134e-11	TU39761	7.68085	2.77266e-10				TU44132	-1.97817	5.41222e-06	TU18149	2.15084	0.000989124	TU66967	3.30968	0.00272129				TU65714	1.1878	0.0112779	TU81050	1.01051	0.0103201
TU44947	-1.72134	0.000189741	TU9985	-0.910336	1.79695e-06	TU75774	3.78019	1.18723e-11	TU60034	5.75317	2.79297e-10				TU72345	5.28528	5.47785e-06	TU15059	2.64384	0.00099919	TU70571	1.77305	0.00274791				TU70980	-1.4203	0.011287	TU52421	3.01373	0.0106456
TU69390	-2.64913	0.000192069	TU2676	5.89946	1.8052e-06	TU69961	2.86021	1.19427e-11	TU73967	-3.67451	2.81528e-10				TU73702	2.79933	5.55165e-06	TU43470	-1.55942	0.0010206	TU83713	-1.25514	0.00275971				TU8974	-1.25635	0.0112917	TU17596	-1.43514	0.0109141
TU17672	4.41058	0.000195487	TU53083	-1.05073	1.84129e-06	TU34318	6.56132	1.24199e-11	TU80942	4.37142	2.96393e-10				TU32362	-2.4067	5.59111e-06	TU71544	-1.94528	0.00103204	TU50227	-4.04033	0.00276714				TU79888	1.0404	0.0112917	TU39585	-2.24363	0.0110086
TU4699	-2.17936	0.000195562	TU9143	2.55256	1.91838e-06	TU57836	1.92817	1.25653e-11	TU52000	7.82477	3.06599e-10				TU81916	4.0287	5.72097e-06	TU28581	2.28059	0.00104792	TU10458	2.1548	0.00276714				TU30431	1.70646	0.0112917	TU52535	2.70973	0.0110086
TU66379	-1.23399	0.000197523	TU77874	-1.51509	1.95913e-06	TU10417	4.31943	1.27249e-11	TU75509	4.0947	3.30343e-10				TU69937	1.04675	5.9181e-06	TU58144	4.18995	0.00105626	TU20945	1.41184	0.00279681				TU32556	-2.51986	0.0112917	TU75329	-2.54792	0.0110086
TU8322	-3.74813	0.000199934	TU28206	3.97529	1.96884e-06	TU19444	2.42507	1.32939e-11	TU54003	4.61018	3.36847e-10				TU39646	2.90586	6.14797e-06	TU77345	-2.04494	0.00106965	TU74899	2.04322	0.00280859				TU80627	0.689522	0.0112917	TU46745	-1.36972	0.0112033
TU80582	1.75683	0.000200183	TU26025	-1.54783	1.99598e-06	TU29477	1.82836	1.36174e-11	TU43591	-1.74056	3.42072e-10				TU30425	-2.7642	6.14797e-06	TU10686	2.40848	0.00107564	TU76140	1.03879	0.00285033				TU29460	-1.29302	0.0112917	TU18	3.00593	0.0112033
TU19495	-3.5146	0.000202597	TU609	-2.97447	2.0533e-06	TU29459	3.41475	1.36498e-11	TU48087	-2.67917	3.44555e-10				TU12023	-1.42164	6.27936e-06	TU75828	3.15615	0.00108856	TU79098	-0.731855	0.00285323				TU28535	1.65485	0.0112917	TU50388	-1.5019	0.0112374
TU73268	-1.13499	0.000213434	TU150	-3.51652	2.1416e-06	TU35879	1.89326	1.38629e-11	TU40182	2.08438	3.66831e-10				TU78404	5.94158	6.36931e-06	TU35566	-2.02374	0.00109702	TU67973	1.53252	0.00288395				TU45671	1.92532	0.011337	TU29764	2.07435	0.0112399
TU79216	-1.3226	0.000216632	TU70441	-4.40397	2.22703e-06	TU79625	1.44585	1.39328e-11	TU68514	1.8552	3.74101e-10				TU71879	2.58801	6.36931e-06	TU45298	-1.39735	0.00110668	TU54265	3.97259	0.00289343				TU43829	1.78622	0.0113757	TU10409	-1.02435	0.011275
TU52195	2.99007	0.000219552	TU53213	-2.34738	2.24317e-06	TU18774	-2.93707	1.39511e-11	TU76318	7.66263	3.75246e-10				TU35566	-2.6333	6.37235e-06	TU54371	-1.76476	0.00110668	TU78173	1.61149	0.00289343				TU67329	1.98991	0.0115209	TU22554	-0.875146	0.011275
TU20570	-4.40698	0.000223088	TU75774	2.76959	2.24317e-06	TU74305	-4.19632	1.39511e-11	TU43467	-2.51048	3.75246e-10				TU46776	-2.15079	6.51062e-06	TU76689	2.26271	0.00110668	TU77467	-1.44926	0.0029286				TU52105	-0.794454	0.0117544	TU18405	1.04739	0.0113614
TU29942	-3.05037	0.000229848	TU58394	-1.92473	2.24413e-06	TU48957	-2.7135	1.41188e-11	TU76089	3.67885	3.75246e-10				TU77342	-3.09946	6.56369e-06	TU72500	-2.11895	0.00110854	TU73412	-1.76155	0.00294048				TU14912	-1.22095	0.0117617	TU81178	-1.47744	0.0113714
TU59221	2.81155	0.000230653	TU10446	1.94348	2.26342e-06	TU344	2.2633	1.41233e-11	TU75748	-2.33562	3.80148e-10				TU53915	-3.37501	6.60858e-06	TU74799	1.19755	0.00112814	TU5447	-2.25457	0.00299215				TU78459	1.44344	0.0117881	TU75692	1.0776	0.0114233
TU9135	3.2743	0.000235073	TU74336	2.06396	2.26342e-06	TU40272	-2.37518	1.42487e-11	TU4323	1.81416	3.83344e-10				TU76700	2.73172	6.66055e-06	TU35112	-2.24735	0.00113026	TU7315	-1.2675	0.00300391				TU14473	0.949462	0.0118378	TU35384	-1.55495	0.0114723
TU26172	-1.09018	0.000236432	TU33062	-3.45576	2.28604e-06	TU77053	-6.37575	1.43574e-11	TU80052	3.29443	3.84588e-10				TU32819	-3.16429	6.68806e-06	TU73923	3.67041	0.00113137	TU75443	-1.60856	0.00300789				TU29155	-1.15733	0.0118378	TU32583	3.01428	0.0115229
TU75171	-3.86377	0.00023674	TU78349	-3.29602	2.3302e-06	TU31958	-4.92744	1.49639e-11	TU77874	-1.70084	3.94812e-10				TU55825	-3.12801	6.68806e-06	TU36828	-1.98848	0.00114033	TU79481	-1.519	0.00300789				TU79525	-0.995473	0.0118378	TU14567	2.6609	0.0115472
TU21952	-1.82015	0.00023686	TU61227	2.71225	2.35542e-06	TU67187	8.20486	1.51045e-11	TU9485	-7.86514	4.05898e-10				TU29467	2.16403	6.75332e-06	TU41050	-3.88151	0.00115112	TU72341	3.92408	0.00300903				TU75993	0.797001	0.0118378	TU70334	-2.10503	0.011559
TU60426	2.58937	0.000236876	TU2729	1.41944	2.38904e-06	TU52285	-1.19575	1.53681e-11	TU74326	1.61725	4.26807e-10				TU79289	-1.73025	6.77624e-06	TU67930	-4.1888	0.00116406	TU23966	3.98199	0.00313929				TU45597	-2.36017	0.0119097	TU77658	-1.23959	0.0116054
TU30396	1.74016	0.000236876	TU54394	2.44809	2.4253e-06	TU40232	-5.07784	1.53886e-11	TU76713	3.26241	4.28005e-10				TU44773	1.96779	6.79441e-06	TU73954	-1.43748	0.00117152	TU19341	1.13979	0.00315899				TU18965	0.762517	0.0119888	TU82238	1.65782	0.0117124
TU26571	-2.63013	0.000240854	TU40450	2.36557	2.46968e-06	TU68561	-2.99637	1.59399e-11	TU13729	1.60077	4.37222e-10				TU10863	6.05885	6.98497e-06	TU7226	3.62041	0.00117152	TU31865	-2.18192	0.00315899				TU45893	1.18996	0.0120249	TU83020	2.99079	0.0117507
TU4349	-2.06345	0.000241262	TU16491	1.63903	2.4945e-06	TU50943	-4.22073	1.64603e-11	TU3491	-1.9366	4.46177e-10				TU78405	5.87338	7.06362e-06	TU21785	-1.39765	0.00119226	TU40002	-4.03863	0.00315899				TU16413	0.95637	0.0120357	TU49198	1.9212	0.0117878
TU68882	-2.72457	0.000241291	TU16729	-1.61209	2.64424e-06	TU80934	6.54712	1.74995e-11	TU21832	-1.60954	4.50475e-10				TU58623	6.1845	7.08604e-06	TU22698	2.43662	0.00119556	TU27412	-1.39398	0.00315899				TU75692	-0.968017	0.0120719	TU21268	-0.926214	0.0119933
TU79400	-1.22185	0.000243867	TU69574	5.0486	2.65742e-06	TU65106	-2.92478	1.76103e-11	TU80963	-3.08087	4.55432e-10				TU79696	-1.38953	7.41413e-06	TU18167	2.23859	0.00119677	TU84963	-1.79534	0.00319544				TU29153	-1.41407	0.0120943	TU78907	-1.36797	0.0120152
TU52456	-0.959273	0.000244189	TU43178	-2.14816	2.67187e-06	TU29133	2.34793	1.81708e-11	TU5321	2.05879	4.55432e-10				TU76513	-1.63103	7.47133e-06	TU73168	-3.04025	0.00119677	TU74270	2.97	0.00322918				TU76688	-1.27228	0.0122051	TU43551	-1.26977	0.0120152
TU80946	1.0176	0.000248874	TU2727	1.29831	2.67187e-06	TU71761	-4.3889	1.81708e-11	TU82078	-5.69123	4.8515e-10				TU48397	-3.60853	7.50251e-06	TU68346	1.49894	0.0011981	TU21786	-1.25201	0.00322955				TU38383	1.77985	0.0122086	TU49161	-1.32858	0.0121551
TU26034	-1.21056	0.000251479	TU73400	-5.89538	2.78797e-06	TU45056	8.05711	1.87132e-11	TU4860	-6.08305	4.92084e-10				TU32307	-2.29353	7.51045e-06	TU39798	2.13108	0.00122223	TU61384	-2.47616	0.00324193				TU47603	1.34547	0.0122211	TU51928	0.90847	0.0124189
TU19056	1.21763	0.000252661	TU52253	-1.62141	2.80786e-06	TU33355	-2.35553	1.92131e-11	TU81718	2.90275	4.9472e-10				TU79290	-2.32991	7.66724e-06	TU75257	-3.25955	0.00122636	TU50583	1.48965	0.00324384				TU27870	-0.879778	0.0123264	TU69757	1.10053	0.0124323
TU19845	1.20101	0.000255589	TU10425	2.47699	2.95489e-06	TU70682	-1.44438	1.97582e-11	TU78350	-1.67931	4.9472e-10				TU46174	-4.12356	7.72958e-06	TU71031	-3.25001	0.00123106	TU79145	1.4427	0.00325057				TU78314	-0.694318	0.0123847	TU32102	-1.58913	0.0126103
TU77486	-1.89881	0.000257833	TU78384	3.5515	2.98813e-06	TU16849	2.36175	2.0082e-11	TU44400	-2.15222	5.0148e-10				TU7063	-2.13658	7.72958e-06	TU17674	-4.20031	0.00125066	TU42654	3.98902	0.0033504				TU78519	-2.46324	0.0124636	TU75801	2.66924	0.0126103
TU34104	1.2646	0.000260213	TU10458	1.97801	3.23069e-06	TU9771	-2.84986	2.06532e-11	TU3678	-1.54517	5.04858e-10				TU68543	-4.00452	8.06577e-06	TU62709	-1.02008	0.00125843	TU72654	2.71375	0.00335352				TU32547	-2.5176	0.0125529	TU73819	-1.09797	0.0126103
TU78516	2.16733	0.000260213	TU31266	-3.55796	3.31023e-06	TU44098	-4.16073	2.11115e-11	TU15125	-2.70761	5.13935e-10				TU29479	2.77329	8.11848e-06	TU69757	-1.16171	0.00128234	TU26025	-1.09734	0.00337976				TU78798	-1.31791	0.0126338	TU43491	-1.59422	0.0126103
TU32102	1.58381	0.000268408	TU76943	-4.44513	3.31502e-06	TU78405	8.12605	2.122e-11	TU66784	-2.26273	5.28872e-10				TU81514	-0.97784	8.15559e-06	TU10451	2.22464	0.00128234	TU65020	-2.16387	0.00337976				TU31737	1.18369	0.0126338	TU19347	0.945952	0.0127155
TU76688	1.15787	0.000269068	TU69837	-5.55232	3.35763e-06	TU61374	-5.61134	2.21838e-11	TU40031	-7.81753	5.30111e-10				TU65709	-3.40364	8.22351e-06	TU29154	1.36903	0.00129859	TU73623	1.28474	0.00338783				TU19857	-2.11304	0.0128754	TU57851	-1.54776	0.0128952
TU80940	2.30725	0.000270146	TU2735	1.78589	3.45391e-06	TU63135	-1.37167	2.25321e-11	TU73923	5.72492	5.33763e-10				TU73371	-1.72217	8.80555e-06	TU43564	2.05703	0.00130304	TU48087	-1.30194	0.00340735				TU39337	1.67803	0.0128754	TU47091	-2.87004	0.0130772
TU26755	-2.57043	0.000271775	TU19489	-3.27252	3.47361e-06	TU58565	-1.19638	2.27062e-11	TU78358	-3.11742	5.33763e-10				TU5652	-1.5372	8.89575e-06	TU82166	-2.54257	0.00133222	TU77712	-2.01534	0.0034464				TU80270	1.10677	0.0130124	TU9519	2.69219	0.013103
TU19341	-1.33835	0.000272267	TU47543	1.85627	3.53559e-06	TU29762	-8.27026	2.30449e-11	TU22948	2.93823	5.6718e-10				TU76205	-2.2024	8.90053e-06	TU74408	-3.20671	0.00133453	TU79635	-1.02231	0.00352183				TU29073	2.01527	0.0130124	TU14526	-1.88991	0.013103
TU49948	2.2856	0.000272698	TU3679	-1.28036	3.56746e-06	TU73922	6.01672	2.32815e-11	TU66959	4.66749	5.9978e-10				TU67329	-4.34025	8.90053e-06	TU82201	-1.21139	0.00134902	TU83714	-1.27803	0.00352183				TU29476	-1.23795	0.0130124	TU82344	-0.775817	0.0132156
TU60794	3.84617	0.000284841	TU68346	0.937294	3.56849e-06	TU2735	2.76011	2.34474e-11	TU37214	-5.32519	6.0439e-10				TU76431	-1.45574	8.96735e-06	TU10422	2.80879	0.00134932	TU1321	2.82736	0.00352183				TU44532	-2.17477	0.0130124	TU6436	1.33414	0.0132384
TU12152	2.09959	0.000287574	TU80849	5.79053	3.57173e-06	TU76683	4.67603	2.44324e-11	TU1518	7.56303	6.11895e-10				TU77712	-2.94157	8.97566e-06	TU36437	-1.04299	0.0013615	TU50413	4.00374	0.00355234				TU79259	1.33513	0.0130124	TU81783	-1.21854	0.013418
TU50743	0.845301	0.000291247	TU4349	-2.44081	3.61205e-06	TU12515	-3.66507	2.44882e-11	TU19119	-7.47289	6.20224e-10				TU11288	-3.44668	9.1142e-06	TU16494	2.02592	0.0013615	TU14551	-1.63383	0.00355234				TU40154	1.19559	0.0132285	TU46577	1.3207	0.0134344
TU50024	-1.48799	0.00029526	TU7064	5.80085	3.6199e-06	TU26933	-2.10716	2.49402e-11	TU73610	2.28729	6.28676e-10				TU10449	2.97043	9.28607e-06	TU50589	-1.97783	0.00136579	TU20043	-1.38167	0.00360753				TU81938	-1.77716	0.0132851	TU75874	2.95331	0.0134817
TU19834	-1.1587	0.000296789	TU46341	2.01566	3.67856e-06	TU74966	-1.39686	2.77823e-11	TU68044	-2.65275	6.42471e-10				TU17330	5.89235	9.51026e-06	TU68734	-3.51506	0.00138285	TU26158	-1.45468	0.00360753				TU65353	0.990612	0.0132851	TU32746	1.909	0.0136611
TU7478	2.63382	0.000310992	TU81554	2.10242	3.73309e-06	TU63505	-5.6015	2.79375e-11	TU76094	3.33631	6.67214e-10				TU21392	-1.96831	9.60948e-06	TU79163	2.13669	0.00139544	TU81085	-1.12659	0.00361223				TU43189	1.19673	0.0133046	TU10161	1.6251	0.0136611
TU10034	-3.85861	0.000312577	TU45847	-5.00018	3.83111e-06	TU40085	-0.981614	2.79375e-11	TU33365	-7.61951	6.67214e-10				TU68734	-4.71533	9.71725e-06	TU31013	1.86291	0.00140013	TU45425	1.24724	0.00361223				TU80470	1.11119	0.0135229	TU80621	-1.02392	0.0136611
TU77569	1.43871	0.000313008	TU54329	1.7282	3.89746e-06	TU36128	2.15644	2.7968e-11	TU37213	-4.60797	6.69726e-10				TU80904	-1.00172	9.84162e-06	TU38956	-1.0251	0.00145522	TU21001	-1.57544	0.00361312				TU5567	-2.22475	0.0137294	TU13038	-2.01537	0.0137899
TU75071	-1.64334	0.000314403	TU46745	-1.32781	3.90685e-06	TU28124	3.76196	2.84262e-11	TU16563	-3.64338	6.78534e-10				TU75349	2.46451	1.00831e-05	TU43546	-3.28076	0.00147096	TU29457	2.33144	0.00378685				TU80652	0.853309	0.0138045	TU51959	-2.12607	0.0138819
TU382	-3.56045	0.00032531	TU18362	-5.91422	4.01576e-06	TU33062	-4.96489	2.94703e-11	TU76692	3.54534	7.10885e-10				TU79082	-1.19597	1.00831e-05	TU71545	-1.44366	0.00147565	TU75323	-1.69268	0.00386871				TU71342	-1.38871	0.0138045	TU30263	1.51916	0.0139144
TU4921	2.74412	0.000325678	TU77080	2.50809	4.11193e-06	TU79054	-1.86447	2.95605e-11	TU9862	1.49272	7.72567e-10				TU70023	4.38576	1.03767e-05	TU15062	2.42992	0.00150766	TU80938	3.27069	0.00390198				TU4489	-1.48194	0.0138045	TU80198	-1.92164	0.013968
TU33864	1.64711	0.000329881	TU64476	-4.5371	4.2237e-06	TU73698	3.86565	3.13592e-11	TU30425	-4.32321	7.93814e-10				TU81914	3.02255	1.0482e-05	TU63833	1.79183	0.00150766	TU60813	-1.80855	0.00391691				TU12799	1.12875	0.0138451	TU39334	1.06801	0.0141284
TU7775	-1.92317	0.000332174	TU39339	-4.75669	4.2237e-06	TU82511	-3.45442	3.17013e-11	TU77345	-3.2159	7.9667e-10				TU77345	-2.32393	1.04876e-05	TU81044	-2.2429	0.00152141	TU62355	-2.11199	0.00392453				TU5784	0.815656	0.0140505	TU28834	1.4839	0.0142092
TU29945	-3.20341	0.000332174	TU69372	-6.10854	4.22868e-06	TU72445	5.46112	3.25745e-11	TU80369	1.54555	8.2137e-10				TU79159	3.0935	1.06176e-05	TU5270	-4.07728	0.00154909	TU50759	3.293	0.00393829				TU3301	-1.45604	0.0140505	TU59500	-1.39791	0.0142092
TU17304	1.40638	0.000332381	TU10417	1.94777	4.22873e-06	TU28062	3.63413	3.44214e-11	TU38141	-2.58335	8.22371e-10				TU80180	-2.02832	1.09693e-05	TU75327	-1.56452	0.00154909	TU65400	-2.24625	0.00397453				TU73968	-1.56055	0.014086	TU13146	1.26788	0.0142689
TU76094	1.81482	0.000332381	TU18744	-5.33782	4.28885e-06	TU35566	-3.55915	3.55341e-11	TU29841	7.54779	8.22523e-10				TU71384	2.15433	1.09811e-05	TU76066	1.86825	0.00154987	TU79961	-2.93494	0.00399618				TU44	1.57139	0.0141697	TU54365	-2.09419	0.0143966
TU78881	-4.25337	0.000332381	TU71208	-2.08593	4.312e-06	TU43784	-6.67232	3.55341e-11	TU26138	-6.06586	8.22523e-10				TU19925	3.11467	1.09845e-05	TU64165	-2.61015	0.00155249	TU71931	2.13967	0.00403481				TU74776	0.790197	0.0141698	TU84970	2.94161	0.0143966
TU74837	3.22512	0.000333496	TU1458	3.85024	4.33758e-06	TU10447	3.56602	3.64447e-11	TU32644	-4.41179	8.22523e-10				TU70489	-2.58924	1.11136e-05	TU76064	2.09065	0.00157775	TU22559	-1.79328	0.00405121				TU61384	1.60631	0.0142598	TU20043	-1.70529	0.0144059
TU5909	-3.12457	0.000342765	TU10429	2.06665	4.50737e-06	TU64967	8.0255	3.6956e-11	TU64804	-1.52274	8.53143e-10				TU16858	4.26458	1.1428e-05	TU79167	1.77657	0.00157899	TU24893	1.19467	0.00406775				TU80983	-1.25915	0.0143037	TU69750	-2.76326	0.0144346
TU76643	2.20102	0.000342765	TU76373	-1.28105	4.57385e-06	TU68344	2.99168	3.72056e-11	TU78519	3.73574	8.7496e-10				TU73751	2.30704	1.1463e-05	TU42356	-1.61574	0.00157899	TU5597	3.86609	0.0040716				TU69879	-0.842424	0.0144539	TU10483	1.60636	0.0144547
TU7456	2.5869	0.000342765	TU77141	3.05096	4.66665e-06	TU72444	-4.90985	3.76901e-11	TU40068	-5.63158	8.89841e-10				TU73403	-5.93253	1.16466e-05	TU16253	-1.66254	0.00159035	TU68543	-2.4019	0.00408126				TU32583	-2.47927	0.0144539	TU80230	1.6797	0.0145519
TU150	-2.77782	0.000342866	TU31831	-5.95069	4.67653e-06	TU76686	4.062	3.81337e-11	TU10805	7.47637	8.90078e-10				TU75558	-1.44607	1.19713e-05	TU76393	-1.21798	0.00159858	TU79167	1.27287	0.00413894				TU60766	1.42412	0.0146326	TU18030	-0.620171	0.0145864
TU76697	1.49302	0.000354449	TU82024	2.39517	4.69764e-06	TU24209	-8.32096	3.84644e-11	TU30191	-2.15829	9.00212e-10				TU73372	-2.22763	1.20082e-05	TU60160	-4.11198	0.00161162	TU80939	3.00149	0.00414261				TU14257	1.78381	0.0146926	TU9595	-1.65107	0.0146513
TU19779	-1.52156	0.000364187	TU20481	2.06617	4.83984e-06	TU74717	-2.16634	4.0079e-11	TU73972	-2.57943	9.27947e-10				TU41937	-2.07134	1.21353e-05	TU38391	-2.28387	0.00163506	TU80934	3.62358	0.00417022				TU78376	-2.18037	0.0147547	TU581	1.05584	0.0146627
TU77882	-1.91009	0.000364187	TU39531	3.74077	4.98531e-06	TU73610	4.07695	4.06333e-11	TU77170	-1.90801	9.27947e-10				TU71581	4.34428	1.21353e-05	TU73698	2.08303	0.00164849	TU31397	1.28159	0.00417348				TU24893	-0.979138	0.0151275	TU974	1.67188	0.014768
TU50416	2.03634	0.000370866	TU30822	1.85202	5.01516e-06	TU11434	-3.07413	4.09474e-11	TU45118	-2.54936	9.41865e-10				TU24341	-2.33042	1.30309e-05	TU28814	1.58162	0.00166074	TU77553	-1.69172	0.00417355				TU46201	-0.925269	0.0151488	TU73722	1.14961	0.0148054
TU42667	4.31855	0.000371758	TU45767	1.96365	5.04899e-06	TU43671	-3.56897	4.09474e-11	TU76393	-1.85072	9.48358e-10				TU29476	2.32457	1.31804e-05	TU39781	1.78179	0.00166821	TU33664	1.88388	0.00417355				TU36003	0.913701	0.0152238	TU72572	2.2414	0.0149616
TU79014	-3.08161	0.000374064	TU51642	-1.02997	5.05659e-06	TU64613	2.90181	4.09474e-11	TU66873	5.23389	9.56487e-10				TU3902	-2.54061	1.32326e-05	TU76087	1.9542	0.00168551	TU9848	1.60355	0.00420901				TU21001	1.76867	0.0152412	TU59612	1.48143	0.0151724
TU76689	1.26208	0.000377554	TU74106	2.11302	5.08497e-06	TU9485	-8.25255	4.10208e-11	TU14594	-2.08027	9.60068e-10				TU55207	1.21658	1.32681e-05	TU67670	-3.11889	0.00168551	TU48260	-1.03131	0.00422098				TU21375	0.827132	0.0152412	TU64524	1.12025	0.0154161
TU77883	-2.42619	0.000380693	TU2746	1.44161	5.13829e-06	TU4462	7.964	4.11144e-11	TU77865	7.4589	1.00565e-09				TU66876	5.7511	1.34665e-05	TU201	-4.06276	0.00168829	TU60171	1.3649	0.00425511				TU60749	2.05159	0.0153276	TU77925	-0.744168	0.0154161
TU81048	-1.66341	0.000383892	TU9460	1.45437	5.28968e-06	TU27564	-4.05508	4.18685e-11	TU73398	-7.74664	1.02483e-09				TU66916	-5.93372	1.37532e-05	TU13847	-1.85918	0.00169316	TU39961	1.07149	0.00432328				TU60752	2.08507	0.0153772	TU38183	-1.86719	0.0155403
TU22947	1.90069	0.000385975	TU60489	5.99283	5.30858e-06	TU73702	3.80489	4.2896e-11	TU344	1.81984	1.03899e-09				TU76443	-2.98694	1.37984e-05	TU34659	-2.23181	0.00170078	TU81663	1.16278	0.00434205				TU53919	1.62893	0.0153806	TU1123	1.75696	0.0156193
TU1123	-2.56255	0.000390078	TU49714	-2.02578	5.50113e-06	TU10687	4.24041	4.32686e-11	TU73220	-5.34302	1.04184e-09				TU45744	5.66823	1.38288e-05	TU79263	-1.45268	0.00172343	TU72922	3.90705	0.00435109				TU65496	1.737	0.0154537	TU61974	2.06713	0.0157403
TU75503	2.72137	0.000400354	TU75799	-4.53666	5.55139e-06	TU80113	-0.834462	4.63609e-11	TU25922	-7.43126	1.06124e-09				TU10431	3.26932	1.41171e-05	TU66241	-4.10778	0.00172343	TU17074	-2.30917	0.00436508				TU7546	1.28027	0.0155086	TU46456	-1.07014	0.0160459
TU76715	1.52671	0.000406282	TU76094	2.82187	5.55277e-06	TU77136	-1.42586	4.64013e-11	TU48992	-4.83097	1.06289e-09				TU17744	-1.39806	1.42294e-05	TU25839	2.11669	0.00173777	TU75827	2.86671	0.00437871				TU79155	-2.02918	0.0155569	TU34185	-1.97189	0.0160738
TU78684	-1.03464	0.000417703	TU52089	-0.884497	5.80093e-06	TU28025	-3.77173	4.69407e-11	TU80980	-2.34308	1.08918e-09				TU68539	1.84826	1.42404e-05	TU61953	-3.35774	0.00176442	TU2727	1.05807	0.00437871				TU75800	-2.37416	0.0155936	TU74364	-1.80339	0.0160786
TU73371	-1.76844	0.000424962	TU68157	-1.8796	6.12771e-06	TU71031	-5.69606	4.78322e-11	TU27784	4.42753	1.12811e-09				TU54497	-2.66858	1.46779e-05	TU49268	1.86366	0.00177676	TU45893	-1.3911	0.00437871				TU55291	1.54715	0.0156227	TU70055	1.6194	0.0160839
TU80738	1.09203	0.00042811	TU10687	1.86811	6.33372e-06	TU33816	7.89533	4.84826e-11	TU40649	1.9984	1.12811e-09				TU22700	2.60252	1.50027e-05	TU84171	3.61798	0.00182458	TU40232	-2.24308	0.00437871				TU6402	-0.692145	0.0156526	TU22949	-2.09927	0.0161161
TU78383	1.82787	0.000439175	TU40272	-1.89526	6.47222e-06	TU76682	4.25196	4.87258e-11	TU67929	-1.08334	1.20552e-09				TU73409	-4.94765	1.51554e-05	TU73722	-1.20496	0.00182458	TU24804	-2.72042	0.00440728				TU19340	-1.05634	0.0156792	TU16678	2.10293	0.0166412
TU24479	1.59826	0.000445265	TU29155	1.00397	6.5455e-06	TU84422	1.98587	4.87258e-11	TU52734	-5.96674	1.234e-09				TU22775	1.12672	1.53186e-05	TU33626	-4.03897	0.00185626	TU63505	-1.80082	0.0044303				TU76475	1.34237	0.0156792	TU4653	-1.39119	0.016665
TU80971	-2.08511	0.000448711	TU52734	-5.0036	6.58519e-06	TU30425	-5.06972	5.0394e-11	TU2597	7.61324	1.23612e-09				TU10429	3.48973	1.58535e-05	TU77726	-2.91817	0.00187896	TU76688	1.75309	0.0044328				TU12186	-0.80141	0.0157018	TU18961	-1.70453	0.0166663
TU45244	-1.22081	0.000450478	TU81345	-5.73928	6.66548e-06	TU45769	6.37326	5.0394e-11	TU4846	-1.42872	1.29071e-09				TU26930	2.48916	1.58535e-05	TU54634	-1.63262	0.00197334	TU67200	-1.92366	0.0044841				TU14560	1.65498	0.0157454	TU14566	2.56616	0.0167621
TU25432	-3.03189	0.000460686	TU5321	1.56536	6.68421e-06	TU34282	2.29055	5.13687e-11	TU78536	3.21611	1.30594e-09				TU19854	1.89327	1.58535e-05	TU73410	-3.33383	0.00205332	TU74080	-1.40368	0.004491				TU27564	1.64927	0.0157454	TU5909	1.11321	0.0168112
TU80059	2.20536	0.000461502	TU29138	1.08576	6.77458e-06	TU21181	-2.28367	5.25561e-11	TU60556	2.8142	1.31007e-09				TU8160	-1.27225	1.58535e-05	TU43499	2.42308	0.00205899	TU66810	-1.2086	0.00451325				TU66224	-1.29381	0.0160093	TU71184	-1.36927	0.0168569
TU13546	-0.891812	0.000467056	TU59282	1.30214	6.82796e-06	TU16843	2.57161	5.51308e-11	TU66887	6.29483	1.32401e-09				TU64107	-2.64921	1.58535e-05	TU74903	1.83806	0.00207123	TU76148	1.1457	0.00452693				TU21146	-2.09039	0.0161066	TU75323	-1.35307	0.0168569
TU79502	-2.12925	0.000467946	TU46225	-1.26276	6.84743e-06	TU52590	2.36347	5.54236e-11	TU80947	4.28782	1.34434e-09				TU18082	3.24592	1.61137e-05	TU80769	2.0927	0.00207856	TU84953	-1.55179	0.00453666				TU30885	-2.08776	0.0161864	TU8347	-1.29499	0.0169957
TU32155	-1.13029	0.000473486	TU30425	-3.77162	6.86838e-06	TU23050	2.76966	5.6341e-11	TU13808	2.34014	1.39681e-09				TU55824	-1.71352	1.62677e-05	TU13808	1.66247	0.00208079	TU14560	-2.223	0.00462964				TU407	1.11215	0.0161913	TU75949	-0.755273	0.0170265
TU38133	1.49628	0.00048558	TU45135	-4.94794	6.90465e-06	TU45770	4.82745	5.72942e-11	TU58404	-7.61112	1.50589e-09				TU45551	-2.43887	1.63714e-05	TU75787	2.4024	0.00210329	TU52815	-2.21471	0.00464563				TU81679	1.03196	0.0162312	TU25899	-0.813524	0.0170377
TU50506	4.24847	0.00048558	TU80006	-2.42924	6.91833e-06	TU80726	1.54967	5.81083e-11	TU58593	3.45891	1.51668e-09				TU17934	-4.739	1.65158e-05	TU18744	-4.00458	0.00211804	TU77593	3.73106	0.00466797				TU28327	1.07057	0.0162464	TU47089	-1.84169	0.0170738
TU30613	-2.03776	0.000490807	TU68050	-2.58004	7.30279e-06	TU81292	3.41538	5.91436e-11	TU71550	-2.95795	1.51668e-09				TU77056	-5.92813	1.65866e-05	TU75108	-3.43473	0.00212119	TU1196	1.61484	0.00470759				TU16737	-1.24854	0.0162966	TU28846	1.32623	0.0170976
TU21170	-1.859	0.000491472	TU81725	2.74414	7.34384e-06	TU1007	-5.33866	6.0906e-11	TU75785	3.94136	1.55944e-09				TU10476	3.09373	1.71044e-05	TU26742	-1.48367	0.00212217	TU65714	-1.1624	0.00476404				TU79940	1.14719	0.0163463	TU81752	-1.58321	0.0171447
TU32134	-1.00912	0.000506425	TU74538	-1.52158	7.34946e-06	TU78389	5.72818	6.21407e-11	TU73144	-5.38661	1.56628e-09				TU82505	-2.25467	1.71434e-05	TU399	1.74835	0.00212377	TU32580	3.84515	0.00480789				TU65990	-1.04786	0.0164606	TU77833	1.0227	0.0171492
TU47526	-2.48826	0.000517812	TU25405	-5.81922	7.53153e-06	TU70990	-2.78899	6.57811e-11	TU54394	2.91027	1.59001e-09				TU76716	2.39868	1.73345e-05	TU37493	-2.36734	0.00216165	TU80477	-2.25177	0.00483336				TU8972	-1.23876	0.0164606	TU25204	-1.3888	0.0171492
TU69747	-1.07539	0.0005183	TU2722	1.72023	7.74642e-06	TU19849	4.00682	7.12888e-11	TU81954	2.36031	1.60676e-09				TU66357	-2.19495	1.74168e-05	TU24249	3.60432	0.00216314	TU80943	3.04731	0.00483336				TU80518	-0.995539	0.0165344	TU79697	-1.20454	0.0172526
TU77596	1.49248	0.000519394	TU30526	-3.6904	7.76837e-06	TU47810	-4.12318	7.19122e-11	TU9079	2.29198	1.63943e-09				TU10417	4.0627	1.76058e-05	TU52431	-1.52208	0.00221338	TU76689	1.61221	0.00483847				TU28279	1.23732	0.0165344	TU78358	-1.56504	0.0173446
TU33441	2.00181	0.00051971	TU74584	-0.991985	7.88277e-06	TU50233	-2.32346	7.40436e-11	TU8839	-7.41608	1.65071e-09				TU21181	-1.96087	1.78053e-05	TU29459	1.78928	0.00224986	TU39648	2.7783	0.00485456				TU72465	-1.39357	0.0165344	TU29783	-2.71836	0.0173509
TU14945	-1.56079	0.000524837	TU50024	-1.45982	7.91879e-06	TU78611	-2.93412	7.76787e-11	TU29830	-7.40732	1.65071e-09				TU33816	5.68933	1.80163e-05	TU2481	1.46259	0.00228433	TU84970	3.6284	0.00495962				TU72704	-2.10765	0.0165344	TU83023	2.50376	0.0173509
TU6402	-1.13645	0.000537449	TU68881	-3.98689	8.12993e-06	TU42459	-2.23521	8.04312e-11	TU31266	-4.4678	1.76939e-09				TU79163	3.78061	1.81148e-05	TU73916	1.24557	0.00228433	TU80296	-1.3876	0.00495962				TU74299	1.86092	0.0165344	TU18383	1.09993	0.0173509
TU32640	-3.5714	0.00054696	TU4846	-1.19491	8.3679e-06	TU34659	-4.13264	8.15294e-11	TU50107	3.7794	1.81747e-09				TU75189	-2.50725	1.81148e-05	TU77493	-1.34382	0.00228433	TU64614	1.23477	0.00502465				TU2729	-1.19423	0.0166198	TU32561	2.89657	0.0173509
TU76680	1.29408	0.000548153	TU78587	-1.23018	8.49159e-06	TU76872	1.01563	8.55412e-11	TU6552	-2.29704	1.85088e-09				TU46739	-4.26257	1.81668e-05	TU74333	-2.57793	0.00231355	TU6081	3.87662	0.00503229				TU53789	-0.960328	0.0166198	TU14900	1.88042	0.0174363
TU79893	-2.52482	0.000551499	TU78536	2.7967	8.53355e-06	TU50706	-4.26532	8.85117e-11	TU29762	-7.72001	1.90407e-09				TU83151	-5.33994	1.81957e-05	TU81959	1.849	0.00237247	TU10473	2.85618	0.00505635				TU77577	-1.71673	0.0166198	TU20113	-2.11235	0.0174568
TU61767	-1.75251	0.000551867	TU29496	5.57432	8.59541e-06	TU7774	7.89685	8.8927e-11	TU41586	1.96419	1.9256e-09				TU10682	4.29027	1.85002e-05	TU52594	1.99149	0.00237247	TU75189	-2.11137	0.00514153				TU39997	1.60408	0.0167621	TU77965	1.86711	0.0174568
TU56229	-2.45093	0.000553184	TU74967	3.98465	8.79052e-06	TU74486	-1.45844	9.62529e-11	TU3578	-1.70769	2.08459e-09				TU77864	5.67887	1.88455e-05	TU715	1.18328	0.00237324	TU81936	1.41346	0.00519062				TU42526	1.71842	0.0168017	TU71293	1.00047	0.0177108
TU30526	-2.76806	0.000553697	TU56346	-2.05371	8.9592e-06	TU64804	-1.8431	9.76318e-11	TU60966	-2.93556	2.17855e-09				TU77053	-4.82876	1.89267e-05	TU51960	-3.56704	0.00238492	TU68507	1.58946	0.00533534				TU50941	1.17732	0.0168017	TU77721	-1.48443	0.0177278
TU16803	-1.53063	0.00056098	TU33355	-2.19937	9.17225e-06	TU33293	3.9376	9.90179e-11	TU73721	-1.46915	2.32536e-09				TU66960	3.82868	1.89267e-05	TU22695	2.05164	0.00241276	TU66359	3.20658	0.00535759				TU40982	1.06715	0.0169594	TU40450	-2.47226	0.0179148
TU50547	-1.91289	0.000579747	TU76093	2.38242	9.55054e-06	TU68784	-1.9596	9.96504e-11	TU71036	-5.49894	2.37034e-09				TU18791	2.86603	1.9485e-05	TU76068	1.41383	0.00241573	TU22688	-2.62814	0.00539448				TU29180	-1.73042	0.0171077	TU42295	-2.62982	0.0180828
TU74287	-2.443	0.000582231	TU77345	-2.306	9.70482e-06	TU3934	-3.96777	1.03259e-10	TU12515	-3.73946	2.39026e-09				TU50413	5.60651	1.96095e-05	TU80288	-2.1512	0.00241573	TU77401	-1.28976	0.00539675				TU27627	0.80916	0.0171354	TU66117	0.838951	0.0180828
TU78500	4.16044	0.000582231	TU66784	-1.93411	9.72316e-06	TU14074	4.68386	1.05315e-10	TU10034	-6.40013	2.39026e-09				TU7891	1.63634	1.96157e-05	TU75489	2.23075	0.00244965	TU72704	2.9327	0.00542772				TU74759	1.28401	0.0171761	TU76373	-1.54686	0.018098
TU73097	1.74505	0.000603492	TU17304	2.18796	9.74263e-06	TU7478	5.67128	1.10034e-10	TU80940	5.18916	2.39026e-09				TU69752	2.05299	2.02373e-05	TU32301	-2.34265	0.00245029	TU13170	0.980484	0.00547633				TU75799	-2.1801	0.0172921	TU45553	-1.52551	0.0181086
TU35297	2.17809	0.000603492	TU53176	-2.72458	9.78636e-06	TU81722	3.46726	1.11434e-10	TU71761	-4.32295	2.39667e-09				TU17512	1.81582	2.06666e-05	TU33664	1.36703	0.00245029	TU79516	-1.1378	0.00550493				TU69958	-1.34978	0.0173596	TU30033	1.14753	0.0181566
TU66886	1.56722	0.000607006	TU73073	-1.27476	9.79744e-06	TU31198	-8.44732	1.14613e-10	TU50339	7.39792	2.40623e-09				TU42435	-2.06868	2.0971e-05	TU46776	-1.28333	0.0024616	TU52975	-1.69046	0.00557018				TU20685	-2.42343	0.0174019	TU70608	0.665367	0.0181566
TU76683	1.56457	0.000607006	TU75802	-3.69107	9.97946e-06	TU31933	-1.6434	1.22024e-10	TU19857	-4.50322	2.41431e-09				TU58093	-2.18947	2.10228e-05	TU25921	-1.92954	0.00246186	TU66883	3.52584	0.00557018				TU13170	-0.854879	0.0175408	TU27594	-1.81944	0.0181566
TU49946	2.76985	0.000610088	TU31397	1.63415	1.00233e-05	TU78385	5.93948	1.22959e-10	TU77912	2.81779	2.46355e-09				TU4025	1.399	2.12296e-05	TU29463	2.91945	0.00248172	TU2596	3.0132	0.00559271				TU76472	1.32002	0.0175408	TU60279	1.27644	0.0181566
TU79659	-0.765638	0.000611466	TU67734	1.81665	1.00416e-05	TU60423	5.79112	1.23936e-10	TU22305	-5.0669	2.46355e-09				TU29137	2.32199	2.17661e-05	TU68488	-1.63845	0.00248287	TU78751	-1.53418	0.00565275				TU14593	1.14502	0.0175408	TU81503	1.07177	0.0181566
TU31397	1.09873	0.000613098	TU2741	1.71888	1.02445e-05	TU1429	7.38156	1.25512e-10	TU30424	-5.20504	2.46411e-09				TU53167	5.7005	2.17661e-05	TU63830	1.96569	0.00255071	TU48397	-2.34975	0.00568193				TU44430	1.02637	0.0175491	TU44841	-0.893187	0.0181566
TU14553	1.4279	0.000617822	TU52265	-3.17743	1.03083e-05	TU5597	7.74993	1.26744e-10	TU67679	-6.0018	2.53911e-09				TU25544	5.56159	2.2174e-05	TU5524	1.45539	0.00256377	TU10426	3.05752	0.00568193				TU27585	-1.00293	0.0175491	TU76295	-1.91041	0.0181566
TU12206	2.7819	0.000622769	TU32819	-5.66306	1.07029e-05	TU47524	3.82536	1.37517e-10	TU46662	-3.10051	2.66974e-09				TU11053	2.91247	2.23745e-05	TU74745	-3.53285	0.00258701	TU38902	1.06372	0.0056891				TU27132	-0.943698	0.0175491	TU77876	-1.21914	0.018164
TU74899	-1.25351	0.000634276	TU24740	-2.68698	1.0708e-05	TU9595	-2.68955	1.38816e-10	TU39468	1.31514	3.13328e-09				TU16838	3.25645	2.27247e-05	TU73073	-1.46439	0.00259241	TU80440	-0.776661	0.00568939				TU15136	1.06599	0.0175593	TU11055	-1.08061	0.0182863
TU68507	1.17516	0.000640595	TU25131	2.82723	1.11807e-05	TU29457	3.58033	1.40212e-10	TU32817	-4.25989	3.28655e-09				TU73401	-5.95699	2.27629e-05	TU45746	3.99409	0.00264268	TU32573	3.48731	0.00570006				TU3842	-2.18616	0.0175898	TU10515	2.38424	0.0187348
TU65357	2.82629	0.000649156	TU77519	1.5739	1.11847e-05	TU29928	-8.58139	1.41117e-10	TU61625	-7.70565	3.322e-09				TU80746	-2.03571	2.28592e-05	TU71383	1.58733	0.00264363	TU71343	2.79031	0.00575228				TU20043	0.968912	0.01773	TU77481	1.40684	0.0187776
TU10516	-1.01497	0.000652328	TU1126	-2.95827	1.21554e-05	TU47340	-1.21545	1.43621e-10	TU28280	-5.52834	3.322e-09				TU17562	3.4357	2.28592e-05	TU50790	-3.08229	0.00264858	TU50416	3.83509	0.00578386				TU80226	1.02371	0.0177516	TU8301	-2.165	0.0188477
TU42216	-2.45496	0.000653376	TU53933	-4.27589	1.2474e-05	TU54472	-8.48353	1.43621e-10	TU72227	-7.46821	3.49574e-09				TU81494	-5.80975	2.28592e-05	TU67748	2.32153	0.0026625	TU77484	1.88375	0.00583299				TU56174	0.694637	0.0178266	TU77232	-2.39744	0.0189193
TU18005	-0.909024	0.000663091	TU28279	-3.83701	1.2581e-05	TU8570	-2.35611	1.61486e-10	TU68048	-3.03969	3.5566e-09				TU28625	-1.34904	2.29227e-05	TU47444	-3.96088	0.0026625	TU61263	-1.1911	0.00583895				TU78198	0.825253	0.0178266	TU79525	0.99876	0.0189193
TU64804	-1.34289	0.000665609	TU60258	-0.99011	1.2581e-05	TU5867	-2.77735	1.63799e-10	TU15058	2.56953	3.58466e-09				TU76472	-2.09382	2.3023e-05	TU29478	1.37524	0.00266867	TU71537	3.46655	0.00584888				TU72808	-1.12234	0.0180395	TU68200	1.07577	0.0190465
TU55142	-2.60136	0.000665609	TU32822	-5.67136	1.2937e-05	TU81134	2.96381	1.63962e-10	TU4170	-1.2167	3.68824e-09				TU78406	4.85749	2.3023e-05	TU77520	-1.42502	0.00266867	TU1329	3.00891	0.00584888				TU34185	1.87881	0.0181108	TU19834	1.0489	0.0190465
TU32434	0.913241	0.000685444	TU70610	1.64561	1.315e-05	TU46662	-3.35943	1.65796e-10	TU30396	1.59063	3.69543e-09				TU65381	-1.90987	2.30417e-05	TU31860	-3.96535	0.00266867	TU7664	1.07491	0.00586989				TU64107	1.15228	0.0181413	TU76097	-1.61582	0.0190465
TU84180	4.16941	0.000686152	TU38989	-4.54692	1.37277e-05	TU32800	-3.51817	1.70146e-10	TU77485	-2.29584	3.80183e-09				TU42670	4.64919	2.30788e-05	TU78377	2.26755	0.00270167	TU75245	3.82104	0.00594794				TU60343	-1.14093	0.0182098	TU68273	1.21261	0.0190465
TU62596	1.48802	0.000697273	TU28625	-1.82895	1.37862e-05	TU52144	3.54111	1.70655e-10	TU76205	-1.69851	3.80183e-09				TU27164	2.84633	2.338e-05	TU7891	1.26804	0.0027314	TU44813	-1.91298	0.00596476				TU68239	-1.00293	0.0182098	TU39977	-1.65619	0.0190616
TU78519	1.83779	0.000699064	TU28062	2.02766	1.37884e-05	TU50416	7.83209	1.71769e-10	TU715	-1.30479	3.82059e-09				TU81085	-1.15954	2.34392e-05	TU60733	3.50827	0.0027463	TU35008	-1.74883	0.0060538				TU40153	0.625142	0.0182098	TU73993	0.909332	0.019078
TU78686	-2.1776	0.000699064	TU60556	1.96634	1.38813e-05	TU19242	-3.28731	1.82463e-10	TU77833	-2.00819	4.08461e-09				TU39784	4.03852	2.40416e-05	TU2036	-3.16509	0.00279878	TU73922	3.58919	0.00611169				TU68881	1.73944	0.0182324	TU72582	1.97573	0.0191113
TU78243	-1.37665	0.000700036	TU29176	-3.4817	1.38813e-05	TU37027	1.15296	1.84505e-10	TU69567	2.93252	4.08572e-09				TU45729	-1.76388	2.40489e-05	TU52945	-3.9557	0.00279878	TU27585	1.02073	0.00611169				TU75192	1.13936	0.0183014	TU75780	2.0336	0.0191276
TU47810	-2.37698	0.000703252	TU52044	3.18443	1.40821e-05	TU71051	3.1486	2.00155e-10	TU3752	1.87243	4.08572e-09				TU79170	3.1267	2.41397e-05	TU5503	1.50871	0.0028051	TU1843	2.17487	0.00621269				TU25309	-1.21337	0.0183489	TU35156	-1.84589	0.0191276
TU1988	-2.63989	0.000704004	TU8583	-2.43821	1.45019e-05	TU29765	-8.03941	2.0527e-10	TU77869	-1.36136	4.10857e-09				TU82120	3.89892	2.43671e-05	TU78770	-3.96879	0.0028051	TU73916	1.2808	0.00627823				TU40463	0.931325	0.0184095	TU75318	-1.14306	0.0191276
TU71383	1.1972	0.000712961	TU38953	-1.02432	1.45709e-05	TU59282	2.09167	2.1327e-10	TU78243	-1.56813	4.14668e-09				TU77137	-4.203	2.44641e-05	TU78793	-1.12923	0.00282916	TU80202	-1.64333	0.00633393				TU48755	1.88429	0.018428	TU14897	1.25905	0.0191624
TU81987	2.6255	0.000713495	TU73178	-1.56285	1.46439e-05	TU73924	7.75618	2.19143e-10	TU53926	-1.62666	4.5894e-09				TU78395	4.13186	2.44641e-05	TU74906	1.45861	0.00282916	TU801	1.42282	0.00639154				TU23548	-1.21565	0.0184801	TU31307	-1.66779	0.0191848
TU73537	-2.20873	0.00071599	TU80963	-2.62831	1.47417e-05	TU78383	7.73839	2.19143e-10	TU10449	2.72545	4.66991e-09				TU62703	-2.02756	2.44641e-05	TU22834	-1.18075	0.00284396	TU32829	-1.73664	0.00639154				TU17212	1.74818	0.0185472	TU407	-1.1843	0.0193126
TU22011	1.96051	0.00071599	TU24475	1.09473	1.50416e-05	TU62355	-5.00731	2.229e-10	TU67747	2.73232	4.70645e-09				TU71635	-4.92801	2.4559e-05	TU29479	1.43191	0.00284642	TU76581	1.64807	0.00640554				TU70064	-1.59497	0.0185472	TU8526	-1.6525	0.0193126
TU73792	2.04665	0.00071599	TU54935	-2.11329	1.53577e-05	TU73923	7.78199	2.32935e-10	TU79443	-2.32267	4.71871e-09				TU46385	2.00667	2.46095e-05	TU12831	3.9609	0.00284642	TU9769	-1.96254	0.00643829				TU33340	2.19507	0.0185565	TU31939	-1.24984	0.0194578
TU14900	-2.46888	0.000718874	TU45846	-4.55681	1.56123e-05	TU72264	1.61879	2.36787e-10	TU76561	-1.55477	4.76368e-09				TU76068	2.97665	2.46604e-05	TU49253	-3.4787	0.00285921	TU37434	-1.01781	0.0064981				TU52249	-1.04407	0.0186391	TU80358	-1.08956	0.0194894
TU66395	4.10808	0.00071899	TU25921	-2.88965	1.56184e-05	TU8157	-1.59893	2.40757e-10	TU79502	-2.5421	4.81418e-09				TU2481	1.78987	2.50583e-05	TU19007	-1.84669	0.00291312	TU54497	-1.7794	0.00654162				TU25921	1.26725	0.0186921	TU68232	-1.07762	0.0194984
TU63172	2.5787	0.000723889	TU77833	-1.53504	1.56916e-05	TU45361	-7.94861	2.49845e-10	TU17640	-7.51027	4.8873e-09				TU18771	1.96583	2.52958e-05	TU61485	-1.45879	0.00291312	TU70008	-1.27334	0.00654216				TU22343	1.13144	0.0187691	TU75603	-2.12865	0.0197994
TU79056	-0.96733	0.000726902	TU77262	1.45003	1.56916e-05	TU50240	8.40131	2.51948e-10	TU28062	2.26042	4.89776e-09				TU25433	1.13777	2.53117e-05	TU20107	1.81753	0.00292793	TU17234	-2.92599	0.00656313				TU78824	-2.0563	0.0187691	TU28833	1.23089	0.0198207
TU76086	2.42559	0.000731392	TU79262	-5.62895	1.58809e-05	TU57852	7.7821	2.58143e-10	TU80971	-3.0386	4.90758e-09				TU17514	1.80282	2.53874e-05	TU45705	1.94936	0.00293489	TU52266	2.72111	0.0065835				TU79167	-1.16767	0.018931	TU49471	-2.29626	0.020196
TU27786	4.11828	0.000731392	TU9733	1.33784	1.59572e-05	TU43551	-3.42087	2.70407e-10	TU10783	4.8992	4.90758e-09				TU12702	-5.7937	2.57059e-05	TU39809	1.86398	0.0029487	TU39781	2.35864	0.00658801				TU44500	-0.771218	0.0189994	TU81960	1.58347	0.020196
TU39775	-1.9853	0.000746136	TU16803	-1.96222	1.59572e-05	TU46319	-7.88334	2.93992e-10	TU73371	-2.60275	4.95537e-09				TU29188	-2.4743	2.58436e-05	TU29176	-1.83144	0.0030785	TU10476	2.27612	0.00659938				TU5523	-1.44557	0.0191028	TU39066	1.20422	0.020196
TU1126	-2.38957	0.000753547	TU81719	4.00354	1.62097e-05	TU10446	4.478	3.03818e-10	TU80200	-2.52181	4.98398e-09				TU60003	-4.87397	2.58436e-05	TU41456	-1.34826	0.00310594	TU79619	-1.07304	0.00659938				TU27412	1.05887	0.0191655	TU34822	-1.96867	0.0202439
TU29255	-0.78272	0.000754981	TU26690	-1.57587	1.6338e-05	TU17499	2.33666	3.16527e-10	TU14591	-2.22626	5.063e-09				TU70157	6.07084	2.58436e-05	TU70979	-3.52725	0.00310594	TU74966	-0.922742	0.00661657				TU49268	1.41323	0.0192675	TU48093	1.67144	0.0204133
TU2215	-2.42918	0.000766215	TU76179	-2.22772	1.65175e-05	TU30096	4.09054	3.17016e-10	TU73971	-3.67429	5.063e-09				TU65718	-1.85833	2.62854e-05	TU75745	1.85816	0.00312359	TU29155	1.04921	0.00664899				TU52822	-0.785006	0.0193028	TU64746	0.679993	0.0204133
TU710	-1.19837	0.00077042	TU2732	1.60931	1.65175e-05	TU12578	-2.7646	3.37309e-10	TU73968	-3.25608	5.31286e-09				TU72754	-5.7598	2.672e-05	TU16861	1.69741	0.00312359	TU56296	-1.17712	0.00677062				TU4249	1.34387	0.0193926	TU11057	-1.05043	0.0204508
TU83242	1.44643	0.000774753	TU61014	-3.15249	1.72018e-05	TU81566	7.71967	3.38455e-10	TU22947	3.64329	5.4057e-09				TU29464	2.53469	2.72398e-05	TU61128	-2.72224	0.00320396	TU28637	-2.36739	0.00683945				TU82023	-2.19226	0.0194433	TU53176	1.36682	0.0206946
TU9244	-1.2142	0.000782448	TU74022	-1.60088	1.74854e-05	TU25492	-7.85521	3.62152e-10	TU50577	-3.00596	5.40912e-09				TU18048	1.88276	2.7298e-05	TU9488	-3.91499	0.00321838	TU46725	-1.66773	0.00686274				TU129	1.88994	0.0196089	TU42357	1.53726	0.0207393
TU73266	2.70945	0.000794472	TU23918	5.54782	1.80526e-05	TU47009	-3.36691	3.63241e-10	TU28124	2.09867	5.43189e-09				TU59611	1.60084	2.74566e-05	TU36411	-2.19685	0.00325018	TU33212	3.2339	0.00689405				TU77721	1.28068	0.0196431	TU75045	-1.50467	0.0207702
TU84000	3.68877	0.000795486	TU58093	-2.01652	1.81525e-05	TU73220	-5.45566	3.71564e-10	TU80055	4.19473	5.62548e-09				TU78230	-1.10728	2.81757e-05	TU68250	-1.2504	0.00325018	TU50415	3.54723	0.00689405				TU79889	1.37059	0.0196757	TU54777	-0.779515	0.0209107
TU19308	-1.88367	0.000802908	TU47462	1.04705	1.84527e-05	TU77342	-3.57782	3.72582e-10	TU81622	-1.62969	5.63269e-09				TU44289	-2.05057	2.89109e-05	TU5588	-2.30861	0.00325605	TU21854	-3.37542	0.00691144				TU5909	-1.62024	0.0197545	TU31788	-1.18206	0.0209524
TU33141	1.48446	0.00083628	TU27529	2.2822	1.85695e-05	TU79889	-5.9461	3.75478e-10	TU45252	-1.1123	5.67008e-09				TU77991	-1.30219	2.89786e-05	TU36979	-1.25355	0.00325605	TU78149	-1.66938	0.00696379				TU4004	1.15145	0.0197545	TU10194	1.35326	0.0211543
TU38990	-3.22592	0.000843541	TU4212	-3.86236	1.897e-05	TU45767	2.40853	3.78364e-10	TU53083	-1.13285	5.86306e-09				TU44171	2.09018	2.90898e-05	TU72582	-2.3766	0.00326298	TU51618	1.16007	0.00696644				TU43727	0.93282	0.0197545	TU19049	-1.84198	0.0211577
TU75182	1.36121	0.000844294	TU4169	-1.51191	1.897e-05	TU33365	-7.94382	3.89251e-10	TU10447	2.71673	5.94988e-09				TU76872	1.04676	2.93122e-05	TU72346	2.84182	0.00326862	TU7129	-0.936913	0.00698949				TU67088	-0.781185	0.0197545	TU673	-0.927619	0.0211618
TU72094	2.32387	0.000846881	TU58845	2.22688	1.97915e-05	TU12731	-3.08515	3.89931e-10	TU45358	-7.46905	5.99429e-09				TU1207	1.68702	3.02934e-05	TU22434	-1.66877	0.00326961	TU2514	3.20835	0.00701547				TU45471	-1.0162	0.0197545	TU4699	1.16332	0.0211718
TU49855	1.68444	0.000846881	TU70990	-2.12562	2.03218e-05	TU60381	6.20117	3.95752e-10	TU14360	-7.49946	6.02118e-09				TU79155	3.51025	3.02934e-05	TU70902	-1.98144	0.00328853	TU19971	1.4217	0.00714542				TU19856	-1.14354	0.0197995	TU79537	-1.09915	0.0212011
TU74336	1.29589	0.000846881	TU41586	2.10442	2.05816e-05	TU79165	2.28908	4.03786e-10	TU8722	5.88744	6.04112e-09				TU83598	0.974669	3.03649e-05	TU49686	-3.60271	0.00330031	TU52249	1.28358	0.00719957				TU68538	-0.836913	0.0198776	TU45939	-2.49263	0.0212184
TU80201	-1.53494	0.000848829	TU10460	1.67686	2.06593e-05	TU45450	3.20359	4.04214e-10	TU1047	1.93	6.31246e-09				TU9378	-5.77127	3.12917e-05	TU44098	-1.69601	0.00330031	TU84422	1.19234	0.00720517				TU54487	0.87251	0.0199348	TU6019	0.87227	0.0212765
TU27726	3.52454	0.000870048	TU34103	1.13285	2.08606e-05	TU68016	-3.91134	4.08838e-10	TU32835	-3.55231	6.65312e-09				TU32434	-1.19207	3.12917e-05	TU22705	1.75757	0.00331845	TU25639	-0.943625	0.00721993				TU19854	-1.08438	0.0200381	TU43489	-1.57343	0.0213399
TU23023	1.4134	0.000876472	TU77731	-4.07359	2.12991e-05	TU73177	-1.89263	4.40654e-10	TU15364	-4.36162	6.65775e-09				TU38923	1.16324	3.15314e-05	TU52586	1.52839	0.00341486	TU73703	1.38289	0.00726037				TU8977	-1.72798	0.0201107	TU48397	-1.83144	0.0213399
TU14074	2.54554	0.000880365	TU74711	-1.40718	2.13257e-05	TU9130	7.23201	4.4147e-10	TU22552	1.7669	6.84587e-09				TU77030	-1.56951	3.20927e-05	TU60671	-3.89287	0.00341486	TU19501	0.994868	0.00729106				TU42249	0.86986	0.0205275	TU5310	1.71972	0.0213782
TU74881	-0.809723	0.00088747	TU21955	-4.98639	2.1781e-05	TU77595	5.4388	4.54233e-10	TU52253	-1.37698	7.02127e-09				TU3846	1.15047	3.21398e-05	TU53874	3.89415	0.00342822	TU3491	-0.810719	0.00729106				TU77666	0.980122	0.0205584	TU40153	-0.655742	0.0214278
TU10857	1.39546	0.000889447	TU10462	1.64138	2.17942e-05	TU49970	3.21632	4.69696e-10	TU25433	-2.20813	7.03839e-09				TU38902	1.06681	3.29399e-05	TU26033	-1.0994	0.00347414	TU52265	2.18021	0.00733659				TU16485	1.46233	0.0205589	TU81970	-1.54777	0.0214278
TU68047	-2.16573	0.000892516	TU57915	-5.64001	2.18964e-05	TU66876	7.58337	4.69696e-10	TU58403	-6.19312	7.11415e-09				TU16842	2.76577	3.29399e-05	TU46777	-1.92867	0.00348175	TU53103	-1.52191	0.00736149				TU70023	-2.21763	0.0205589	TU25214	-2.00951	0.0215314
TU49968	2.05909	0.000910787	TU73128	-5.64815	2.22344e-05	TU50239	7.28601	4.75307e-10	TU36828	-3.51248	7.23544e-09				TU71184	-1.67873	3.29399e-05	TU44841	1.09669	0.0034928	TU80470	-1.13756	0.00736149				TU76966	-2.03572	0.0205589	TU44632	-2.53812	0.0215898
TU16599	-0.971636	0.000925128	TU7218	-2.04287	2.22344e-05	TU39247	-8.27805	4.76609e-10	TU78520	4.28484	7.47212e-09				TU79146	2.76263	3.31688e-05	TU83714	-1.61278	0.00350209	TU78358	-1.47082	0.00736149				TU58857	0.662147	0.0207123	TU30897	-2.41127	0.0216977
TU1007	-2.58107	0.00092799	TU22675	-2.07998	2.36e-05	TU13601	1.68503	4.89538e-10	TU82265	7.2169	7.73365e-09				TU61901	-1.8173	3.34027e-05	TU60382	3.55915	0.00351021	TU72763	1.48151	0.00748213				TU3752	-1.30455	0.0208522	TU40562	-1.2793	0.0217389
TU16467	-1.76924	0.000948549	TU68048	-3.11732	2.41121e-05	TU54003	5.54738	4.99451e-10	TU76943	-5.02059	7.87666e-09				TU74906	1.8276	3.34645e-05	TU42253	1.5166	0.00351021	TU8647	-1.87512	0.00750944				TU76054	2.1332	0.0209988	TU46341	-1.73722	0.0217547
TU60538	1.67382	0.000950687	TU72124	-2.99538	2.41571e-05	TU61768	-7.85173	5.0219e-10	TU46686	2.4503	8.1598e-09				TU29456	2.77487	3.35981e-05	TU76716	1.63945	0.00351535	TU7100	-1.44853	0.00751507				TU15103	1.92153	0.0213225	TU29856	-1.73599	0.0219043
TU23553	-1.73038	0.000952086	TU58300	-4.74642	2.43119e-05	TU37176	-2.47614	5.15717e-10	TU79064	-1.32643	8.20149e-09				TU48992	-2.50202	3.3679e-05	TU26147	3.24685	0.00351535	TU25840	2.36849	0.00751507				TU59612	-1.24696	0.0213695	TU78790	2.31769	0.0226899
TU80934	1.26136	0.000952086	TU74717	-1.52549	2.54163e-05	TU77498	1.94073	5.19726e-10	TU49713	-1.67059	8.2348e-09				TU62117	-2.26909	3.4009e-05	TU29498	1.37169	0.0035216	TU10430	2.1695	0.00751507				TU13598	-0.78018	0.0215157	TU9114	1.72396	0.0227104
TU38363	1.12761	0.000954145	TU77304	-1.5094	2.54163e-05	TU2744	2.29724	5.39499e-10	TU56346	-2.22878	8.26321e-09				TU23984	0.971654	3.41675e-05	TU76321	3.24373	0.00356242	TU78821	1.10657	0.00759857				TU76935	-1.78757	0.0218506	TU77401	-1.42795	0.0227104
TU19971	-1.40711	0.00095721	TU30339	5.59888	2.54163e-05	TU78617	-1.43349	5.72359e-10	TU72714	-3.22194	8.40209e-09				TU25839	3.93698	3.43518e-05	TU49126	-2.35864	0.00356242	TU62484	3.70833	0.00762747				TU32561	-2.35285	0.0218952	TU75547	1.18842	0.0229274
TU49623	-1.63314	0.00096817	TU5553	4.95886	2.57834e-05	TU76443	-3.60452	5.74738e-10	TU9985	-1.07794	8.73704e-09				TU27585	1.57732	3.46206e-05	TU13144	-1.93417	0.00358613	TU73311	2.03531	0.00762747				TU74581	-1.06383	0.0221487	TU37473	-1.97376	0.0231464
TU81663	-0.745212	0.000984136	TU19895	-3.31902	2.59705e-05	TU379	0.848868	5.85393e-10	TU27718	-1.25134	8.80189e-09				TU7576	-1.24156	3.46206e-05	TU47476	-0.943242	0.00361937	TU73660	3.69035	0.00764003				TU7315	1.16177	0.0223922	TU59651	1.07212	0.0231714
TU16857	-1.21982	0.000985159	TU5599	2.3605	2.59705e-05	TU25400	1.2224	6.14868e-10	TU78385	3.29922	8.80189e-09				TU73326	-1.67863	3.4797e-05	TU48485	-1.93698	0.00362435	TU34208	-1.85076	0.00764841				TU83998	1.65	0.0224194	TU78011	1.20911	0.0231847
TU25740	1.09337	0.000985159	TU74774	-2.10936	2.63156e-05	TU82519	-5.42344	6.31296e-10	TU78368	3.74433	9.02482e-09				TU26153	4.75124	3.50159e-05	TU71017	-2.26035	0.00362965	TU37572	3.6904	0.00765413				TU21070	1.9265	0.02243	TU58403	1.88549	0.0232868
TU45631	-3.36805	0.000988498	TU54100	2.88505	2.64914e-05	TU81916	4.58431	6.33854e-10	TU80006	-2.98982	9.03474e-09				TU15062	3.53408	3.50159e-05	TU1347	0.924907	0.00364846	TU76983	1.73696	0.00765413				TU18032	-0.897946	0.02243	TU5303	0.872029	0.0234983
TU25122	1.02121	0.000988498	TU79889	-4.47704	2.6597e-05	TU60429	5.81685	6.61882e-10	TU78390	3.58447	9.06731e-09				TU6763	1.33966	3.50199e-05	TU66873	3.2288	0.00364894	TU34301	1.09539	0.00765619				TU80284	1.43936	0.0225331	TU7518	-1.25637	0.0238144
TU5567	-2.42897	0.00100083	TU18836	-4.42906	2.68798e-05	TU32644	-4.78586	6.89376e-10	TU62117	-2.30838	9.09455e-09				TU15477	-3.12628	3.5084e-05	TU77521	-1.54609	0.00365102	TU25369	1.48883	0.00776796				TU29859	1.14251	0.0225331	TU79659	-0.780136	0.0239605
TU71581	-2.10482	0.00100446	TU82519	-3.84141	2.69524e-05	TU82019	4.00731	6.98702e-10	TU420	-3.61831	9.09927e-09				TU10421	4.1611	3.55398e-05	TU52535	1.68806	0.00367629	TU18225	1.72112	0.00786308				TU63342	1.7079	0.0225331	TU81511	-1.54885	0.023993
TU58343	-1.68354	0.00100446	TU58344	-3.36544	2.74619e-05	TU18048	1.46634	7.08235e-10	TU44326	-1.07411	9.25441e-09				TU18046	2.05993	3.55398e-05	TU45164	0.76649	0.00370763	TU38391	-2.12677	0.00790258				TU30796	1.61742	0.0226398	TU80971	1.47837	0.0241307
TU78375	1.70768	0.00100688	TU81720	2.55471	2.75584e-05	TU74157	-1.90445	7.20612e-10	TU24472	1.50597	9.27006e-09				TU11434	-2.21696	3.55398e-05	TU22702	1.95134	0.00370763	TU75191	-1.49204	0.00790308				TU80403	0.915644	0.0230305	TU74794	2.65362	0.0243001
TU77553	-1.94225	0.00104151	TU8963	3.43674	2.80645e-05	TU22104	2.40987	7.49467e-10	TU40085	-1.15377	9.40273e-09				TU78518	4.75474	3.76853e-05	TU1967	3.88276	0.00370763	TU47631	1.58651	0.00793218				TU25401	-1.15314	0.0231391	TU75778	2.05171	0.0243194
TU78630	4.03873	0.0010424	TU76789	2.3535	2.83005e-05	TU34155	7.5403	7.59001e-10	TU24795	-2.91624	9.43408e-09				TU72808	1.71	3.76853e-05	TU48431	-2.14376	0.00372595	TU43671	-1.65784	0.0079335				TU80522	1.67027	0.0232973	TU47358	0.941182	0.0247039
TU75800	-2.89273	0.00104271	TU36127	5.74567	2.85186e-05	TU8137	-6.37833	7.59194e-10	TU23535	-2.48384	9.45846e-09				TU64299	-1.17182	3.85395e-05	TU742	3.88146	0.00378221	TU1331	3.68825	0.00798853				TU7664	-0.872599	0.0232973	TU81894	1.27662	0.0247098
TU82120	-2.34564	0.00104973	TU77875	-2.97697	2.87386e-05	TU82342	-1.39744	7.68624e-10	TU36978	-1.83384	9.53565e-09				TU68514	1.62541	3.85395e-05	TU20043	1.06344	0.00380528	TU8987	1.52726	0.00808997				TU72718	-2.33533	0.0232973	TU63172	-2.44709	0.0247595
TU66018	3.24464	0.00104973	TU50706	-3.2006	2.89093e-05	TU5678	-3.4009	7.80861e-10	TU59542	-7.33038	9.62588e-09				TU36411	-2.74345	3.88612e-05	TU53907	-3.84262	0.0038069	TU57628	-1.60737	0.00813608				TU19239	1.9164	0.0233838	TU80270	-1.30844	0.024851
TU81511	1.64566	0.00105499	TU77502	2.02224	2.95651e-05	TU38956	-1.50341	7.81236e-10	TU49837	-4.00462	9.92572e-09				TU49126	-3.19526	3.89124e-05	TU64613	1.83742	0.00382282	TU46316	3.66439	0.00814492				TU55975	0.614468	0.0233957	TU10566	2.5472	0.0249902
TU81223	2.51993	0.00106265	TU78402	3.61834	2.99208e-05	TU21688	7.52228	7.86442e-10	TU81136	3.11286	9.94558e-09				TU76475	-2.13248	3.90871e-05	TU79165	1.74691	0.00384565	TU73705	1.82355	0.00818186				TU47635	-2.31437	0.0234334	TU2177	0.978298	0.0252575
TU73791	1.67889	0.00107339	TU30431	-5.47955	3.06286e-05	TU27584	1.33417	8.01339e-10	TU82713	-3.60342	1.00934e-08				TU78384	3.94253	4.01039e-05	TU75288	1.89777	0.00389338	TU566	3.7206	0.00819706				TU15397	1.36848	0.0237775	TU71422	-1.84661	0.025278
TU34103	1.23219	0.00108286	TU77697	5.40805	3.08802e-05	TU28131	1.74516	8.05924e-10	TU40996	-2.07745	1.09716e-08				TU66229	-2.72223	4.12353e-05	TU15057	2.21254	0.00390574	TU27584	0.992873	0.00822975				TU30620	-0.965219	0.0238974	TU29797	2.58206	0.0253563
TU74326	0.987216	0.00108887	TU44400	-2.07523	3.11675e-05	TU45283	-1.03378	8.09903e-10	TU69574	7.35346	1.10463e-08				TU84953	-1.8116	4.14996e-05	TU19877	-2.34467	0.00390853	TU43299	-2.25987	0.00823365				TU79024	0.972852	0.0239016	TU77143	-1.34564	0.0253563
TU71381	1.44912	0.00108887	TU77466	1.1902	3.11675e-05	TU53919	-5.65558	8.30497e-10	TU20539	-2.30412	1.11083e-08				TU15397	-2.2166	4.15369e-05	TU77593	2.94706	0.00390853	TU893	1.62312	0.00823365				TU44940	-1.17543	0.0240739	TU66238	2.0109	0.0254882
TU72349	1.52999	0.00109028	TU17428	-3.6069	3.18822e-05	TU66531	1.00355	8.30503e-10	TU28277	-4.71052	1.11196e-08				TU18772	1.98759	4.16895e-05	TU18145	2.46381	0.00390853	TU68881	-2.36265	0.00852541				TU52975	1.01113	0.0240881	TU13470	2.63909	0.0255354
TU60976	3.10719	0.00109436	TU15125	-2.36328	3.24292e-05	TU7315	-2.80788	8.3587e-10	TU35142	6.55332	1.11698e-08				TU16847	3.835	4.23744e-05	TU80941	3.49179	0.00391282	TU78843	-3.18895	0.00853709				TU19849	-1.88912	0.0241587	TU75869	-1.36583	0.0255644
TU82271	-1.74481	0.00109515	TU74491	-4.83691	3.25189e-05	TU39791	3.45311	8.3624e-10	TU5597	3.36796	1.11698e-08				TU63833	2.46989	4.26775e-05	TU76161	-1.91942	0.0039211	TU71932	1.64879	0.00855634				TU32434	0.951915	0.0241597	TU27862	-1.01019	0.0256759
TU75747	-2.04494	0.00109515	TU63844	1.43483	3.27655e-05	TU10426	5.15095	8.6379e-10	TU17598	-2.30253	1.11865e-08				TU52684	2.52377	4.2822e-05	TU76000	-3.84746	0.00400082	TU47543	-1.30204	0.00862347				TU56296	0.944031	0.0242558	TU78623	-1.39973	0.0257193
TU28127	1.7235	0.00110404	TU13729	1.11084	3.27673e-05	TU68538	1.48871	8.66393e-10	TU36829	-7.25513	1.12679e-08				TU39943	-2.93749	4.33138e-05	TU8594	-1.09869	0.0040492	TU74265	2.82356	0.00862414				TU73371	0.979245	0.0243576	TU80470	-1.12762	0.0257564
TU33438	2.27281	0.00110404	TU68344	1.69227	3.27943e-05	TU29930	-7.95413	8.72422e-10	TU80437	-0.834966	1.1342e-08				TU1331	5.37027	4.41748e-05	TU11404	-1.67359	0.0040492	TU23042	-2.18152	0.00863583				TU24378	-2.3213	0.0243576	TU74058	-1.35388	0.0258468
TU80965	-2.33225	0.0011103	TU77481	-2.3291	3.29685e-05	TU74037	-1.77375	8.92882e-10	TU52814	-3.28414	1.13442e-08				TU12205	5.55258	4.5736e-05	TU77456	-1.66631	0.00406351	TU10926	-2.691	0.00863583				TU42306	0.942571	0.0246641	TU72444	1.89431	0.0261737
TU74567	2.50005	0.00111704	TU14073	2.48305	3.31217e-05	TU79635	-1.21314	9.02677e-10	TU71387	2.65295	1.1491e-08				TU77108	1.87285	4.6216e-05	TU23175	-1.49725	0.00407855	TU16706	-3.22781	0.00863583				TU73097	1.13634	0.0247618	TU82949	-2.15968	0.0261737
TU18092	0.927314	0.00111861	TU4699	-1.42088	3.34421e-05	TU46725	-4.13201	9.28705e-10	TU73652	-2.57465	1.1923e-08				TU12186	1.22372	4.71869e-05	TU44904	-2.31887	0.0040987	TU11288	-2.18036	0.00868143				TU79619	0.941353	0.024864	TU60003	-1.68738	0.0262362
TU68897	3.52621	0.00112262	TU41613	2.09862	3.45017e-05	TU34103	1.41909	9.3729e-10	TU19056	1.50181	1.19468e-08				TU4212	-2.40197	4.71869e-05	TU80818	-1.95954	0.0040993	TU22725	3.419	0.00873086				TU62940	-1.35814	0.0248705	TU64522	1.11501	0.0262362
TU9542	2.0727	0.0011286	TU68285	-2.54916	3.50147e-05	TU69879	0.938241	9.39074e-10	TU64475	-7.26774	1.19476e-08				TU43815	-5.80217	4.71869e-05	TU71878	2.20178	0.0040993	TU45164	0.818079	0.00873086				TU79992	1.07114	0.0248705	TU10843	-0.994195	0.0262362
TU74784	-1.33603	0.0011351	TU18391	-1.1234	3.54491e-05	TU74403	-2.02921	9.44586e-10	TU80761	4.04562	1.2295e-08				TU78377	3.93297	4.71869e-05	TU52684	1.17906	0.00416831	TU45660	1.16252	0.00873086				TU76138	-1.25845	0.0248705	TU82081	-1.63553	0.026268
TU81555	1.41131	0.00114503	TU81713	3.61189	3.5593e-05	TU38082	-1.45805	9.47346e-10	TU47476	-1.01605	1.25094e-08				TU7100	-2.23179	4.82893e-05	TU67747	1.78127	0.00416937	TU12207	3.55329	0.00884333				TU7760	-1.20525	0.0250676	TU67930	2.74803	0.0263496
TU77364	2.74594	0.00115893	TU22343	-3.45646	3.60191e-05	TU15103	-4.78175	9.47664e-10	TU31958	-4.31099	1.26531e-08				TU13604	1.69177	4.89884e-05	TU49696	-1.19567	0.00416937	TU53202	-1.82249	0.00889052				TU73268	0.790982	0.0250676	TU72211	1.99125	0.0263796
TU60543	1.43469	0.001168	TU32141	-1.95263	3.61106e-05	TU78541	5.48812	9.6146e-10	TU11434	-2.76548	1.27398e-08				TU73922	4.28271	4.91703e-05	TU34880	3.0518	0.00418054	TU5657	-0.960089	0.0090749				TU81768	-0.965736	0.0250676	TU46993	1.94269	0.026496
TU75360	1.19096	0.0011861	TU76996	2.01003	3.61247e-05	TU1124	-2.14742	9.79228e-10	TU63505	-4.93051	1.39455e-08				TU80296	-1.79784	4.96156e-05	TU44377	1.42244	0.00418108	TU18736	-1.35002	0.0090749				TU39740	0.969382	0.0250734	TU2035	1.59825	0.0268628
TU16563	-3.1486	0.0011863	TU78358	-2.50668	3.61454e-05	TU315	-2.61936	9.90579e-10	TU76703	2.29533	1.39846e-08				TU77463	5.61334	4.96732e-05	TU70838	-3.35777	0.00421555	TU17499	1.60129	0.0090749				TU78823	-1.19809	0.0252025	TU52250	2.05858	0.0273635
TU73972	-1.38329	0.00119833	TU28287	-4.21743	3.65478e-05	TU30423	-5.36853	9.95325e-10	TU65358	3.87278	1.40948e-08				TU14926	-1.43568	4.97795e-05	TU52532	1.82396	0.00422521	TU43177	-0.797469	0.00909703				TU73954	0.784709	0.025326	TU33077	-1.97391	0.0273973
TU32989	-3.27786	0.00120916	TU9659	1.40625	3.68267e-05	TU43772	-7.81912	1.07539e-09	TU30395	2.04983	1.41905e-08				TU25351	1.57679	5.10897e-05	TU33179	1.36886	0.00425643	TU79165	1.43166	0.00921257				TU39458	1.84492	0.0253399	TU7461	2.74399	0.0274407
TU35144	-2.32464	0.00121057	TU78684	-1.91016	3.75963e-05	TU31548	1.53374	1.10326e-09	TU71549	-2.18336	1.44079e-08				TU76871	0.934204	5.114e-05	TU55824	-1.26335	0.00426668	TU76561	-0.722845	0.00922233				TU13037	1.49663	0.0253513	TU36429	1.1439	0.0274407
TU57874	1.1338	0.00123661	TU68362	1.41735	3.76699e-05	TU75787	1.79911	1.11002e-09	TU67065	2.43462	1.47107e-08				TU32822	-3.22578	5.114e-05	TU11053	2.07026	0.00427559	TU17928	-0.657792	0.00925122				TU24209	1.30061	0.0253513	TU80201	-1.45445	0.0274681
TU75193	1.32745	0.00124054	TU58337	2.94533	3.77903e-05	TU46337	-2.94736	1.11587e-09	TU26038	-1.52633	1.48638e-08				TU1429	5.175	5.18957e-05	TU83339	2.83014	0.00431106	TU14894	1.08993	0.00925122				TU43301	1.2237	0.0253513	TU34801	-1.84429	0.0276286
TU16523	1.18052	0.00125673	TU71015	-2.62691	3.80645e-05	TU16780	-4.16178	1.13259e-09	TU75098	3.80044	1.5005e-08				TU17656	2.13195	5.24209e-05	TU25402	1.19015	0.00433166	TU55222	0.867199	0.00933864				TU23702	-1.12146	0.0254593	TU56346	-1.24956	0.0276286
TU73794	2.20088	0.00125849	TU78884	1.66457	3.86438e-05	TU74756	-1.56407	1.13777e-09	TU77481	-2.47953	1.55194e-08				TU23535	-2.23736	5.26225e-05	TU803	2.18313	0.00433196	TU5310	1.05632	0.00942749				TU53192	2.00523	0.0255229	TU27188	2.6312	0.0277853
TU803	-1.6951	0.0012749	TU19341	-1.1432	3.86487e-05	TU19056	2.17272	1.21613e-09	TU9771	-2.3729	1.57589e-08				TU65106	-1.92685	5.26225e-05	TU80878	2.20419	0.00442396	TU81954	1.47468	0.00952996				TU76006	1.14527	0.0255229	TU11549	-0.933619	0.027973
TU43547	-3.97266	0.00133744	TU71024	-5.42799	3.86487e-05	TU53055	-3.50414	1.26492e-09	TU42695	7.19284	1.60689e-08				TU25423	1.69154	5.29322e-05	TU74569	2.20585	0.00443302	TU59621	1.09573	0.00971587				TU68200	-0.948263	0.0256054	TU5649	1.0974	0.027973
TU69550	-0.895875	0.00140194	TU35144	-2.09702	4.08609e-05	TU60766	-2.2046	1.26492e-09	TU594	-5.35207	1.61425e-08				TU73258	2.37867	5.41921e-05	TU11525	2.35139	0.00446062	TU81671	1.36279	0.00976902				TU68544	-0.965419	0.0258119	TU53786	1.06466	0.0280189
TU32642	-3.96234	0.00143306	TU37828	-5.10149	4.24387e-05	TU35008	-3.06628	1.35956e-09	TU71932	2.7192	1.6158e-08				TU68507	1.55484	5.42216e-05	TU45767	1.38711	0.00446062	TU17515	1.16083	0.00976902				TU82273	-1.19448	0.0258723	TU30191	1.08499	0.0280535
TU34834	-2.54447	0.00143507	TU1680	-5.4088	4.28883e-05	TU47772	1.14857	1.37753e-09	TU80701	7.09862	1.62261e-08				TU36431	-3.71759	5.44353e-05	TU75558	-1.00741	0.00447383	TU20146	1.60868	0.00981418				TU54676	0.768026	0.0262867	TU67321	-1.34999	0.0283282
TU20828	-3.70129	0.00145295	TU73624	-1.46557	4.45575e-05	TU45729	-2.13684	1.39086e-09	TU10425	2.89777	1.64412e-08				TU72651	1.10535	5.4604e-05	TU74899	1.80202	0.00447383	TU13582	-2.14176	0.00988738				TU82201	-0.984338	0.0265411	TU74821	-0.959125	0.0286082
TU78046	2.1397	0.00145858	TU27870	-1.45623	4.5448e-05	TU81136	3.23823	1.42011e-09	TU10863	7.63248	1.64412e-08				TU67743	2.89481	5.50076e-05	TU46526	-1.82259	0.00447888	TU79947	-1.5981	0.00989089				TU40648	1.30548	0.0265413	TU29279	1.15856	0.0286257
TU75786	1.35672	0.00147927	TU62974	-3.70875	4.55683e-05	TU39452	-2.72042	1.45047e-09	TU72444	-4.26144	1.6693e-08				TU74486	-1.31023	5.6108e-05	TU82713	-2.07669	0.00449605	TU5678	-1.81701	0.0100552				TU19501	-0.790799	0.0265878	TU25794	1.12068	0.02867
TU78884	1.33976	0.00150255	TU46586	-4.4092	4.55683e-05	TU68279	1.60194	1.45047e-09	TU29765	-6.99286	1.67195e-08				TU28677	-2.39253	5.61902e-05	TU23136	-3.25807	0.00452693	TU17397	-1.51951	0.0100627				TU8973	-1.32886	0.0267212	TU68561	-1.26097	0.02867
TU17501	1.27541	0.00151161	TU75776	3.19757	4.55683e-05	TU29874	3.45916	1.46446e-09	TU72124	-3.19093	1.72326e-08				TU78198	-1.19269	5.6404e-05	TU5667	-3.82627	0.00453182	TU45847	3.70683	0.0100627				TU76513	0.893255	0.0268043	TU6314	-1.6165	0.0291226
TU83714	-2.54096	0.00151165	TU74712	-1.02567	4.80704e-05	TU19119	-7.72628	1.46446e-09	TU78772	3.03545	1.72647e-08				TU4687	2.58079	5.69087e-05	TU46567	-3.80389	0.00456162	TU74745	-3.09462	0.0100627				TU79225	1.03622	0.0271648	TU19339	1.07995	0.0291226
TU82024	1.85387	0.00151652	TU76513	-1.37057	4.89832e-05	TU11998	-3.45295	1.47176e-09	TU77864	7.14669	1.73065e-08				TU74034	-1.36754	5.69882e-05	TU64144	-2.16202	0.00456823	TU53473	-1.07094	0.0100676				TU76026	0.927654	0.0274771	TU32544	2.59576	0.0294915
TU46341	1.33725	0.00151652	TU68164	3.04232	4.91044e-05	TU60556	3.11645	1.49453e-09	TU49714	-1.90715	1.74216e-08				TU52585	2.19072	5.75614e-05	TU79146	1.62547	0.00457014	TU80226	-1.28741	0.0100991				TU42160	1.13073	0.0277647	TU5725	1.20242	0.0296595
TU78055	1.6444	0.00152673	TU5727	-2.84777	4.91963e-05	TU51699	-2.97314	1.50276e-09	TU49968	3.17703	1.75526e-08				TU80969	1.11192	5.88805e-05	TU55008	-3.41325	0.00459294	TU64590	3.37118	0.0101097				TU8551	1.17967	0.0277668	TU78387	1.87239	0.0296595
TU77513	1.7694	0.00152673	TU81647	-3.30514	4.93965e-05	TU13260	7.39259	1.53764e-09	TU49966	3.22978	1.80323e-08				TU40061	-1.72745	5.89027e-05	TU40255	-1.04488	0.00462821	TU68337	0.902346	0.0101525				TU19326	-0.859663	0.0278516	TU80403	-1.01057	0.0297171
TU78404	1.79674	0.00152709	TU74881	-1.06409	5.03736e-05	TU74109	2.88676	1.54694e-09	TU76047	-7.03126	1.84242e-08				TU79064	-0.905851	5.89681e-05	TU58593	2.48968	0.00466488	TU59612	1.40831	0.010161				TU11987	0.682482	0.0278516	TU22777	1.06562	0.0302492
TU18225	-1.34362	0.00152709	TU73702	1.87787	5.08019e-05	TU68142	1.72107	1.54835e-09	TU27357	-2.85527	1.88141e-08				TU29465	2.46665	5.90398e-05	TU30776	-1.46268	0.00471194	TU31058	-1.30245	0.0102415				TU76561	0.688114	0.0279954	TU35879	-1.05261	0.0303553
TU25701	1.16014	0.00152835	TU11058	2.76821	5.10479e-05	TU79697	-2.3035	1.55326e-09	TU80945	4.80178	1.90462e-08				TU73181	-1.85616	5.96889e-05	TU26380	2.13133	0.00472934	TU16780	-1.60935	0.0102646				TU62539	1.55751	0.0279954	TU76341	-0.853522	0.030381
TU1884	-3.11424	0.00152835	TU30263	1.47995	5.19685e-05	TU77082	-1.18635	1.57939e-09	TU73916	1.65535	1.96167e-08				TU61953	-4.30233	5.97562e-05	TU62943	2.30449	0.00475025	TU78198	-0.840093	0.0102896				TU19843	-2.20259	0.0280244	TU65012	-2.02218	0.0304651
TU34836	-2.56583	0.00155642	TU58843	5.40353	5.21692e-05	TU32819	-7.64017	1.71711e-09	TU79658	-2.07218	1.97851e-08				TU77847	-1.08507	5.97562e-05	TU79215	1.32964	0.00484848	TU81303	-2.10522	0.0103836				TU39648	-2.0317	0.0280244	TU67088	0.845464	0.0307603
TU28172	-1.06433	0.00156482	TU8322	-4.16879	5.22066e-05	TU46681	3.5546	1.74565e-09	TU49972	2.30757	2.04135e-08				TU73915	2.06331	6.01424e-05	TU9750	-1.91515	0.00487602	TU43298	-2.48979	0.0103925				TU76989	-1.91881	0.0282678	TU50906	-1.05772	0.0310496
TU20123	-2.47503	0.00160144	TU80965	-2.73029	5.2902e-05	TU47016	-7.91116	1.81983e-09	TU18397	-0.984534	2.07301e-08				TU24795	-2.2323	6.06352e-05	TU73634	-1.18967	0.00488388	TU71293	-0.948373	0.0104246				TU77769	-0.970396	0.0282889	TU78162	-0.704172	0.0312444
TU72921	2.215	0.00160144	TU77520	1.81281	5.2902e-05	TU61485	-3.84125	1.83022e-09	TU76714	3.17533	2.13268e-08				TU10446	3.58469	6.10601e-05	TU65578	-1.556	0.00495372	TU28846	1.30948	0.010477				TU38413	1.40797	0.0284165	TU19160	0.995868	0.0312937
TU79814	2.41116	0.00160222	TU14553	1.45363	5.3725e-05	TU36829	-7.86234	1.84833e-09	TU81555	1.93476	2.15815e-08				TU80945	3.82563	6.21126e-05	TU61008	-3.44348	0.00497933	TU42471	-1.94524	0.0105023				TU34500	1.57682	0.0285217	TU71526	1.05483	0.0312937
TU19327	-1.25103	0.00160242	TU13038	-4.16984	5.42776e-05	TU50242	7.62771	1.87454e-09	TU73695	2.78467	2.16192e-08				TU23630	-2.68844	6.44613e-05	TU52589	2.22209	0.00497933	TU8977	1.95262	0.0106848				TU68142	-0.931892	0.028544	TU24126	1.36935	0.0312937
TU27564	-2.87079	0.00160242	TU28906	4.62142	5.4435e-05	TU72365	7.39267	1.90027e-09	TU1966	7.22468	2.17525e-08				TU40857	-2.10132	6.53889e-05	TU40061	-1.32285	0.00501456	TU33697	1.9399	0.0106919				TU36791	1.77979	0.0288915	TU48992	1.57677	0.0314874
TU80939	0.923573	0.0016263	TU57285	-2.74967	5.50725e-05	TU69958	2.36682	1.90633e-09	TU10793	7.06678	2.23323e-08				TU34208	-3.43838	6.61015e-05	TU50242	3.40427	0.00503914	TU67224	-2.17265	0.010731				TU77135	1.21516	0.0290658	TU58394	-1.11355	0.0314874
TU73379	-1.34177	0.00163072	TU55309	5.29402	5.51871e-05	TU30183	-0.936781	1.933e-09	TU81715	2.96766	2.27537e-08				TU78403	4.01561	6.64032e-05	TU46984	1.2052	0.00508114	TU76967	2.58596	0.0107445				TU80818	1.17862	0.0290875	TU79064	-0.840796	0.0316701
TU37249	0.816505	0.00163271	TU77513	1.66229	5.51871e-05	TU52815	-5.96243	1.933e-09	TU80051	4.03127	2.3017e-08				TU29283	1.54731	6.67393e-05	TU20945	1.19035	0.00508257	TU1429	3.59812	0.0107749				TU73461	-1.2525	0.0290875	TU55503	-2.44633	0.0316779
TU45714	3.12951	0.00166585	TU77516	1.75523	5.51871e-05	TU81514	-0.820866	1.9519e-09	TU52377	-3.78328	2.31185e-08				TU26151	5.56187	6.67393e-05	TU32362	-1.63971	0.00513724	TU9127	-2.79303	0.0108404				TU49904	-2.07149	0.0291085	TU76609	-1.26372	0.0317131
TU81719	2.13675	0.00166585	TU75379	-2.53781	5.51871e-05	TU10425	4.63018	2.11493e-09	TU75245	5.28202	2.42501e-08				TU80936	3.76696	6.70593e-05	TU77866	3.12988	0.00513724	TU78340	-1.65793	0.0110523				TU33412	1.55679	0.0292418	TU26025	-1.0018	0.0317211
TU68157	-1.82589	0.00169122	TU48594	-1.52224	5.60053e-05	TU9862	1.58729	2.13001e-09	TU10847	2.57758	2.42501e-08				TU71017	-2.72511	6.74031e-05	TU940	3.4128	0.0051422	TU73258	1.6151	0.0111826				TU78076	0.703786	0.0292418	TU80728	-1.60306	0.0317776
TU58533	1.4804	0.00172173	TU78378	2.55085	5.62736e-05	TU53103	-4.73497	2.21398e-09	TU33929	2.61456	2.46438e-08				TU19856	1.8359	6.74031e-05	TU76698	1.85716	0.00515359	TU81959	1.31726	0.0111937				TU61193	1.2289	0.0292913	TU62392	-2.22436	0.0320315
TU78381	1.5735	0.00174181	TU2728	1.74732	5.70406e-05	TU17074	-7.92031	2.22566e-09	TU3672	-1.93895	2.46438e-08				TU58361	-3.22018	6.83723e-05	TU82505	-2.21083	0.00517174	TU21171	-2.75722	0.0112121				TU83917	-0.71368	0.0292913	TU52751	-1.5504	0.0324383
TU76691	1.02497	0.00174181	TU45768	2.47107	5.74884e-05	TU51304	-4.56586	2.24831e-09	TU45244	-2.074	2.48832e-08				TU74717	-1.82066	6.96303e-05	TU16495	2.09349	0.00521893	TU83804	-0.923115	0.0112121				TU76581	-0.916345	0.0293509	TU79398	1.49676	0.0324463
TU1124	-1.81888	0.00174181	TU4035	1.42882	5.7532e-05	TU61129	-7.72359	2.26785e-09	TU17932	-2.06082	2.49928e-08				TU35112	-2.76878	6.99306e-05	TU32747	-1.64181	0.00522133	TU73914	1.56946	0.0112121				TU198	1.20179	0.0293509	TU36026	2.08027	0.0324719
TU68506	1.17286	0.00177884	TU50577	-2.67833	5.89701e-05	TU15364	-3.91359	2.34961e-09	TU73177	-2.05618	2.54879e-08				TU35384	-1.77118	7.12778e-05	TU23139	-2.6822	0.00524792	TU16528	1.04181	0.0112199				TU66150	-0.822966	0.0293887	TU46225	-1.46885	0.0326748
TU39798	-1.47861	0.00178418	TU80124	-2.67802	5.90103e-05	TU29927	-8.05759	2.38048e-09	TU54100	3.28807	2.58064e-08				TU23136	-4.5966	7.19928e-05	TU8373	2.51934	0.0052545	TU63098	-1.21421	0.0112199				TU41000	1.40056	0.0294816	TU59455	-1.9408	0.0328202
TU80776	-0.980627	0.00178473	TU43307	-0.892407	5.90507e-05	TU67749	4.56015	2.38674e-09	TU74653	-2.15611	2.70404e-08				TU39585	-3.8222	7.24041e-05	TU18791	1.53315	0.0053321	TU74799	1.33782	0.0112199				TU73399	1.52521	0.0295156	TU61766	-1.11039	0.0329384
TU78011	-1.50027	0.00181241	TU76799	1.75209	5.91677e-05	TU64475	-7.7288	2.42681e-09	TU28846	-2.22114	2.72635e-08				TU12701	-3.57429	7.24041e-05	TU71879	1.36268	0.00538876	TU76966	2.02075	0.0112199				TU66700	-1.73138	0.0295673	TU47496	1.06251	0.0329894
TU29818	1.17497	0.00181241	TU35566	-2.79354	5.92499e-05	TU5503	1.86647	2.47801e-09	TU32102	2.30698	2.83294e-08				TU1966	5.41281	7.24041e-05	TU28131	1.12146	0.00546119	TU78158	-1.34114	0.0112199				TU77201	-1.07161	0.0296723	TU54407	-1.65881	0.0331764
TU76789	1.85649	0.00181241	TU10655	-3.57298	5.98477e-05	TU52745	-8.4452	2.57244e-09	TU81804	3.13532	2.83294e-08				TU5735	-1.75011	7.24302e-05	TU66959	2.80429	0.00546119	TU3752	1.40523	0.0112456				TU60171	-1.09983	0.0297539	TU73268	-0.938773	0.0331964
TU50706	-2.41333	0.00182512	TU35972	-4.11123	6.29031e-05	TU18082	3.43558	2.58444e-09	TU2413	-1.66539	2.86476e-08				TU73924	5.49779	7.29359e-05	TU499	-3.7588	0.00546681	TU55825	-1.97013	0.0114187				TU1129	0.838647	0.0300629	TU40641	-1.74837	0.0333479
TU32583	2.55195	0.00183103	TU54407	1.87821	6.58529e-05	TU68164	4.63514	2.61344e-09	TU74776	-1.72607	2.88439e-08				TU77400	-2.32591	7.37582e-05	TU801	1.85461	0.00557144	TU13601	1.06602	0.0114354				TU76969	-1.84745	0.0300629	TU81032	1.42576	0.0334278
TU13242	-2.82456	0.00185578	TU82023	2.24211	6.59542e-05	TU23135	-6.28351	2.63069e-09	TU65850	-5.56525	2.97847e-08				TU15103	-3.0229	7.37582e-05	TU73097	-1.62663	0.00557144	TU18771	1.46438	0.0114764				TU15570	1.6765	0.0306529	TU8983	1.40482	0.0335337
TU58003	0.989575	0.00191654	TU27171	-5.52049	6.7674e-05	TU18770	1.55255	2.67434e-09	TU66354	6.84715	2.98354e-08				TU70859	1.83487	7.40738e-05	TU1322	2.55877	0.00557144	TU73371	-1.29898	0.0114898				TU80963	-1.08397	0.0307026	TU17310	-1.92633	0.0335546
TU73967	-2.36751	0.00191654	TU48356	-5.35974	6.82481e-05	TU38953	0.994291	2.70091e-09	TU74717	-1.62475	3.1723e-08				TU22834	-1.25569	7.41182e-05	TU68405	-1.97354	0.0056323	TU60381	3.25878	0.0116367				TU17514	-1.06119	0.0311859	TU71675	1.41147	0.0335546
TU79889	-3.40351	0.0019511	TU29318	2.66699	6.83463e-05	TU29772	-7.59597	2.75541e-09	TU28814	2.33463	3.1723e-08				TU9612	-2.80484	7.46774e-05	TU32802	-1.99813	0.00566977	TU32758	-2.78631	0.0116679				TU39682	-0.688864	0.0312488	TU80965	1.71257	0.0336009
TU18791	-1.23149	0.00198141	TU673	1.52357	6.89644e-05	TU82023	5.39224	2.96209e-09	TU4691	-3.63499	3.19165e-08				TU39775	3.3057	7.54088e-05	TU10474	1.29534	0.00568703	TU46745	-0.874862	0.0116881				TU7129	0.771219	0.0312614	TU27870	0.954659	0.033685
TU56108	-2.28676	0.00198706	TU23548	-1.61065	6.99443e-05	TU8266	7.62351	2.96927e-09	TU52144	2.23211	3.27647e-08				TU26780	3.54068	7.54088e-05	TU10461	2.01296	0.00569612	TU35213	-1.13449	0.0117931				TU9735	1.62368	0.0312639	TU2165	1.15752	0.033839
TU70131	1.72449	0.00199634	TU74776	-1.14922	7.08477e-05	TU46858	3.28481	3.01841e-09	TU75827	2.988	3.28774e-08				TU81178	-2.35634	7.54088e-05	TU43591	-0.985932	0.00569612	TU29175	-1.97864	0.0118521				TU77401	1.03426	0.0313098	TU75752	-2.04377	0.0340513
TU77170	-1.219	0.00200597	TU41430	2.45569	7.40628e-05	TU75873	-3.93745	3.13392e-09	TU29460	1.42349	3.31752e-08				TU68876	-4.92443	7.54088e-05	TU31229	-1.14487	0.00572057	TU64617	2.53802	0.0118521				TU41010	1.34578	0.0314187	TU79246	-1.65368	0.0340513
TU70861	-0.663587	0.00204808	TU78520	3.57678	7.44318e-05	TU76969	3.04329	3.13577e-09	TU77141	1.92521	3.47501e-08				TU69388	1.52334	7.6893e-05	TU47845	-1.7117	0.00578251	TU78754	-2.06881	0.0119251				TU2480	-0.946254	0.0315365	TU69637	1.73879	0.0340513
TU28903	2.99395	0.00206785	TU59279	1.75251	7.44318e-05	TU47522	4.53587	3.14815e-09	TU78516	4.33134	3.50056e-08				TU73331	-1.66856	8.0329e-05	TU5447	-2.43895	0.00584606	TU58093	-1.15366	0.0120162				TU75614	1.06677	0.0318077	TU75324	-1.57653	0.0346287
TU78520	2.27962	0.00206785	TU78394	3.06899	7.44327e-05	TU60913	-2.40551	3.16923e-09	TU43353	-1.97753	3.56194e-08				TU8983	1.87534	8.0626e-05	TU16843	1.59306	0.00585321	TU407	-1.16154	0.0121851				TU2478	-0.875782	0.0318077	TU75802	1.92724	0.0348636
TU76649	1.92747	0.00207388	TU40927	2.14787	7.4978e-05	TU50243	7.78954	3.30358e-09	TU33818	7.00309	3.57169e-08				TU80682	-1.28009	8.07425e-05	TU15989	-2.50748	0.00586329	TU11958	-1.65965	0.012244				TU33159	0.802965	0.0318077	TU78684	0.931307	0.0351996
TU55306	3.88136	0.00207388	TU47715	1.59681	7.54943e-05	TU4806	1.7284	3.39385e-09	TU47105	1.27585	3.60021e-08				TU2736	1.94983	8.08665e-05	TU25400	1.12274	0.00586832	TU80270	-1.37093	0.0123528				TU69747	-0.827525	0.0318077	TU44631	2.18239	0.035337
TU78661	-0.935286	0.00207388	TU38546	1.4102	7.58996e-05	TU4212	-4.68683	3.49568e-09	TU44947	-1.73925	3.63584e-08				TU84636	-1.81317	8.15154e-05	TU21786	-1.11424	0.0058945	TU39776	2.48375	0.0123528				TU43	1.87601	0.0320565	TU24378	2.60294	0.035337
TU47126	-2.01977	0.00207388	TU73371	-2.19553	7.61012e-05	TU65353	-2.28673	3.49963e-09	TU54216	-5.09721	3.63978e-08				TU9129	4.11573	8.25915e-05	TU16728	-0.709148	0.0059275	TU23136	-2.07858	0.0123528				TU62942	-1.34893	0.032252	TU52713	-2.25596	0.0354169
TU60381	2.06905	0.00209243	TU49713	-1.70472	7.69746e-05	TU55291	-3.16195	3.60046e-09	TU74305	-3.66951	3.72418e-08				TU78385	4.30071	8.45306e-05	TU25490	-3.79344	0.0059275	TU79992	-1.03862	0.0123549				TU77499	-1.1568	0.0324649	TU45450	-1.77637	0.0354533
TU18044	1.23935	0.00209424	TU80225	-1.43691	7.7879e-05	TU30776	-1.81276	3.65009e-09	TU82519	-4.28793	3.76755e-08				TU43177	-1.26502	8.53064e-05	TU17932	-1.49159	0.00594121	TU69409	1.12152	0.0123717				TU5772	-0.801986	0.0326529	TU45362	-2.55126	0.0354533
TU44430	-1.65822	0.00210359	TU40686	2.27387	7.8074e-05	TU73400	-7.86284	3.89132e-09	TU76947	-2.60657	3.80048e-08				TU63836	3.13301	8.5453e-05	TU2192	-2.74233	0.00594223	TU50239	3.54474	0.012405				TU74551	-0.877248	0.0329153	TU28466	1.82289	0.0356456
TU80903	-2.32904	0.00210359	TU75318	1.06598	7.84017e-05	TU54946	-1.43663	3.92713e-09	TU74860	-1.73533	3.82171e-08				TU16844	5.27678	8.59702e-05	TU63769	-1.54127	0.00596686	TU29154	0.9902	0.0124384				TU67976	-1.35012	0.0329524	TU71549	1.13087	0.0357601
TU72307	-3.87322	0.00210613	TU74381	2.50996	8.01714e-05	TU55207	1.22604	4.02006e-09	TU25405	-6.88295	3.91465e-08				TU74881	-0.877098	8.69287e-05	TU80714	-1.70927	0.00597007	TU32434	-0.87242	0.0125094				TU82342	0.642325	0.0330465	TU78198	-0.908498	0.0358801
TU26033	-1.04231	0.00212459	TU43962	4.80821	8.05002e-05	TU51618	-2.1599	4.09753e-09	TU18362	-6.94295	3.92495e-08				TU79639	-1.3159	8.73841e-05	TU62933	1.4013	0.00599893	TU66944	-0.901392	0.0125467				TU40232	1.59516	0.0330465	TU29275	1.6141	0.0361994
TU81954	1.30417	0.00212888	TU5763	1.01033	8.10844e-05	TU78374	7.35707	4.23849e-09	TU32307	-3.55725	3.98061e-08				TU10419	3.77127	8.75334e-05	TU7649	-1.7693	0.00601143	TU26930	1.66044	0.0125752				TU14551	1.08191	0.0330465	TU9612	-1.63917	0.0364711
TU81789	-1.93743	0.0021567	TU2789	-1.79716	8.11848e-05	TU52751	-1.14972	4.26886e-09	TU38856	-1.08205	4.06813e-08				TU5509	2.72448	8.77012e-05	TU27708	3.3872	0.00611477	TU68105	1.43524	0.0125752				TU46337	0.984122	0.0331583	TU58939	-2.00059	0.0364821
TU78759	-3.25597	0.00217786	TU78243	-1.18245	8.13401e-05	TU16729	-1.29938	4.34901e-09	TU12152	2.54133	4.18672e-08				TU71289	-4.38557	8.87021e-05	TU37	1.70873	0.00622933	TU14896	1.27425	0.0127749				TU20694	1.64628	0.0338785	TU17134	-0.669512	0.0364821
TU6986	2.81482	0.00228932	TU77512	1.84507	8.13401e-05	TU59279	3.29955	4.4553e-09	TU60432	3.66061	4.18672e-08				TU70852	-1.15813	9.00842e-05	TU5523	1.32304	0.00622933	TU80948	3.53892	0.012802				TU2164	-1.03379	0.0338922	TU59511	-2.12223	0.0367753
TU78409	1.77312	0.00228932	TU28893	1.20271	8.21445e-05	TU55142	-3.66546	4.48739e-09	TU76361	1.52796	4.18752e-08				TU18873	-3.9389	9.05128e-05	TU74671	1.96362	0.00629461	TU16714	1.24765	0.012802				TU76361	-1.1973	0.0339434	TU76454	-2.12223	0.0367753
TU75509	2.49667	0.00229067	TU23553	-1.79696	8.23532e-05	TU2722	2.57368	4.53356e-09	TU7641	-7.29735	4.19065e-08				TU15364	-3.83434	9.11526e-05	TU62579	3.7171	0.00634773	TU66892	1.32993	0.012803				TU77461	0.841683	0.0339434	TU26827	2.21963	0.0375356
TU46378	-1.49506	0.00232715	TU65106	-2.10193	8.25775e-05	TU66886	7.34236	4.54298e-09	TU71545	-2.47084	4.19065e-08				TU81566	5.33556	9.11876e-05	TU76178	-2.40146	0.00634773	TU68239	1.11675	0.0128623				TU76718	-1.86966	0.0340179	TU65568	-1.36911	0.0375356
TU53925	-1.14283	0.00233229	TU38214	1.18364	8.34152e-05	TU25402	1.27224	4.64616e-09	TU10448	3.00942	4.22438e-08				TU2735	2.04829	9.21517e-05	TU80499	-1.47514	0.00634773	TU77901	-1.57654	0.0128919				TU74192	1.60282	0.034214	TU60966	-1.85581	0.0375562
TU73220	-3.29005	0.00234353	TU48992	-3.79348	8.43116e-05	TU67065	2.90621	4.65532e-09	TU78400	3.63694	4.34721e-08				TU26046	-3.72086	9.43088e-05	TU73917	1.29532	0.00637808	TU77345	-1.1016	0.0129694				TU2121	1.37949	0.0344454	TU23135	2.46736	0.0376983
TU63373	-0.771279	0.00238648	TU79064	-0.906678	8.43116e-05	TU68540	-4.79175	4.79539e-09	TU62483	6.98142	4.44021e-08				TU4048	1.56308	9.52186e-05	TU40997	-1.6499	0.00640596	TU29479	1.91421	0.0130164				TU12698	1.27022	0.0344454	TU80053	-1.85691	0.037815
TU82504	-1.99216	0.00239424	TU36437	-2.30342	8.53731e-05	TU79375	-1.486	4.89377e-09	TU76124	1.36972	4.72103e-08				TU13143	-1.25328	9.60342e-05	TU49716	3.32549	0.00649476	TU60832	3.53937	0.0130186				TU11404	0.975681	0.0345238	TU16857	1.50225	0.0378527
TU78398	1.6703	0.00239741	TU78821	-1.30628	8.58157e-05	TU17501	2.75587	5.04594e-09	TU10426	2.84432	4.73853e-08				TU71015	-2.12805	9.6463e-05	TU54133	-1.05122	0.0065374	TU13761	-1.93604	0.0130211				TU52734	-1.57014	0.0345538	TU53907	2.6334	0.0379667
TU3491	-1.10423	0.00241234	TU34738	2.69924	8.58157e-05	TU75242	7.21752	5.12674e-09	TU81554	2.97042	4.75176e-08				TU17928	-1.00341	9.6463e-05	TU73177	-1.27676	0.00656921	TU27415	-2.04516	0.0130278				TU81659	-0.736896	0.0346026	TU78884	-1.31496	0.0379667
TU71387	1.44528	0.00242145	TU81098	1.72199	8.69882e-05	TU80945	4.97717	5.21319e-09	TU10861	-7.40512	4.79242e-08				TU27132	1.38645	9.6463e-05	TU5517	1.25041	0.00658454	TU70859	1.3287	0.0131185				TU34653	1.82918	0.0346026	TU49834	-1.28754	0.0379986
TU47340	-0.895174	0.00242238	TU79501	-2.50209	8.72896e-05	TU74716	-1.82823	5.47563e-09	TU52284	-2.03559	4.83647e-08				TU16117	-0.989709	9.74455e-05	TU78376	2.18518	0.00666212	TU31548	1.22833	0.0131185				TU78005	-1.13991	0.0346026	TU74583	-0.751198	0.0379994
TU33795	-0.989785	0.00243301	TU43467	-1.69023	8.72896e-05	TU21819	-1.64772	5.75264e-09	TU28158	-2.41457	4.86959e-08				TU77670	-1.92088	9.87832e-05	TU30093	1.48829	0.00669156	TU28131	1.0545	0.0131851				TU30423	1.21224	0.0347895	TU14719	-1.59534	0.0380078
TU54934	2.98654	0.00243581	TU28127	2.29919	8.74108e-05	TU48992	-5.1394	5.78986e-09	TU1967	7.03909	5.06712e-08				TU1759	2.418	0.000100906	TU77517	-1.52708	0.0066958	TU21961	-2.00874	0.0134256				TU30183	0.731926	0.0348195	TU80778	-1.27735	0.0383298
TU77504	1.66767	0.00248716	TU13693	1.06324	8.75013e-05	TU53167	7.31904	5.81381e-09	TU74881	-1.28625	5.19408e-08				TU50233	-1.63485	0.000101926	TU77053	-3.34755	0.00672299	TU11525	2.71872	0.0134294				TU19862	-1.92041	0.0348195	TU67014	2.39761	0.0383542
TU8983	-1.32814	0.00248716	TU59651	-1.48762	8.9593e-05	TU73372	-2.93665	5.89226e-09	TU84179	6.32054	5.19408e-08				TU64509	-2.83267	0.000102258	TU32800	-2.34673	0.00675052	TU81967	1.22931	0.0134855				TU79655	0.680688	0.0348619	TU78557	-0.790615	0.0383542
TU28195	1.4221	0.00250461	TU38933	-2.29639	9.06459e-05	TU38456	-3.69258	6.04583e-09	TU74714	-1.45371	5.39368e-08				TU39809	4.30857	0.000102405	TU79537	1.04353	0.00675285	TU25428	1.61446	0.0134886				TU10482	-1.07045	0.0348619	TU40072	-2.46958	0.0383542
TU36566	1.27876	0.0025379	TU58094	-1.87306	9.17299e-05	TU4323	1.88073	6.14534e-09	TU17501	2.25048	5.62056e-08				TU70836	-3.40766	0.000102791	TU17627	1.38447	0.00676114	TU66143	1.07736	0.0135121				TU18772	-1.22175	0.0348959	TU78573	-0.711947	0.038469
TU74446	-3.37743	0.00255199	TU74068	-1.0703	9.21002e-05	TU8647	-4.68249	6.14534e-09	TU79373	-3.24034	5.81982e-08				TU80983	1.78466	0.00010428	TU9733	1.22252	0.00676802	TU28810	1.87102	0.0136368				TU75190	0.864802	0.0349354	TU79658	-0.970954	0.038578
TU39776	-1.02514	0.00256049	TU32155	-1.27588	9.22327e-05	TU77401	-2.04122	6.14613e-09	TU19444	1.64807	5.90074e-08				TU846	-4.52125	0.000106478	TU75925	1.61779	0.0068024	TU77139	-1.497	0.013802				TU21265	1.36037	0.0350591	TU81768	1.04696	0.0388706
TU7774	1.98812	0.0025613	TU2753	1.57257	9.43646e-05	TU43353	-1.92025	6.43286e-09	TU54133	-1.83878	5.90753e-08				TU52686	2.65166	0.000106478	TU10441	2.83386	0.00684723	TU75800	2.68112	0.0138147				TU42	1.6275	0.0351573	TU32653	-2.36401	0.0388706
TU76694	1.15252	0.00256411	TU13144	-2.15099	9.43646e-05	TU24205	-1.31966	6.77436e-09	TU1935	-6.87009	6.0152e-08				TU13693	1.32591	0.000107772	TU14926	-1.08295	0.0069484	TU71843	-1.39043	0.0139117				TU33942	0.77491	0.0351573	TU28085	1.7922	0.0388783
TU79892	-2.07108	0.00256411	TU27168	-1.8184	9.53809e-05	TU74711	-1.68969	6.87523e-09	TU82204	1.85803	6.19729e-08				TU62483	5.31482	0.000108151	TU46988	1.16195	0.00696497	TU38030	-2.39871	0.0139117				TU11320	1.43969	0.0351573	TU43493	-1.522	0.0391046
TU39787	-0.872629	0.00256654	TU14896	-1.49811	9.72539e-05	TU81795	5.31673	6.89824e-09	TU81134	2.08167	6.53823e-08				TU66886	5.17022	0.000110149	TU22675	1.53445	0.007002	TU67731	1.89243	0.0139152				TU74486	0.759016	0.0352736	TU26883	-1.58928	0.0394216
TU57249	-3.82426	0.0025901	TU81346	-5.35007	9.72539e-05	TU54100	4.35478	7.05413e-09	TU61969	-6.87108	6.96662e-08				TU59621	1.39733	0.000111479	TU36118	1.54835	0.00707127	TU9608	-2.30171	0.0139453				TU62473	1.5185	0.035361	TU67471	0.989933	0.0394627
TU76637	1.50345	0.00260575	TU73972	-1.51345	9.87659e-05	TU20538	-1.64072	7.20513e-09	TU3679	-1.21665	7.01403e-08				TU39611	-2.68684	0.000111533	TU79171	2.08435	0.0071605	TU13062	3.52785	0.0142032				TU71545	-0.884479	0.0354495	TU26571	-1.48047	0.0395791
TU81512	1.37452	0.00260877	TU31788	-1.37865	0.000100097	TU75190	-1.59695	7.20513e-09	TU14935	5.68671	7.01403e-08				TU21854	-4.65701	0.000114475	TU26149	2.96577	0.0071605	TU80968	1.53194	0.0142032				TU11343	1.32881	0.0354783	TU62618	-1.15057	0.0398308
TU17397	1.40757	0.00260877	TU75873	-2.88234	0.000100238	TU71036	-5.80065	7.27851e-09	TU2478	1.403	7.08668e-08				TU45751	5.15691	0.000114539	TU15307	-3.67925	0.00716895	TU7478	2.88592	0.0142032				TU80112	1.45836	0.035586	TU77482	1.07179	0.0398496
TU35325	2.06731	0.00263186	TU64662	-4.05903	0.000101942	TU49969	4.17475	7.43571e-09	TU18871	-7.47076	7.0972e-08				TU22688	-3.12886	0.000115725	TU83598	1.73206	0.0071716	TU19703	3.21244	0.0142685				TU65020	1.54154	0.035586	TU70335	-2.01941	0.0398496
TU43318	2.30394	0.00265334	TU64819	-1.60223	0.000101985	TU60171	1.78579	7.79475e-09	TU81941	-6.84918	7.12928e-08				TU71969	-2.08987	0.000116691	TU4151	1.76615	0.00719564	TU80985	1.4931	0.0142685				TU21497	1.62782	0.0359059	TU57368	1.18983	0.0400695
TU5517	-1.06037	0.00266582	TU37224	-2.09126	0.000103025	TU33179	-2.61718	7.8625e-09	TU76176	-3.53884	7.19035e-08				TU37317	-3.05272	0.000116727	TU22691	2.11319	0.00719564	TU2750	0.952881	0.0143205				TU3747	1.58051	0.0359145	TU42358	1.16013	0.0400695
TU74381	1.64999	0.00269752	TU78118	-2.99845	0.000103619	TU76176	-3.68777	7.92923e-09	TU65221	-3.01558	7.22871e-08				TU1329	3.72242	0.000119491	TU21146	1.24438	0.00719564	TU30423	-1.47949	0.0143205				TU161	1.22599	0.0359145	TU18357	2.57953	0.0400695
TU10808	2.70649	0.00272107	TU79645	-1.57612	0.0001049	TU32802	-4.16269	8.1551e-09	TU74534	-6.85277	7.254e-08				TU37493	-2.90801	0.000119868	TU34208	-2.34139	0.00723317	TU25921	-1.35165	0.0143697				TU68747	2.12154	0.0362098	TU53921	1.43734	0.0401992
TU32644	-2.99435	0.00275471	TU78232	2.70496	0.000105158	TU76089	3.48084	8.58048e-09	TU20126	-5.57244	7.27834e-08				TU78516	4.56767	0.000121046	TU69282	-3.46033	0.00727123	TU65348	-1.30632	0.0143697				TU33461	1.48634	0.0362405	TU22343	1.69638	0.04023
TU74118	-1.98812	0.00275802	TU71387	2.00743	0.000106173	TU52774	-5.52345	8.58048e-09	TU27168	-2.40357	7.42627e-08				TU52591	3.12454	0.000121046	TU39792	2.0425	0.00728168	TU3846	0.973074	0.0147079				TU41050	1.47727	0.0363462	TU79481	-1.37607	0.0409187
TU66959	1.47371	0.00276634	TU32644	-3.43401	0.000106422	TU64109	-5.55579	8.75349e-09	TU70440	-3.66528	7.75848e-08				TU80188	-1.4309	0.000121294	TU39959	-1.61833	0.00730239	TU83045	-2.28084	0.0147211				TU19308	-0.699178	0.0363462	TU27718	1.32701	0.041069
TU42362	-1.78123	0.00277916	TU77093	-1.3075	0.00010652	TU32362	-2.92678	9.03989e-09	TU70838	-6.97656	7.81863e-08				TU12904	-1.05984	0.000122401	TU24209	-3.15262	0.00730524	TU58053	-1.15011	0.0147485				TU699	1.9837	0.0363972	TU27726	1.44921	0.041177
TU78296	-2.50332	0.00279525	TU40067	-5.32276	0.000106784	TU14926	-1.75346	9.4516e-09	TU54548	1.2975	8.02937e-08				TU50238	-1.64695	0.000122401	TU13693	1.03536	0.00732644	TU14897	1.04256	0.0147485				TU79328	-0.638723	0.0365513	TU19239	-1.94117	0.0414375
TU28625	-1.21533	0.00279525	TU38856	-1.02695	0.000107858	TU2413	-1.52395	9.46602e-09	TU28327	-2.45726	8.07584e-08				TU28311	-5.53269	0.000122401	TU35509	-1.89886	0.00735625	TU13035	-1.31447	0.0148711				TU73286	1.0044	0.0367213	TU18960	-1.08646	0.0415519
TU82238	-1.35239	0.00279525	TU78428	1.98839	0.000109903	TU79316	1.23548	9.66291e-09	TU19451	2.041	8.1454e-08				TU68545	-4.62603	0.000122833	TU13729	0.926752	0.00736687	TU80165	-1.24504	0.014961				TU39789	-1.8717	0.0368364	TU1124	1.20128	0.0416437
TU74435	1.09877	0.00279929	TU69550	-1.29575	0.000110016	TU7100	-3.53476	1.02702e-08	TU35972	-4.28138	8.18701e-08				TU31121	-2.8815	0.000122856	TU79348	1.45891	0.00736871	TU74820	-1.15044	0.0149628				TU53640	1.06278	0.0370195	TU34835	1.42837	0.0416994
TU73703	0.963732	0.00281007	TU29255	-0.743146	0.000110544	TU80306	4.97726	1.03948e-08	TU73703	2.32039	8.26692e-08				TU55206	1.57336	0.000122856	TU7987	-1.57993	0.00736871	TU80739	-2.47584	0.0149809				TU46174	1.47821	0.0370858	TU20278	-1.34619	0.0416994
TU83744	1.83029	0.00282117	TU13736	-2.12438	0.000110645	TU50302	-7.57624	1.04193e-08	TU74457	-1.92697	8.31526e-08				TU80200	-2.15144	0.000123018	TU59542	-2.7975	0.00738452	TU39798	2.47617	0.0151588				TU76728	-1.69169	0.0370858	TU26033	-0.837302	0.0418264
TU73397	-3.5024	0.00287759	TU33212	-3.46653	0.000112124	TU20528	-1.46924	1.06657e-08	TU12831	6.85008	8.38028e-08				TU67065	2.05693	0.000123438	TU30613	1.95323	0.00739659	TU77847	-0.70959	0.0151863				TU61901	1.18234	0.0370858	TU27165	2.04008	0.0420848
TU41420	3.10298	0.00288511	TU74287	-2.66774	0.000113155	TU3672	-2.28078	1.06777e-08	TU31198	-6.95149	8.41305e-08				TU30183	-0.9391	0.000124262	TU1321	1.76254	0.00747307	TU73749	3.14447	0.0152379				TU84963	1.45402	0.0370858	TU20073	-1.38905	0.0420848
TU49681	1.7507	0.00293842	TU27412	1.29626	0.000114584	TU64326	-1.02632	1.07172e-08	TU23933	-1.63139	8.46931e-08				TU64617	3.60596	0.000125023	TU29155	1.16722	0.00748897	TU65351	-1.31998	0.0153381				TU31145	1.54858	0.0370858	TU73624	1.36023	0.0420848
TU66393	3.78609	0.00293842	TU81094	1.10995	0.000116161	TU47542	4.59592	1.08153e-08	TU24740	-2.78544	8.47521e-08				TU55221	1.31356	0.000126142	TU47603	1.56726	0.00749283	TU73777	-0.867582	0.0153839				TU64109	1.16134	0.0372266	TU68701	-0.988985	0.0422011
TU12905	-3.76883	0.00294634	TU65792	2.25327	0.000117194	TU66238	3.51721	1.10211e-08	TU1126	-3.02765	8.58304e-08				TU10435	4.30353	0.000126507	TU25836	2.25515	0.00751136	TU66531	-0.848869	0.0153839				TU11012	1.61727	0.0372281	TU79160	1.56487	0.0422169
TU46745	-1.15697	0.00300678	TU26172	-1.25237	0.000118911	TU51999	7.261	1.13932e-08	TU80850	2.05488	8.61342e-08				TU82203	3.6484	0.000126847	TU77499	-1.25558	0.00755065	TU76717	1.66233	0.0153839				TU79903	1.63733	0.0372948	TU24893	0.906607	0.0422169
TU66377	-1.43167	0.00301776	TU17059	1.93667	0.000120925	TU62927	3.43146	1.19527e-08	TU37176	-2.22315	8.77238e-08				TU60026	-1.27706	0.000127312	TU36414	-1.23409	0.00760213	TU38923	1.00812	0.0153839				TU29074	1.76105	0.0373269	TU52822	0.785402	0.0424884
TU74907	-1.19579	0.00302162	TU81914	1.86197	0.00012284	TU2736	2.32621	1.21966e-08	TU71544	-2.59031	8.98678e-08				TU34835	2.88472	0.000131322	TU42471	-2.67766	0.00761605	TU53072	1.29433	0.0153839				TU2725	-1.25278	0.0373625	TU32563	2.58566	0.0424884
TU13260	1.70719	0.00302553	TU82513	-3.9087	0.000124428	TU77030	-1.92121	1.21966e-08	TU40067	-6.74364	9.21294e-08				TU407	-1.5068	0.000131877	TU19905	1.95019	0.00763965	TU7456	3.24194	0.0153839				TU42497	0.847279	0.0376068	TU60970	1.95311	0.0425852
TU73705	0.884939	0.00305343	TU73695	2.0593	0.000125097	TU69937	0.856084	1.2203e-08	TU84519	-5.046	9.22141e-08				TU29156	2.59234	0.000132744	TU73702	1.36344	0.00765572	TU77170	-0.765644	0.0153839				TU75925	1.18026	0.0376068	TU3412	1.61527	0.0428202
TU67749	1.18641	0.00310392	TU62302	2.70049	0.000127363	TU66875	5.74235	1.25456e-08	TU27171	-7.03894	9.23643e-08				TU10461	3.70945	0.000133448	TU5747	-2.77432	0.00767677	TU71422	-2.26635	0.0153952				TU1347	-0.729908	0.0376827	TU47473	0.803331	0.0430271
TU60343	-3.00999	0.00310392	TU76176	-2.75309	0.000130452	TU62539	-6.20486	1.26194e-08	TU70441	-4.85335	9.30787e-08				TU73327	-1.67687	0.000135743	TU62484	3.66826	0.00768442	TU65709	-2.30155	0.0154552				TU54468	1.86228	0.0377613	TU52294	1.80262	0.0430342
TU32821	-3.76194	0.0031414	TU73129	-3.50502	0.000131596	TU80344	-5.1842	1.27431e-08	TU73400	-6.87527	9.41441e-08				TU19921	5.22257	0.000135818	TU45758	3.66161	0.00777305	TU75088	-0.889259	0.0156271				TU50904	1.05288	0.0377613	TU52388	-1.1959	0.0432043
TU74067	-0.930597	0.00315603	TU21832	-1.07685	0.000132182	TU77991	-1.25045	1.27625e-08	TU2480	1.40543	9.49823e-08				TU74799	1.73653	0.00013583	TU42396	-3.28718	0.00779055	TU1147	3.11335	0.0156271				TU52431	0.983666	0.0380287	TU79619	-1.14888	0.0433056
TU82019	1.64265	0.00316503	TU7778	1.36109	0.000132629	TU50107	4.79738	1.31503e-08	TU50247	4.19874	9.55854e-08				TU25190	-1.95082	0.000137818	TU29825	3.50764	0.0078045	TU49904	2.69613	0.0156406				TU46976	1.76991	0.0380287	TU62355	-1.2197	0.0433056
TU57560	-0.881374	0.00316503	TU54004	4.6819	0.000133182	TU49966	3.46736	1.32235e-08	TU67748	3.39871	9.59221e-08				TU27370	-2.94186	0.000138553	TU17806	1.76104	0.0078045	TU41010	-1.75109	0.0156406				TU73258	-1.47798	0.0380287	TU17514	1.05966	0.0434328
TU76710	1.32183	0.00317752	TU75361	1.4051	0.000133819	TU43564	2.34032	1.33634e-08	TU77523	-1.51391	9.59985e-08				TU62926	2.63545	0.00013963	TU5662	-1.40539	0.00783176	TU45744	3.49324	0.0156465				TU2063	0.665888	0.0380287	TU81501	0.833069	0.0436746
TU16849	-1.04562	0.00319062	TU19458	-5.34224	0.000135598	TU10475	2.94771	1.33979e-08	TU53176	-2.92337	9.59985e-08				TU14592	-1.70967	0.000141276	TU82203	1.99441	0.00789398	TU74402	-1.66663	0.0156465				TU52815	1.58883	0.0386603	TU11284	-1.23556	0.043783
TU82119	-2.92031	0.00322466	TU13057	1.77784	0.000139424	TU50308	-3.6547	1.34188e-08	TU65010	-6.80794	9.70856e-08				TU73461	1.8175	0.00014159	TU5321	1.32231	0.00789398	TU34871	1.55117	0.0156839				TU53204	1.6514	0.0386844	TU23702	1.13475	0.043827
TU75787	1.36265	0.003246	TU75098	3.1382	0.000139926	TU15058	3.10713	1.34721e-08	TU19855	-5.55816	9.9043e-08				TU30871	3.73059	0.00014159	TU72227	-3.20901	0.00789398	TU34834	1.8552	0.0156839				TU76684	-1.33629	0.0390115	TU64804	-0.792913	0.0438835
TU72236	-2.27211	0.00324714	TU39961	-0.823734	0.00014027	TU80369	2.00216	1.35161e-08	TU79016	-3.28024	9.90662e-08				TU80403	-1.44901	0.000143829	TU73061	3.28733	0.00789398	TU25122	2.12461	0.0156902				TU78266	0.872038	0.0390115	TU60573	-1.40155	0.0441152
TU72279	3.77273	0.00324714	TU78369	3.88886	0.000141165	TU8322	-5.90007	1.35765e-08	TU7064	6.84723	9.92473e-08				TU66238	3.16986	0.000143849	TU70845	-3.34355	0.00791519	TU2475	1.9345	0.0157555				TU14074	-1.92491	0.0390491	TU19348	1.53666	0.0441574
TU72452	-3.28679	0.00325914	TU10683	2.26629	0.000141812	TU31318	-1.3303	1.35765e-08	TU80849	6.83261	9.9651e-08				TU10422	4.51668	0.000145487	TU11022	2.17633	0.00794639	TU20123	-0.887074	0.0157773				TU1325	-1.843	0.0390491	TU44740	1.53864	0.0441574
TU73414	1.6223	0.00326047	TU17627	0.9146	0.000142418	TU18141	2.46916	1.36428e-08	TU33600	7.04813	1.0025e-07				TU78314	1.1877	0.000147587	TU2413	-0.951261	0.00797374	TU16838	2.07728	0.0158206				TU16846	-1.88551	0.0391832	TU77860	-1.65068	0.0442605
TU19442	3.75414	0.00327241	TU81622	-1.27683	0.000142848	TU69573	7.06835	1.37265e-08	TU81512	2.3638	1.05696e-07				TU13145	-3.49763	0.000147587	TU33942	1.38511	0.00797374	TU72346	3.29025	0.015911				TU63647	-0.722505	0.0391832	TU2164	1.17332	0.044661
TU35901	1.14194	0.00328102	TU44430	-1.45546	0.000142848	TU14594	-2.90451	1.45664e-08	TU35566	-2.99135	1.05711e-07				TU68538	1.32718	0.000148144	TU83151	-3.42298	0.00804215	TU53056	-2.15276	0.0159233				TU15350	1.67432	0.0391832	TU42296	-1.94843	0.044661
TU11002	3.28544	0.00330297	TU78377	3.68325	0.000143833	TU8319	-4.353	1.46724e-08	TU32437	1.26127	1.07852e-07				TU76140	1.37547	0.000148257	TU44530	-1.25978	0.00808261	TU82203	2.57326	0.0159233				TU19666	-0.968487	0.0393776	TU68891	-2.53827	0.0446811
TU28904	2.87037	0.00330306	TU36566	1.4859	0.000147141	TU58053	-1.90495	1.48181e-08	TU16557	2.3187	1.10624e-07				TU10150	-1.49398	0.000149907	TU35956	-3.20593	0.00812959	TU5321	1.3016	0.0159568				TU39781	-1.77338	0.0395829	TU32530	2.5665	0.0448615
TU44215	-2.25262	0.00330306	TU10235	-2.48302	0.00014758	TU81932	-2.20823	1.56317e-08	TU29942	-2.76165	1.12099e-07				TU18045	2.29903	0.000150323	TU1435	-1.40661	0.00814598	TU78959	-1.2484	0.0163359				TU52456	0.597995	0.0397891	TU82503	-1.21759	0.0449421
TU2676	2.18343	0.00330306	TU44326	-1.11202	0.000148153	TU53971	4.73391	1.68168e-08	TU62709	-1.0622	1.15286e-07				TU66964	3.30113	0.000150876	TU77872	0.722703	0.00815323	TU45746	3.48955	0.0163359				TU5503	-1.16114	0.0398287	TU65106	-1.21404	0.044968
TU81722	1.96521	0.00332044	TU78635	1.82035	0.000152703	TU43307	-1.36526	1.68376e-08	TU77093	-2.45347	1.1535e-07				TU68016	-3.07937	0.000151425	TU75241	3.21393	0.00818079	TU76393	-0.934466	0.0164207				TU7517	1.46924	0.0398287	TU25432	1.963	0.044968
TU19917	3.52397	0.00338334	TU57518	-2.58217	0.000153526	TU15136	-2.06461	1.76387e-08	TU28546	6.97109	1.15391e-07				TU57836	1.57537	0.000152394	TU76686	1.45911	0.00818079	TU80947	2.82753	0.0164791				TU29154	-0.918564	0.0398287	TU20126	2.04798	0.0451514
TU74235	2.43613	0.00338604	TU11766	3.59196	0.000153526	TU31398	2.35198	1.79617e-08	TU61768	-6.86703	1.16732e-07				TU74771	-1.68282	0.000154839	TU27870	-0.965684	0.00818794	TU19056	1.32451	0.0164846				TU2177	-0.920529	0.040176	TU53413	0.742378	0.0453592
TU76644	1.96729	0.00343079	TU81954	1.75449	0.000156862	TU71017	-3.86092	1.81509e-08	TU55623	-1.91783	1.17015e-07				TU29874	2.96921	0.000156806	TU75071	-1.21405	0.00820036	TU62933	1.2769	0.0165181				TU577	-0.904357	0.040182	TU78823	1.38014	0.0453592
TU54385	1.6876	0.00346956	TU17932	-1.68431	0.000157026	TU76947	-2.71882	1.82117e-08	TU51304	-4.12021	1.17256e-07				TU15091	-0.936659	0.000157214	TU77047	3.65957	0.00821416	TU24312	-2.1581	0.0165289				TU73340	1.13268	0.0405564	TU39209	-1.51297	0.0453592
TU68889	-2.69243	0.00349024	TU34834	-2.99501	0.000157026	TU32822	-7.67309	1.83832e-08	TU24209	-6.79023	1.17531e-07				TU11022	3.95509	0.000158916	TU72752	-3.64068	0.00821676	TU28180	1.10072	0.0165306				TU38538	-0.943463	0.0414337	TU38949	-1.91206	0.0453592
TU72492	1.39468	0.00356218	TU44	-1.12784	0.000158726	TU73399	-7.67155	1.86102e-08	TU78118	-3.31581	1.19969e-07				TU25432	1.66402	0.000159524	TU7894	1.88061	0.00827107	TU70437	-0.808449	0.016801				TU77262	-1.33772	0.0417307	TU73541	-1.30757	0.0453611
TU18146	-1.02213	0.00356218	TU79400	-1.27514	0.000159037	TU73178	-1.952	1.86895e-08	TU25430	-2.17242	1.21582e-07				TU69044	4.32549	0.000160252	TU75747	1.67583	0.00827107	TU74691	1.54705	0.0170299				TU66784	-0.895255	0.0418492	TU16528	0.848574	0.0454687
TU50344	-2.74585	0.00357019	TU10847	1.82932	0.000159136	TU44179	3.5896	1.90724e-08	TU19255	-3.05303	1.2402e-07				TU9769	-2.53621	0.00016083	TU59282	1.46893	0.00828517	TU29772	-2.04968	0.0170299				TU68541	-1.05653	0.0422141	TU10160	2.22882	0.0455096
TU454	-1.59427	0.00357019	TU39247	-5.24704	0.000160173	TU1759	2.50596	1.91496e-08	TU79477	3.20889	1.25264e-07				TU78383	5.18376	0.00016211	TU8619	-3.61864	0.00830321	TU27370	-1.85057	0.0170574				TU40069	-2.07477	0.0422141	TU34500	-1.58855	0.0455096
TU76382	1.91732	0.00357019	TU43953	2.74006	0.000160283	TU57518	-3.30408	1.94001e-08	TU62116	-7.03684	1.27283e-07				TU2516	5.09826	0.000166747	TU31991	2.54302	0.00831746	TU59651	1.15408	0.0170872				TU53926	-0.834386	0.0422624	TU78759	1.50539	0.0455096
TU76996	1.85426	0.00358528	TU67275	3.53353	0.000160804	TU82713	-3.80204	1.94001e-08	TU83724	-3.01367	1.28e-07				TU77462	3.64005	0.000167233	TU39789	1.8811	0.00831746	TU61771	-3.48678	0.0171971				TU47	1.44494	0.0422624	TU69276	1.30331	0.0455523
TU199	-2.72725	0.00359459	TU19849	1.6911	0.000160856	TU76687	4.52448	1.94001e-08	TU78635	1.97369	1.28601e-07				TU59422	-4.1009	0.000167841	TU81359	-3.61393	0.00842295	TU67187	3.44456	0.0172332				TU3846	-0.75002	0.0422624	TU80980	-0.949522	0.0457414
TU27168	-1.38204	0.00364515	TU29152	1.85681	0.000162783	TU25922	-7.50426	1.97384e-08	TU60620	3.48325	1.31373e-07				TU64327	-1.46427	0.000167841	TU65128	1.96512	0.00844116	TU39247	-2.06864	0.0173273				TU72754	1.72712	0.0423461	TU45359	-2.46094	0.0459129
TU70437	-1.80367	0.00364866	TU9258	-1.26411	0.000162889	TU14073	5.52177	1.99117e-08	TU73702	2.32009	1.31721e-07				TU26147	5.32164	0.00016788	TU30092	1.68023	0.00847615	TU81415	1.31732	0.0173273				TU11333	1.27018	0.0424405	TU43670	-2.43097	0.0460484
TU35946	2.90345	0.00365293	TU52249	-1.48759	0.000163152	TU52610	2.21762	1.99876e-08	TU67749	2.37716	1.33601e-07				TU29463	5.10641	0.00016788	TU1121	-0.873237	0.00852584	TU65997	-0.74266	0.0174063				TU33839	-0.708827	0.0426149	TU49203	-0.646378	0.046077
TU29318	2.53207	0.00366591	TU42094	1.33028	0.000163593	TU79914	3.12781	2.00481e-08	TU15273	1.00811	1.33601e-07				TU52667	-3.09124	0.000170178	TU51492	2.27793	0.00852584	TU11998	-1.68166	0.0174063				TU69637	-1.60847	0.0426231	TU19856	0.988874	0.046077
TU80058	2.55177	0.00366591	TU10428	1.59333	0.000170337	TU50247	4.65269	2.01597e-08	TU9142	2.6936	1.40185e-07				TU76698	2.60969	0.000170601	TU82521	-1.28128	0.00852584	TU70713	-2.21666	0.0174063				TU75926	1.37929	0.0426231	TU48760	-1.76503	0.0461207
TU54868	-3.76127	0.00366591	TU14935	3.36158	0.00017036	TU39648	4.42591	2.09386e-08	TU52745	-6.86425	1.41795e-07				TU50743	1.14479	0.000170847	TU37528	-2.73067	0.00853022	TU34049	2.34853	0.0174063				TU45283	0.601978	0.0427532	TU73129	-1.17639	0.0462535
TU31264	-3.1681	0.00367404	TU21819	-1.23422	0.000173088	TU41937	-2.52846	2.22455e-08	TU26465	-5.51564	1.42764e-07				TU49200	-3.88447	0.000174925	TU82081	-2.42311	0.00856971	TU78460	-1.14074	0.0174063				TU14567	-2.01981	0.0428852	TU38956	-0.883074	0.0464197
TU153	-3.30516	0.00372885	TU67358	-3.19227	0.000175359	TU12078	-7.91942	2.2341e-08	TU36419	-1.6153	1.44552e-07				TU34301	1.43	0.000174925	TU73695	1.76712	0.00856971	TU63836	2.10521	0.0174063				TU77021	0.921976	0.0430292	TU49280	2.36855	0.0465014
TU73902	-1.77628	0.00374323	TU67747	2.3516	0.000180433	TU80904	-0.974123	2.27837e-08	TU31264	-5.09659	1.44552e-07				TU79635	-1.78013	0.000174925	TU18032	-1.03726	0.00862065	TU74925	0.805306	0.0175882				TU40238	1.54039	0.0430658	TU162	-2.15013	0.0469954
TU78371	2.20854	0.00384619	TU78908	2.14623	0.000181563	TU41456	-3.04038	2.30728e-08	TU72921	6.81371	1.44634e-07				TU64144	-2.54774	0.000175875	TU55291	-2.59263	0.00868828	TU69848	-0.843699	0.0176751				TU77081	1.01847	0.0430658	TU65496	-1.68137	0.0471589
TU76378	2.18726	0.00384987	TU81663	-1.26405	0.00018241	TU53455	-5.79749	2.30742e-08	TU14073	3.35084	1.45973e-07				TU79174	2.96267	0.000175975	TU4325	1.35261	0.00880153	TU44435	0.819926	0.0178131				TU71668	-0.738877	0.0430658	TU47772	0.77493	0.0474883
TU54488	-1.24247	0.00385946	TU46456	1.03206	0.000183282	TU24795	-2.85884	2.35033e-08	TU44940	-1.5993	1.4616e-07				TU2475	2.55529	0.000177004	TU79156	1.71141	0.00880153	TU78635	-1.67383	0.0178131				TU80555	1.874	0.0430658	TU18263	-0.998269	0.0474883
TU81852	-1.72945	0.00386372	TU69879	-0.604983	0.000186022	TU53202	-2.82197	2.35325e-08	TU80967	-3.55396	1.62412e-07				TU80681	-2.85011	0.000183878	TU10841	3.31835	0.00881569	TU23135	-1.62446	0.017865				TU44151	-0.878368	0.0431814	TU38923	1.00935	0.0478269
TU78159	-1.77126	0.00392752	TU11002	5.05856	0.000186022	TU13204	-2.65202	2.38448e-08	TU74287	-3.10604	1.64031e-07				TU15579	4.60531	0.000184109	TU77216	-1.39011	0.00887658	TU49713	1.16877	0.0179197				TU68246	-1.03387	0.0435809	TU75123	-1.09792	0.0478269
TU28711	3.71794	0.00395226	TU73220	-3.92486	0.000189223	TU38651	-1.16906	2.4684e-08	TU34738	2.74644	1.7378e-07				TU78581	-1.28057	0.000184109	TU10476	1.52724	0.00889964	TU10150	-1.14888	0.017922				TU72581	-1.53927	0.0435809	TU77520	-0.918984	0.0480419
TU73662	1.70238	0.00396203	TU32817	-3.62411	0.000191873	TU35297	1.53648	2.47968e-08	TU76320	7.0111	1.76026e-07				TU43307	-1.11945	0.000187492	TU30437	-3.62812	0.00898304	TU25839	2.62603	0.017922				TU315	0.957286	0.0435809	TU16706	2.39747	0.0480419
TU73258	-1.53156	0.00396203	TU72452	-4.34701	0.00019382	TU29153	2.41141	2.53539e-08	TU78759	-4.3657	1.80866e-07				TU52038	2.59101	0.000188674	TU16364	-1.87861	0.00899807	TU76132	-2.06004	0.0179309				TU16565	-1.92737	0.0435809	TU53607	-1.84754	0.0480419
TU801	-1.0207	0.00396584	TU74110	2.58806	0.000194207	TU28321	-5.55422	2.60143e-08	TU16467	-2.30868	1.84616e-07				TU41499	-2.50509	0.000190718	TU32279	-3.2912	0.00899807	TU34912	-3.46917	0.0179836				TU38544	-1.04872	0.0435809	TU80598	-1.14925	0.0480695
TU73660	1.00804	0.00396584	TU22775	0.970933	0.000196326	TU73696	3.36621	2.60962e-08	TU78371	3.63028	1.84678e-07				TU609	-1.8385	0.000190991	TU59283	1.5164	0.00909239	TU9846	1.2647	0.0180343				TU35135	1.18539	0.0437987	TU61343	-2.17174	0.0483609
TU33531	1.6223	0.00396584	TU78373	3.44129	0.000197158	TU80383	2.44133	2.62653e-08	TU35974	-7.04204	1.84862e-07				TU68105	1.57836	0.000190991	TU53911	-1.89243	0.00913101	TU12800	-1.62082	0.0180409				TU16677	-1.8108	0.0442036	TU76124	-0.905732	0.0483609
TU77697	3.17195	0.00400782	TU74561	-1.31181	0.000200809	TU39959	-3.78612	2.75217e-08	TU76644	3.51831	1.85021e-07				TU79619	-1.29636	0.000194539	TU81598	-1.8849	0.00913101	TU30620	1.05944	0.0180696				TU72651	-0.753897	0.0442392	TU80760	-1.77702	0.0484638
TU49714	-1.23791	0.00402551	TU6849	1.55678	0.000200809	TU40886	5.30096	2.80631e-08	TU17265	-1.30794	1.85749e-07				TU35123	-1.0713	0.000197358	TU35948	2.67063	0.00913101	TU74904	1.49588	0.0180696				TU46745	1.04913	0.0442392	TU68543	2.38469	0.0486086
TU66544	-0.997197	0.00402551	TU79014	-3.4735	0.000201053	TU80936	4.78353	2.83149e-08	TU10848	4.1488	1.88398e-07				TU62010	-4.25167	0.000197852	TU77696	3.29456	0.00924067	TU76704	1.3172	0.0182647				TU14799	0.789023	0.0442392	TU16830	-0.55678	0.0486086
TU14072	-3.15703	0.0040309	TU81724	2.82211	0.000201864	TU76048	-6.11213	2.8379e-08	TU54934	6.84204	1.89819e-07				TU46976	-3.16819	0.000198508	TU14559	1.24259	0.00927157	TU18836	2.63701	0.0182787				TU65551	-0.791424	0.0445845	TU77720	-1.1266	0.0489363
TU52253	-0.885922	0.0040924	TU79477	2.29697	0.000203398	TU65443	-5.00999	2.85356e-08	TU49855	2.44169	1.95985e-07				TU18789	1.56208	0.000200604	TU57839	1.5458	0.00927301	TU75065	-0.787607	0.0183359				TU59422	1.65127	0.0448425	TU3746	1.94329	0.0489363
TU41456	-1.81881	0.0041126	TU76657	-3.10221	0.000204379	TU29498	2.0157	2.85996e-08	TU1581	-2.78596	1.96561e-07				TU78656	1.89497	0.000200951	TU4489	-1.3729	0.00928278	TU78523	0.787926	0.0183555				TU79811	1.28158	0.044856	TU79889	-1.34634	0.0490191
TU33697	-1.87424	0.00411839	TU80818	-2.86285	0.000204379	TU80704	-1.89617	2.9094e-08	TU23026	6.8235	1.9962e-07				TU28025	-1.95233	0.000201742	TU74717	-1.25012	0.00930227	TU11434	-1.27908	0.0184983				TU32819	1.24177	0.045066	TU73635	-1.10381	0.0492104
TU19701	1.44067	0.00411839	TU58565	-1.17634	0.000204379	TU69572	7.02464	2.96506e-08	TU69256	1.07817	2.03236e-07				TU22690	2.65512	0.000204221	TU7848	3.24118	0.00931175	TU78382	2.98237	0.0185096				TU21961	1.33447	0.0452537	TU11291	-1.26301	0.0493271
TU82262	3.69613	0.0041254	TU20951	-1.40957	0.000204379	TU71289	-4.79541	2.99148e-08	TU23984	-1.01983	2.10547e-07				TU58593	5.16795	0.000205854	TU58404	-1.76704	0.00931175	TU46225	-0.710098	0.0185862				TU33960	0.891566	0.0455861	TU19307	0.725808	0.0493271
TU71208	-1.11905	0.00412865	TU79655	-0.647581	0.000206291	TU45000	0.973083	3.03443e-08	TU64467	6.76907	2.12988e-07				TU30263	2.58526	0.000206465	TU59249	-1.12588	0.0093316	TU19905	1.3017	0.0186663				TU62709	-0.635473	0.0458735	TU74714	-0.728895	0.0494475
TU14473	0.97995	0.00419933	TU72133	-2.54738	0.000206297	TU10435	5.45747	3.07337e-08	TU74336	2.5304	2.17385e-07				TU45283	-0.918867	0.000207692	TU30876	2.14991	0.00938277	TU7007	-1.97989	0.0186964				TU1319	-1.51879	0.0467856	TU80437	-0.516574	0.0497529
TU70441	-2.89643	0.00421959	TU78685	-2.51267	0.000208185	TU199	-4.80069	3.07915e-08	TU13035	-4.33365	2.18077e-07				TU23135	-4.28709	0.000210234	TU76900	-1.4461	0.00945124	TU10859	2.29773	0.0187393				TU33453	1.09879	0.0468225	TU80331	0.852174	0.049922
TU50	1.57535	0.00424105	TU10474	1.39527	0.000208383	TU78537	2.9469	3.09958e-08	TU4039	1.42243	2.18425e-07				TU44169	2.0731	0.000211088	TU65989	-2.71344	0.00945124	TU60343	1.31209	0.0187609				TU43499	1.75874	0.0468331	TU44132	-1.14402	0.049922
TU56216	-2.27534	0.00424414	TU74305	-2.93211	0.000209699	TU7779	2.50263	3.11139e-08	TU78793	-1.89464	2.18813e-07				TU73698	2.81437	0.000211921	TU30877	1.59621	0.00954685	TU70023	2.89481	0.0187625				TU29156	-1.47181	0.0468839
TU32641	-3.72012	0.0042445	TU8942	4.02381	0.000209843	TU19297	5.70423	3.1572e-08	TU29770	-6.87535	2.25154e-07				TU76712	2.3921	0.000212681	TU29456	1.31173	0.00956746	TU80929	1.81077	0.0187929				TU71942	-0.898768	0.0469166
TU47133	-2.90664	0.00426554	TU24742	-4.37192	0.000211087	TU58272	-1.21375	3.16293e-08	TU19495	-4.41974	2.2588e-07				TU2513	5.18683	0.000212681	TU36553	-2.69207	0.00956746	TU19701	2.7559	0.0189206				TU44098	-0.862883	0.0469531
TU19249	-2.52408	0.00426718	TU45298	-2.31065	0.000212096	TU30620	1.71416	3.18645e-08	TU5312	3.19159	2.27014e-07				TU74741	5.16437	0.000214394	TU17562	1.7281	0.00964282	TU59726	3.40487	0.0189442				TU81622	-0.764485	0.0470039
TU41014	2.15679	0.00430569	TU77872	-1.36444	0.000212096	TU14213	-1.84114	3.19053e-08	TU50530	-6.77123	2.28061e-07				TU30878	1.88258	0.000214507	TU28810	1.33739	0.00971464	TU45132	2.64077	0.0189804				TU76752	-1.01988	0.047141
TU65517	-3.19823	0.0043255	TU74551	-1.32008	0.000213927	TU46912	-2.1597	3.27294e-08	TU25131	3.81096	2.30292e-07				TU78381	4.05391	0.000215246	TU77876	1.10836	0.00971464	TU26355	-0.594392	0.0190288				TU71289	1.64982	0.0473787
TU38923	-0.756753	0.00433341	TU34180	-3.05783	0.000214671	TU2232	-2.85649	3.34016e-08	TU73301	-7.00104	2.37783e-07				TU78022	1.98343	0.000219849	TU46616	3.60662	0.00974393	TU8980	1.76848	0.0190357				TU53071	-1.28317	0.0473787
TU59782	-0.969914	0.00440425	TU76788	1.56553	0.000216083	TU29942	-3.12168	3.34016e-08	TU12799	-4.88199	2.39011e-07				TU75193	-1.58991	0.000221238	TU77480	-1.20662	0.00981432	TU69296	3.18803	0.0191141				TU2744	-1.12321	0.0476245
TU47358	0.829129	0.00441718	TU29154	0.932238	0.000218761	TU74771	-1.97697	3.34373e-08	TU3934	-2.58353	2.43052e-07				TU77872	1.15146	0.000223606	TU52195	-2.50995	0.00982629	TU4699	0.861032	0.0193356				TU11045	1.1792	0.0476292
TU78368	2.16742	0.00442733	TU37572	-5.1861	0.000218785	TU29479	2.80175	3.38004e-08	TU65400	-4.94065	2.43435e-07				TU7689	-5.52728	0.000225835	TU16314	-3.21545	0.00982629	TU42350	-0.744369	0.0193356				TU29079	1.77896	0.0477066
TU76639	1.23963	0.00445953	TU70852	-1.16125	0.000219619	TU25779	1.24824	3.40496e-08	TU4169	-1.49572	2.52541e-07				TU76067	5.26424	0.00022652	TU78395	1.92148	0.00982629	TU16732	0.787544	0.0193852				TU16528	-0.849526	0.0477066
TU18786	-1.06756	0.00449653	TU74854	-1.70637	0.000221154	TU5312	6.91117	3.56433e-08	TU43727	-2.19331	2.55267e-07				TU80344	-3.29595	0.000226549	TU78381	1.88394	0.00984103	TU55003	1.01862	0.0194743				TU41613	1.31685	0.0477066
TU79634	2.13286	0.00458629	TU29483	0.77577	0.000221338	TU10857	2.64329	3.59034e-08	TU44949	-1.96402	2.56079e-07				TU15523	-1.08421	0.000228271	TU73662	2.76775	0.00984103	TU1686	1.36452	0.0195709				TU44171	-1.02825	0.0477066
TU62655	-2.52218	0.0045956	TU34617	-4.55762	0.000221338	TU33929	2.50253	3.59982e-08	TU43874	-6.95022	2.59687e-07				TU22691	2.27488	0.000235718	TU9862	0.901021	0.00985955	TU79075	-1.51454	0.0195709				TU76140	-0.788201	0.0477066
TU11174	0.672086	0.00461459	TU71761	-3.29163	0.000223819	TU14001	-1.91749	3.61607e-08	TU60744	-6.81565	2.78132e-07				TU14591	-1.57407	0.000237744	TU79932	-2.75028	0.00985955	TU81644	-1.38437	0.0196492				TU76333	1.82741	0.0482896
TU50229	-1.90994	0.00461593	TU77081	-1.16433	0.00022572	TU47262	1.25034	3.67177e-08	TU60533	-3.31356	2.78258e-07				TU65353	-1.63672	0.000243237	TU29467	1.48698	0.00985955	TU16696	-1.10526	0.0197371				TU44712	-1.2573	0.0482896
TU78402	2.15889	0.0046612	TU56108	-1.98147	0.000226176	TU31013	3.29079	3.70761e-08	TU78117	-3.03631	2.81094e-07				TU4513	2.43326	0.000250268	TU81679	1.20748	0.00989539	TU77721	-1.39508	0.0197618				TU67679	-1.27014	0.04859
TU20003	2.50576	0.00467615	TU35135	-1.77041	0.000226176	TU31121	-4.96494	3.71362e-08	TU82023	2.22666	2.8573e-07				TU79150	3.89304	0.000250268	TU76715	1.57116	0.0099206	TU27564	-1.84344	0.0199884				TU75891	-0.944291	0.0486194
TU11014	2.78526	0.004694	TU22104	1.55836	0.000231081	TU2728	2.03759	3.78408e-08	TU17074	-6.58307	2.98046e-07				TU83045	-2.60754	0.000250305	TU77548	2.83102	0.0101649	TU38919	2.13996	0.0200363				TU44257	-0.492617	0.0487965
TU74966	-1.29242	0.00471327	TU18005	-1.64558	0.000233592	TU10683	3.36341	3.78408e-08	TU76053	-6.78795	2.98046e-07				TU46225	-1.41219	0.000252633	TU32829	-2.67553	0.0101649	TU45845	3.38656	0.0200363				TU80288	0.953882	0.0490773
TU73676	-1.11353	0.00471327	TU66495	-1.19715	0.000234424	TU18738	-5.38493	3.84106e-08	TU74106	2.27273	2.98447e-07				TU79160	3.16359	0.000254044	TU73846	-3.59281	0.0102027	TU9012	-1.72734	0.0200441				TU79893	1.18231	0.0490773
TU13146	-1.00175	0.00478139	TU73984	-5.05279	0.00023637	TU66940	-0.632439	3.84418e-08	TU69054	6.80521	2.99957e-07				TU79175	3.13515	0.000257093	TU9378	-3.57722	0.0102358	TU78752	-1.72177	0.0200441				TU747	-1.51181	0.0493926
TU52815	-2.93766	0.00480859	TU65207	-3.18629	0.000237105	TU76714	6.8939	3.84447e-08	TU28131	1.46731	3.00704e-07				TU78374	5.15722	0.000257093	TU80165	1.55291	0.0102358	TU76769	-1.38348	0.020051				TU47475	-0.583567	0.0493926
TU2216	-2.16581	0.00483398	TU79054	-1.24989	0.000237355	TU7546	-2.70059	3.85242e-08	TU10435	2.74707	3.01353e-07				TU5597	5.04126	0.000257093	TU68514	0.980135	0.0102567	TU41929	-1.24447	0.0200983				TU13143	0.813072	0.0496382
TU32167	-1.31861	0.00484016	TU78610	-2.24137	0.000237725	TU32818	-8.11609	3.93574e-08	TU524	-0.957481	3.02178e-07				TU19849	3.09717	0.000258923	TU75190	-1.19979	0.0102642	TU30683	-1.18484	0.0201249				TU39791	-1.68141	0.0496775
TU49905	-0.802597	0.00484906	TU53786	-1.1697	0.000243096	TU49455	-4.57224	4.11936e-08	TU44704	1.97774	3.05349e-07				TU44949	1.64913	0.000261328	TU19878	-2.9554	0.0103379	TU16428	1.18698	0.0202066				TU43364	2.07249	0.0498342
TU80051	1.70644	0.00484949	TU6552	-1.57037	0.00024333	TU6552	-2.05602	4.23258e-08	TU32141	-1.87143	3.08107e-07				TU63204	-1.77952	0.000267346	TU20359	-2.49714	0.0103379	TU21146	2.6241	0.0202555				TU41601	1.17989	0.0499197
TU58671	1.52436	0.00485337	TU73777	-0.966779	0.000247688	TU83744	1.89088	4.26416e-08	TU47117	-4.2726	3.17955e-07				TU77581	-0.918536	0.000267346	TU73133	-3.05849	0.0103379	TU12799	-1.50955	0.0203508				TU75856	1.52399	0.0499197
TU13038	-3.07531	0.00485337	TU58564	-1.43787	0.000248515	TU4035	1.8497	4.33097e-08	TU45581	-6.85045	3.17955e-07				TU75780	2.55149	0.000272525	TU63007	3.58248	0.0103476	TU45244	-0.862072	0.0203851
TU77129	1.20342	0.00485582	TU5523	-1.54948	0.000248593	TU38954	1.56738	4.41596e-08	TU22434	-2.97682	3.27402e-07				TU33287	2.66043	0.000272795	TU62079	-2.31303	0.0103913	TU76211	-2.02245	0.0204866
TU44257	0.600972	0.00487319	TU14900	-2.57619	0.000248593	TU29467	1.83799	4.49577e-08	TU81987	5.57407	3.33603e-07				TU12903	-1.38493	0.000275394	TU40232	-1.97282	0.0104115	TU1392	-1.67487	0.0205467
TU74433	1.4398	0.00488218	TU19834	-1.16162	0.000248854	TU22009	-7.82604	4.50792e-08	TU74647	-2.06734	3.34802e-07				TU74713	-1.85968	0.000276521	TU69556	-1.88654	0.0104276	TU72747	1.21015	0.0205467
TU76631	1.47747	0.00488286	TU78386	3.52525	0.000248854	TU80228	-0.771072	4.51548e-08	TU74299	3.19213	3.34802e-07				TU13470	-3.77011	0.000277842	TU43817	-3.14639	0.0104276	TU75748	1.13806	0.0206425
TU44400	-1.41737	0.00491757	TU1124	-2.26798	0.000251337	TU44904	-4.24145	4.57854e-08	TU78884	1.81314	3.50251e-07				TU54371	-1.87843	0.000279306	TU66774	-2.62889	0.0104304	TU49447	-2.3271	0.0206425
TU728	-1.07332	0.00492823	TU75121	-3.12505	0.000251337	TU9848	2.08028	4.62719e-08	TU57560	-1.24454	3.61023e-07				TU58524	-2.45185	0.000279306	TU45032	-1.33559	0.0104304	TU80571	3.10716	0.0206718
TU36420	2.08654	0.00492823	TU43961	1.93756	0.000253351	TU75827	4.33279	4.63522e-08	TU11055	1.33313	3.62756e-07				TU39779	3.76105	0.000279865	TU62705	-1.12713	0.0105779	TU8373	2.74625	0.0207445
TU33011	-2.11718	0.00500817	TU39121	-1.27592	0.000254466	TU74190	-1.76206	4.78152e-08	TU79205	-1.79846	3.68265e-07				TU74534	-3.75662	0.000282147	TU31369	3.58973	0.0105986	TU33734	1.33647	0.0208003
TU9118	-2.94483	0.00512661	TU10443	1.92203	0.000254466	TU2035	-3.62365	4.87456e-08	TU1940	-6.73454	3.70228e-07				TU47845	-1.84071	0.000282649	TU23702	-1.12608	0.010665	TU77134	-2.82314	0.0208456
TU26690	-1.65919	0.00515852	TU28164	-1.35883	0.000255735	TU15059	2.81139	4.87517e-08	TU33819	6.68102	3.74905e-07				TU48957	-2.09731	0.000283174	TU51304	-1.82977	0.0107077	TU76179	-1.04969	0.0208456
TU49469	-3.61578	0.00519882	TU73623	-1.21278	0.000255735	TU16857	2.8137	4.92673e-08	TU59562	1.17993	3.8259e-07				TU7257	-1.85963	0.000283423	TU37317	-2.32128	0.0107689	TU68044	1.52131	0.0208606
TU74022	-0.944308	0.00526063	TU8520	-3.03579	0.000256213	TU12205	6.92879	4.93631e-08	TU52975	-1.99378	3.86495e-07				TU39987	-4.21394	0.000283684	TU39649	1.85796	0.0108311	TU82335	-2.03822	0.0210196
TU33794	-1.23031	0.00535559	TU66259	-2.93096	0.000260893	TU28825	3.11157	4.94503e-08	TU74332	-4.07563	3.91075e-07				TU18739	5.08702	0.000285982	TU5652	-1.1036	0.0108748	TU74486	-0.87044	0.0210656
TU64522	-0.752061	0.00536074	TU76703	1.53094	0.000262382	TU55825	-4.41919	4.98516e-08	TU77138	-6.55046	3.91402e-07				TU77135	-2.08347	0.00029027	TU43815	-3.57161	0.0108802	TU57604	-0.914697	0.0210656
TU49940	3.62023	0.00536184	TU75800	-2.90113	0.000263239	TU80760	2.59314	5.06638e-08	TU19886	-3.47233	3.93258e-07				TU10443	3.65996	0.000291372	TU16848	2.019	0.0111839	TU65568	-1.43624	0.0210656
TU14544	1.07463	0.00536248	TU75349	1.66616	0.000264822	TU32307	-3.43504	5.11224e-08	TU77593	4.05592	4.03283e-07				TU15019	-1.97331	0.000291416	TU7741	-3.3616	0.0112133	TU73268	-0.721822	0.0210941
TU44773	-0.881774	0.00542627	TU77577	-2.64227	0.000266734	TU68362	2.85342	5.27164e-08	TU10444	3.804	4.04968e-07				TU40191	-4.26548	0.000293762	TU6901	0.723463	0.0112718	TU26172	1.06019	0.0213175
TU5503	-0.993521	0.00552784	TU16511	-4.64618	0.000268391	TU75509	5.59111	5.27396e-08	TU15107	1.61843	4.05407e-07				TU53908	-5.48895	0.000294446	TU60009	-2.53823	0.0114482	TU80682	-0.899801	0.0213783
TU78241	-3.12614	0.00552784	TU75367	-2.0103	0.000275045	TU71014	-3.04242	5.28699e-08	TU79400	-1.51038	4.12403e-07				TU52627	-3.51238	0.000294684	TU76692	2.14473	0.0115737	TU23534	-1.90427	0.021459
TU44326	-1.0081	0.00560204	TU28327	-1.88625	0.000276508	TU70573	2.03433	5.29276e-08	TU79912	-3.22559	4.12403e-07				TU74429	-2.6288	0.000301257	TU29173	-1.8278	0.0116211	TU36874	-1.79108	0.021459
TU26837	-3.02281	0.00560204	TU76378	2.39609	0.000278699	TU14560	-3.05933	5.29771e-08	TU77486	-2.6152	4.26316e-07				TU22560	-2.81338	0.000305043	TU2180	-1.29546	0.0116945	TU75832	2.08222	0.0216337
TU76022	-3.62522	0.00561196	TU78337	-4.38903	0.000279891	TU54548	1.38464	5.33065e-08	TU39740	1.04572	4.26425e-07				TU57763	-2.3506	0.000305043	TU69390	1.64608	0.0117501	TU55291	-1.9713	0.0216451
TU32163	-1.23486	0.00565887	TU7546	-2.06688	0.000282621	TU23042	-4.48247	5.49375e-08	TU63681	5.30415	4.27265e-07				TU65443	-2.11883	0.000305043	TU77641	3.2659	0.0118515	TU79798	-2.02902	0.0216934
TU26689	-1.97146	0.00566606	TU29764	-3.65314	0.000282621	TU30431	-7.27434	5.55339e-08	TU7778	1.71068	4.34889e-07				TU71310	1.93079	0.000305208	TU76090	1.5419	0.0120168	TU35384	-1.39584	0.0217054
TU75141	-1.41685	0.00569639	TU59476	4.18725	0.000293044	TU51303	-3.55082	5.69937e-08	TU74110	2.52223	4.36152e-07				TU68279	1.61015	0.000306841	TU19242	-0.963076	0.01204	TU60489	-3.38743	0.0217054
TU8321	-3.61909	0.00574639	TU77518	1.92984	0.000296387	TU82505	-2.57606	5.73425e-08	TU78011	-2.11695	4.37821e-07				TU4806	1.38954	0.000307587	TU598	-3.52274	0.0120563	TU77594	3.35835	0.0217995
TU81566	1.63195	0.0057538	TU25343	-3.33706	0.000298399	TU21001	-2.95776	5.78202e-08	TU62302	2.97995	4.64104e-07				TU46406	2.31501	0.000309122	TU46406	1.8608	0.0120563	TU65824	-1.45012	0.0218115
TU77833	-1.20637	0.00580196	TU80763	-1.38769	0.000298399	TU40997	-1.95885	5.80508e-08	TU26024	-1.90282	4.64183e-07				TU46685	1.32531	0.000309934	TU74741	2.37899	0.0120563	TU43467	-1.16478	0.0219051
TU78369	2.38489	0.00580474	TU78372	5.00539	0.000303529	TU78943	2.05726	5.95601e-08	TU33665	3.1545	4.65207e-07				TU63358	-1.27005	0.000311753	TU12701	-2.78093	0.0120598	TU24373	-3.24175	0.0219927
TU70993	-1.02414	0.00581649	TU10693	1.89457	0.00030559	TU38989	-5.5033	6.0498e-08	TU742	6.63087	4.66973e-07				TU82081	-3.29345	0.000312019	TU71550	-1.53388	0.0120598	TU445	3.33952	0.0220807
TU79419	-1.06162	0.00586356	TU78117	-2.34145	0.000306809	TU53915	-3.65863	6.26129e-08	TU75108	-6.58639	4.80407e-07				TU9608	-3.40345	0.000312495	TU63633	2.07744	0.0120898	TU72178	2.15541	0.0221038
TU75173	-3.58398	0.0058676	TU78361	1.72975	0.000319525	TU65495	-4.59586	6.30691e-08	TU62659	-2.40383	4.90951e-07				TU80990	1.18807	0.000320833	TU57838	1.43145	0.0120957	TU71532	2.2818	0.0221038
TU61823	-1.26552	0.00586935	TU67731	1.47472	0.00032156	TU76051	-7.22343	6.36665e-08	TU65990	-1.7069	4.96542e-07				TU13729	1.28117	0.000331029	TU23240	-1.9035	0.0120957	TU56293	-1.13632	0.0223829
TU66940	-0.525241	0.00598012	TU39306	-4.17441	0.00032156	TU12715	-1.11924	6.43424e-08	TU40184	2.10447	5.04264e-07				TU45229	0.856996	0.000336209	TU8198	-1.33082	0.0121318	TU27627	-0.793795	0.0223975
TU61485	-2.25861	0.00602413	TU59632	3.46589	0.000323236	TU84519	-5.41806	6.44684e-08	TU26158	-2.5223	5.04264e-07				TU10684	3.06342	0.000338175	TU81346	-2.52497	0.0121355	TU16847	2.60228	0.0224221
TU53607	2.18949	0.00613529	TU199	-3.72225	0.00032499	TU7468	7.03388	6.65333e-08	TU76164	-6.56537	5.09282e-07				TU46686	2.15108	0.000341069	TU39776	1.9231	0.0121486	TU80967	1.50766	0.0224415
TU33689	1.0366	0.00614063	TU15942	0.788508	0.000328869	TU36419	-1.48209	6.70151e-08	TU15477	-3.90265	5.12763e-07				TU70590	1.53798	0.00034216	TU39585	-2.68499	0.0121523	TU59611	1.00338	0.0225986
TU50757	0.603598	0.00615078	TU31958	-3.52703	0.000330839	TU40031	-7.13992	6.73554e-08	TU77480	-2.17556	5.1428e-07				TU15016	-5.46435	0.000343621	TU5735	-1.29508	0.0121597	TU34182	-3.11086	0.0226788
TU73420	2.09096	0.00615424	TU52751	-1.00514	0.000331154	TU82024	3.47699	6.7667e-08	TU1884	-3.56585	5.33216e-07				TU803	2.55684	0.000349816	TU29465	1.36873	0.0122278	TU40185	1.02818	0.0226798
TU60966	-1.70267	0.00616805	TU42931	1.5917	0.000331529	TU74022	-1.58867	6.97134e-08	TU80054	3.81871	5.38904e-07				TU28131	1.3732	0.000349816	TU16838	1.67422	0.0123374	TU67063	2.05386	0.0226818
TU79167	-1.42321	0.00616805	TU76129	1.43624	0.000335581	TU21961	-7.2428	7.06497e-08	TU74410	2.88032	5.48753e-07				TU8972	1.56125	0.000350297	TU47389	-3.52102	0.0123429	TU15058	1.70934	0.0227137
TU46319	-3.59294	0.00617909	TU17933	-5.14767	0.000337275	TU42670	6.08179	7.20524e-08	TU69386	-2.95888	5.52975e-07				TU57846	1.55706	0.000350297	TU72724	-3.54135	0.012432	TU50529	-1.82636	0.0228814
TU38989	-3.19395	0.0062	TU43547	-4.98386	0.000338038	TU75891	1.70259	7.40037e-08	TU9258	-1.22837	5.58145e-07				TU73059	4.981	0.000352605	TU32304	-2.96301	0.0125656	TU78387	2.39041	0.0228814
TU22852	-3.35402	0.00628762	TU49323	0.913366	0.000338611	TU73398	-7.67797	7.40952e-08	TU69055	5.21536	5.71007e-07				TU21832	-1.19466	0.000355209	TU70590	1.14639	0.0125656	TU39787	1.83488	0.0228814
TU34318	1.83056	0.00628762	TU58396	-5.02895	0.00034181	TU12020	2.51069	7.51631e-08	TU67743	2.99263	5.71062e-07				TU22006	-3.10496	0.000355676	TU48233	-2.03841	0.0125797	TU27132	1.06883	0.0228814
TU44175	-1.69361	0.00638026	TU8973	-1.46262	0.000345355	TU28903	6.78866	7.54546e-08	TU29484	1.70888	5.87056e-07				TU78401	3.57627	0.000358103	TU83920	3.50211	0.0126189	TU10173	1.48474	0.0229681
TU78403	1.64278	0.00640374	TU80051	2.52213	0.000345998	TU77044	2.04942	7.81502e-08	TU29775	-2.96905	5.93698e-07				TU80113	-0.957296	0.000358853	TU43727	-1.47014	0.0126869	TU13693	0.939402	0.0229681
TU77407	1.06285	0.00642596	TU77499	1.61101	0.000346955	TU50804	-1.86772	7.83222e-08	TU78633	-1.16168	5.99156e-07				TU24531	-1.78507	0.000358919	TU31398	1.38002	0.0127025	TU39987	-2.09566	0.0229681
TU8352	-1.26024	0.00647868	TU60839	1.13018	0.00035984	TU1459	7.04475	7.84462e-08	TU67670	-5.0154	6.05716e-07				TU68411	-2.17764	0.000359207	TU17633	3.50145	0.0127359	TU14901	0.738342	0.0229946
TU40085	-0.674262	0.00652079	TU52039	2.47451	0.00035984	TU80538	-0.794981	7.8547e-08	TU10843	1.35145	6.05789e-07				TU51172	-2.51179	0.000364896	TU17934	-3.01315	0.0127359	TU10850	2.24588	0.0230125
TU58341	0.936348	0.00652079	TU8321	-4.99396	0.000360769	TU65568	-3.59289	7.8547e-08	TU10462	2.2767	6.17079e-07				TU3578	-0.929897	0.000368801	TU80980	-1.2752	0.0127489	TU80234	0.961601	0.0230141
TU74044	1.67837	0.00653005	TU10685	1.73745	0.000368029	TU78959	-1.31044	7.9005e-08	TU24684	5.44186	6.31269e-07				TU27415	-3.63489	0.000370383	TU74119	-2.07161	0.0127618	TU30776	-0.922873	0.0231126
TU80057	1.81807	0.006558	TU24795	-2.55185	0.000375193	TU19701	4.26507	7.99765e-08	TU80948	4.35611	6.31269e-07				TU75873	-2.29847	0.000370686	TU69747	0.934035	0.0127764	TU79155	2.28807	0.0231343
TU21147	2.05939	0.00657724	TU54868	-5.00199	0.000375193	TU76871	0.912582	8.29838e-08	TU5764	2.10525	6.38759e-07				TU21497	-2.96519	0.000375851	TU10848	2.70517	0.012816	TU22948	2.81603	0.0232062
TU63573	1.2036	0.00659234	TU78072	1.07037	0.00037788	TU27784	5.19707	8.32608e-08	TU28825	2.06481	6.39966e-07				TU30259	2.74641	0.000377131	TU75443	-1.73638	0.0128371	TU29874	2.14019	0.0232655
TU57377	1.04651	0.00663234	TU14924	-3.46482	0.000378473	TU60433	4.3258	8.42478e-08	TU82612	-6.84847	6.43989e-07				TU27165	2.68335	0.000378469	TU75776	2.75688	0.0128517	TU78335	-3.3568	0.0232655
TU46086	1.86638	0.0066582	TU26158	-1.6496	0.000380238	TU67329	-6.09908	8.56427e-08	TU80941	5.48714	6.43989e-07				TU11055	2.48982	0.000380819	TU72347	3.04152	0.0128704	TU73819	-0.954282	0.0232655
TU77081	-1.57918	0.0066683	TU26755	-3.01732	0.00038272	TU1935	-7.0949	8.58032e-08	TU77709	-2.16121	6.50607e-07				TU39649	3.76864	0.000383564	TU61263	-1.89901	0.0128971	TU31920	-1.00839	0.0233314
TU80266	-2.79348	0.00668623	TU79442	-2.13479	0.000386114	TU2741	2.35356	8.59564e-08	TU14893	-3.3643	6.72272e-07				TU68350	2.03406	0.000387196	TU59802	1.91698	0.0129206	TU18791	1.95842	0.0233314
TU68878	-3.59387	0.00668623	TU45848	-3.95193	0.0003941	TU84953	-1.90898	8.86224e-08	TU75925	2.0163	7.03134e-07				TU6064	4.06994	0.000387196	TU69889	-3.48782	0.0130242	TU82120	2.31081	0.0233402
TU76877	1.2417	0.0067787	TU81715	2.311	0.0003941	TU68734	-5.20974	8.9145e-08	TU28869	-1.17994	7.36357e-07				TU63025	-1.85913	0.000388431	TU32805	1.91231	0.0130727	TU74538	0.993587	0.0233402
TU76342	-3.22651	0.00679872	TU30073	-1.73571	0.000396386	TU29073	-7.6857	8.97219e-08	TU43814	-5.50676	7.36502e-07				TU29814	2.72735	0.000389242	TU16830	-0.958017	0.0130727	TU59369	2.24734	0.0233804
TU7518	1.60042	0.0068156	TU80964	-2.96952	0.000396409	TU77523	-1.59732	9.17299e-08	TU63172	3.81718	7.47062e-07				TU74408	-3.81582	0.000389242	TU29932	-3.51248	0.0130727	TU30885	2.39008	0.0236295
TU81670	1.72277	0.00681777	TU76692	2.59454	0.000397673	TU29764	-4.82377	9.17299e-08	TU36830	-6.40106	7.521e-07				TU78149	-2.01628	0.000392007	TU41490	-1.87328	0.0130727	TU79024	-1.01709	0.0236787
TU83713	-1.75538	0.00685375	TU20570	-5.06755	0.000397673	TU10443	4.59967	9.21974e-08	TU33179	-2.1966	7.53554e-07				TU80880	2.9768	0.000393661	TU76947	-1.44388	0.0130727	TU50988	-2.49619	0.0237271
TU39090	-2.79867	0.00685375	TU60920	3.47135	0.000405759	TU20570	-7.21204	9.28962e-08	TU67680	-6.39985	7.70082e-07				TU79158	2.72933	0.000396228	TU81218	-2.89884	0.0130955	TU84636	-1.15482	0.0237271
TU73144	-3.29767	0.00687185	TU76637	1.88761	0.00040641	TU52532	3.2205	9.32125e-08	TU62077	-2.69	7.82909e-07				TU18870	-2.07367	0.000396485	TU70169	-3.4811	0.0130964	TU45753	2.92748	0.0237662
TU50486	1.88584	0.00687185	TU81643	3.05989	0.000408332	TU17932	-1.96069	9.404e-08	TU80818	-3.51769	7.86045e-07				TU79625	1.19552	0.00039954	TU43304	-3.47877	0.0131335	TU39785	2.33179	0.0237662
TU77344	-3.53697	0.0068853	TU61044	1.46832	0.000412831	TU77712	-4.85982	9.61937e-08	TU50759	4.7078	7.98538e-07				TU50416	5.00402	0.00040016	TU70049	-3.10042	0.0131443	TU81916	2.48069	0.023818
TU72124	-2.36947	0.00688687	TU51304	-3.29002	0.000412831	TU22948	4.57466	9.73543e-08	TU14473	1.38809	7.99755e-07				TU80621	-1.31266	0.000404867	TU29451	0.918115	0.0131718	TU76085	-1.46138	0.023818
TU14941	-1.13682	0.00692493	TU10435	2.03951	0.000413985	TU23240	-5.30689	9.87401e-08	TU27331	-1.14016	8.03111e-07				TU22725	4.46056	0.000406501	TU79174	1.69672	0.0132278	TU71526	1.00205	0.0238455
TU33942	1.29322	0.00692493	TU79016	-2.85473	0.000416601	TU62947	2.95867	9.94584e-08	TU25428	-2.96202	8.03111e-07				TU15315	-4.27118	0.000408195	TU5522	1.62308	0.0133982	TU78753	-1.40253	0.0238455
TU81568	-1.42879	0.00694332	TU1884	-3.30589	0.000417424	TU60330	4.14128	1.03826e-07	TU10947	2.10472	8.11451e-07				TU75245	4.89301	0.000408195	TU30871	1.90668	0.0133992	TU42653	-1.9224	0.0238827
TU456	-2.39673	0.00704959	TU18770	0.926732	0.000420868	TU6984	5.63213	1.04022e-07	TU29772	-6.41128	8.1508e-07				TU14896	1.3529	0.000412942	TU20764	3.49794	0.0134767	TU80880	2.29082	0.0240538
TU83256	-1.21499	0.00704974	TU2739	1.9498	0.000420868	TU68695	-2.82879	1.04502e-07	TU58344	-3.60429	8.45152e-07				TU10474	1.48118	0.000415793	TU29455	1.25266	0.0134767	TU23609	-1.15781	0.0240986
TU78625	-2.17517	0.00713462	TU47092	-4.95234	0.000422644	TU29318	6.93071	1.05129e-07	TU11418	-2.40192	8.46483e-07				TU69963	3.98212	0.000416261	TU29130	2.33917	0.0134968	TU48464	-1.27124	0.0242264
TU50759	2.78188	0.0072156	TU77989	-3.67479	0.000422663	TU73662	6.47169	1.05523e-07	TU57285	-2.99388	8.70038e-07				TU45893	-1.71794	0.000416261	TU29153	1.06106	0.0134968	TU62618	-1.28337	0.0243432
TU75189	1.54049	0.00723163	TU33139	3.26928	0.000427656	TU76132	-5.23993	1.05523e-07	TU81135	3.00405	8.70476e-07				TU47444	-5.25675	0.000417098	TU81384	1.8527	0.013512	TU2605	1.73788	0.0243711
TU68514	0.870765	0.00725289	TU44703	2.87048	0.00042858	TU76983	2.69158	1.05819e-07	TU2475	1.27503	8.74559e-07				TU43579	-1.96707	0.000419688	TU38989	-1.96174	0.013512	TU74774	-1.09641	0.0243711
TU19255	-2.03641	0.00738691	TU45585	4.9097	0.000429232	TU57835	2.29194	1.07309e-07	TU53241	1.47339	8.87698e-07				TU12698	-2.08664	0.000425264	TU29457	1.49295	0.0135377	TU65443	-1.12631	0.0244025
TU23274	2.83866	0.00743591	TU13546	-0.977912	0.000429958	TU76725	2.14325	1.07666e-07	TU55975	-1.05341	8.87698e-07				TU76682	2.73964	0.000425267	TU78405	2.01447	0.0136958	TU45056	3.29654	0.0245294
TU78396	2.18171	0.00744834	TU40958	2.73997	0.000441486	TU65400	-4.94137	1.10382e-07	TU81560	0.922008	8.87698e-07				TU69409	1.45367	0.000425963	TU68881	-2.3521	0.0139462	TU31939	-1.58529	0.0245741
TU45744	-2.00998	0.00747094	TU45849	-4.18974	0.000448708	TU80762	2.58437	1.10776e-07	TU75043	-3.18764	9.17569e-07				TU23139	-3.49831	0.000427808	TU71596	3.47142	0.0139462	TU56307	0.788632	0.0247261
TU66754	3.53281	0.00747094	TU41422	5.21465	0.000450167	TU9142	5.05721	1.11854e-07	TU68250	-1.77418	9.2961e-07				TU17499	1.94055	0.000432876	TU73749	2.92259	0.0139764	TU76045	-2.46397	0.0247347
TU77093	-1.1309	0.00749196	TU70843	-2.56266	0.000457565	TU10421	4.40779	1.14713e-07	TU53933	-3.92273	9.33187e-07				TU28180	1.66976	0.00043663	TU33355	-0.93928	0.0142259	TU48049	-2.54653	0.0247347
TU81520	-0.596251	0.00755936	TU4038	2.31096	0.000469888	TU74365	-3.69486	1.18762e-07	TU31920	-2.17105	9.33688e-07				TU76701	2.79547	0.000440834	TU42094	1.15329	0.0142297	TU32155	0.867011	0.0247347
TU72808	-0.721558	0.00762558	TU22777	-2.32614	0.000472032	TU7664	1.27072	1.23885e-07	TU76693	2.55564	9.35496e-07				TU33979	1.84353	0.000442546	TU39784	1.88463	0.0142297	TU34827	1.52322	0.0247347
TU34180	3.41799	0.00763054	TU48957	-1.69266	0.000472523	TU34300	-1.85796	1.25442e-07	TU77731	-4.39142	9.43222e-07				TU81219	-5.19673	0.000442546	TU23086	-1.90125	0.0142368	TU58272	-0.772627	0.0247402
TU10444	1.74493	0.00766672	TU33871	4.88078	0.000472523	TU81560	0.920821	1.26156e-07	TU73140	-4.96884	9.43222e-07				TU33272	-4.81268	0.000443858	TU198	-1.5098	0.0142397	TU50804	-1.11217	0.0247402
TU78405	1.52367	0.0076816	TU40085	-0.771484	0.000472523	TU42253	2.56924	1.29803e-07	TU79216	-1.58309	9.44858e-07				TU42359	-2.0149	0.000447022	TU30263	1.05389	0.0142456	TU53413	0.830479	0.0248265
TU11722	1.37456	0.00772283	TU81718	2.84592	0.000475263	TU19703	4.61329	1.29913e-07	TU28123	2.69578	9.52741e-07				TU11174	0.951859	0.000449153	TU205	2.48715	0.0142809	TU73751	2.33223	0.0248545
TU81298	-1.64629	0.00778127	TU44759	1.26072	0.000475538	TU45551	-4.486	1.30482e-07	TU36127	6.94178	9.5435e-07				TU29497	1.82595	0.000449153	TU7691	-3.47131	0.0142929	TU9628	-2.07503	0.0248655
TU80225	-1.04188	0.00780323	TU80203	0.793744	0.000478764	TU51617	-2.37121	1.31302e-07	TU46775	-0.994786	9.57459e-07				TU60171	1.45047	0.000449153	TU72581	-1.71844	0.0142929	TU22675	1.47518	0.0248855
TU78401	1.76073	0.00781011	TU47220	2.82567	0.000479217	TU1392	-3.89837	1.31478e-07	TU12714	-0.993839	9.77829e-07				TU60913	-1.42239	0.000449337	TU17744	-1.04735	0.0144218	TU77464	2.87244	0.0249127
TU81644	-2.47708	0.00783274	TU19888	-2.67581	0.000480514	TU9135	6.70264	1.33821e-07	TU57483	2.55326	9.86941e-07				TU78400	3.59667	0.000449337	TU8332	-2.41663	0.0144769	TU19340	0.915782	0.0249629
TU27412	1.02813	0.00786107	TU52036	2.04507	0.000480671	TU32429	1.67889	1.38491e-07	TU79537	1.37377	9.93623e-07				TU33943	2.3187	0.000449337	TU29484	1.59333	0.0145579	TU76124	-1.46215	0.0249629
TU38546	0.932711	0.00788265	TU8157	-1.76037	0.000483691	TU16322	-2.72916	1.38491e-07	TU61014	-3.31695	1.00094e-06				TU30613	2.43651	0.000450327	TU846	-3.10448	0.0145579	TU70774	1.32322	0.0250126
TU17640	-3.52344	0.00790208	TU75443	1.57051	0.000485364	TU34104	2.15814	1.39524e-07	TU18167	2.21766	1.00682e-06				TU74756	-1.0956	0.000468266	TU29138	1.20518	0.0146057	TU36830	-3.19222	0.0250407
TU19340	-1.23698	0.00792466	TU62940	1.79518	0.000486438	TU70907	-0.98481	1.43859e-07	TU70990	-2.28492	1.00788e-06				TU65856	3.81789	0.000468429	TU80296	-1.1557	0.0146057	TU27205	0.89631	0.0250793
TU66354	2.7706	0.00796217	TU81804	2.28557	0.000487359	TU32821	-7.04415	1.44872e-07	TU79014	-4.10488	1.02762e-06				TU38952	2.23385	0.000471112	TU23535	-1.59275	0.0146199	TU24531	-1.55552	0.0251674
TU80702	-2.94498	0.00798867	TU4170	-1.29569	0.000490074	TU81555	3.33369	1.45205e-07	TU67843	2.2514	1.04085e-06				TU50943	-2.28404	0.000473291	TU63834	1.97882	0.0146782	TU18306	-2.5541	0.0253001
TU64524	-0.737762	0.00804671	TU46775	-0.67657	0.000490074	TU1458	6.8499	1.49267e-07	TU72346	3.7774	1.04155e-06				TU10926	-3.22523	0.000473291	TU62927	1.55478	0.0147603	TU54568	2.57553	0.0253001
TU73859	0.816358	0.00804671	TU78695	-0.957734	0.000491522	TU7641	-7.68942	1.49676e-07	TU33441	2.29666	1.04155e-06				TU80652	-0.99504	0.000473985	TU11987	-0.818354	0.0147801	TU5028	1.04232	0.0255852
TU83804	-1.94966	0.00818125	TU65443	-3.61608	0.000498955	TU73972	-1.67445	1.51937e-07	TU75503	5.17001	1.04155e-06				TU42653	-3.3027	0.000475657	TU50577	-1.28322	0.0149034	TU81497	1.13529	0.0255852
TU69256	0.795078	0.00818437	TU73415	1.20886	0.000505065	TU79516	-1.30758	1.53634e-07	TU33664	1.80428	1.05713e-06				TU28312	-5.26697	0.000476783	TU15070	1.06606	0.0150377	TU60330	2.39004	0.0257782
TU77912	1.39711	0.00818437	TU51303	-2.72986	0.000509028	TU79893	-2.76539	1.56029e-07	TU34835	-2.62417	1.0602e-06				TU77595	3.91122	0.000479673	TU6763	0.893565	0.0150925	TU60996	1.75986	0.0259971
TU42931	1.14743	0.00820396	TU65779	1.13169	0.000518581	TU81718	6.32062	1.56535e-07	TU69950	-2.72744	1.06705e-06				TU9848	1.6182	0.000479673	TU73955	-1.30773	0.0151549	TU18046	1.22118	0.0260057
TU63378	-1.00057	0.00820396	TU14213	-1.28393	0.000520484	TU32126	-7.16123	1.57308e-07	TU46725	-3.7285	1.09343e-06				TU7774	5.02041	0.000479983	TU23050	1.34058	0.0151696	TU13272	1.85521	0.0260826
TU23543	-1.70717	0.00829928	TU63394	4.81789	0.000520788	TU32829	-4.63846	1.5795e-07	TU25126	3.2892	1.09519e-06				TU77044	1.66861	0.000484106	TU73336	-1.41182	0.015238	TU42530	-1.27401	0.0261112
TU55003	1.07031	0.00831887	TU1978	-1.24972	0.000521189	TU16495	3.02674	1.60374e-07	TU18391	-1.088	1.0962e-06				TU7320	-5.16189	0.000484106	TU49687	-3.0494	0.0153471	TU29073	-2.28007	0.0261384
TU76692	1.26646	0.00836884	TU79538	2.14242	0.000525986	TU8320	-6.72888	1.64617e-07	TU78821	-1.42242	1.10384e-06				TU80837	-5.16189	0.000484106	TU18758	0.93737	0.0153779	TU1909	1.80393	0.0261384
TU15659	-1.0324	0.00837268	TU769	-2.05785	0.000527234	TU10451	6.81047	1.6478e-07	TU53874	6.53744	1.1087e-06				TU33664	1.91144	0.00049307	TU53919	-2.26187	0.0154342	TU73859	1.30139	0.0262609
TU27927	1.68461	0.00837268	TU29153	1.12554	0.000528154	TU33453	-3.85033	1.64878e-07	TU22306	-5.19207	1.1087e-06				TU45005	-5.21396	0.000493491	TU33141	1.31861	0.0154778	TU8320	-2.21186	0.0262664
TU76729	2.05198	0.00837994	TU2213	-3.28211	0.000537593	TU77129	2.55097	1.67979e-07	TU19856	1.2286	1.10871e-06				TU41000	-2.68709	0.000494645	TU9848	1.00477	0.0156021	TU81292	2.3601	0.0263308
TU20473	0.958916	0.00839563	TU79066	3.78432	0.000538283	TU13285	3.97081	1.68196e-07	TU47166	1.49017	1.11809e-06				TU32723	-2.23359	0.000495419	TU39807	1.92118	0.0156088	TU77001	1.46283	0.0263308
TU78350	-1.03024	0.00839563	TU10009	2.99874	0.000540434	TU32557	6.98327	1.6823e-07	TU79741	-2.83891	1.15021e-06				TU17074	-3.60043	0.000508042	TU70023	1.38202	0.0156272	TU53704	2.20487	0.0265329
TU68541	-1.42941	0.00840891	TU30423	-3.58081	0.000542226	TU75071	-2.35023	1.71851e-07	TU79056	-1.16799	1.15021e-06				TU70902	-2.39632	0.000509057	TU28312	-3.423	0.0156574	TU33744	-1.44731	0.0266138
TU59784	-1.00513	0.00849751	TU22668	-1.22634	0.000548918	TU45894	-1.98856	1.72137e-07	TU70836	-5.881	1.15451e-06				TU23548	1.8224	0.000514618	TU69170	-1.23944	0.0156964	TU19337	1.07705	0.0267344
TU70049	3.03918	0.00849837	TU536	1.31815	0.000551638	TU36411	-3.6275	1.72409e-07	TU77047	6.46687	1.15645e-06				TU29128	2.60529	0.0005226	TU10846	2.62848	0.0157071	TU73702	1.76813	0.0267344
TU39122	-1.2853	0.00856448	TU67321	-1.69219	0.000552007	TU16528	1.52309	1.73246e-07	TU11016	-3.0161	1.1619e-06				TU78625	-1.71227	0.000526421	TU68507	1.21889	0.015904	TU81662	0.851059	0.0267344
TU73538	-2.44878	0.00858637	TU420	-2.83128	0.00056447	TU58593	6.65262	1.74137e-07	TU75138	-1.44089	1.1619e-06				TU81346	-3.4335	0.000526502	TU80879	1.9329	0.0160042	TU15731	-0.894037	0.0269291
TU19703	1.28131	0.00858637	TU67929	-1.1452	0.000572232	TU15109	1.26983	1.78092e-07	TU78827	4.18746	1.21708e-06				TU67749	3.19846	0.000526956	TU23591	-2.66703	0.016175	TU75900	-0.961442	0.026933
TU80006	-1.62128	0.00858637	TU52034	2.4622	0.000572232	TU8332	-3.36468	1.81576e-07	TU78684	-1.52416	1.23467e-06				TU4043	1.89249	0.000527659	TU43814	-1.98296	0.0162723	TU36545	-2.79067	0.0269816
TU74482	-3.1444	0.00860809	TU9862	1.09744	0.000575708	TU32553	6.96626	1.8562e-07	TU65856	5.34958	1.25279e-06				TU7641	-4.01309	0.000535199	TU1329	2.98167	0.0162874	TU15226	1.00693	0.0269816
TU14594	-1.28967	0.00868518	TU60426	3.26857	0.000576818	TU52284	-1.83762	1.86964e-07	TU36414	-1.7474	1.28092e-06				TU17627	1.66791	0.000536258	TU8367	-3.40185	0.0162911	TU18513	-3.24257	0.0270327
TU8598	1.54524	0.00876945	TU32307	-2.5423	0.000577393	TU78159	-2.48217	1.86964e-07	TU78357	-5.25883	1.29488e-06				TU61766	-1.29805	0.000536258	TU29477	1.24215	0.0164615	TU78793	0.907394	0.0270591
TU78349	-2.2235	0.00886934	TU78683	-2.26604	0.00057824	TU59632	3.74281	1.87793e-07	TU747	-1.7909	1.3164e-06				TU8570	-1.84161	0.000539455	TU69388	0.888925	0.01648	TU24348	-1.07045	0.0270677
TU76590	-2.56373	0.00887086	TU78881	-5.04692	0.000580956	TU17933	-7.03057	1.9002e-07	TU77553	-2.2696	1.31763e-06				TU2121	-2.10777	0.000539505	TU16845	1.57286	0.0165297	TU82238	1.35326	0.0270989
TU10289	-3.46798	0.00887086	TU37528	-3.08477	0.000582891	TU10461	4.39467	1.94432e-07	TU77376	3.24273	1.32121e-06				TU80191	-1.68995	0.000545982	TU1119	-1.49999	0.0166049	TU24587	-1.64318	0.0271372
TU73787	1.29723	0.00896787	TU26244	2.23523	0.000593582	TU68105	1.85112	1.95054e-07	TU77875	-3.39673	1.33519e-06				TU24587	-1.87269	0.00055102	TU75926	1.20043	0.0167101	TU69681	3.1587	0.0271383
TU64471	-3.25992	0.00902171	TU78688	-3.50756	0.000594015	TU17598	-1.99896	1.97107e-07	TU52774	-4.5477	1.36655e-06				TU31860	-5.19202	0.000558112	TU70440	-1.40776	0.0167978	TU76361	1.28709	0.0271383
TU55707	1.77448	0.00903861	TU6402	-1.09462	0.000607488	TU58623	6.6363	1.97253e-07	TU1119	-3.16189	1.37317e-06				TU17598	-1.49766	0.000568631	TU72443	3.43866	0.0168871	TU57482	-1.71723	0.0271647
TU80938	0.755726	0.00903861	TU75891	1.11338	0.000608014	TU2481	2.00827	1.98241e-07	TU11987	-1.46573	1.40534e-06				TU13260	4.90117	0.000568631	TU84957	-3.40286	0.0168969	TU11293	-1.63479	0.0271647
TU28498	2.52334	0.0091141	TU14901	-0.882262	0.000608249	TU76180	-1.2911	2.02084e-07	TU45298	-2.65274	1.41783e-06				TU47016	-3.19885	0.000568631	TU36546	-2.27353	0.0168969	TU35123	-0.587121	0.0271647
TU19894	-2.11056	0.0091141	TU5289	-1.50268	0.000615278	TU71342	2.10942	2.1126e-07	TU44430	-1.84583	1.43739e-06				TU13599	1.63332	0.000570198	TU76060	1.90387	0.0168969	TU78519	2.91535	0.0273234
TU29176	-2.38235	0.00916533	TU78581	-0.847195	0.000615761	TU74899	2.46237	2.1126e-07	TU13774	2.03918	1.46127e-06				TU31058	-1.69346	0.000576376	TU47524	2.88504	0.0169568	TU7546	-0.61387	0.0273615
TU78384	1.6307	0.00923141	TU78661	-0.939848	0.00061764	TU76177	-2.85918	2.11414e-07	TU10461	2.56355	1.54341e-06				TU71383	1.83425	0.000581679	TU13674	-2.32425	0.0169568	TU15570	-2.53475	0.0273722
TU71873	-2.72158	0.00923266	TU12799	-3.99623	0.000625363	TU76967	3.9849	2.12129e-07	TU76378	3.1572	1.544e-06				TU30431	-2.51623	0.000583864	TU49261	-3.39955	0.0169568	TU41490	-1.68188	0.0273722
TU76095	2.09751	0.00925992	TU19870	-2.76846	0.000636423	TU18300	4.05029	2.15971e-07	TU31304	-4.54897	1.54939e-06				TU67860	-2.17629	0.00058984	TU79172	1.79905	0.0170761	TU161	-2.19758	0.0275017
TU8094	3.46146	0.00926739	TU11052	2.22465	0.00063933	TU69276	1.73755	2.25914e-07	TU65443	-4.28503	1.55546e-06				TU67337	-3.04662	0.00059034	TU4212	-1.65579	0.0170967	TU53192	-2.19729	0.0275239
TU19453	0.625304	0.00929169	TU75558	-1.61128	0.000639919	TU77467	-1.76516	2.25914e-07	TU79773	-1.32607	1.56481e-06				TU69496	-2.27604	0.000592043	TU78253	1.80815	0.0171233	TU22655	-1.97439	0.0275264
TU75443	1.65681	0.00930371	TU39525	4.25768	0.000646248	TU71801	-7.08494	2.29263e-07	TU5772	1.24191	1.56621e-06				TU60749	-3.16965	0.000592071	TU4039	0.998632	0.0173956	TU6881	-2.01473	0.0275264
TU8980	-1.60494	0.00930432	TU80538	-0.982274	0.000663969	TU79145	1.9123	2.29398e-07	TU79066	4.02637	1.57836e-06				TU67118	1.01442	0.00059306	TU75614	-1.51576	0.0174153	TU77135	-1.53463	0.0275264
TU1331	-1.76958	0.00932498	TU36506	-1.18128	0.000665556	TU79892	-2.16869	2.31416e-07	TU70557	1.8101	1.58102e-06				TU30423	-2.07952	0.000596043	TU81079	2.94177	0.0174647	TU43353	-0.972795	0.0276852
TU81963	-0.775184	0.00936843	TU26466	-4.82036	0.000666148	TU81937	-1.4047	2.31523e-07	TU17397	1.73733	1.58749e-06				TU34318	4.16673	0.000596919	TU33774	-1.44943	0.0175018	TU81932	1.16971	0.0277101
TU81098	1.80545	0.00938751	TU2736	1.38684	0.00066725	TU50577	-2.96702	2.31689e-07	TU47794	2.47927	1.63777e-06				TU52582	1.95772	0.000597038	TU30765	-2.02691	0.0176078	TU25401	1.13725	0.0277255
TU73922	1.32564	0.00939351	TU28195	2.01274	0.000676095	TU81956	4.76063	2.34477e-07	TU74022	-1.61862	1.65065e-06				TU52594	2.58942	0.000597038	TU4975	-3.37689	0.0176078	TU78587	1.30637	0.028038
TU3729	3.2346	0.00939351	TU78368	3.23858	0.00067751	TU77021	-1.2682	2.36256e-07	TU73133	-6.34776	1.67127e-06				TU6816	-5.25389	0.000597826	TU79659	-0.822113	0.0177352	TU74487	-0.514756	0.0281724
TU35636	-1.18095	0.00940198	TU54003	2.54766	0.000677851	TU13037	-5.36975	2.39003e-07	TU45553	-3.10737	1.6786e-06				TU75874	-5.21277	0.000600275	TU27331	-0.649939	0.0177649	TU38544	1.07948	0.0281724
TU50906	-1.12307	0.00940198	TU10444	2.55101	0.000679762	TU12206	6.63899	2.39227e-07	TU83242	2.21165	1.68134e-06				TU8320	-2.91343	0.000606012	TU76699	2.84998	0.0177999	TU21170	-1.33407	0.0282138
TU82021	1.34929	0.00948855	TU31264	-3.89696	0.000687322	TU78390	6.70722	2.44969e-07	TU50024	-1.19691	1.69102e-06				TU60748	-3.67739	0.000610181	TU39457	-1.74058	0.0178792	TU18146	1.77116	0.0282138
TU78376	1.63882	0.00954216	TU19918	4.90388	0.000688889	TU75558	-2.01782	2.50102e-07	TU4325	1.79287	1.7142e-06				TU22008	-5.23053	0.000611967	TU45597	-2.97068	0.0179584	TU81768	1.08407	0.0287102
TU37216	0.651361	0.00954775	TU43965	1.82679	0.000694111	TU52574	-4.63522	2.60028e-07	TU32821	-6.26307	1.72662e-06				TU22687	2.11528	0.000612263	TU10432	2.17399	0.0180544	TU16737	1.13177	0.0287183
TU78201	1.56036	0.00954775	TU9378	-4.80931	0.00070554	TU45853	-1.04983	2.60738e-07	TU75241	4.88972	1.7579e-06				TU10473	3.42528	0.000629994	TU17640	-2.2163	0.0181958	TU78651	-1.38438	0.0287224
TU23546	-1.64309	0.00961962	TU78399	3.88801	0.0007374	TU21182	2.39758	2.6106e-07	TU66775	-6.38169	1.76504e-06				TU52043	2.30863	0.000632412	TU79159	1.62474	0.018364	TU28581	2.30174	0.0287498
TU5763	0.729946	0.00961962	TU23535	-1.597	0.000746025	TU33085	-4.40779	2.61558e-07	TU39060	2.20405	1.78119e-06				TU79157	3.1066	0.000634987	TU67335	-1.66503	0.0183909	TU41964	-1.76789	0.0287971
TU76798	1.73712	0.00961962	TU73398	-5.00528	0.000750274	TU40191	-6.9885	2.63127e-07	TU23274	5.31019	1.78461e-06				TU67465	-2.99185	0.000635581	TU37169	-1.04964	0.0184312	TU27308	-1.71513	0.0287971
TU8690	2.91699	0.00976959	TU30333	1.58912	0.000750388	TU82504	-2.2923	2.63127e-07	TU10858	2.04743	1.78856e-06				TU75192	-1.58728	0.000638701	TU77511	-1.45099	0.0184312	TU2732	0.887242	0.0287971
TU77727	1.13477	0.00980387	TU82435	4.28102	0.000751146	TU61631	-4.54125	2.63517e-07	TU56155	-1.61367	1.79131e-06				TU79583	-2.13669	0.000642156	TU65400	-2.29037	0.0184312	TU74398	-1.68736	0.0288292
TU78377	1.51753	0.00980387	TU52266	-3.32868	0.000758681	TU77101	1.32849	2.63523e-07	TU73836	5.14793	1.81171e-06				TU24375	4.83069	0.000642156	TU77485	-1.10773	0.0184918	TU80936	2.91636	0.0288292
TU74434	1.24804	0.00980797	TU9612	-3.73847	0.00077047	TU44704	2.6362	2.68226e-07	TU19849	1.59691	1.81766e-06				TU35992	2.2238	0.000642673	TU55973	-1.46298	0.0185441	TU57153	-1.33317	0.029014
TU53628	2.3835	0.00980797	TU14151	4.94279	0.00077047	TU54365	2.23747	2.72263e-07	TU69573	4.9105	1.83838e-06				TU73406	-5.09834	0.000645269	TU10455	2.92888	0.0185972	TU38141	-0.827571	0.0291954
TU8520	-2.21868	0.00980797	TU50268	-4.9757	0.000782845	TU10783	6.59641	2.7442e-07	TU82503	-3.05513	1.84332e-06				TU34829	5.52549	0.000646574	TU61561	-2.58215	0.0186521	TU68664	1.94429	0.0291954
TU76793	2.14433	0.00980797	TU43551	-2.46197	0.000782845	TU63647	1.21476	2.7526e-07	TU73268	-1.46772	1.84419e-06				TU63834	3.24217	0.000652039	TU39795	1.74432	0.0187159	TU15062	2.17682	0.0291954
TU46788	3.44634	0.010078	TU81811	-1.39113	0.000793433	TU10034	-5.77229	2.85178e-07	TU16760	-3.35534	1.8492e-06				TU29921	-3.12479	0.000658562	TU10175	-1.75161	0.0187914	TU883	1.37209	0.029261
TU78232	1.53047	0.0101187	TU78882	2.22369	0.00080096	TU53972	2.93685	2.85667e-07	TU29050	-7.02696	1.85417e-06				TU29859	-1.6438	0.000658562	TU75785	2.48549	0.0188217	TU32298	-2.43155	0.0292656
TU78655	-1.26097	0.0102072	TU52815	-3.47328	0.00080096	TU72922	6.65553	2.9085e-07	TU66073	6.64465	1.88314e-06				TU76178	-2.91955	0.000661554	TU58492	-1.86651	0.0188528	TU9595	-1.11574	0.0292656
TU52249	-1.11933	0.0102952	TU68354	2.57038	0.000810764	TU77137	-3.23497	2.9162e-07	TU68157	-1.92012	1.90828e-06				TU63298	4.91137	0.000670402	TU44132	-1.17069	0.0188528	TU5767	1.98572	0.0293646
TU34144	2.20652	0.0103558	TU61127	-1.26902	0.00081371	TU67063	2.10311	2.9392e-07	TU80124	-2.84142	1.95416e-06				TU29535	-5.10358	0.000674497	TU7690	-3.35195	0.0189414	TU21497	-1.877	0.0294357
TU6339	-3.07127	0.0104935	TU77912	2.20726	0.00081371	TU78640	3.86694	2.95754e-07	TU58459	-1.76356	1.98057e-06				TU30620	1.32406	0.000675774	TU50445	1.28618	0.0190295	TU81894	1.12341	0.0294613
TU27870	-1.00525	0.0105179	TU29940	-3.16485	0.000814473	TU81941	-6.90949	3.00662e-07	TU75360	1.99948	2.00888e-06				TU57314	-2.53021	0.000675774	TU19851	-2.70371	0.019031	TU69256	0.95096	0.0296396
TU77880	-2.87321	0.0105179	TU52270	-3.11527	0.000817939	TU54076	-0.790253	3.00662e-07	TU78798	-2.27456	2.02534e-06				TU75191	-1.30197	0.000688827	TU5766	1.13259	0.0191452	TU73837	1.65933	0.0296787
TU32818	-3.4155	0.0105466	TU74435	1.6351	0.000820156	TU11288	-3.87995	3.0128e-07	TU448	1.68026	2.04361e-06				TU68362	2.40324	0.000688827	TU6556	-3.35846	0.0191937	TU4042	1.90707	0.0296812
TU9892	-1.1564	0.0106349	TU56296	1.16197	0.000821664	TU26024	-2.0658	3.05244e-07	TU25423	-1.96174	2.11263e-06				TU65129	-1.23106	0.000689873	TU6552	-1.31819	0.0193358	TU25204	-1.36516	0.0301573
TU77624	-2.72467	0.010691	TU76796	1.48407	0.000822088	TU79024	-1.94657	3.05856e-07	TU73675	2.04065	2.13584e-06				TU59782	1.70839	0.000701354	TU68260	-2.19877	0.0193358	TU81134	1.7105	0.0301793
TU63374	1.44278	0.0107581	TU62927	2.1966	0.00082353	TU80124	-3.00345	3.06145e-07	TU47228	-4.39759	2.18731e-06				TU26152	3.97187	0.000707482	TU73915	1.40304	0.019361	TU29074	-2.19052	0.030196
TU19493	-1.65688	0.0107581	TU32437	1.1138	0.000826775	TU55824	-2.22539	3.09319e-07	TU79478	3.60642	2.20964e-06				TU79216	-1.24231	0.00071573	TU71792	3.35245	0.0194866	TU15686	-0.567429	0.0302835
TU58459	-1.10875	0.0107641	TU8958	1.4194	0.000828581	TU69044	4.96193	3.25882e-07	TU150	-3.42999	2.22891e-06				TU45735	-3.82501	0.000723806	TU7063	-1.41145	0.0195875	TU80366	-2.86241	0.0304928
TU75358	2.17987	0.0107777	TU52045	2.78406	0.000828581	TU47105	1.57507	3.27285e-07	TU78386	3.96919	2.24005e-06				TU75352	1.67443	0.000725451	TU7320	-3.34744	0.0195949	TU2121	-1.3881	0.0306989
TU21151	-2.93822	0.0108271	TU81168	4.73826	0.000832884	TU74534	-7.15119	3.2928e-07	TU45135	-6.03055	2.26299e-06				TU29478	2.31138	0.000725451	TU64617	1.77101	0.0197035	TU15364	-1.70732	0.0307451
TU64478	-2.83109	0.0108459	TU23135	-4.07561	0.000834828	TU71387	2.84236	3.29546e-07	TU13736	-2.33239	2.2926e-06				TU31865	-2.80764	0.000725451	TU10808	2.87773	0.0197362	TU15397	-1.32599	0.0308079
TU33816	1.44137	0.0109036	TU43447	2.16892	0.000835588	TU79147	1.94876	3.33784e-07	TU80059	2.76884	2.31146e-06				TU18961	-2.10243	0.000725451	TU9765	-1.2797	0.019741	TU50989	-1.88544	0.030817
TU15535	-3.39818	0.010939	TU6986	3.51452	0.000838724	TU58337	3.8358	3.35252e-07	TU78843	2.32126	2.37382e-06				TU51304	-2.28591	0.000725451	TU80366	-2.79369	0.0197486	TU4204	2.71445	0.0308274
TU78557	-0.630739	0.0109443	TU47486	-2.39935	0.000852898	TU25433	-1.51354	3.35902e-07	TU20308	6.36156	2.45265e-06				TU59511	-3.88936	0.000727503	TU15067	0.873565	0.0198022	TU80188	-1.05269	0.0309549
TU80060	1.6011	0.0109711	TU34912	4.68837	0.000862421	TU77499	2.2913	3.3605e-07	TU58396	-6.28515	2.45332e-06				TU76454	-3.88936	0.000727503	TU806	2.74644	0.0198431	TU60003	-2.10901	0.0309549
TU52144	1.73502	0.0109872	TU45183	-0.785728	0.000869248	TU36506	-1.39024	3.3619e-07	TU68164	3.65032	2.46049e-06				TU18782	2.2916	0.000737727	TU81954	1.03584	0.0198431	TU74408	-1.90209	0.0309549
TU44230	-2.6271	0.0110731	TU83723	-3.38223	0.000871171	TU46174	-4.52763	3.48097e-07	TU33159	1.3778	2.47821e-06				TU70980	-3.37293	0.000744761	TU5867	1.66989	0.0198431	TU52591	2.20891	0.0309549
TU77731	-2.74934	0.011202	TU64109	-3.83246	0.000881679	TU78371	6.70182	3.50373e-07	TU35982	1.61325	2.49713e-06				TU8647	-2.16196	0.000744761	TU41937	-1.19209	0.0199215	TU79655	-0.418097	0.0310737
TU55827	2.22447	0.0112499	TU74334	-3.61589	0.000881679	TU68409	-3.40622	3.53927e-07	TU20106	3.15607	2.52155e-06				TU24893	1.19953	0.000751583	TU22671	3.36662	0.0199215	TU46686	1.57389	0.0311315
TU70064	-1.40161	0.0112589	TU54043	4.98697	0.000895268	TU80746	-1.71132	3.60587e-07	TU28266	-1.6447	2.5556e-06				TU78460	-1.45883	0.000754968	TU9137	-3.3539	0.0201398	TU52627	-1.60055	0.0315735
TU65997	-0.69347	0.0113197	TU71969	-1.66568	0.000903657	TU39761	6.61049	3.62103e-07	TU74985	2.18868	2.58432e-06				TU80198	-3.13508	0.000760831	TU19844	-3.13562	0.020191	TU3301	1.4678	0.0316003
TU14901	-0.704162	0.0113197	TU1047	1.30239	0.000912312	TU19493	-2.43189	3.64929e-07	TU36410	-1.05235	2.58432e-06				TU66810	-1.35875	0.000761691	TU18478	1.2372	0.0202963	TU24684	2.87879	0.0316562
TU18361	-3.23273	0.0113197	TU1950	-3.36106	0.000912645	TU79912	-3.50279	3.64935e-07	TU50906	-1.77562	2.6207e-06				TU32818	-3.2511	0.000761691	TU69404	1.16696	0.0202967	TU77991	-0.70499	0.0317066
TU79741	-1.67605	0.0113555	TU28123	1.86424	0.000913555	TU25405	-6.87894	3.78868e-07	TU77364	6.33867	2.67719e-06				TU73268	-1.04785	0.000766465	TU45655	1.19158	0.0202967	TU22705	1.22256	0.0317066
TU71993	-2.20628	0.0113555	TU64299	-0.669875	0.000916062	TU72345	6.42328	3.80926e-07	TU42350	1.34879	2.68637e-06				TU12671	-5.06329	0.000769437	TU78111	-2.17709	0.0203026	TU78924	1.98624	0.0319886
TU78856	-0.889803	0.0113704	TU15022	-4.07742	0.000917798	TU39023	2.07422	3.99747e-07	TU70064	-1.97355	2.70597e-06				TU64967	4.81339	0.000773231	TU46838	1.66417	0.0203162	TU66960	2.54698	0.0319886
TU41613	2.10007	0.0114234	TU21182	1.39208	0.000927535	TU54327	6.59754	4.07244e-07	TU23702	-1.65773	2.73449e-06				TU82344	-1.10227	0.000777925	TU28121	1.78595	0.0203642	TU52535	2.31984	0.032117
TU38856	-0.794777	0.0115626	TU60620	2.92239	0.000936379	TU76622	3.86453	4.11042e-07	TU43318	5.37794	2.80288e-06				TU40450	2.12355	0.000777925	TU49540	-2.93764	0.0203642	TU76684	1.60697	0.032117
TU36419	-0.985976	0.0115716	TU8926	-4.00752	0.000940108	TU64107	-3.40185	4.1158e-07	TU53972	2.36842	2.81622e-06				TU44067	-1.39574	0.000786017	TU16847	2.00255	0.0203745	TU77110	2.06401	0.032117
TU9760	1.4386	0.0116783	TU38643	-1.75739	0.000950035	TU52000	6.77353	4.12641e-07	TU64662	-4.64856	2.81622e-06				TU16714	1.96299	0.000793667	TU80346	-1.41684	0.0206476	TU26155	-2.86021	0.032117
TU81297	-1.63913	0.0116825	TU33085	-3.15303	0.000951219	TU25639	-1.36395	4.12641e-07	TU52053	-4.79944	2.94088e-06				TU80201	-1.54207	0.000803722	TU52687	1.37558	0.020743	TU78795	0.957554	0.0321447
TU78633	-0.819311	0.0116847	TU19896	-2.51869	0.00096688	TU74106	2.74374	4.12818e-07	TU60832	4.49232	2.95432e-06				TU76090	2.18433	0.000806942	TU2744	1.18383	0.0208649	TU38451	-0.66138	0.0321447
TU4687	-1.75459	0.0116847	TU31920	-1.55446	0.000969876	TU29466	3.0763	4.13585e-07	TU79856	-1.27273	3.14947e-06				TU5525	2.69296	0.000807423	TU7518	-1.38479	0.020921	TU77523	-0.864114	0.0321447
TU7144	-1.47562	0.0118559	TU39943	-3.31154	0.000969876	TU7778	1.8092	4.21166e-07	TU30625	1.17016	3.22432e-06				TU77401	-1.68742	0.000810694	TU73624	-1.33212	0.020921	TU37587	2.36023	0.0321447
TU67477	1.28765	0.0118716	TU56155	-1.33075	0.000969876	TU54868	-7.0748	4.28009e-07	TU26259	2.95247	3.26586e-06				TU79992	-1.22727	0.00082613	TU17212	1.46642	0.0210714	TU4513	1.63528	0.0321447
TU44377	0.780645	0.0119191	TU77776	1.59682	0.000989776	TU50599	3.95788	4.30823e-07	TU73955	-2.47352	3.27102e-06				TU52574	-3.13696	0.000841482	TU64967	2.13126	0.0210776	TU30707	-0.755675	0.0321447
TU58042	-1.93883	0.0119191	TU43960	1.62842	0.000989776	TU64617	3.80077	4.30823e-07	TU59221	4.20474	3.27334e-06				TU44761	2.91018	0.000842426	TU31788	-1.18365	0.0210942	TU40982	-1.37501	0.0321447
TU74647	-1.41199	0.0119316	TU27670	4.24603	0.000989776	TU29166	-4.77063	4.33178e-07	TU53786	-1.26064	3.34041e-06				TU10425	3.64605	0.000844725	TU46685	0.913532	0.0211433	TU80587	-1.16927	0.0322629
TU19344	-1.37742	0.0120349	TU26024	-1.49589	0.000995309	TU54793	-1.17127	4.35048e-07	TU7779	2.1266	3.39082e-06				TU48433	-2.61647	0.000847973	TU448	1.21008	0.0211924	TU73915	1.56433	0.0323058
TU29819	2.38128	0.0121391	TU74326	1.35775	0.00101064	TU45660	1.56053	4.3671e-07	TU77053	-5.15798	3.53993e-06				TU4112	-3.426	0.000851279	TU80644	-1.24992	0.0211924	TU76724	1.68095	0.0324285
TU82519	-2.57932	0.0121391	TU77868	-1.60143	0.00101214	TU4025	1.31108	4.39701e-07	TU25493	-6.51894	3.56816e-06				TU34300	-1.90691	0.000851636	TU1325	1.71904	0.0212818	TU63342	-2.38541	0.0324952
TU5649	-0.889489	0.0122255	TU50943	-2.58095	0.00101993	TU76943	-4.92388	4.46714e-07	TU44530	-1.77902	3.58953e-06				TU50222	-2.26859	0.000855218	TU26150	3.1524	0.0213021	TU55430	-1.45326	0.0326083
TU54487	0.796057	0.0122798	TU46318	-3.97958	0.00103424	TU67747	3.33691	4.47608e-07	TU75141	-1.60875	3.59426e-06				TU76333	-4.26856	0.000855901	TU18367	-2.65325	0.0214496	TU13536	-1.0526	0.0326117
TU58845	1.03996	0.0123618	TU81304	4.72273	0.001039	TU70489	-2.71855	4.54118e-07	TU14924	-4.11442	3.60386e-06				TU83998	-2.64779	0.000858556	TU69053	3.18142	0.0214836	TU22678	1.83418	0.0326117
TU29451	-0.642833	0.0124082	TU75785	2.41285	0.00104065	TU10847	3.35348	4.55951e-07	TU78374	3.98102	3.67895e-06				TU84963	-1.68672	0.000863588	TU18160	3.21131	0.0216905	TU68259	0.87456	0.0326213
TU77666	0.966641	0.0124082	TU17501	1.28378	0.00105421	TU29451	1.10095	4.56801e-07	TU82024	2.42837	3.69683e-06				TU7664	1.10954	0.000866278	TU10425	2.09199	0.0217636	TU562	2.94914	0.0328376
TU35972	-2.49973	0.0124225	TU265	-3.98211	0.00105713	TU77485	-1.7732	4.56801e-07	TU2605	1.4679	3.80455e-06				TU16845	2.4489	0.000870177	TU78385	1.93909	0.0217636	TU16599	1.27829	0.0330289
TU1147	1.92862	0.0125855	TU53607	2.65145	0.00105823	TU76318	6.59474	4.69793e-07	TU4212	-3.93284	3.82477e-06				TU59483	-5.04173	0.000872396	TU22798	-1.07117	0.0217636	TU79537	-1.35458	0.0330289
TU16843	-1.01055	0.0126249	TU74433	1.62975	0.00106118	TU80811	-1.46218	4.83719e-07	TU61823	-2.05614	3.84178e-06				TU19845	2.32636	0.000872396	TU69884	-2.01753	0.0217636	TU27784	2.5945	0.0331547
TU45832	-3.3595	0.0127414	TU29923	-3.76178	0.00106463	TU5763	2.33153	4.85196e-07	TU71024	-6.23015	3.85309e-06				TU18149	3.35269	0.000872396	TU77082	1.0826	0.0218095	TU38183	-2.42037	0.0335219
TU78459	1.32643	0.0127641	TU20473	1.16124	0.00106499	TU33664	2.38071	4.86199e-07	TU9848	1.43734	3.85937e-06				TU33744	-2.07262	0.000886645	TU80006	-1.27209	0.0218447	TU10429	1.90874	0.0335347
TU73917	0.949615	0.0127641	TU84265	-4.70041	0.00106499	TU71881	2.20246	4.88217e-07	TU22870	-1.40712	3.86387e-06				TU25870	4.7948	0.000893944	TU60003	-2.95098	0.0218447	TU29634	1.68366	0.0335347
TU80726	0.790318	0.0128632	TU57483	2.26119	0.00107094	TU78350	-1.30179	4.88217e-07	TU15099	-4.8068	3.97037e-06				TU4613	-3.33442	0.000899696	TU66259	-2.06354	0.0219059	TU42459	-2.38458	0.033557
TU76973	2.18552	0.0128739	TU30033	-2.44098	0.00109024	TU10861	-6.93485	4.89126e-07	TU23751	-5.08716	3.99799e-06				TU10432	2.79866	0.000901865	TU9608	-2.39234	0.0220203	TU10687	2.09471	0.0335721
TU60330	1.43877	0.0128744	TU42654	-4.40795	0.00109159	TU11722	1.48526	5.02726e-07	TU21955	-5.68361	4.28194e-06				TU4509	4.68546	0.000901865	TU28846	-1.00206	0.0221031	TU5309	1.43317	0.0336511
TU80054	1.89041	0.0129175	TU80754	-2.58435	0.00109162	TU2038	-7.01728	5.03744e-07	TU12020	1.99439	4.28896e-06				TU35213	-1.29921	0.000902344	TU55234	-1.5473	0.022105	TU73286	-1.31673	0.0336622
TU64473	-2.76905	0.0129476	TU82503	-2.40755	0.00110144	TU52531	4.05483	5.0628e-07	TU12832	6.37141	4.46953e-06				TU35993	1.66702	0.000902871	TU12578	-0.972419	0.022105	TU14912	1.21695	0.0336622
TU48760	1.56093	0.0129476	TU21170	-2.00461	0.00110786	TU78378	6.50619	5.17282e-07	TU74435	1.62023	4.47493e-06				TU43431	-1.46943	0.000902871	TU58623	2.84892	0.0222114	TU8963	-2.34438	0.0336794
TU77334	-2.79032	0.0129476	TU73266	2.36326	0.00111312	TU54410	-1.07859	5.31728e-07	TU78908	2.59637	4.48243e-06				TU45767	1.83681	0.000903918	TU80331	-0.837644	0.0223502	TU19327	1.08846	0.0338702
TU81714	1.96229	0.0129618	TU74367	-4.38949	0.00111688	TU78368	6.52924	5.37055e-07	TU45747	5.08785	4.54274e-06				TU46317	-4.23875	0.00090759	TU49626	-1.32259	0.0224174	TU78824	2.34501	0.0338702
TU16605	1.25129	0.012963	TU40996	-1.3272	0.00111729	TU25740	1.91648	5.38592e-07	TU80284	2.22837	4.55764e-06				TU46378	2.34882	0.00090759	TU45729	-1.26323	0.0224892	TU74560	1.09228	0.0338712
TU74491	-3.34823	0.0129632	TU84000	4.25746	0.00113837	TU29188	-4.06244	5.54921e-07	TU63414	-2.06451	4.644e-06				TU48431	-2.26684	0.000909776	TU19703	1.7321	0.0224991	TU59422	-2.01695	0.0338758
TU79171	-1.6051	0.0130222	TU33621	2.15257	0.00114056	TU23751	-5.66866	5.60342e-07	TU78355	-4.01362	4.67812e-06				TU64508	-1.9558	0.000910312	TU80715	-1.40024	0.022554	TU74561	1.20933	0.0339547
TU18230	-1.98037	0.0130338	TU81916	1.64006	0.00116141	TU77769	1.54251	5.61346e-07	TU42530	-1.74587	4.75898e-06				TU15067	1.02877	0.000910312	TU29462	1.31429	0.022554	TU10435	2.73325	0.034008
TU32835	-2.46857	0.0131015	TU51358	-1.32818	0.00116141	TU150	-4.17877	5.64884e-07	TU76498	-2.89149	4.7878e-06				TU52815	-2.54739	0.000922828	TU73398	-2.56118	0.0226155	TU10693	1.89918	0.034008
TU63505	-2.81446	0.0131439	TU82238	-1.71288	0.00116141	TU60533	-2.99929	5.68692e-07	TU83735	-2.44626	4.81069e-06				TU73917	1.54337	0.00093254	TU84951	1.14426	0.022699	TU52933	-2.13446	0.0340418
TU30242	1.87752	0.0131439	TU46684	2.15188	0.00116534	TU1884	-3.57124	5.84553e-07	TU63844	1.64344	4.84444e-06				TU74265	3.48555	0.000935769	TU73405	-3.29058	0.0227316	TU31737	-1.31355	0.0341007
TU83602	-3.33376	0.0131439	TU49681	2.02863	0.00116754	TU12668	-6.85915	5.91233e-07	TU7649	-2.54827	4.84578e-06				TU73412	-1.88365	0.000939835	TU38953	0.787331	0.022906	TU67064	2.21339	0.0341179
TU18293	3.35141	0.0131959	TU68377	3.95524	0.00116754	TU35974	-7.5535	5.97487e-07	TU54960	-3.93882	4.87125e-06				TU5704	-1.35112	0.000948719	TU35213	-0.905398	0.0229397	TU2725	1.05933	0.0342034
TU79501	-2.03218	0.0132016	TU42667	4.85515	0.00116754	TU73652	-2.44853	6.03967e-07	TU66224	-2.69637	5.01818e-06				TU32291	-3.10303	0.000955132	TU57519	-2.89496	0.0229802	TU25724	-1.352	0.0342034
TU33943	1.31339	0.0132016	TU25122	1.8433	0.00117754	TU60920	5.33259	6.04201e-07	TU18360	-6.43112	5.02849e-06				TU74907	2.06323	0.00095893	TU69550	-0.615797	0.0230742	TU84441	1.37903	0.034286
TU33651	1.30831	0.0132218	TU52195	3.16306	0.00118337	TU79373	-3.07026	6.04796e-07	TU46173	2.02362	5.04714e-06				TU72198	-1.02449	0.000964453	TU66916	-3.29141	0.0230742	TU14926	-0.867543	0.0343745
TU82255	-2.30291	0.0134434	TU74293	1.94737	0.00118924	TU79315	1.45863	6.06426e-07	TU10475	1.65428	5.11632e-06				TU19327	1.63133	0.00097358	TU10435	1.83851	0.0232144	TU31013	1.90776	0.0344176
TU69378	-1.87245	0.0134434	TU11459	-4.67817	0.00119548	TU64677	-2.6914	6.06426e-07	TU36468	1.03657	5.11874e-06				TU29144	2.17638	0.000974861	TU5736	-2.8675	0.0232804	TU67443	1.87996	0.0345006
TU79571	0.826837	0.0134554	TU9244	-1.33704	0.00120886	TU18772	2.08382	6.07652e-07	TU57994	1.97819	5.12586e-06				TU78688	-2.63599	0.000975112	TU73970	-2.51345	0.0232804	TU49203	-0.750219	0.034551
TU77333	-3.36657	0.0134554	TU44841	0.955583	0.00120886	TU72227	-6.79167	6.09448e-07	TU19307	-0.912377	5.21888e-06				TU74774	-1.26034	0.000985541	TU78382	1.87165	0.0233575	TU26046	-2.02382	0.03466
TU62389	1.02646	0.0135045	TU25740	1.61292	0.00121933	TU1518	6.4898	6.13603e-07	TU31768	6.40071	5.44974e-06				TU74745	-4.27741	0.000987032	TU78375	1.63811	0.0233843	TU71676	0.916531	0.0348884
TU36506	-0.880845	0.0135271	TU81802	1.65756	0.00122306	TU62940	2.68037	6.19702e-07	TU81044	-2.40066	5.49986e-06				TU15686	-0.937328	0.000988834	TU80282	1.79485	0.0234464	TU70441	-1.29804	0.0349032
TU18758	-0.804577	0.0135338	TU43177	-1.05027	0.00122684	TU81135	2.63322	6.21284e-07	TU19160	-1.457	5.50141e-06				TU51303	-1.96337	0.00101177	TU80161	1.86287	0.0236603	TU58908	0.736619	0.0349032
TU52734	-2.98557	0.0135799	TU73109	-4.74892	0.00122993	TU38030	-4.25679	6.27886e-07	TU10441	3.43713	5.52645e-06				TU59279	2.49651	0.0010217	TU76092	1.5437	0.02368	TU43156	1.8721	0.0349032
TU21961	-3.32972	0.0136529	TU59221	2.54947	0.00123736	TU79246	-4.43876	6.46631e-07	TU11014	3.69334	5.54144e-06				TU67187	4.68728	0.00102654	TU73286	-1.36125	0.02368	TU72209	-1.76694	0.0349032
TU79768	1.37786	0.0136577	TU16581	2.25777	0.00124113	TU24740	-2.55102	6.4753e-07	TU79263	-1.52242	5.58597e-06				TU46789	-2.59274	0.00102654	TU34297	-0.931985	0.0237129	TU79741	-1.65842	0.0349278
TU79914	1.31156	0.0136809	TU64614	0.824591	0.00126071	TU8520	-3.55498	6.56363e-07	TU52533	2.40672	5.58597e-06				TU52745	-3.79094	0.00104532	TU79168	1.82208	0.0238045	TU74881	-0.6344	0.0349278
TU53629	1.94474	0.013695	TU83005	-1.58159	0.00126432	TU52140	3.96396	6.68045e-07	TU75072	-2.04264	5.61201e-06				TU76285	1.28473	0.00104618	TU39511	2.70478	0.0238371	TU19338	1.23334	0.0350765
TU77550	-2.92389	0.0137995	TU36706	1.83597	0.00126504	TU33710	-7.37657	6.7403e-07	TU6945	4.56992	5.67063e-06				TU49399	-2.55624	0.0010479	TU49892	3.02307	0.0238371	TU16364	-1.4875	0.0350765
TU36224	-2.09733	0.0138974	TU41629	3.12664	0.00127127	TU28905	5.28373	6.7403e-07	TU28127	2.36636	5.70042e-06				TU35950	4.67537	0.00105102	TU46683	0.938795	0.0238371	TU35879	-1.10155	0.0350901
TU73698	0.947174	0.0138974	TU14063	4.61461	0.00127443	TU78314	1.0751	6.80371e-07	TU19898	-2.22483	5.71446e-06				TU76944	-1.48301	0.00105102	TU77103	1.7794	0.0239959	TU82023	2.57384	0.0351008
TU32142	-1.97411	0.0140087	TU76450	-0.979313	0.00127696	TU7692	-7.08919	6.95679e-07	TU60426	3.92116	5.73209e-06				TU4249	-1.64461	0.00106544	TU44773	0.984669	0.0239959	TU60752	-2.21383	0.0352017
TU81716	1.82637	0.0140159	TU77002	-2.54412	0.00127873	TU7481	6.94625	6.95735e-07	TU74321	2.95653	5.75922e-06				TU36003	-1.46518	0.00106544	TU7989	-1.08106	0.0239959	TU78650	-1.45948	0.0356265
TU24038	1.53275	0.0140386	TU62943	3.50119	0.00128793	TU2036	-3.62698	6.9916e-07	TU50989	-5.06929	5.79143e-06				TU18819	3.50013	0.00106768	TU22870	-0.906029	0.0240064	TU73165	-0.792887	0.0357083
TU81554	1.24444	0.0140936	TU68279	1.45307	0.0013095	TU8583	-2.514	7.03876e-07	TU76649	2.67865	5.82435e-06				TU68889	-2.18724	0.00107852	TU81041	-3.30738	0.024075	TU1207	1.10082	0.0358634
TU9541	-3.32224	0.0141221	TU78200	2.11351	0.00131974	TU16728	0.74214	7.14583e-07	TU76177	-2.59458	5.94013e-06				TU57518	-2.0232	0.00108028	TU566	3.1107	0.024075	TU73061	3.1498	0.0358644
TU71662	1.5686	0.0141419	TU22841	1.23477	0.00134042	TU79225	-2.58161	7.23867e-07	TU74837	4.89527	6.09908e-06				TU40064	1.38371	0.0010831	TU63374	-1.42768	0.0242552	TU48433	-1.77211	0.0359753
TU47528	-2.28506	0.0141753	TU82522	-4.81786	0.00134933	TU47534	6.53629	7.38149e-07	TU5763	1.42571	6.17399e-06				TU22689	2.46822	0.00108621	TU19317	3.18654	0.0242552	TU9765	-1.02682	0.0359753
TU46737	1.10465	0.0142971	TU59550	-2.35717	0.00135271	TU74671	3.8575	7.40526e-07	TU39987	-3.40227	6.39356e-06				TU14566	4.05968	0.00109171	TU79912	-1.63806	0.0242552	TU71017	-1.40155	0.0359853
TU3578	-0.838995	0.0142975	TU41456	-2.132	0.00136049	TU79481	-1.97678	7.40526e-07	TU71017	-3.45776	6.4146e-06				TU80948	4.66858	0.00109171	TU79170	1.66346	0.0243425	TU72469	0.703076	0.0359853
TU73340	1.0936	0.0143366	TU28210	2.12246	0.00136604	TU74435	1.841	7.42692e-07	TU5524	-1.62699	6.46461e-06				TU31788	-1.52788	0.00109273	TU68409	-2.04071	0.0244315	TU53873	3.1282	0.0359853
TU50411	2.57594	0.0143757	TU11016	-2.03334	0.00136604	TU40954	-7.12032	7.44487e-07	TU73791	2.13138	6.5447e-06				TU28291	-5.03852	0.0010945	TU13555	-2.14031	0.0244315	TU80945	2.92654	0.0360849
TU71384	0.832795	0.0143757	TU35951	2.71677	0.0013701	TU6763	1.41226	7.44623e-07	TU76086	4.50361	6.56514e-06				TU76504	-1.96501	0.00110514	TU29187	-1.39712	0.0244315	TU44841	0.987157	0.0361704
TU28210	1.33879	0.0144096	TU35297	1.79869	0.00137681	TU33651	6.43084	7.56974e-07	TU16725	2.28014	6.76328e-06				TU78924	2.54395	0.00111074	TU81748	-1.64661	0.0244315	TU29825	3.14399	0.0362322
TU66073	2.25341	0.0144717	TU26259	2.27886	0.00138385	TU17415	-4.34826	7.63479e-07	TU37493	-4.02397	6.7841e-06				TU9120	-3.89842	0.00112399	TU27164	1.19534	0.0244455	TU26054	-1.95639	0.0362884
TU49907	-2.66854	0.0145419	TU1119	-2.47427	0.00139708	TU54335	1.57524	7.69558e-07	TU73056	6.18911	6.7841e-06				TU32841	-2.70578	0.00112557	TU15060	2.32132	0.0244455	TU77989	1.58736	0.0364923
TU74376	-1.24594	0.0145465	TU57851	1.55229	0.00140631	TU64106	-4.44676	7.83982e-07	TU14894	-1.60262	6.84665e-06				TU9595	-1.77801	0.00112601	TU11055	1.68034	0.0244739	TU37176	-0.976489	0.0372232
TU31920	-1.26419	0.0145871	TU29478	1.06739	0.00141132	TU39789	3.04411	7.84597e-07	TU17499	1.31754	6.88632e-06				TU42459	-3.03506	0.00112929	TU11017	-3.29074	0.0244739	TU6763	0.833237	0.0373346
TU77485	-1.13103	0.0145876	TU57874	1.20509	0.00142821	TU32313	-6.95868	7.85154e-07	TU25869	6.41359	7.07841e-06				TU73701	3.28014	0.00112955	TU25435	0.86986	0.0246839	TU23633	-3.07868	0.0374114
TU77079	2.10876	0.0145876	TU69388	-1.9738	0.00142951	TU39943	-4.45943	7.85154e-07	TU29479	1.38908	7.22673e-06				TU7468	4.74599	0.0011301	TU75350	1.22211	0.0246839	TU16677	2.20132	0.0376433
TU60994	0.694439	0.0145952	TU79205	-1.64581	0.00143589	TU883	2.17017	7.94173e-07	TU75775	3.82588	7.22673e-06				TU39997	-1.74369	0.0011376	TU80200	-1.41316	0.0247249	TU7461	2.71447	0.0376433
TU16845	-1.39147	0.0146822	TU68047	-2.62522	0.00144395	TU18096	-1.56115	7.95102e-07	TU48485	-2.02963	7.23371e-06				TU54327	4.71884	0.00114453	TU9441	-1.3928	0.0249693	TU76725	1.22628	0.0377717
TU39802	-1.30467	0.0147101	TU52032	2.60339	0.00144643	TU19843	4.90515	7.99212e-07	TU25921	-3.03126	7.26014e-06				TU29454	4.65233	0.00116029	TU22689	2.06307	0.0249809	TU7776	-2.43055	0.0379713
TU54394	1.60411	0.0147233	TU44370	3.69819	0.0014482	TU10805	6.39861	8.15027e-07	TU10845	2.4107	7.33397e-06				TU77866	3.13876	0.00117129	TU15523	-0.782186	0.0253256	TU77863	3.12327	0.0381539
TU65207	-2.43166	0.0148743	TU11436	-2.30789	0.00145599	TU53960	-4.06182	8.15558e-07	TU29945	-3.81307	7.39521e-06				TU43400	-2.01204	0.00117135	TU68889	-1.67357	0.0253748	TU2192	-1.79173	0.0382074
TU30424	-2.9153	0.0149458	TU1947	-4.20149	0.00145877	TU58404	-7.19233	8.17582e-07	TU41686	-3.10221	7.45707e-06				TU65444	-2.26977	0.00117137	TU11051	2.12057	0.0253842	TU5771	1.535	0.0382312
TU3193	1.53427	0.0150232	TU9070	3.17419	0.0014695	TU39646	3.13988	8.23112e-07	TU28098	-1.99287	7.6008e-06				TU29097	3.2457	0.00117164	TU60280	-0.818807	0.0253994	TU80203	-0.627655	0.0383144
TU52270	-2.10791	0.0150715	TU79421	-1.77863	0.0014695	TU81725	2.91518	8.33648e-07	TU79888	1.41371	7.69067e-06				TU1196	1.74324	0.00117181	TU4613	-2.41427	0.0254373	TU47494	1.67091	0.0384815
TU66355	-0.96551	0.0151217	TU13037	-3.76483	0.00147291	TU35361	1.21092	8.351e-07	TU31990	2.79064	7.70216e-06				TU22248	-2.40715	0.0011759	TU58053	-1.07625	0.0255028	TU77342	-1.27394	0.0384909
TU24249	-2.64148	0.0152479	TU35905	-4.06739	0.0014826	TU74821	-1.36467	8.4198e-07	TU33062	-3.59906	7.70216e-06				TU75828	3.58588	0.0011759	TU18792	1.15586	0.0255028	TU74267	2.29857	0.0384909
TU19888	-1.96303	0.0152619	TU18225	-1.70651	0.00148547	TU39060	3.05976	8.4342e-07	TU61227	2.23801	7.70216e-06				TU26355	-1.39606	0.00118553	TU39779	2.05548	0.0256978	TU71666	1.19605	0.0385433
TU28327	-1.34234	0.0153334	TU19917	4.7628	0.00148688	TU76692	4.54138	8.43987e-07	TU43772	-6.2145	7.70216e-06				TU5766	1.96316	0.00118553	TU74762	-2.03657	0.0256978	TU26889	-3.11919	0.0386932
TU49971	1.37288	0.0154462	TU28869	-0.949643	0.00151011	TU63844	1.74849	8.77501e-07	TU78557	-1.04361	7.8139e-06				TU38413	-2.01088	0.00118583	TU7895	1.82381	0.0257682	TU26886	-3.11827	0.0386932
TU19752	3.3004	0.0155234	TU25899	1.05374	0.00151011	TU42471	-5.60169	8.80007e-07	TU40954	-6.27613	7.94282e-06				TU16750	3.94471	0.00118765	TU53337	-1.37762	0.0262125	TU82342	-0.565121	0.0386932
TU53213	-1.67638	0.0155484	TU5459	-2.04185	0.00151653	TU72715	-7.39331	8.80589e-07	TU74741	2.96135	8.02126e-06				TU78875	4.2396	0.0011985	TU28266	-0.916493	0.0264256	TU19489	1.43506	0.0386932
TU47545	-1.46158	0.0156069	TU22691	-2.02227	0.00151921	TU66767	4.26146	8.94295e-07	TU58300	-5.37616	8.0261e-06				TU14001	-1.32824	0.00121189	TU46409	2.05142	0.0264256	TU66876	3.11595	0.0386932
TU30427	-3.13027	0.0156069	TU52048	2.1275	0.00151921	TU74713	-1.43614	9.38145e-07	TU42094	1.42451	8.04816e-06				TU56307	1.22194	0.0012213	TU77481	-1.17848	0.0265686	TU74079	-1.18319	0.0391595
TU18769	-1.02767	0.0156137	TU77497	2.11999	0.00151944	TU56355	-1.55109	9.66318e-07	TU75797	-2.03266	8.32798e-06				TU21961	-2.36407	0.00122761	TU68350	1.37812	0.0265969	TU27164	1.72996	0.0394326
TU66879	1.1781	0.0158408	TU33689	1.19534	0.00152331	TU82081	-4.53174	9.70056e-07	TU73132	-6.16743	8.5217e-06				TU62596	-1.55662	0.00123611	TU38957	-1.16031	0.0265969	TU19072	1.42941	0.0397198
TU35489	2.5369	0.016011	TU73699	2.41713	0.00152453	TU67477	2.56629	9.79813e-07	TU81043	-2.73562	8.58357e-06				TU68784	-1.6195	0.00123692	TU66495	-0.929971	0.0267222	TU77055	-2.32488	0.0397198
TU54006	-2.90357	0.0160382	TU40232	-2.63274	0.00152505	TU22688	-4.21679	9.82844e-07	TU40185	1.53254	8.64023e-06				TU52531	3.15748	0.0012478	TU69887	-3.23656	0.0267329	TU81696	1.30141	0.0398282
TU74671	1.20113	0.0160853	TU53336	-2.06592	0.00153061	TU50759	4.52294	9.89147e-07	TU45597	-6.11084	8.64557e-06				TU28546	4.73563	0.00125036	TU30774	-3.23	0.0268681	TU79336	-0.887459	0.0398624
TU11460	3.30225	0.0160948	TU72498	4.14532	0.00157388	TU28195	5.23578	9.99318e-07	TU30263	1.45812	8.66862e-06				TU31607	-2.42472	0.00125321	TU29358	-3.2292	0.0269864	TU71384	1.30646	0.0400067
TU75949	-1.43139	0.0161456	TU32835	-2.50377	0.00158636	TU62702	-1.46217	1.02394e-06	TU769	-2.04998	8.66904e-06				TU68114	3.51976	0.00125352	TU52686	1.22105	0.0269864	TU78656	1.17149	0.0400493
TU30423	-2.69938	0.0162532	TU73184	2.75766	0.00159486	TU76647	2.30649	1.03148e-06	TU69404	1.48383	8.71877e-06				TU80641	-1.58389	0.00125352	TU39775	1.59277	0.0270208	TU82181	-1.12197	0.0401721
TU62321	1.95211	0.0163077	TU41618	1.66597	0.00160165	TU57153	-2.39298	1.03675e-06	TU28906	4.3977	8.71877e-06				TU14063	-3.9503	0.00125686	TU53973	2.00731	0.0270351	TU17152	2.22538	0.0401721
TU74410	1.81558	0.0163468	TU57628	1.50809	0.00161362	TU79313	1.62687	1.0466e-06	TU32819	-6.07934	8.80378e-06				TU76935	2.46653	0.00127304	TU20237	0.889179	0.0272522	TU64109	-1.2831	0.0403542
TU32403	2.54668	0.0163686	TU33173	-4.73218	0.00162953	TU83045	-3.34749	1.05683e-06	TU84777	-2.22865	8.85164e-06				TU23966	4.67994	0.00128764	TU70993	-0.89833	0.0272603	TU73490	1.20748	0.0403685
TU34184	-1.93305	0.0164967	TU12020	1.198	0.00163319	TU66964	3.93124	1.07918e-06	TU15091	-0.986142	9.16873e-06				TU76373	-1.2457	0.00130267	TU15056	1.54402	0.0272603	TU3938	-1.96275	0.0403758
TU84422	0.796519	0.0165231	TU16563	-2.72452	0.00163715	TU27370	-3.10385	1.0969e-06	TU45732	-2.6649	9.17394e-06				TU76873	0.84052	0.00130645	TU4806	1.11414	0.0274383	TU81938	1.77727	0.0405328
TU81713	1.93317	0.0165372	TU82505	-1.65638	0.00164256	TU78397	5.22962	1.11411e-06	TU65408	-6.06569	9.19371e-06				TU44759	2.98443	0.00130645	TU33654	2.67686	0.0274383	TU80518	0.973372	0.0406068
TU49972	1.48395	0.0165971	TU76498	-2.57818	0.00164372	TU44376	3.26825	1.13623e-06	TU30622	-6.17434	9.23712e-06				TU68344	2.29832	0.00131398	TU71389	0.776242	0.0275881	TU76969	1.77422	0.0406068
TU80226	-1.12169	0.0166801	TU7427	4.12831	0.00164421	TU22841	1.62555	1.13623e-06	TU52001	6.19343	9.25225e-06				TU46312	4.66321	0.0013195	TU19927	1.803	0.0276681	TU16858	2.63664	0.0406386
TU24015	-3.2658	0.0166801	TU78159	-1.82046	0.00165248	TU78633	-1.01976	1.13623e-06	TU20882	-4.73161	9.27303e-06				TU30872	2.37167	0.00133197	TU80571	2.03272	0.0277096	TU10446	2.19186	0.0407367
TU2591	0.787717	0.0166826	TU77496	1.4165	0.00167814	TU29465	2.66695	1.14524e-06	TU14926	-1.42703	9.30693e-06				TU4204	3.33568	0.00133197	TU39639	1.65998	0.0277096	TU32831	-1.86866	0.0407774
TU30622	-3.27798	0.0167127	TU25346	0.844031	0.00167814	TU75245	6.45719	1.15499e-06	TU1453	-1.69101	9.55963e-06				TU3491	-1.16882	0.00134351	TU77569	1.14375	0.0278788	TU39060	2.20001	0.0408057
TU75346	-1.58536	0.0167774	TU28461	-4.33436	0.00170273	TU78688	-4.49286	1.1581e-06	TU39639	2.31044	9.59018e-06				TU16859	2.76258	0.00136015	TU62524	-2.14131	0.0278788	TU34652	-1.83929	0.0408827
TU28677	1.49346	0.0167774	TU66514	-0.889836	0.00170426	TU76094	3.2601	1.17224e-06	TU26379	2.55407	9.80679e-06				TU32557	4.80849	0.00136053	TU57363	-0.954751	0.0278806	TU64522	0.835268	0.0411119
TU54329	1.13054	0.0167774	TU75719	-1.79238	0.00170673	TU2597	6.55739	1.17262e-06	TU6437	-4.85025	9.91656e-06				TU22554	-0.848614	0.00136053	TU73701	1.67844	0.0279285	TU77103	1.67294	0.0412286
TU64523	-1.40663	0.0168224	TU74321	2.12021	0.00171375	TU27171	-6.92281	1.17639e-06	TU50589	-2.39017	9.95635e-06				TU82123	1.97404	0.00136067	TU62940	1.15134	0.0280048	TU60733	2.94914	0.0416342
TU1148	1.63229	0.0168263	TU60360	-3.40124	0.00172104	TU74068	-1.22482	1.17916e-06	TU72549	-5.99529	1.00265e-05				TU8879	1.38856	0.00136122	TU79610	2.28261	0.0281801	TU29797	2.23999	0.0420647
TU77441	1.92009	0.0168263	TU63172	2.55545	0.00172875	TU76646	2.9085	1.19374e-06	TU30339	4.65213	1.00265e-05				TU4491	-2.47045	0.00136122	TU49579	-1.48462	0.0285175	TU24293	-2.36118	0.0420697
TU48285	-2.73322	0.0168263	TU8137	-4.11222	0.00173409	TU22006	-4.18885	1.20243e-06	TU16729	-1.0417	1.00689e-05				TU41490	-2.32054	0.00137524	TU8369	-2.44599	0.0286877	TU76728	1.36063	0.0424294
TU76999	1.55565	0.0168263	TU10173	-1.69013	0.00173647	TU35969	-6.90176	1.2209e-06	TU46544	-0.999809	1.00739e-05				TU43304	-4.87896	0.00137749	TU16599	0.963478	0.0286877	TU3842	2.41676	0.0424294
TU7129	-1.25857	0.0168869	TU32827	-3.80628	0.00173647	TU76728	2.48924	1.23274e-06	TU73859	1.08838	1.02116e-05				TU19337	1.65269	0.00138682	TU73402	-2.65738	0.0286877	TU50904	-1.27754	0.0424294
TU55973	-1.76288	0.0169371	TU75709	-2.16076	0.00174241	TU65714	-1.68986	1.2704e-06	TU27308	2.83701	1.02342e-05				TU13621	-1.46743	0.00138795	TU31014	1.72991	0.0286877	TU66875	2.78944	0.0424757
TU17263	-1.04267	0.0170163	TU26571	-2.18685	0.00175288	TU73859	1.75376	1.27699e-06	TU10685	2.43476	1.03144e-05				TU78923	2.5535	0.0014	TU19299	1.66471	0.0286877	TU14799	-0.80168	0.0427951
TU54003	1.93468	0.0170231	TU32126	-4.58742	0.00175403	TU21955	-6.29747	1.29037e-06	TU76162	-3.47262	1.03408e-05				TU30531	-3.21629	0.00140037	TU26379	1.74925	0.0288228	TU29465	1.56628	0.0428652
TU65012	-2.09499	0.0171267	TU66354	3.48099	0.00178193	TU76129	0.985789	1.29037e-06	TU29629	-0.903781	1.0379e-05				TU76119	-2.33586	0.00140037	TU5515	1.2061	0.0289171	TU44169	1.12847	0.0429178
TU49902	-1.03893	0.0171447	TU52800	2.16492	0.0017856	TU76119	-2.17761	1.30273e-06	TU18141	1.52584	1.04271e-05				TU21171	-2.30089	0.00140123	TU78387	1.64152	0.0289171	TU23806	1.57367	0.0429781
TU73697	1.87112	0.0171447	TU75720	-2.29824	0.00178846	TU28306	-6.89924	1.30726e-06	TU69556	-3.22624	1.04405e-05				TU52944	-1.31773	0.00140806	TU57516	-1.03513	0.0289486	TU13808	1.51078	0.0430088
TU33952	2.79948	0.0172514	TU31398	1.64636	0.00179924	TU79066	6.3238	1.35317e-06	TU9070	4.06385	1.04594e-05				TU65128	-1.64497	0.00140906	TU74109	1.43995	0.0290517	TU35112	-1.14048	0.043011
TU42869	1.69105	0.0172612	TU35950	2.39296	0.00179944	TU60432	4.62061	1.35927e-06	TU29483	1.25308	1.05603e-05				TU19341	1.37817	0.00143766	TU33730	-2.16007	0.0290517	TU53213	-1.03438	0.0432245
TU73799	1.3298	0.0172612	TU44943	-1.56733	0.00181236	TU79205	-1.81853	1.37018e-06	TU49623	-2.85334	1.08319e-05				TU81915	3.13474	0.00143916	TU40882	-1.36806	0.0291674	TU13729	0.82917	0.0432561
TU16574	-3.01868	0.0173685	TU79619	1.02921	0.00182062	TU21392	-1.97829	1.37723e-06	TU43177	-1.45878	1.1075e-05				TU53475	-1.2269	0.00143916	TU13601	1.10604	0.0292151	TU78661	0.899009	0.0433666
TU41586	1.90763	0.0173843	TU69377	-1.89616	0.00183057	TU30263	3.05255	1.42632e-06	TU2742	1.32002	1.12505e-05				TU82204	2.23814	0.00145078	TU17928	-0.732903	0.0294099	TU69276	1.1948	0.0435033
TU46173	1.19931	0.0174102	TU52041	2.78634	0.0018328	TU25346	1.605	1.42636e-06	TU62870	1.98252	1.12505e-05				TU45894	-3.25022	0.00145078	TU26977	1.16866	0.029419	TU14257	-2.32526	0.0436102
TU11530	-1.57191	0.017414	TU77044	1.15452	0.00183288	TU20882	-5.13494	1.44163e-06	TU78581	-1.0797	1.12505e-05				TU45660	1.38498	0.00146139	TU6755	-0.833147	0.029419	TU60026	-0.838811	0.0436102
TU72707	-2.1057	0.017481	TU81399	1.07409	0.00183399	TU40958	2.88624	1.44276e-06	TU53971	1.95236	1.13421e-05				TU74581	1.60482	0.00146437	TU76398	0.899058	0.0294412	TU67231	-1.6416	0.0436102
TU76451	0.749582	0.0175307	TU76177	-2.01212	0.0018397	TU73915	2.2247	1.46258e-06	TU71026	-2.68898	1.13698e-05				TU74157	-1.13182	0.00147185	TU44215	-1.39949	0.0295518	TU1007	-2.16703	0.0438006
TU68765	-1.43011	0.017547	TU62659	-2.26147	0.00185119	TU1123	-3.00914	1.50928e-06	TU33689	1.17175	1.15714e-05				TU4211	-1.27927	0.00147696	TU66767	2.58206	0.0296243	TU78923	1.92146	0.0440067
TU59651	-0.949165	0.0175546	TU69026	-1.20434	0.00185498	TU39787	2.52064	1.5207e-06	TU23137	-3.55429	1.16822e-05				TU69276	1.60579	0.00148143	TU60533	-1.60963	0.0296243	TU39784	2.49283	0.0440067
TU73675	1.29839	0.0176954	TU77142	2.33795	0.00185855	TU25351	1.49737	1.52084e-06	TU54407	2.31036	1.16886e-05				TU39713	-1.91861	0.00148871	TU6314	1.59535	0.0298087	TU78928	1.82879	0.0440949
TU64689	-1.17271	0.0177832	TU74672	2.80892	0.00185855	TU17059	2.72776	1.52356e-06	TU13144	-2.47086	1.17121e-05				TU2722	1.7532	0.0014925	TU80410	-1.31614	0.0298446	TU29283	1.12072	0.0441474
TU1196	-0.871026	0.0178413	TU76872	0.68228	0.00186468	TU72721	-2.88086	1.53477e-06	TU6436	-1.588	1.17577e-05				TU61771	-5.10977	0.00149357	TU62076	-2.99999	0.0299052	TU39779	2.40438	0.0442276
TU10235	-1.93392	0.0178736	TU74573	-1.14201	0.00187734	TU74741	6.28512	1.58312e-06	TU81724	2.73143	1.17746e-05				TU45162	0.903432	0.00149357	TU24341	-1.40332	0.0300549	TU79370	-1.71315	0.0444514
TU78535	-2.41809	0.0180459	TU17074	-4.59812	0.00188379	TU22834	-1.7953	1.58639e-06	TU19899	-2.12501	1.18409e-05				TU54960	-2.18107	0.00149573	TU1956	-1.66172	0.0300786	TU57763	-1.88986	0.0444514
TU81291	-0.981966	0.0180957	TU60009	-2.8884	0.00188664	TU42586	-2.6517	1.6069e-06	TU35133	-1.78069	1.19212e-05				TU43676	1.50498	0.00149573	TU80209	1.04335	0.0301045	TU53789	0.980532	0.0444514
TU50786	-2.91648	0.0181333	TU71029	-3.3049	0.00190096	TU70845	-5.22791	1.60696e-06	TU60417	-5.88803	1.20208e-05				TU63831	2.57572	0.00150289	TU4170	0.682366	0.0301389	TU74713	-0.884322	0.0444514
TU33819	1.91107	0.0181398	TU28198	2.3653	0.00190096	TU18789	1.37507	1.62137e-06	TU33820	4.84369	1.21502e-05				TU67973	1.32345	0.00150867	TU77594	2.74387	0.0301796	TU7689	-2.47499	0.0444514
TU77881	-2.96804	0.0181513	TU80746	-1.21073	0.00190096	TU62657	-2.19487	1.65057e-06	TU10687	2.26022	1.21502e-05				TU74270	3.23403	0.00150867	TU3506	1.61062	0.0301796	TU83321	-1.33613	0.0444701
TU30750	-1.63653	0.0183007	TU76798	2.416	0.00191072	TU67743	3.2057	1.65867e-06	TU46511	5.53908	1.22404e-05				TU11320	-1.93914	0.00151009	TU71342	0.987192	0.0304141	TU79796	-1.77972	0.0445884
TU73540	-3.25657	0.0183022	TU76178	-2.43379	0.00191576	TU40184	2.72334	1.68447e-06	TU81511	2.13955	1.24855e-05				TU8973	1.80198	0.00151022	TU49397	3.18538	0.0305806	TU75883	0.888955	0.0446361
TU31957	-1.96596	0.0183022	TU65408	-4.60163	0.0019475	TU28098	-2.03866	1.69086e-06	TU152	-3.58309	1.26305e-05				TU62943	4.20629	0.00151303	TU60348	1.56646	0.0306941	TU40891	-1.52099	0.0446361
TU83920	-3.22944	0.0184538	TU49905	-0.978754	0.0019517	TU81098	2.72536	1.70358e-06	TU79940	1.49777	1.26481e-05				TU52285	-1.11437	0.00151481	TU63090	-0.983707	0.030976	TU58441	-1.37167	0.0446689
TU30395	1.24079	0.0184851	TU69747	-0.891435	0.00195303	TU76093	3.24007	1.70735e-06	TU39531	4.69081	1.27953e-05				TU14551	-1.52676	0.00151956	TU4025	0.890391	0.030976	TU75841	-1.47779	0.0446932
TU73262	-1.80738	0.0185024	TU15477	-2.82691	0.00196448	TU15067	0.790076	1.70957e-06	TU36438	-1.50964	1.28288e-05				TU63505	-2.09898	0.00152606	TU53336	-0.925917	0.0309843	TU75828	2.49727	0.0447228
TU42306	-0.988328	0.0185353	TU84180	4.65531	0.00196529	TU16117	-0.984055	1.71167e-06	TU31369	6.7702	1.29915e-05				TU19501	0.92798	0.00152731	TU79705	-1.06505	0.0309843	TU74759	-1.16597	0.0449311
TU13693	0.694484	0.018546	TU79478	2.34955	0.00196586	TU2121	-2.76598	1.71288e-06	TU10683	2.72675	1.31435e-05				TU78587	1.79428	0.00152927	TU52665	-2.11951	0.0311512	TU79150	2.41739	0.0449311
TU11343	1.41078	0.0185585	TU29945	-3.29354	0.00198458	TU14566	5.15366	1.71522e-06	TU76322	6.10287	1.33165e-05				TU68886	-4.87236	0.0015326	TU76363	1.70391	0.0311512	TU32650	-1.8336	0.0449721
TU41292	2.23861	0.0185705	TU35946	3.69678	0.00198527	TU15226	1.81618	1.72019e-06	TU78396	3.39453	1.33422e-05				TU76365	3.82479	0.0015326	TU3578	-0.834594	0.0311512	TU76398	-0.866514	0.0449841
TU41433	1.36608	0.0185705	TU66226	4.076	0.00198611	TU45534	6.92844	1.72217e-06	TU61263	-2.73827	1.33712e-05				TU33920	-1.32316	0.00153368	TU28880	0.880328	0.0311803	TU84699	-2.1857	0.0451557
TU31933	-1.18638	0.0186131	TU79313	1.256	0.00198806	TU80739	-4.70423	1.72736e-06	TU80366	-6.28337	1.34948e-05				TU78358	-2.22558	0.00154639	TU32163	-0.980826	0.0313653	TU74756	-0.757914	0.0451908
TU72487	-1.71643	0.0186487	TU5563	-3.09146	0.00198806	TU80970	-1.87864	1.73606e-06	TU29478	1.50132	1.36387e-05				TU8266	4.7609	0.00156896	TU74265	1.60689	0.0314249	TU76639	-1.29555	0.0455291
TU74906	-0.981984	0.0188059	TU79661	3.83466	0.0019909	TU80940	3.88165	1.73672e-06	TU78383	3.95421	1.38645e-05				TU68541	1.78402	0.001575	TU24283	-2.70478	0.0315653	TU4325	1.94429	0.0457938
TU36979	0.797044	0.0188506	TU77342	-2.21918	0.00200214	TU46201	1.30871	1.76533e-06	TU40232	-3.30575	1.38891e-05				TU52052	-4.89171	0.00157564	TU39648	1.42483	0.0315653	TU50964	3.03766	0.0458181
TU74627	1.64213	0.0190628	TU81581	-3.82549	0.0020133	TU81345	-6.65276	1.80984e-06	TU32989	-4.94584	1.39377e-05				TU16599	1.4914	0.00158546	TU58339	1.7562	0.0316081	TU76697	2.24	0.0460563
TU70370	1.49263	0.0190682	TU78046	1.60761	0.00201347	TU75601	-1.30408	1.86863e-06	TU16491	1.7308	1.40147e-05				TU57604	-1.06666	0.00158546	TU28098	-1.15327	0.0316194	TU78337	2.63478	0.0461776
TU78406	1.5695	0.0191239	TU25402	-0.791049	0.00201628	TU50339	6.32594	1.87318e-06	TU10194	-1.96384	1.41171e-05				TU74797	1.69096	0.00158649	TU65443	-1.40963	0.0316245	TU67371	1.21769	0.0463008
TU53926	-1.04888	0.0192413	TU57470	1.01666	0.00202025	TU49126	-3.7271	1.87976e-06	TU66259	-3.22904	1.42095e-05				TU28880	0.995819	0.00158944	TU78696	1.03241	0.0318986	TU17627	0.761186	0.0463838
TU38956	-0.736634	0.0193097	TU78055	1.44124	0.00203598	TU52039	3.52147	1.87976e-06	TU78692	-1.35488	1.49178e-05				TU5307	2.20475	0.00159824	TU80419	1.14854	0.0319428	TU62923	1.14987	0.0463838
TU79163	-1.6188	0.0193245	TU58640	1.58636	0.00203598	TU46266	0.868002	1.88583e-06	TU73399	-5.90103	1.50064e-05				TU76561	-0.717259	0.00160702	TU13272	1.33634	0.0319428	TU73177	-0.885136	0.0463838
TU76630	2.48918	0.0193589	TU52665	-3.39108	0.00204816	TU54944	-1.88072	1.8861e-06	TU17866	-3.95134	1.51986e-05				TU40197	-2.495	0.00160702	TU82123	1.46393	0.0321084	TU25490	-2.70141	0.0463838
TU13056	0.984048	0.0193886	TU76350	-3.46687	0.00205723	TU35142	6.26564	1.88767e-06	TU81775	-1.34816	1.52757e-05				TU66544	1.57115	0.00161632	TU69885	-2.99151	0.0321084	TU47320	-3.03293	0.0465421
TU75719	-1.44111	0.0194155	TU19893	-2.85312	0.00207957	TU19971	0.98627	1.91307e-06	TU73420	3.66029	1.54121e-05				TU81189	2.76592	0.00163189	TU4324	1.47548	0.0321461	TU81566	3.02914	0.0465505
TU76730	1.9724	0.0194264	TU54337	1.37019	0.00209827	TU39585	-5.39661	1.92005e-06	TU30750	-2.55302	1.55371e-05				TU8987	1.75568	0.00163618	TU46412	1.65703	0.0322026	TU2481	1.19411	0.0467239
TU39	-3.02046	0.0194844	TU687	-2.20867	0.00209827	TU65824	-2.46888	1.92268e-06	TU22834	-1.75162	1.55371e-05				TU78378	4.70606	0.00164771	TU82182	-1.13205	0.0322026	TU62974	1.99805	0.0469621
TU81804	1.78821	0.0194844	TU21952	-1.67622	0.00213928	TU32141	-1.31121	1.94728e-06	TU77101	0.996781	1.55899e-05				TU37027	0.914969	0.00165533	TU71336	1.30875	0.0322276	TU78376	2.32091	0.0469621
TU41435	1.27647	0.0195148	TU366	1.54593	0.00214069	TU38856	-1.13185	1.94728e-06	TU52585	1.49942	1.58096e-05				TU73662	4.17469	0.00166032	TU31862	-2.8085	0.0322943	TU30796	-1.95996	0.0469913
TU26843	-1.61406	0.0195152	TU29459	1.09729	0.00214527	TU62010	-7.16642	1.98346e-06	TU33651	2.20045	1.58257e-05				TU72763	1.63946	0.00170914	TU68543	-2.74605	0.0323735	TU82182	-1.47265	0.0471015
TU64819	-1.08655	0.0196217	TU30750	-2.14907	0.0021501	TU2605	2.06026	2.02965e-06	TU78232	2.32438	1.59403e-05				TU804	2.07896	0.00171201	TU76176	-1.63433	0.0323735	TU74529	0.829993	0.0471415
TU1125	-2.9108	0.0196229	TU50743	0.832427	0.0021802	TU17521	1.53752	2.04137e-06	TU9846	1.28829	1.65956e-05				TU15570	-3.32441	0.00171334	TU71761	-1.8375	0.0324002	TU39839	1.39417	0.0475241
TU5312	2.40043	0.0199467	TU40562	1.46775	0.00219014	TU70459	-5.43317	2.06892e-06	TU11343	1.79809	1.68612e-05				TU10859	2.81867	0.00171453	TU17672	-3.16993	0.0324782	TU43853	2.95819	0.0475241
TU66075	2.71802	0.0200031	TU29147	1.66076	0.00221795	TU801	1.70552	2.07589e-06	TU8146	-2.36757	1.71704e-05				TU20883	-4.80683	0.0017337	TU76034	-2.8254	0.0324782	TU7891	0.817583	0.0475394
TU73923	1.2355	0.0200123	TU25398	-1.91673	0.00223347	TU33287	2.44581	2.07606e-06	TU6689	1.98864	1.72088e-05				TU31013	2.48109	0.00175031	TU30424	-1.47887	0.0324782	TU73885	-1.18509	0.0475472
TU70843	-1.74543	0.0201679	TU33796	-1.42798	0.00223347	TU74336	2.28163	2.0898e-06	TU81659	-1.20898	1.7332e-05				TU18736	-1.69845	0.00175755	TU55825	-1.85048	0.032564	TU28164	1.01553	0.0475472
TU39334	1.06944	0.0201679	TU10422	2.73691	0.00227197	TU24375	6.25746	2.10502e-06	TU76093	3.83059	1.74256e-05				TU78390	4.56945	0.00175955	TU10847	1.44865	0.0326598	TU60913	-1.03805	0.0476031
TU82513	-2.5028	0.0201679	TU30509	-4.27116	0.00227807	TU24804	-5.11175	2.1497e-06	TU74293	2.56331	1.76847e-05				TU16840	2.70232	0.00177946	TU5677	-1.00235	0.0327475	TU53696	-2.24185	0.0476031
TU56174	0.664851	0.0204652	TU77077	1.90548	0.00229709	TU76178	-3.24493	2.1869e-06	TU6064	6.12925	1.77648e-05				TU69055	4.32235	0.00178478	TU45237	-2.60683	0.0327758	TU23543	1.58345	0.0476257
TU80217	-1.24439	0.0205014	TU18234	-1.17408	0.00229833	TU31534	1.55032	2.19493e-06	TU81581	-4.94878	1.77934e-05				TU31920	-1.27067	0.00178569	TU21496	-2.43976	0.0328288	TU72349	2.73156	0.0477305
TU8974	-1.14694	0.02052	TU63505	-3.41498	0.00230194	TU61823	-1.97076	2.24605e-06	TU74545	-1.43852	1.79208e-05				TU5567	3.15351	0.00178908	TU76683	1.48872	0.0330443	TU39023	1.34223	0.0477305
TU82920	1.64902	0.02052	TU23933	-1.28508	0.00230798	TU7456	6.12733	2.24629e-06	TU68701	-2.7507	1.79369e-05				TU21170	-1.48843	0.00180264	TU33775	-1.40345	0.0330566	TU24205	-0.635289	0.0477305
TU77514	1.34877	0.02052	TU74365	-2.76527	0.0023208	TU25127	5.89444	2.24848e-06	TU19850	-3.84571	1.79369e-05				TU19847	2.35735	0.0018053	TU9783	-2.8006	0.0331197	TU4046	2.49197	0.0479105
TU14924	-2.59866	0.02052	TU47126	-1.90663	0.00235289	TU18070	2.54674	2.28743e-06	TU33531	1.99991	1.80216e-05				TU18060	2.11063	0.00181302	TU40000	-1.32259	0.0331197	TU38383	-1.99968	0.0479381
TU82503	-1.92904	0.02052	TU746	-1.13577	0.00235335	TU37493	-4.48907	2.29329e-06	TU19834	-1.18301	1.807e-05				TU25309	1.56652	0.00181302	TU79442	-1.36702	0.0331197	TU14878	1.34967	0.0479543
TU79477	1.41908	0.0205984	TU82342	-0.849189	0.00235335	TU27708	4.82611	2.29926e-06	TU66495	-1.35063	1.81799e-05				TU62851	-1.78547	0.00181663	TU29842	3.17583	0.0332153	TU69372	2.68512	0.0479571
TU60167	-1.00633	0.020637	TU73144	-3.48262	0.00235683	TU77924	-0.872565	2.30045e-06	TU80932	4.13207	1.85158e-05				TU19666	1.84972	0.00183217	TU69813	-1.13895	0.0332153	TU60023	2.4762	0.0480944
TU73490	-1.13224	0.020676	TU57835	1.0215	0.00235683	TU9460	1.62737	2.30602e-06	TU81303	2.62502	1.86104e-05				TU1007	-2.52105	0.00184729	TU52533	1.56953	0.0332153	TU59897	1.74848	0.0481219
TU54601	-3.18154	0.0209383	TU72916	-4.12643	0.00238071	TU71635	-6.68677	2.35508e-06	TU14900	-2.94041	1.88243e-05				TU29068	-2.09893	0.00184729	TU62627	-1.31334	0.0332153	TU44615	1.71802	0.0481406
TU2741	0.921474	0.0209383	TU75193	1.53396	0.00238071	TU30396	1.27476	2.36671e-06	TU78230	-1.06514	1.88268e-05				TU51960	-4.20671	0.00184729	TU4204	1.37941	0.0332153	TU18050	2.11726	0.0482127
TU14895	-1.30253	0.0209383	TU74130	-2.44331	0.00239419	TU79704	-1.84215	2.37321e-06	TU50308	-3.02793	1.88851e-05				TU74820	-1.40365	0.00187861	TU79391	-3.15038	0.0332702	TU39977	-1.73979	0.0486393
TU36990	-3.18154	0.0209383	TU41617	1.89364	0.00239462	TU71024	-6.63592	2.37407e-06	TU43547	-6.26361	1.94639e-05				TU26769	2.1114	0.00188229	TU23026	3.175	0.0333389	TU4112	-2.27947	0.0487879
TU76701	1.08249	0.0209383	TU1453	-1.25079	0.00241122	TU7891	1.18725	2.388e-06	TU80060	2.44346	1.94783e-05				TU42695	3.9287	0.00188846	TU64679	-2.07765	0.0333443	TU68273	1.04614	0.0487879
TU74904	-0.914181	0.0209383	TU30855	3.94827	0.0024208	TU80850	1.48953	2.388e-06	TU68041	-1.27889	1.94783e-05				TU79481	-1.99985	0.00188846	TU46341	1.26326	0.0335855	TU6901	0.887037	0.048842
TU77638	-1.31399	0.0209383	TU43727	-1.43103	0.0024208	TU29456	2.83683	2.47371e-06	TU16364	-2.86299	1.94924e-05				TU60442	3.26561	0.00189135	TU66064	-2.67823	0.0339112	TU73917	1.32205	0.0488967
TU75329	2.67398	0.0210802	TU78011	-1.62363	0.00242972	TU76693	3.67392	2.48193e-06	TU78349	-3.22091	1.99207e-05				TU62079	-2.7852	0.00189606	TU16842	1.41936	0.033932	TU72465	1.36243	0.0489899
TU49713	-0.925812	0.0210833	TU73331	-1.25844	0.00243667	TU74027	-2.16885	2.55105e-06	TU75601	-1.16555	1.99693e-05				TU23591	-3.36365	0.00189963	TU33819	3.14109	0.0339882	TU65381	-1.07865	0.0489899
TU19326	-1.12914	0.0210833	TU32989	-3.71576	0.00243724	TU48397	-3.69112	2.55163e-06	TU43264	-5.99233	2.02119e-05				TU82021	2.35257	0.00189963	TU16780	-1.80097	0.0341233	TU19845	1.66784	0.0491638
TU31768	2.37003	0.0210833	TU47016	-4.47501	0.00243724	TU76431	-1.17271	2.55338e-06	TU45735	-4.17687	2.02119e-05				TU1312	4.51708	0.00189963	TU72242	-2.55255	0.0342857	TU76985	1.67589	0.0491998
TU74305	-2.06137	0.0210833	TU30259	1.7087	0.00244727	TU49200	-6.54362	2.6036e-06	TU52815	-4.19898	2.03316e-05				TU16557	2.11506	0.00189963	TU53088	-2.632	0.0343914	TU4323	1.67101	0.0493196
TU55214	2.74153	0.0212477	TU84439	-4.5063	0.00245828	TU13808	2.36917	2.60673e-06	TU69930	2.45613	2.03997e-05				TU21819	-1.39408	0.00190152	TU64466	1.48074	0.0343914	TU80714	-1.45247	0.0493196
TU62656	-2.82599	0.0212876	TU12668	-4.52989	0.00248728	TU36437	-1.56035	2.63814e-06	TU1180	-1.76889	2.08863e-05				TU76715	2.94185	0.00190152	TU78409	1.6168	0.0345016	TU79639	-0.739162	0.0495167
TU50779	2.93743	0.0213725	TU72487	-2.20692	0.00248728	TU38643	-1.89248	2.66182e-06	TU9145	2.7262	2.08881e-05				TU74027	-1.53705	0.00190152	TU41618	1.45258	0.0346047	TU46554	0.885107	0.0495732
TU27435	1.38228	0.0214444	TU29290	-1.42599	0.00248728	TU25126	6.21618	2.67668e-06	TU42626	-4.59094	2.11319e-05				TU25899	-1.20524	0.00190966	TU78403	1.63658	0.0346099	TU84940	-0.883831	0.0495995
TU17359	-1.01543	0.0214444	TU4775	-0.823914	0.00249166	TU53176	-2.72892	2.67983e-06	TU29825	5.48511	2.1159e-05				TU10441	4.68529	0.0019234	TU39436	-2.90805	0.0346718	TU18406	0.923398	0.0498303
TU30431	-3.17513	0.0214444	TU74627	2.32011	0.00250095	TU32817	-4.28951	2.72979e-06	TU26755	-3.45229	2.11932e-05				TU50719	-4.79004	0.00194157	TU81567	3.14109	0.0346718	TU73307	1.02014	0.0498303
TU80553	-3.18041	0.0214444	TU715	-1.16082	0.00250297	TU40066	1.2624	2.74733e-06	TU22033	2.12611	2.15262e-05				TU74821	-1.35958	0.00194731	TU78158	-1.46641	0.0346718	TU82344	-0.649509	0.0498477
TU76713	1.62444	0.0214858	TU44269	-4.63925	0.00250786	TU74287	-3.09391	2.76638e-06	TU35145	4.63645	2.16248e-05				TU3938	-2.78196	0.00194731	TU9460	1.22244	0.0346718	TU20278	-1.11175	0.0498477
TU31398	1.1525	0.0215299	TU63681	3.58813	0.00250786	TU12207	5.06922	2.76638e-06	TU6671	-2.62715	2.18186e-05				TU71343	2.96693	0.00195082	TU12833	3.00272	0.0346718	TU76695	1.34989	0.0499778
TU4866	1.44816	0.0216403	TU67187	2.66004	0.00251384	TU3668	-1.59425	2.78287e-06	TU75257	-5.86942	2.18186e-05				TU5522	2.5192	0.00195782	TU30717	-1.60733	0.0346718
TU16736	-0.808996	0.0217232	TU74647	-1.72026	0.00251384	TU30427	-6.27822	2.80314e-06	TU69053	5.1747	2.19694e-05				TU68200	1.17457	0.00198714	TU78695	0.890992	0.0347962
TU78382	1.41564	0.0217763	TU20043	1.32148	0.00251687	TU43199	1.37981	2.82017e-06	TU73696	2.856	2.20469e-05				TU83339	3.33684	0.001993	TU50706	-1.46606	0.0349391
TU68560	-0.600553	0.0218189	TU73799	1.84483	0.00252204	TU29255	-0.513514	2.85671e-06	TU76946	-2.56489	2.23312e-05				TU61008	-4.2022	0.001993	TU6816	-3.12148	0.0349789
TU39258	-2.77436	0.021829	TU30622	-4.51803	0.00252685	TU68545	-6.82439	2.86102e-06	TU8973	-1.62494	2.23327e-05				TU31304	-3.15452	0.00200594	TU4043	1.27705	0.0351186
TU11884	-2.90429	0.0219652	TU24478	1.87898	0.00252709	TU79167	1.67906	2.87639e-06	TU25612	-5.57076	2.23582e-05				TU78416	1.45291	0.00202852	TU48093	-2.37671	0.0351461
TU38954	-0.733422	0.0220657	TU43388	-3.34252	0.00252888	TU74110	3.66378	2.88233e-06	TU76699	4.21138	2.24824e-05				TU82273	1.29852	0.0020304	TU77088	1.46024	0.0351461
TU68377	2.13591	0.0220856	TU74837	3.51882	0.00253571	TU3674	-1.94039	2.91099e-06	TU68346	1.32151	2.24824e-05				TU27205	1.04023	0.0020353	TU59201	-1.63619	0.0351461
TU66394	3.00522	0.0222999	TU45056	2.66874	0.00254151	TU78520	6.28898	2.91342e-06	TU25606	-4.36716	2.29425e-05				TU14950	-4.8293	0.00204489	TU49262	-3.11867	0.0351461
TU20534	-1.69705	0.0223614	TU50233	-1.49396	0.00255441	TU73836	6.457	2.92231e-06	TU23023	2.20966	2.33203e-05				TU7220	-3.59569	0.00205361	TU67478	1.3629	0.0352761
TU9872	-3.16144	0.0224888	TU73704	2.84794	0.00255441	TU75367	-2.15816	2.93431e-06	TU19779	-1.29223	2.34159e-05				TU74305	-1.88852	0.00205779	TU65212	1.45433	0.0353603
TU73696	1.09805	0.0225042	TU19779	-1.05437	0.00256343	TU76649	3.34617	3.00381e-06	TU76095	3.40781	2.37311e-05				TU80477	-2.226	0.00205781	TU79161	1.90792	0.0353977
TU49268	1.19841	0.0226724	TU8067	-4.6184	0.00258339	TU27415	-4.34189	3.00712e-06	TU66467	-1.13087	2.3775e-05				TU67443	2.575	0.00206695	TU79166	1.65237	0.0354522
TU34822	-2.81476	0.0227152	TU23943	-1.31767	0.00258519	TU11292	-1.15504	3.03115e-06	TU23918	4.03178	2.40188e-05				TU29466	2.52369	0.0020796	TU30766	-1.16939	0.0354522
TU26066	1.84273	0.0227152	TU53455	-3.7438	0.00259501	TU68512	6.28176	3.03115e-06	TU77129	1.55122	2.43869e-05				TU82093	4.47902	0.00208653	TU6081	2.81185	0.0354522
TU29754	0.750575	0.0227805	TU77869	-1.11734	0.00259553	TU66357	-2.15914	3.06592e-06	TU33077	-3.04281	2.47686e-05				TU72346	3.74859	0.00209038	TU61969	-2.73419	0.0354782
TU39809	-1.34946	0.0229068	TU7693	-3.84602	0.00262678	TU51642	-0.993355	3.1515e-06	TU2741	1.47813	2.48101e-05				TU42530	-1.6071	0.00209066	TU61979	-2.48572	0.0354782
TU58337	1.26647	0.0231208	TU73657	-3.13542	0.00262678	TU62851	-2.94729	3.22373e-06	TU32313	-6.08742	2.49531e-05				TU68512	4.46302	0.00209066	TU76712	1.89929	0.0357032
TU50232	-1.26539	0.023273	TU16700	-0.818574	0.00263724	TU75931	-3.02513	3.23862e-06	TU31548	1.12003	2.50378e-05				TU77925	-1.31997	0.00210944	TU47890	-1.632	0.0357555
TU19902	-1.86502	0.0232867	TU82504	-2.09822	0.00265592	TU76985	2.69313	3.28123e-06	TU76051	-5.82786	2.50669e-05				TU31737	-1.74214	0.00213437	TU15022	-1.9762	0.0357747
TU73968	-1.79277	0.0234517	TU78231	2.56856	0.00265785	TU41050	-4.91488	3.32456e-06	TU13770	2.48828	2.51144e-05				TU25724	-1.69031	0.00213437	TU47715	-1.39867	0.0357873
TU74799	-0.851929	0.0234733	TU51960	-3.18246	0.00268748	TU75349	2.37096	3.341e-06	TU53970	2.57677	2.51895e-05				TU16428	1.36707	0.00214358	TU77350	-2.06691	0.0358927
TU45135	-2.91566	0.0236097	TU78798	-1.86652	0.00271563	TU80742	-2.00109	3.36004e-06	TU73410	-5.88913	2.52496e-05				TU51750	-2.04963	0.00214358	TU77504	-1.37232	0.0359058
TU46456	0.815695	0.0236116	TU24472	1.41646	0.0027333	TU64508	-2.50622	3.36004e-06	TU76900	-2.00396	2.54669e-05				TU54251	4.47974	0.00217483	TU65350	-3.13752	0.0360301
TU74109	1.18159	0.0238192	TU43814	-4.00149	0.00277626	TU78396	6.38878	3.36004e-06	TU14435	3.68733	2.56266e-05				TU43501	4.49527	0.00218624	TU68411	-1.4284	0.0361517
TU82239	-1.33145	0.0239988	TU20841	1.34978	0.00277626	TU76498	-2.96284	3.36004e-06	TU39457	-1.87697	2.56787e-05				TU5310	1.19682	0.00219108	TU79797	-2.13147	0.0361568
TU80346	-1.25593	0.0240532	TU70682	-0.967884	0.00277626	TU20473	2.27292	3.37824e-06	TU26386	-3.62845	2.60066e-05				TU33651	4.44992	0.00219108	TU48449	1.71365	0.0362599
TU42356	1.13489	0.0240778	TU5764	1.38427	0.00277835	TU60298	-0.759046	3.39307e-06	TU8332	-3.32361	2.60374e-05				TU78335	-4.98521	0.00220656	TU18043	-1.51747	0.0363984
TU73413	1.10339	0.0242607	TU75801	-2.88123	0.00277919	TU65408	-6.5854	3.39802e-06	TU63090	-1.66841	2.6228e-05				TU69468	1.5117	0.0022075	TU18786	1.01033	0.0364518
TU21529	1.07407	0.0242607	TU60813	1.55822	0.00278527	TU25190	-1.17447	3.41777e-06	TU22104	1.44824	2.62544e-05				TU58675	3.67268	0.00220846	TU5526	1.27028	0.0364518
TU10843	0.77743	0.0242697	TU17564	1.95352	0.00278824	TU42626	-5.18219	3.47477e-06	TU79442	-2.36854	2.63564e-05				TU33944	4.48443	0.00220846	TU29336	-1.75679	0.0365461
TU58344	-2.11525	0.0242697	TU59539	-4.4445	0.00279954	TU77486	-2.22185	3.47684e-06	TU52431	-1.80777	2.64015e-05				TU57838	1.72647	0.00221342	TU70837	-2.69202	0.036883
TU67231	-2.68804	0.024325	TU71608	4.40992	0.00286203	TU10235	-2.92844	3.49215e-06	TU18739	5.95109	2.68071e-05				TU25430	1.5114	0.00221495	TU11056	1.72071	0.0369608
TU40409	-2.53254	0.0244365	TU7100	-2.0411	0.00286203	TU3846	1.06699	3.50107e-06	TU54329	1.62817	2.70171e-05				TU52975	-1.99044	0.00224035	TU23140	-3.09915	0.0370695
TU4054	-1.44737	0.0244487	TU73490	-1.42346	0.00286617	TU9079	1.29025	3.50734e-06	TU10451	2.39224	2.70373e-05				TU76368	2.94511	0.00224496	TU64677	-1.18762	0.037076
TU59489	-3.15182	0.0245332	TU10682	2.11138	0.0028825	TU77925	-0.920935	3.53234e-06	TU71596	5.98466	2.73372e-05				TU82713	-2.32453	0.00224863	TU76368	1.18317	0.037076
TU73987	-1.84527	0.0246908	TU68051	-2.50761	0.0028825	TU66229	-2.69662	3.55135e-06	TU75802	-4.07483	2.75341e-05				TU29073	-3.6927	0.0022509	TU17866	-2.0858	0.0373506
TU39959	-1.82906	0.0247642	TU81668	-0.995287	0.00289271	TU76966	2.91988	3.65812e-06	TU7144	-1.97633	2.78112e-05				TU7226	4.46852	0.00227344	TU78401	1.97304	0.0373506
TU19501	-0.658116	0.0249272	TU28124	1.80399	0.00289956	TU66221	-2.43965	3.66187e-06	TU382	-4.37564	2.79439e-05				TU65350	-4.9676	0.00229339	TU80019	-1.34556	0.0374273
TU22948	2.30539	0.0249289	TU68747	-3.98804	0.00291122	TU77002	-2.95762	3.67644e-06	TU43546	-2.33771	2.79467e-05				TU52593	1.9401	0.00231141	TU77883	1.40408	0.0374273
TU80395	0.698786	0.0250711	TU81560	0.863165	0.00291122	TU43814	-5.35652	3.67812e-06	TU69927	7.22579	2.80249e-05				TU39457	-2.3941	0.00233338	TU33159	0.855904	0.0374274
TU38140	-1.04801	0.025124	TU73968	-1.95844	0.00291122	TU73541	-3.89577	3.71079e-06	TU59249	-0.902844	2.82673e-05				TU40927	-1.75933	0.00241386	TU29764	-2.34146	0.0375875
TU64467	2.76363	0.02517	TU34321	-4.5041	0.00292749	TU27165	3.01597	3.74983e-06	TU60543	1.96576	2.82976e-05				TU51369	-2.47139	0.00241491	TU5029	1.42256	0.0375928
TU5381	-0.812472	0.02517	TU20539	-1.64423	0.00292749	TU79014	-4.03779	3.75791e-06	TU23139	-5.79284	2.85635e-05				TU33212	3.76629	0.00243269	TU1950	-1.85703	0.03762
TU34006	3.15635	0.0252497	TU64665	-2.40774	0.00292891	TU39337	-5.20654	3.84199e-06	TU81223	3.30046	2.86296e-05				TU40891	-1.87899	0.00247507	TU73703	1.32524	0.0376382
TU80942	1.12476	0.0252497	TU7478	2.14447	0.00293569	TU13546	-0.938282	3.84937e-06	TU76377	2.65491	2.87098e-05				TU78557	-0.948765	0.00248291	TU59910	-1.28762	0.037666
TU78408	1.37567	0.0252775	TU29190	-1.43406	0.00294861	TU30262	3.72697	3.85521e-06	TU3674	-1.75259	2.87098e-05				TU28123	1.77503	0.00250058	TU61370	-3.11764	0.037666
TU45756	1.03535	0.0253246	TU78630	4.41689	0.00295363	TU23354	1.41441	3.92251e-06	TU41014	3.17044	2.87098e-05				TU44706	2.32391	0.00250128	TU53176	-1.12976	0.037666
TU39123	-1.40361	0.0253704	TU81042	4.3674	0.0029983	TU53983	0.743964	3.98471e-06	TU52043	1.45699	2.87235e-05				TU73073	-1.37357	0.00250619	TU76650	2.38492	0.0377907
TU80990	-0.710981	0.0253704	TU79784	-3.91348	0.00299923	TU23139	-6.6686	3.99333e-06	TU43470	-1.71267	2.90232e-05				TU75065	-1.27605	0.00250867	TU77709	-0.907248	0.0378808
TU24742	-3.09191	0.0253704	TU28321	-3.53421	0.00301592	TU50597	6.44138	3.99577e-06	TU51358	-1.66732	2.90232e-05				TU82519	-2.41302	0.00252654	TU82401	-0.639551	0.0379033
TU73491	-3.11402	0.0253704	TU7794	0.875174	0.00302634	TU76450	-0.89969	3.99577e-06	TU48594	-1.7021	2.91286e-05				TU75032	3.97336	0.00252904	TU73135	-2.36041	0.0380865
TU46684	1.42472	0.0254075	TU74446	-3.56673	0.00303936	TU41000	-2.94427	4.03899e-06	TU75318	1.01381	2.95256e-05				TU71562	1.35111	0.00252904	TU2728	1.39421	0.0383955
TU80980	-1.00624	0.0254226	TU1319	-1.37878	0.00305399	TU58361	-3.93965	4.03901e-06	TU8520	-3.08543	2.95765e-05				TU315	-1.38585	0.00252904	TU73759	2.80304	0.0384443
TU688	-1.40443	0.0255139	TU82351	-1.877	0.00307864	TU52253	-1.36136	4.0428e-06	TU19249	-3.30013	2.95958e-05				TU11051	4.45761	0.00253387	TU74771	-1.16609	0.0384493
TU2230	-2.54389	0.0255139	TU79561	1.3366	0.00307983	TU57604	-1.19012	4.04336e-06	TU9243	4.66297	2.9716e-05				TU28321	-2.5984	0.00254406	TU71635	-2.9339	0.038513
TU75804	-2.42542	0.0255573	TU48093	-3.8917	0.00313656	TU24531	-2.90522	4.09466e-06	TU43853	5.96317	2.97584e-05				TU80947	2.93916	0.00254812	TU65381	-1.36668	0.038513
TU76794	1.87554	0.0256262	TU76032	-0.971659	0.00319477	TU31058	-1.87194	4.09721e-06	TU24804	-4.45198	2.9877e-05				TU76066	3.14575	0.0025511	TU57182	-1.94194	0.0385975
TU9862	0.593686	0.0258102	TU7801	-4.40799	0.00320069	TU71550	-2.5141	4.15657e-06	TU52249	-1.33252	3.05203e-05				TU48757	-2.36858	0.00256439	TU20157	-3.07901	0.038651
TU36017	2.75158	0.0258428	TU66960	1.99333	0.00320628	TU34144	6.37485	4.16663e-06	TU21952	-2.42118	3.06026e-05				TU40463	-0.89911	0.00257263	TU62703	-1.37598	0.0388028
TU1648	-3.1057	0.026014	TU24283	-4.40334	0.00320772	TU47462	1.20138	4.16663e-06	TU18044	1.48868	3.09297e-05				TU16696	-1.20971	0.00257337	TU74902	1.74629	0.0388449
TU73777	-0.864694	0.0261431	TU80288	-1.40497	0.00321078	TU81804	3.63106	4.16695e-06	TU73676	-1.37544	3.14409e-05				TU69052	4.46644	0.00258347	TU78599	1.62729	0.0390191
TU76379	2.40263	0.0261619	TU7779	1.25553	0.00322597	TU75832	3.01566	4.25579e-06	TU12669	-4.83434	3.15628e-05				TU76474	-1.97419	0.00259649	TU45553	-1.65899	0.039095
TU74274	-2.47836	0.0262325	TU78355	-3.21686	0.0032305	TU67231	-4.84669	4.32868e-06	TU59639	5.21359	3.18242e-05				TU9391	-1.78327	0.00260864	TU76946	-1.5214	0.0392503
TU78489	-1.28216	0.0263254	TU77514	1.59011	0.00325729	TU39572	-1.65846	4.3522e-06	TU76161	-4.31527	3.19539e-05				TU17931	-4.04033	0.00261868	TU77712	-1.73233	0.0392815
TU11766	1.56567	0.0263685	TU74671	2.97171	0.00326769	TU82265	6.14151	4.35378e-06	TU22668	-1.33888	3.2081e-05				TU4042	2.42702	0.00262419	TU76945	-1.48256	0.0392815
TU11946	3.13843	0.0263685	TU52377	-2.42671	0.00327264	TU55623	-1.52723	4.39443e-06	TU44379	2.63497	3.27127e-05				TU35127	-0.785191	0.00262677	TU78923	1.59806	0.0395197
TU75701	-1.42311	0.0263968	TU76504	-2.36948	0.00329167	TU22034	-0.937152	4.427e-06	TU36128	1.53261	3.29104e-05				TU37528	-3.15394	0.00263397	TU29152	1.20647	0.03959
TU29940	-2.2972	0.026445	TU68250	-1.36005	0.00332848	TU78198	-0.887354	4.46034e-06	TU2038	-6.04375	3.32971e-05				TU15465	4.46558	0.00267925	TU62116	-2.77409	0.03959
TU28846	-1.16073	0.0265926	TU24015	-4.38259	0.00332968	TU5766	2.37469	4.46557e-06	TU16803	-1.59891	3.36388e-05				TU76275	1.22274	0.00269071	TU25866	2.76774	0.03959
TU78370	1.51988	0.0267942	TU22834	-1.31286	0.00333524	TU78827	6.24821	4.47576e-06	TU35946	4.94773	3.36561e-05				TU71381	2.30989	0.00269855	TU31167	-2.12315	0.0397061
TU16462	-1.491	0.0268359	TU32362	-1.8162	0.00335892	TU19007	-2.35763	4.49449e-06	TU29856	-4.33329	3.36561e-05				TU82082	-3.29974	0.00271536	TU68164	2.55664	0.0397061
TU53982	3.10678	0.0268703	TU50506	4.11579	0.0033594	TU8905	-3.41889	4.51575e-06	TU11998	-2.58857	3.386e-05				TU73177	-1.1548	0.00271536	TU79158	1.57058	0.0397158
TU28206	1.51845	0.0268837	TU45596	-2.33217	0.00340136	TU72752	-4.87377	4.55223e-06	TU40648	-3.09098	3.386e-05				TU2037	-4.68399	0.00271648	TU72572	-1.24495	0.0397839
TU17562	-1.34072	0.0268972	TU14895	-1.62246	0.00340928	TU69409	1.22114	4.57886e-06	TU63373	-1.19226	3.43667e-05				TU38651	-1.13203	0.002717	TU39780	2.10702	0.0398028
TU54109	2.43759	0.0270318	TU82453	4.36166	0.00340928	TU36621	-3.49124	4.63075e-06	TU7100	-2.61168	3.46814e-05				TU80260	-0.789255	0.00272624	TU5587	-2.4288	0.0398028
TU70161	-1.86699	0.027041	TU68409	-2.5734	0.00341487	TU17514	1.5188	4.76549e-06	TU75828	3.77597	3.48521e-05				TU80836	-4.693	0.00272624	TU78390	1.98517	0.0398028
TU41629	1.54243	0.0270948	TU45732	-2.73808	0.00344868	TU75975	1.41493	4.78485e-06	TU60913	-1.94437	3.51099e-05				TU63832	3.23433	0.00272803	TU9764	-3.06784	0.0398028
TU75764	-2.76546	0.0271392	TU78633	-1.19119	0.00346758	TU82203	3.87637	4.81082e-06	TU34144	4.71265	3.59658e-05				TU43959	1.67809	0.00273654	TU27188	-2.48544	0.0398028
TU74639	-1.54249	0.0271392	TU53103	-2.97897	0.00351099	TU32546	6.46065	4.81882e-06	TU686	-2.39014	3.61105e-05				TU33734	1.53516	0.00274647	TU27724	-2.89283	0.0398701
TU16210	1.78014	0.0271392	TU66224	-2.36878	0.00351099	TU14592	-1.68337	4.86672e-06	TU35289	2.11345	3.68894e-05				TU76708	3.48631	0.00274907	TU22687	1.30512	0.0398764
TU39791	-0.942506	0.0271392	TU35136	-1.79221	0.00352739	TU47399	-0.78794	4.87038e-06	TU28466	-3.46673	3.72222e-05				TU27726	-3.9088	0.00277004	TU23042	-2.64282	0.0399552
TU40183	1.67722	0.0271392	TU74335	-0.940626	0.00355305	TU76643	2.64629	5.02282e-06	TU27204	-2.61084	3.76447e-05				TU74711	-1.25501	0.00277035	TU34300	-1.45154	0.040011
TU30229	-1.62237	0.0271564	TU42216	-2.3322	0.00355375	TU16725	2.23621	5.03372e-06	TU46737	1.74329	3.78693e-05				TU81440	-0.873262	0.00278286	TU75797	-1.20518	0.0400484
TU23354	1.00522	0.027298	TU79316	0.945106	0.00356036	TU65020	-3.51211	5.05369e-06	TU32818	-6.24919	3.834e-05				TU79156	2.63308	0.00278583	TU18771	1.01528	0.040433
TU76336	1.05362	0.0274232	TU10437	1.65293	0.00356036	TU80942	5.02166	5.07089e-06	TU35509	-2.46203	3.86428e-05				TU74457	-1.96239	0.00278873	TU74268	1.45514	0.0404619
TU82245	-0.911146	0.0274232	TU76095	2.37692	0.0035621	TU78394	6.20428	5.14814e-06	TU82081	-3.71928	3.92232e-05				TU18858	-2.47591	0.00279383	TU55897	-3.056	0.040635
TU28687	1.99893	0.0275472	TU66018	3.17221	0.00357217	TU9608	-5.63193	5.2264e-06	TU63394	5.85406	3.93917e-05				TU29147	2.07774	0.00280997	TU78408	1.59446	0.0407029
TU25606	-2.67282	0.0276667	TU27530	1.49869	0.00357677	TU17824	2.72298	5.42484e-06	TU79560	1.71354	3.96673e-05				TU43551	-1.52937	0.00280997	TU7775	2.03405	0.041008
TU73140	-2.96537	0.0276925	TU43959	1.62593	0.00360372	TU27357	-2.38181	5.44246e-06	TU10422	2.71706	3.99174e-05				TU57721	-4.70191	0.00280997	TU53908	-3.06629	0.041008
TU69927	3.12153	0.0280676	TU74771	-1.23845	0.00363939	TU77108	1.71323	5.49023e-06	TU74756	-1.32285	4.07832e-05				TU29074	-3.08408	0.00281005	TU82513	-1.47356	0.041011
TU70171	-1.37957	0.0280676	TU22705	-1.31253	0.00367922	TU19894	-3.03444	5.50741e-06	TU80019	-2.22347	4.07918e-05				TU63207	-3.20588	0.00281005	TU2750	1.10089	0.0411011
TU72129	-2.48035	0.0280726	TU76842	-3.15599	0.00368148	TU34823	-1.81593	5.54307e-06	TU79742	-2.01278	4.11344e-05				TU57129	-2.88653	0.00281005	TU52284	-1.27794	0.0411011
TU9070	2.36596	0.0280849	TU32163	-1.78992	0.00368856	TU78096	0.93307	5.56035e-06	TU53915	-3.07282	4.11463e-05				TU25127	4.1023	0.00281005	TU59562	0.650175	0.0411011
TU82118	-2.04308	0.0281262	TU11884	-3.73984	0.00370215	TU76064	4.22472	5.59896e-06	TU13697	1.7397	4.13968e-05				TU77965	1.86869	0.00281005	TU62871	3.07305	0.0411011
TU57531	-0.754159	0.0282743	TU28904	3.12868	0.00371339	TU35950	6.19335	5.60721e-06	TU33944	4.19441	4.13968e-05				TU11998	-1.66385	0.00283529	TU6040	-3.05147	0.0411011
TU69836	-0.902661	0.0284317	TU52031	2.04364	0.00374017	TU53704	2.7281	5.63048e-06	TU80221	-3.01511	4.14414e-05				TU73168	-3.18025	0.00283529	TU15590	2.20339	0.0411011
TU14063	2.73321	0.028437	TU53463	-3.4489	0.0037826	TU11948	-4.02926	5.71088e-06	TU32302	-4.70602	4.15342e-05				TU53472	-1.30203	0.00284247	TU44759	1.23802	0.0411011
TU9846	0.647361	0.0285697	TU70557	1.22858	0.00378877	TU50989	-5.22639	5.78445e-06	TU80965	-2.79361	4.16981e-05				TU81218	-3.69093	0.00285589	TU76796	-1.48967	0.0411011
TU25778	0.737203	0.0286157	TU37216	0.771211	0.00379496	TU46341	2.13133	5.82451e-06	TU54004	4.92635	4.27458e-05				TU32553	4.62376	0.00285968	TU79145	1.17914	0.0411011
TU18244	-1.14407	0.0286754	TU65221	-2.02104	0.00379728	TU63681	6.18316	5.89698e-06	TU68734	-4.25441	4.27563e-05				TU22034	-0.855158	0.00287844	TU39785	1.74473	0.0412255
TU73400	-3.0869	0.0287626	TU78388	3.65602	0.00379858	TU65622	-1.64831	5.90997e-06	TU36411	-3.13363	4.28367e-05				TU5029	1.80419	0.00287844	TU80071	-1.52878	0.0412817
TU74796	-0.952084	0.0288524	TU59500	-1.77624	0.00382823	TU32563	6.24777	5.92791e-06	TU22082	-5.90062	4.29563e-05				TU30437	-4.7571	0.00287961	TU32314	-3.05413	0.041345
TU66352	3.10251	0.0289024	TU27331	-0.751229	0.00382823	TU66944	-1.11137	6.12366e-06	TU18361	-5.33731	4.29747e-05				TU18836	2.2351	0.00288481	TU13599	0.726343	0.0414279
TU18300	1.32796	0.0290327	TU26452	-1.02778	0.00383025	TU65129	-1.52635	6.17191e-06	TU65401	-4.53677	4.35771e-05				TU61129	-3.75542	0.00289047	TU769	-1.45807	0.0414279
TU69958	-1.13212	0.0290444	TU74108	4.33659	0.00384523	TU50547	-2.83626	6.17606e-06	TU53055	-2.65656	4.3878e-05				TU34652	-2.53895	0.00289582	TU75032	2.28434	0.0415319
TU5764	0.865135	0.0291098	TU28280	-3.67678	0.00388976	TU21375	-0.836751	6.2335e-06	TU10682	2.57251	4.47091e-05				TU52106	1.30866	0.00289582	TU61595	-2.80361	0.0417754
TU68696	-2.904	0.0291828	TU68897	3.29751	0.00392131	TU26386	-3.67212	6.27186e-06	TU59875	5.815	4.49977e-05				TU68164	3.60754	0.00291908	TU4491	-1.74271	0.0417997
TU57458	0.980157	0.0292043	TU52040	2.54765	0.00392739	TU7461	4.6002	6.28113e-06	TU80480	-1.26081	4.50866e-05				TU43809	-3.8965	0.00296052	TU70441	-1.51491	0.0420587
TU60537	1.10015	0.0292043	TU5381	-1.14178	0.00393315	TU18391	-0.775224	6.28113e-06	TU74583	-0.857297	4.51839e-05				TU43817	-4.00294	0.00297881	TU25432	0.734035	0.0420795
TU74380	2.48281	0.0292043	TU77709	-1.79059	0.00394863	TU14935	6.05788	6.39452e-06	TU47475	-0.742919	4.55866e-05				TU53173	-3.78455	0.00299444	TU78406	1.91062	0.0420795
TU29933	3.09696	0.0292043	TU454	-1.54268	0.00398391	TU47796	-2.47088	6.44562e-06	TU44500	-0.934446	4.58194e-05				TU1503	-4.73333	0.00300021	TU26770	1.64514	0.0422022
TU39306	-2.78682	0.0293743	TU77511	1.48709	0.00399388	TU76140	1.17691	6.44562e-06	TU19860	-5.82082	4.66223e-05				TU39572	-1.51305	0.00302419	TU35007	-2.4875	0.0422022
TU38922	-0.86829	0.0294426	TU80165	1.20257	0.00400848	TU11432	-5.04823	6.52097e-06	TU74278	-2.97601	4.67583e-05				TU7691	-4.66471	0.00305325	TU21951	-3.04752	0.0422022
TU81725	1.35967	0.0296443	TU52267	-1.75063	0.00402029	TU69574	6.30519	6.55001e-06	TU17428	-3.55905	4.67743e-05				TU46319	-2.3652	0.00307194	TU25351	0.814297	0.0422064
TU75074	-1.39264	0.0296607	TU28207	3.00979	0.00403601	TU66354	6.62754	6.55091e-06	TU13272	1.85379	4.67743e-05				TU79405	-4.86706	0.00308259	TU10580	1.9368	0.0422064
TU8413	-0.811418	0.0297602	TU7144	-1.90905	0.00403775	TU44132	-1.72739	6.59587e-06	TU32301	-3.86087	4.70492e-05				TU73541	-2.574	0.00310032	TU8879	0.872104	0.0422064
TU81513	0.889319	0.029933	TU79537	1.56647	0.00404759	TU79742	-2.03777	6.61917e-06	TU63021	-4.30067	4.71023e-05				TU76303	-3.31283	0.00311717	TU75043	-1.27619	0.0422064
TU68691	0.53594	0.0300019	TU15058	1.26269	0.00408567	TU78416	1.70652	6.62603e-06	TU7693	-4.47759	4.71419e-05				TU73914	1.36962	0.00314917	TU33062	-1.62215	0.0424296
TU16847	-1.14497	0.0300583	TU81956	2.48175	0.00408738	TU77496	2.05931	6.6302e-06	TU23081	3.43732	4.72566e-05				TU61384	-2.1823	0.00314917	TU77896	1.20757	0.0427261
TU72133	-1.7888	0.0300676	TU81717	2.22953	0.00410102	TU80209	-1.5353	6.63188e-06	TU58144	5.89058	4.73289e-05				TU80985	1.32848	0.0031568	TU31264	-1.29715	0.0427514
TU79538	0.883444	0.0303337	TU5790	-2.1795	0.0041159	TU52533	3.28725	6.68016e-06	TU59511	-4.83115	4.73289e-05				TU82101	-4.2275	0.00316802	TU75893	1.58258	0.0427714
TU66887	1.33269	0.0303337	TU11434	-1.75118	0.00412487	TU5704	-1.72825	6.7601e-06	TU76454	-4.83115	4.73289e-05				TU45132	3.13598	0.00318424	TU70502	-2.17655	0.0429065
TU32579	1.34609	0.03042	TU80460	-1.71424	0.00413295	TU75775	4.99824	6.84609e-06	TU66351	3.24409	4.74375e-05				TU73431	2.75403	0.00318464	TU68545	-2.92807	0.0429268
TU76638	1.90166	0.0305505	TU68696	-3.96339	0.00413295	TU60034	4.44065	6.85525e-06	TU42358	-1.8564	4.79364e-05				TU47499	-2.77248	0.00319935	TU80480	-1.02178	0.0429351
TU42723	1.82037	0.0305592	TU18962	3.22272	0.00413295	TU66916	-6.47508	7.05103e-06	TU51699	-2.20267	4.84262e-05				TU16706	-3.50738	0.00320851	TU75298	1.54268	0.0430336
TU59649	0.855292	0.0305592	TU7796	-1.57896	0.00414561	TU10254	-0.629136	7.08704e-06	TU64613	1.67659	4.89801e-05				TU68561	-1.89299	0.00323682	TU75286	1.4589	0.0433502
TU45768	1.442	0.0305592	TU75071	-1.6015	0.00417701	TU55221	1.2645	7.43292e-06	TU83339	3.26391	5.00694e-05				TU21813	-2.78757	0.00323978	TU14150	-1.27583	0.0433502
TU75965	1.79185	0.0305592	TU28211	2.41132	0.00418561	TU46739	-3.67752	7.43374e-06	TU30423	-4.05087	5.01391e-05				TU65824	-2.28972	0.00324346	TU73901	-1.3863	0.0433793
TU41430	1.29953	0.0305592	TU82245	-1.2545	0.00418561	TU39531	6.02335	7.43374e-06	TU62539	-4.49019	5.01391e-05				TU16528	1.16829	0.00324626	TU19847	1.22083	0.0434763
TU43551	-1.75063	0.0305592	TU69401	2.828	0.00419587	TU71029	-4.31201	7.43561e-06	TU19918	6.00169	5.04156e-05				TU39780	2.97452	0.00325138	TU32651	-2.25281	0.0434763
TU53241	1.12086	0.0306253	TU52680	0.704642	0.00419587	TU80701	6.02145	7.46457e-06	TU82351	-2.30577	5.05196e-05				TU75047	1.81924	0.00325883	TU59804	1.60803	0.0434775
TU65792	1.80385	0.0306521	TU29754	1.12722	0.00419587	TU72209	-3.60686	7.4978e-06	TU5677	-1.79242	5.05968e-05				TU13603	1.60967	0.00325883	TU17074	-2.29476	0.0435359
TU59562	0.537909	0.0306521	TU68405	-2.80776	0.00420991	TU64469	-2.88003	7.63809e-06	TU45631	-4.1293	5.08519e-05				TU66793	-4.84189	0.00327238	TU46317	-2.83847	0.0437519
TU17670	-2.77	0.0307363	TU12732	-3.68629	0.00423586	TU78461	-3.50742	7.66922e-06	TU33011	-2.35358	5.11763e-05				TU36978	-1.25482	0.00327238	TU39611	-1.8077	0.043788
TU76935	-0.930057	0.0308322	TU4172	-1.26315	0.00426252	TU79016	-3.11238	7.74299e-06	TU60413	-2.09594	5.17568e-05				TU26452	2.03783	0.00329887	TU74769	-2.45306	0.043826
TU55453	-2.66464	0.0308528	TU3674	-1.40371	0.00426636	TU60434	5.65009	7.74989e-06	TU43388	-4.09791	5.20815e-05				TU8980	1.97233	0.00329887	TU78428	-1.62541	0.0438716
TU10849	1.69242	0.0309753	TU55308	4.25534	0.00433971	TU60994	1.12573	7.75918e-06	TU84265	-5.66705	5.2696e-05				TU53983	0.776927	0.00330787	TU81297	1.67904	0.0438716
TU65568	-1.96267	0.0310912	TU81135	2.12697	0.00433971	TU30395	1.92552	7.7724e-06	TU64165	-3.82452	5.29143e-05				TU44760	2.15621	0.0033228	TU72921	3.02639	0.0438799
TU63394	2.02357	0.0310947	TU42626	-3.76447	0.00437028	TU7517	-1.64206	7.79091e-06	TU2728	1.73403	5.32307e-05				TU9460	1.47216	0.00333755	TU28875	-1.81659	0.0438957
TU77475	-2.88167	0.0311002	TU16638	-1.53102	0.00438052	TU15315	-6.41619	7.83258e-06	TU32827	-4.43545	5.37657e-05				TU46580	-4.64727	0.00334558	TU72549	-2.28956	0.0439493
TU53055	-1.62036	0.0312159	TU70459	-3.75455	0.00442977	TU84179	6.50471	7.83558e-06	TU1757	1.37077	5.44931e-05				TU62702	-1.23187	0.00335254	TU76871	0.644881	0.0439787
TU18141	-0.840486	0.0313286	TU29937	-3.08444	0.00444965	TU73109	-7.12437	7.85436e-06	TU40450	3.68383	5.48027e-05				TU57482	-2.13733	0.00335254	TU60966	-1.12532	0.0440016
TU69961	-1.04424	0.0314837	TU79912	-2.36272	0.00446639	TU72452	-6.07205	7.91202e-06	TU74925	-1.05854	5.49563e-05				TU61631	-3.81455	0.00336209	TU14941	1.09061	0.0441315
TU7779	1.35788	0.0314894	TU10194	-1.5697	0.00450915	TU59542	-6.37843	7.96807e-06	TU32802	-3.23781	5.49627e-05				TU19675	1.19953	0.00338672	TU54100	2.1974	0.0441315
TU15019	-1.59069	0.0314992	TU16253	-2.21868	0.00453375	TU32841	-4.20322	8.03515e-06	TU64109	-4.29134	5.50488e-05				TU20326	-0.938479	0.00343459	TU44067	-1.00258	0.0442342
TU70440	-2.01478	0.0316882	TU10485	-1.98722	0.00454554	TU43499	-6.72353	8.0595e-06	TU59652	-1.39223	5.5566e-05				TU58462	-2.24944	0.00343459	TU38030	-2.56202	0.0442342
TU83914	0.961487	0.0316882	TU57377	1.13219	0.00455284	TU77864	6.07654	8.12186e-06	TU69388	-2.05313	5.64098e-05				TU62618	-1.40259	0.00345733	TU37434	-0.926483	0.0442646
TU46775	-0.603597	0.0317463	TU29464	1.28117	0.00461484	TU73331	-1.79926	8.14787e-06	TU7780	2.03384	5.67445e-05				TU14257	-2.81055	0.00347132	TU82101	-2.8658	0.0443792
TU82241	-1.65075	0.0318371	TU76205	-1.05421	0.00464978	TU74438	2.62984	8.28368e-06	TU73419	2.52957	5.72136e-05				TU52687	2.19517	0.00347804	TU23081	2.1508	0.0443792
TU10666	3.0438	0.0319418	TU42497	1.06228	0.00465955	TU34002	-3.81409	8.29787e-06	TU35969	-5.63968	5.75612e-05				TU32400	4.38779	0.00350052	TU78147	1.39948	0.0446463
TU74925	-0.759665	0.0320595	TU73582	-0.854724	0.00465955	TU13778	3.97271	8.29787e-06	TU73984	-5.65799	5.75612e-05				TU5510	2.85895	0.00350444	TU80932	2.47165	0.0447782
TU53176	-1.65847	0.0321422	TU42358	-1.57345	0.00465955	TU73701	4.01731	8.35846e-06	TU53911	-2.22976	5.75786e-05				TU76204	-1.71691	0.00350444	TU15061	2.50317	0.0448536
TU81937	-0.901962	0.0321749	TU83735	-1.68576	0.00465955	TU40891	-1.80986	8.40832e-06	TU62933	1.63304	5.81869e-05				TU74758	-1.48645	0.00350522	TU81554	1.63276	0.0450961
TU13770	1.13322	0.0322363	TU39304	-3.01303	0.00468971	TU70440	-3.52178	8.5433e-06	TU21961	-5.63113	5.88889e-05				TU81956	3.15818	0.00350522	TU79375	-0.625822	0.045301
TU72385	-1.16466	0.032279	TU74784	-1.15991	0.00469036	TU32583	6.23781	8.63421e-06	TU76303	-3.62503	5.92881e-05				TU56882	-2.42941	0.00351089	TU67541	3.01058	0.0455721
TU60004	3.02818	0.0322829	TU52590	1.28008	0.00469066	TU78402	4.62651	8.66852e-06	TU43618	-1.37859	6.021e-05				TU50220	1.62049	0.00351869	TU65401	-2.00638	0.0456652
TU46587	3.02818	0.0322829	TU31013	1.20894	0.00469092	TU12701	-3.46784	8.78231e-06	TU9008	-5.9333	6.021e-05				TU79161	2.96829	0.00352067	TU50964	2.64161	0.0457233
TU12732	-2.7944	0.0323348	TU76393	-1.13355	0.00471787	TU31788	-1.89867	8.81614e-06	TU80226	-1.77804	6.021e-05				TU53933	-2.36244	0.00352354	TU52713	1.93436	0.0457356
TU70178	-1.05985	0.0324503	TU39904	-2.42226	0.00474298	TU81346	-6.54499	8.81685e-06	TU18367	-5.2613	6.021e-05				TU47715	-1.81232	0.00353255	TU73434	1.84854	0.0458263
TU72525	1.9562	0.0325523	TU685	-2.37274	0.00475908	TU41014	4.04043	8.8216e-06	TU1392	-3.04035	6.03816e-05				TU78359	-2.05428	0.00354397	TU56355	-1.04716	0.0459714
TU47359	0.930317	0.0327653	TU75751	2.21613	0.00476364	TU889	1.40962	9.1019e-06	TU74715	-1.23341	6.06924e-05				TU3678	-1.65063	0.00356679	TU16840	1.65873	0.0459788
TU5371	-2.64349	0.0328565	TU53661	4.36374	0.00477213	TU10682	4.54686	9.10789e-06	TU30094	4.27699	6.14227e-05				TU4035	1.41439	0.00358575	TU25492	-3.02548	0.0459788
TU61009	1.02989	0.0328743	TU43955	2.52021	0.00477941	TU67576	1.15764	9.13267e-06	TU28099	-2.17286	6.14227e-05				TU81958	1.41902	0.00361425	TU28327	-1.04537	0.0463853
TU58701	1.05477	0.0328743	TU73697	2.32913	0.00479	TU39611	-3.27014	9.30874e-06	TU59649	1.06327	6.15635e-05				TU11292	-1.28329	0.0036246	TU82117	-3.0214	0.0463853
[truncated: 3,272 more rows]
