# Supplementary material for: Long non-coding RNAs and mRNAs profiling during spleen development in pig
Source: PLoS One. 2018 Mar 14;13(3):e0193552. doi: 10.1371/journal.pone.0193552 (PMC5851557; doi:10.1371/journal.pone.0193552)
Supplement: S13 Table — (XLSX) [file pone.0193552.s017.xlsx]

## Sheet: sup_table6
S13 Table: Functional categories of genes specific differentially expressed in E55d.
Category	Term ID	Term discription	Count	Fold Enrichment	P values (Benjamini corrected)	Genes list
GO-MF	GO:0005515	protein binding	678	1.15091	3.1306e-05	LRRC8B, ZFPM2, PIK3C3, UBLCP1, SMCO3, IKBKE, PHF12, MMP15, METTL9, JUNB, GPN1, ACAD9, TAP2, GOLGA7, STX17, BOLA1, NPC1L1, PDIA2, MX2, SLC22A3, PTPRC, NEURL1B, C1QA, ITM2B, ROBO2, NID2, CD300A, NCAPG2, TRIM36, PPP1CC, IGF2BP2, FAP, ZNF239, PLAUR, ATXN10, SMARCE1, SELENOS, MELTF, PAXIP1, SYNJ2, HNRNPL, FKBP2, CD14, GNA14, PCK2, APP, RNF19B, PYCARD, LMNB1, E2F1, LMF2, CFH, SCN8A, PLK1, MSMB, ERBB2, …
GO-BP	GO:0006954	inflammatory response	56	2.16127	0.000342167	THEMIS2, TPST1, C3AR1, TRIL, TNFRSF11B, CD27, IL18RAP, CD40, TLR2, ITGB2, IRAK2, PLA2G2D, SPP1, TNFRSF4, PSTPIP1, RELT, CCR7, IL15, VNN1, NRROS, CCL23, CCL21, ADGRE2, CCL15, IKBKB, C5AR1, CXCL12, CCL17, LIPA, SDC1, CEBPB, CD14, CCL19, CXCR6, ANXA1, CCR1, MYD88, PYCARD, CSF1R, AIF1, IL1B, TNF, TNFRSF18, GSDMD, PIK3CD, ADGRE5, BLNK, CCL15-CCL14, C3, POLB, CHST1, LYZ, CXCR4, APOL3, CCR4, TLR4, TLR1
GO-BP	GO:0006955	immune response	59	2.04989	0.000469789	ATP6V0A2, MARCH1, IRF8, IKBKE, ICOS, TNFSF13, CXCL14, TNFRSF11B, PTGER4, IL18RAP, CD27, CD40, CD86, TLR2, IGSF6, TNFRSF4, S1PR4, IL16, ITGAD, RELT, OTUD7A, GPR65, CCR7, OAS1, IL15, GBP6, NRROS, CCL23, RFX1, CCL21, CD36, CCL15, RGS1, C5AR1, CXCL12, TINAGL1, GBP2, CEBPB, CCL19, VAV1, CCR1, GZMH, C1QC, IL1B, TNFSF11, HLA-E, CMKLR1, CTSS, TNF, TNFRSF18, PKHD1L1, ADGRE5, CCL15-CCL14, C3, IL7R, CCR4, T…
GO-BP	GO:0007155	cell adhesion	60	1.91205	0.00253354	RGMB, THEMIS2, COL6A2, CNTNAP2, SIRPG, LRRN2, JUP, SIGLEC5, THY1, FN1, ITGB2, AC018755.2, SPP1, ADAM9, SIGLEC14, ITGA3, PARVG, VWF, EDIL3, ITGAD, EPHA3, PSTPIP1, DSC2, ROBO2, NID2, CD300A, CD34, B4GALT1, S1PR1, FAP, ATP1B1, VCAM1, SIRPA, VCL, ADGRE2, CX3CR1, CD36, APLP1, EFS, CXCL12, IGFBP7, TINAGL1, NECTIN2, PLXNC1, FERMT1, SLAMF7, CCR1, BCAM, APP, LAMA1, CD72, ITGA11, PRKD2, ADGRE5, CLDN10, NCA…
KEGG-PATHWAY	hsa04062	Chemokine signaling pathway	33	2.24536	0.00511757	NFKBIA, CCL15, GRK3, IKBKB, CXCL12, CCL17, GRB2, CXCL14, CCL19, CRKL, CXCR6, PRKACA, VAV1, CCR1, STAT1, GNG11, STAT3, PRKACB, MAPK1, PLCB2, CXCL16, RASGRP2, GNAI2, PIK3CD, CCL15-CCL14, RAP1B, CCR7, CXCR4, ADCY7, CCL23, CCR4, DOCK2, CCL21, CX3CR1
KEGG-PATHWAY	hsa05134	Legionellosis	15	3.51547	0.00715864	NFKBIA, SAR1A, TNF, BCL2L13, CYCS, SEC22B, CD14, C3, TLR2, SAR1B, ITGB2, MYD88, PYCARD, TLR4, IL1B
KEGG-PATHWAY	hsa04142	Lysosome	23	2.40562	0.0113501	ACP2, CTSH, ATP6V0A2, CTSB, CTSS, HEXA, LIPA, GNS, AP3S2, HEXB, CTSZ, ATP6V0D1, GALC, TCIRG1, LAPTM5, ACP5, PPT1, LGMN, CTSA, CD63, MANBA, MAN2B1, AP3B1
KEGG-PATHWAY	hsa04145	Phagosome	27	2.23335	0.0127093	CD36, STX7, ATP6V0A2, PIK3C3, CD14, MRC2, ATP6V0D1, TAP2, TLR2, TUBB, ITGB2, ATP6V1G3, CD209, SEC61A1, CANX, TUBA3D, MRC1, HLA-E, CTSS, TUBA3C, SEC22B, SEC61A2, C3, TCIRG1, CLEC4M, TLR4, NCF4
GO-BP	GO:0051603	proteolysis involved in cellular protein catabolic process	14	4.26626	0.0133276	CTSH, FAP, PSMB1, CTSB, LGMN, CTSS, CTSA, ADAMTS12, TINAGL1, PSMB9, CTSZ, PSMA6, PSMA3, DNAJC3
GO-BP	GO:0006935	chemotaxis	23	2.75758	0.0192755	FES, CCL15, CMKLR1, C5AR1, CCL17, CXCL12, PLAU, NCKAP1L, C3AR1, CXCL14, CCL15-CCL14, CXCR6, CCR7, S1PR1, CCR1, CCL23, CXCR4, PLAUR, CMTM6, MAPK1, CCR4, DOCK2, CXCL16, CX3CR1
KEGG-PATHWAY	hsa05133	Pertussis	16	2.69988	0.0288357	GNAI2, C2, TNF, IRF8, C4BPA, C1QA, CD14, C3, IRF1, ITGB2, MYD88, C1QC, MAPK1, PYCARD, TLR4, IL1B
GO-BP	GO:0033209	tumor necrosis factor-mediated signaling pathway	22	2.7271	0.0297212	IKBKB, TNFRSF4, TNF, TNFRSF18, PSMC2, PYDC1, RELT, PSMB9, PSMA3, TNFSF13, TNFRSF11B, KRT8, CD27, STAT1, TRADD, PSMD13, CD40, PSMB1, PYCARD, TXNDC17, PSMA6, TNFSF11
KEGG-PATHWAY	hsa05152	Tuberculosis	28	2.00203	0.0343235	ATP6V0A2, PIK3C3, CYCS, CEBPB, CD14, MRC2, ATP6V0D1, STAT1, TLR2, ITGB2, CD209, MYD88, MAPK1, IRAK2, FCER1G, IL1B, MRC1, IL10RA, CTSS, TNF, C3, IFNGR1, TCIRG1, TRADD, CLEC4M, TLR4, RFXAP, TLR1
KEGG-PATHWAY	hsa04380	Osteoclast differentiation	22	2.12538	0.0441842	NFKBIA, SIRPB1, IKBKB, TNF, PIK3CD, GAB2, SIRPG, SPI1, GRB2, JUNB, BLNK, TNFRSF11B, IFNGR1, SQSTM1, STAT1, ACP5, MAPK1, CSF1R, NCF4, SIRPA, IL1B, TNFSF11
KEGG-PATHWAY	hsa05142	Chagas disease (American trypanosomiasis)	19	2.31209	0.0449098	NFKBIA, GNAS, IKBKB, GNAI2, TNF, PPP2R2C, PIK3CD, C1QA, GNA14, C3, IFNGR1, CD3E, TLR2, MYD88, C1QC, MAPK1, TLR4, PLCB2, IL1B
