# Supplementary material for: Long non-coding RNAs and mRNAs profiling during spleen development in pig
Source: PLoS One. 2018 Mar 14;13(3):e0193552. doi: 10.1371/journal.pone.0193552 (PMC5851557; doi:10.1371/journal.pone.0193552)
Supplement: S14 Table — (XLSX) [file pone.0193552.s018.xlsx]

## Sheet: sup_table7
S14 Table: Functional categories of genes differentially expressed in E55d and B0d.
I. E55d
Category	Term ID	Term discription	Count	Fold Enrichment	P values (Benjamini corrected)	Genes list
GO-BP	GO:0006955	immune response	82	2.5005	6.83105e-11	ATP6V0A2, MARCH1, IRF8, IKBKE, ICOS, JCHAIN, TNFSF13, CXCL14, TNFSF10, TNFRSF11B, CXCL9, PTGER4, CD27, IL18RAP, IL1R2, CD86, CD40, TLR2, CNR2, IGSF6, PXDN, TNFRSF4, S1PR4, IL16, ITGAD, HLA-DQB1, RELT, CD96, GPR65, OTUD7A, OAS1, CCR7, IL15, GBP6, CCL23, NRROS, CCL5, CCL21, RFX1, CST7, HLA-DRA, CD36, CCL15, HLA-DQA2, RGS1, C5AR1, CXCL12, SLC11A1, TINAGL1, GBP2, CEBPB, HLA-DMB, CCL19, B2M, VAV1, CCR…
GO-MF	GO:0005515	protein binding	778	1.158	5.72554e-07	NTN4, LRRC8B, UBE2L6, ZFPM2, PIK3C3, UBLCP1, SMCO3, IKBKE, DPM1, MMP15, PHF12, JUNB, PLN, PSMB8, GPN1, ACAD9, TAP2, STAT2, GOLGA7, STX17, PDIA2, MX2, NEURL1B, C1QA, ROBO2, NID2, UBD, TRIM36, ZNF239, PLAUR, MAGEL2, SELENOS, PAXIP1, GNA14, APP, E2F1, PLK1, ERBB2, CEBPA, RUFY1, CASKIN1, ARHGEF16, DCAF7, CXCR4, FLNC, DNAJB9, BTG1, SP2, PLXND1, STX7, NAPA, NOL4L, THEMIS2, COL6A2, PYDC1, MS4A1, MRFAP1,…
KEGG-PATHWAY	hsa04145	Phagosome	38	2.69421	6.942e-06	CD36, HLA-DRA, STX7, HLA-DQA2, ATP6V0A2, PIK3C3, MARCO, HLA-DMB, CD14, MRC2, ATP6V0D1, TAP2, TLR2, TUBB, ITGB2, ATP6V1G3, CD209, SEC61A1, CANX, ATP6V1F, TUBA3D, LAMP1, MRC1, HLA-E, CTSS, TUBA3C, HLA-DQB1, HLA-DQA1, SEC22B, SEC61A2, C3, TCIRG1, HLA-DMA, CLEC4M, TLR4, NCF4, CORO1A, TAP1
GO-BP	GO:0051603	proteolysis involved in cellular protein catabolic process	19	5.08168	1.08495e-05	SCPEP1, CTSH, CTSB, CTSS, ADAMTS7, CTSZ, PSMB9, TINAGL1, PSMA3, DNAJC3, PSMB8, FAP, PSMB1, LGMN, CTSA, CTSC, CTSW, ADAMTS12, PSMA6
GO-BP	GO:0006954	inflammatory response	64	2.16788	1.47374e-05	GBP5, THEMIS2, TPST1, C3AR1, TNFRSF11B, TRIL, CXCL9, XCL2, CD27, IL18RAP, CD40, TLR2, ITGB2, IRAK2, PLA2G2D, SPP1, CNR2, TNFRSF4, PSTPIP1, RELT, CCR7, IL15, VNN1, NRROS, CCL23, KLRG1, CCL5, CCL21, ADGRE2, CCL15, IKBKB, C5AR1, CCL17, CXCL12, SLC11A1, LIPA, SDC1, CEBPB, CD14, CCL19, CXCR6, ANXA1, CCR1, MYD88, PYCARD, CSF1R, AIF1, IL1B, ZAP70, TNF, TNFRSF18, GSDMD, PIK3CD, ADGRE5, BLNK, CCL15-CCL14,…
GO-BP	GO:0050852	T cell receptor signaling pathway	34	2.94925	2.88877e-05	NFKBIA, HLA-DRA, HLA-DQA2, TRAT1, IKBKB, THEMIS2, PSMC2, PDE4B, PSMB9, PSMB8, THY1, CD3E, PSMB1, SKAP1, MAPK1, GRAP2, CD28, PSEN1, ZAP70, CD3G, TXK, PTPRC, HLA-DQB1, PIK3CD, SHB, HLA-DQB2, HLA-DQA1, PRKD2, PSMA3, SPPL3, PSMD13, PSMA6, CD247, CD3D
GO-BP	GO:0007155	cell adhesion	71	1.98582	3.28593e-05	RGMB, THEMIS2, COL6A2, COL5A1, CNTNAP2, SIRPG, LRRN2, JUP, SIGLEC5, THY1, FN1, ITGB2, AC018755.2, ADAM9, SPP1, SIGLEC14, ITGA3, PARVG, VWF, EDIL3, ITGAD, EPHA3, PSTPIP1, DSC2, SIGLEC6, ROBO2, CD96, NID2, CD300A, CD34, B4GALT1, S1PR1, FAP, LPXN, ATP1B1, VCAM1, SIRPA, VCL, ADGRE2, CX3CR1, CD36, APLP1, COL6A1, EFS, CXCL12, IGFBP7, TINAGL1, NECTIN2, PLXNC1, FERMT1, SLAMF7, CCR1, BCAM, APP, LAMA1, CD7…
GO-BP	GO:0031295	T cell costimulation	23	3.78554	5.00376e-05	HLA-DRA, PTPN6, HLA-DQA2, CD3G, DPP4, ICOS, HLA-DQB1, HLA-DQB2, KLRK1, HLA-DQA1, GRB2, CCL19, CD5, CD3E, VAV1, MAP3K8, CD86, CD247, CCL21, CD3D, GRAP2, CD80, CD28
KEGG-PATHWAY	hsa05323	Rheumatoid arthritis	25	3.08174	6.73615e-05	HLA-DRA, HLA-DQA2, ATP6V0A2, CXCL12, TNF, HLA-DQB1, HLA-DQA1, TNFSF13, HLA-DMB, ATP6V0D1, IL15, TCIRG1, ACP5, CD86, TLR2, HLA-DMA, ITGB2, ATP6V1G3, TLR4, CCL5, IL1B, TNFSF11, ATP6V1F, CD80, CD28
KEGG-PATHWAY	hsa04142	Lysosome	30	2.68952	7.04727e-05	ATP6V0A2, SLC11A1, HEXA, LIPA, AP3S2, GM2A, ATP6V0D1, LAPTM5, PPT1, ACP5, CD63, CTSC, CTSW, MAN2B1, DNASE2, AP3B1, LAMP1, ACP2, CTSH, CTSB, CTSS, GNS, HEXB, CTSZ, GALC, PSAP, TCIRG1, LGMN, CTSA, MANBA
KEGG-PATHWAY	hsa05340	Primary immunodeficiency	15	4.78576	9.26934e-05	ZAP70, PTPRC, CD19, CD8A, CD79A, ICOS, BTK, BLNK, IL7R, CD3E, TAP2, CD40, RFXAP, CD3D, TAP1
KEGG-PATHWAY	hsa04062	Chemokine signaling pathway	38	2.2162	0.000248475	NFKBIA, CCL15, GRK3, IKBKB, CXCL12, CCL17, GRB2, CXCL14, CRKL, CXCL9, CCL19, CXCR6, PRKACA, VAV1, XCL1, CCR1, XCL2, STAT1, STAT2, GNG11, STAT3, PRKACB, MAPK1, PLCB2, CXCL16, RASGRP2, GNAI2, PIK3CD, CCL15-CCL14, RAP1B, CCR7, CXCR4, ADCY7, CCL23, CCR4, DOCK2, CCL5, CCL21, CX3CR1
KEGG-PATHWAY	hsa05152	Tuberculosis	36	2.20632	0.000431663	HLA-DRA, HLA-DQA2, ATP6V0A2, PIK3C3, CYCS, CEBPB, HLA-DMB, CD14, MRC2, ATP6V0D1, STAT1, TLR2, ITGB2, CD209, MYD88, MAPK1, IRAK2, FCER1G, IL1B, LAMP1, MRC1, IL10RA, CTSS, TNF, HLA-DQB1, HLA-DQA1, C3, IFNGR1, TCIRG1, TRADD, HLA-DMA, CLEC4M, TLR4, RFXAP, CORO1A, TLR1
GO-BP	GO:0002250	adaptive immune response	31	2.68902	0.000618837	TRAT1, CD79A, UNC93B1, TFEB, JCHAIN, LAT2, SLAMF7, ANXA1, TEC, TAP2, CD86, RNF19B, SKAP1, CD209, CD1A, EIF2AK4, CTSH, ZAP70, HLA-E, TXK, CD244, CTSS, PIK3CD, KLRK1, ERAP2, PRKD2, BTK, CLEC4M, SIT1, TAP1, EOMES
KEGG-PATHWAY	hsa05332	Graft-versus-host disease	13	4.27335	0.000770849	PRF1, HLA-DRA, HLA-DQA2, HLA-E, CD86, HLA-DMA, TNF, HLA-DQB1, HLA-DQA1, IL1B, HLA-DMB, CD80, CD28
KEGG-PATHWAY	hsa04672	Intestinal immune network for IgA production	15	3.46204	0.00146488	HLA-DRA, HLA-DQA2, CXCL12, HLA-DQB1, ICOS, HLA-DQA1, TNFSF13, HLA-DMB, IL15, CD40, CD86, HLA-DMA, CXCR4, CD80, CD28
KEGG-PATHWAY	hsa04514	Cell adhesion molecules (CAMs)	29	2.21538	0.0015214	HLA-DRA, HLA-DQA2, ICOS, SDC1, CNTNAP2, NECTIN2, HLA-DMB, CD40, CD86, ITGB2, SDC3, CD80, CD28, HLA-E, MPZL1, PTPRC, CD8A, HLA-DQB1, HLA-DQA1, CD34, CLDN10, NLGN2, NCAM2, CLDN6, SDC4, HLA-DMA, VCAM1, CD2, CDH2
KEGG-PATHWAY	hsa05330	Allograft rejection	13	3.81136	0.00153451	HLA-DRA, HLA-E, HLA-DQA2, TNF, HLA-DQB1, HLA-DQA1, HLA-DMB, PRF1, CD40, CD86, HLA-DMA, CD80, CD28
KEGG-PATHWAY	hsa05140	Leishmaniasis	19	2.90291	0.00160923	NFKBIA, HLA-DRA, PTPN6, HLA-DQA2, TNF, HLA-DQB1, HLA-DQA1, HLA-DMB, C3, IFNGR1, STAT1, TLR2, HLA-DMA, ITGB2, MYD88, MAPK1, TLR4, NCF4, IL1B
KEGG-PATHWAY	hsa04640	Hematopoietic cell lineage	21	2.68003	0.00162538	ITGA3, CD36, HLA-DRA, CD1A, CD3G, CD19, TNF, CD8A, MS4A1, CD14, CD34, IL7R, CD5, CD3E, IL1R2, CD33, CSF1R, CD1D, IL1B, CD3D, CD2
KEGG-PATHWAY	hsa05150	Staphylococcus aureus infection	16	3.21414	0.00163304	HLA-DRA, HLA-DQA2, C5AR1, C2, CFD, HLA-DQB1, HLA-DQA1, C1QA, C3AR1, HLA-DMB, C3, HLA-DMA, ITGB2, MASP2, C1QC, CFH
KEGG-PATHWAY	hsa05134	Legionellosis	16	3.21414	0.00163304	NFKBIA, SAR1A, CASP1, TNF, BCL2L13, CYCS, SEC22B, CD14, C3, TLR2, SAR1B, ITGB2, MYD88, PYCARD, TLR4, IL1B
KEGG-PATHWAY	hsa05168	Herpes simplex infection	35	2.0747	0.00169007	NFKBIA, HLA-DRA, HLA-DQA2, IKBKB, IKBKE, PILRA, CYCS, NECTIN2, HLA-DMB, STAT1, TAP2, STAT2, TLR2, MYD88, SKP2, GTF2IRD1, IL1B, RNASEL, EIF2AK4, HLA-E, TNF, DDX58, HLA-DQB1, HLA-DQA1, C3, OAS1, PPP1CC, IFNGR1, IL15, HLA-DMA, USP7, IFIT1, CCL5, TAF4B, TAP1
KEGG-PATHWAY	hsa05142	Chagas disease (American trypanosomiasis)	23	2.39902	0.00285396	NFKBIA, GNAS, IKBKB, CD3G, GNAI2, TNF, PPP2R2C, PIK3CD, C1QA, GNA14, C3, IFNGR1, CD3E, TLR2, MAPK1, MYD88, C1QC, TLR4, CCL5, PLCB2, CD247, CD3D, IL1B
GO-BP	GO:0006928	movement of cell or subcellular component	21	3.13484	0.00394496	ADRA2A, ARPC1B, ARHGDIB, ARPC2, TPM3, ACTR2, ARPC3, ADGRE5, LYVE1, ACTR3, MYLIP, ARPC5, VNN1, TUBB, PLAUR, STAT3, CORO1A, CAPZA1, PALM, VCL, ABI3
KEGG-PATHWAY	hsa04940	Type I diabetes mellitus	13	3.35763	0.00455113	PRF1, HLA-DRA, HLA-DQA2, HLA-E, CD86, HLA-DMA, TNF, HLA-DQB1, HLA-DQA1, IL1B, HLA-DMB, CD80, CD28
KEGG-PATHWAY	hsa05166	HTLV-I infection	42	1.7797	0.00476542	NFKBIA, HLA-DRA, HLA-DQA2, MYC, SLC25A4, IKBKB, WNT11, HLA-DMB, FZD4, CD3E, CDC26, PRKACA, IL1R2, CD40, ITGB2, PRKACB, ATF4, CANX, E2F1, CDK4, MYBL2, HLA-E, CD3G, POLD1, ATF3, TNF, HLA-DQB1, PIK3CD, WNT2, HLA-DQA1, TP53INP1, SLC2A1, SPI1, WNT2B, POLB, IL15, HLA-DMA, ADCY7, CREM, VCAM1, CD3D, RB1
KEGG-PATHWAY	hsa05416	Viral myocarditis	15	2.85466	0.00768262	HLA-DRA, HLA-E, HLA-DQA2, CXADR, CYCS, HLA-DQB1, HLA-DQA1, HLA-DMB, PRF1, CD40, CD86, HLA-DMA, ITGB2, CD80, CD28
GO-BP	GO:0006935	chemotaxis	25	2.63072	0.00955394	CCL15, C5AR1, CXCL12, CCL17, PLAU, C3AR1, CXCL14, CXCL9, CXCR6, CCR1, CMTM6, MAPK1, CXCL16, FES, CMKLR1, NCKAP1L, CCL15-CCL14, CCR7, S1PR1, CXCR4, CCL23, PLAUR, CCR4, DOCK2, CCL5, CX3CR1
GO-BP	GO:0060333	interferon-gamma-mediated signaling pathway	18	3.25468	0.0100123	HLA-DRA, HLA-DQA2, HLA-E, TRIM5, IRF8, HLA-DQB1, HLA-DQB2, HLA-DQA1, GBP2, OAS1, IFNGR1, B2M, IRF1, STAT1, IRF5, VCAM1, IRF6, TRIM21
KEGG-PATHWAY	hsa04064	NF-kappa B signaling pathway	19	2.36904	0.0109906	NFKBIA, ZAP70, IKBKB, CXCL12, PLAU, TNF, DDX58, CD14, BTK, BLNK, CCL19, TRADD, CD40, MYD88, TLR4, VCAM1, CCL21, IL1B, TNFSF11
KEGG-PATHWAY	hsa04380	Osteoclast differentiation	25	2.07018	0.0110774	NFKBIA, SIRPB1, IKBKB, TNF, PIK3CD, GAB2, SIRPG, SPI1, GRB2, JUNB, BTK, BLNK, TNFRSF11B, IFNGR1, SQSTM1, TEC, STAT1, ACP5, STAT2, MAPK1, CSF1R, NCF4, SIRPA, IL1B, TNFSF11
GO-BP	GO:0007165	signal transduction	129	1.42644	0.0115743	GFRA3, GRK3, MET, OR51E1, UNC5C, LRRN2, JUP, CXCL9, CAP1, MAPK6, SH3BP5, GNG11, STAT3, TENM3, ULK1, CDK4, MRC1, GNAI2, ACVRL1, IL17RD, CD300A, CD300C, CD34, GABRA5, IL15, ITPK1, PLAUR, CCL23, ATF6B, BCL11A, SIT1, CCL15, DOK1, CXCL12, PLAU, AIP, PPP2R5D, SAV1, SPARC, TEX2, GNA14, ARHGAP30, ANXA1, SKAP2, CRABP2, HDGF, CD83, BCAM, CSF1R, PYCARD, GRN, CD72, SH2B2, ERBB2, SIRPB1, RASGRP2, CASP1, CASKI…
KEGG-PATHWAY	hsa05145	Toxoplasmosis	23	2.11439	0.0123025	NFKBIA, HLA-DRA, HLA-DQA2, IKBKB, GNAI2, IL10RA, TNF, HLA-DQB1, CYCS, PIK3CD, HLA-DQA1, HLA-DMB, IFNGR1, LAMC1, STAT1, CD40, TLR2, HLA-DMA, STAT3, MYD88, MAPK1, LAMA1, TLR4
KEGG-PATHWAY	hsa04660	T cell receptor signaling pathway	21	2.21167	0.0127911	NFKBIA, PTPN6, ZAP70, IKBKB, CD3G, PTPRC, TNF, CD8A, ICOS, PIK3CD, GRB2, CD3E, VAV1, TEC, MAP3K8, MAPK1, CD247, CD3D, GRAP2, CDK4, CD28
KEGG-PATHWAY	hsa05133	Pertussis	17	2.45882	0.0130273	GNAI2, CASP1, C2, TNF, IRF8, C4BPA, C1QA, CD14, C3, IRF1, ITGB2, MYD88, C1QC, MAPK1, PYCARD, TLR4, IL1B
GO-BP	GO:0007166	cell surface receptor signaling pathway	42	1.96786	0.0138984	CD36, DOK1, CDA, ADGRA3, MET, CD19, MARCO, ADGRA2, TNFSF10, TSPAN18, CD14, ANXA1, CD3E, CCR1, IL18RAP, CD27, TSPAN13, MYD88, LAMA1, TSPAN9, ERBB2, CD28, SEMA6A, SIRPB1, IGSF6, CD3G, TSPAN33, PTPRC, CD8A, ADGRL3, CD53, ADGRE5, IL7R, CLEC2D, MERTK, KLRG1, CD247, TSPAN31, PRLR, CD3D, CD2, ADGRE2
KEGG-PATHWAY	hsa04612	Antigen processing and presentation	17	2.42646	0.0144896	HLA-DRA, HLA-E, HLA-DQA2, CTSB, CTSS, TNF, CD8A, HLA-DQB1, HLA-DQA1, HLA-DMB, B2M, TAP2, HLA-DMA, LGMN, CANX, RFXAP, TAP1
KEGG-PATHWAY	hsa05146	Amoebiasis	21	2.14908	0.0155542	GNAS, TNF, COL5A1, PIK3CD, CD14, GNA14, SERPINB10, PRKACA, LAMC1, ACTN4, FN1, IL1R2, TLR2, COL27A1, ITGB2, PRKACB, LAMA1, TLR4, PLCB2, IL1B, VCL
KEGG-PATHWAY	hsa04620	Toll-like receptor signaling pathway	21	2.14908	0.0155542	NFKBIA, IKBKB, TNF, IKBKE, PIK3CD, CD14, CXCL9, MAP3K8, STAT1, CD40, CD86, TLR2, MYD88, MAPK1, IRF5, TLR4, CCL5, SPP1, IL1B, TLR1, CD80
KEGG-PATHWAY	hsa05321	Inflammatory bowel disease (IBD)	15	2.54244	0.0180013	STAT6, HLA-DRA, HLA-DQA2, TNF, HLA-DQB1, HLA-DQA1, HLA-DMB, IFNGR1, STAT1, IL18RAP, TLR2, HLA-DMA, STAT3, TLR4, IL1B
GO-BP	GO:0032496	response to lipopolysaccharide	29	2.27012	0.0211418	C5AR1, SLC11A1, SPARC, JUNB, CXCL9, TNFRSF11B, PCK2, PTGER4, CD27, DUSP10, CD40, ACP5, TLR2, S100A14, TJP1, ADM, CNR2, TNFRSF4, ABCC8, CASP1, IL10RA, TNFRSF18, RELT, CD96, CCR7, VCAM1, TLR4, CSF2RB, DCN
KEGG-PATHWAY	hsa05162	Measles	24	1.95748	0.0220637	NFKBIA, DOK1, EIF2AK4, CD3G, DDX58, IKBKE, PIK3CD, TNFSF10, OAS1, IFNGR1, CD3E, STAT1, CDK6, STAT2, TLR2, STAT3, CLEC4M, MYD88, CD209, TLR4, CD3D, IL1B, CDK4, CD28
KEGG-PATHWAY	hsa05110	Vibrio cholerae infection	13	2.66076	0.0257842	TCIRG1, ATP6V0A2, GNAS, ATP6V1G3, PRKACB, KDELR3, SEC61A1, KDELR1, TJP1, ATP6V1F, ATP6V0D1, SEC61A2, PRKACA
GO-MF	GO:0004872	receptor activity	35	2.10902	0.0291702	CEL, SELENOS, ROBO4, LRRN2, AOC1, TNFRSF11B, IL18RAP, CD86, CD40, TLR2, ITGB2, MRC1, CMKLR1, PAQR4, NR2C2, IL10RA, CD244, KLRK1, PKHD1L1, LYVE1, GABRA5, CD5, NLGN2, CD33, MED1, FOLR1, PLAUR, CLEC4M, TREML2, KLRG1, TLR4, CSF2RB, CD1D, TLR1, CD2
GO-BP	GO:0033209	tumor necrosis factor-mediated signaling pathway	23	2.50231	0.0308166	IKBKB, TNFRSF4, TNF, TNFRSF18, PSMC2, PYDC1, RELT, PSMB9, PSMA3, TNFSF13, TNFRSF11B, PSMB8, KRT8, CD27, TRADD, STAT1, PSMD13, CD40, PSMB1, PYCARD, TXNDC17, PSMA6, TNFSF11
GO-BP	GO:0050776	regulation of immune response	30	2.16369	0.0322729	CXADR, CD19, NECTIN2, SLAMF7, B2M, CD3E, IRF1, HCST, CD40, ITGB2, CD1A, HLA-E, CLEC2B, CD3G, CD8A, KLRK1, CD96, CD300A, CD34, CD300C, C3, CLEC2D, CD33, TREML2, CD300LG, CD300LF, VCAM1, CD247, CD1D, CD3D
KEGG-PATHWAY	hsa04060	Cytokine-cytokine receptor interaction	35	1.65074	0.0326021	MET, CXCL12, TNFSF13, TNFSF10, CXCL14, CCL19, TNFRSF11B, CXCL9, CXCR6, CCR1, IL18RAP, CD27, IL1R2, CD40, CSF1R, CXCL16, IL1B, TNFSF11, TNFRSF4, IL10RA, TNF, TNFRSF18, RELT, IL7R, IFNGR1, CCR7, IL15, BMP7, CXCR4, CCR4, CCL5, CSF2RB, PRLR, CCL21, CX3CR1
KEGG-PATHWAY	hsa04261	Adrenergic signaling in cardiomyocytes	25	1.85749	0.0330321	PPP2R5D, PLN, PRKACA, PRKACB, MAPK1, ATF4, ATP2B4, PLCB2, ADRA1A, GNAS, GNAI2, TPM3, PPP2R2C, PIK3CD, PPP2R5B, CACNG4, ADRA1D, PPP1CC, ADRB1, ADCY7, ATF6B, CREB3L1, CREM, ATP1B1, TPM2
KEGG-PATHWAY	hsa05144	Malaria	12	2.65659	0.0370238	CD36, CD40, TLR2, MET, ITGB2, TNF, MYD88, KLRK1, TLR4, VCAM1, SDC1, IL1B
KEGG-PATHWAY	hsa05310	Asthma	9	3.25432	0.0386086	HLA-DRA, HLA-DQA2, CD40, HLA-DMA, TNF, FCER1G, HLA-DQB1, HLA-DQA1, HLA-DMB
KEGG-PATHWAY	hsa05205	Proteoglycans in cancer	31	1.6814	0.0390148	MYC, MET, WNT11, PLAU, SDC1, GAB1, GRB2, FZD4, PRKACA, LUM, MMP2, FN1, TLR2, STAT3, PRKACB, MAPK1, CD63, SMO, ERBB2, NANOG, PTPN6, TNF, PIK3CD, WNT2, PPP1CC, WNT2B, SDC4, PLAUR, FLNC, TLR4, DCN
KEGG-PATHWAY	hsa05164	Influenza A	28	1.74561	0.0394379	HLA-DRA, NFKBIA, HLA-DQA2, IKBKB, IKBKE, CYCS, HLA-DMB, TNFSF10, STAT1, STAT2, MYD88, MAPK1, PYCARD, IL1B, RNASEL, EIF2AK4, CASP1, TNF, DDX58, PIK3CD, HLA-DQB1, HLA-DQA1, DNAJC3, OAS1, IFNGR1, HLA-DMA, CCL5, TLR4
GO-MF	GO:0005518	collagen binding	15	3.26898	0.0405009	ITGA3, VWF, CTSB, CTSS, SPARC, NID2, MRC2, P3H1, LUM, FN1, PCOLCE, NID1, ADAM9, DCN, ITGA11
GO-BP	GO:0042102	positive regulation of T cell proliferation	15	3.20948	0.0428051	DHPS, PTPRC, NCKAP1L, HLA-DMB, CCL19, ANXA1, CD3E, IL15, CORO1A, VCAM1, CCL5, AIF1, IL1B, CD1D, CD28
GO-MF	GO:0042379	chemokine receptor binding	6	9.80693	0.0481388	XCL1, CXCL12, CCL5, S100A14, CCL21, CCL19
II. B0d
Category	Term ID	Term discription	Count	Fold Enrichment	P values (Benjamini corrected)	Genes list
GO-BP	GO:0006955	immune response	22	6.40505	2.74768e-08	HLA-DRA, HLA-DQA2, ZAP70, PXDN, SMAD3, CD8A, HLA-DQB1, HLA-DQB2, JCHAIN, HLA-DQA1, CD96, HLA-DMB, TNFSF10, CXCL9, B2M, IL1R2, HLA-DMA, CTSC, CTSW, CCL5, CXCL8, CST7
GO-BP	GO:0002504	antigen processing and presentation of peptide or polysaccharide antigen via MHC class II	7	50.4697	1.56608e-06	HLA-DRA, HLA-DQA2, HLA-DMA, HLA-DQB2, HLA-DQB1, HLA-DQA1, HLA-DMB
GO-MF	GO:0032395	MHC class II receptor activity	6	49.2876	2.45772e-05	HLA-DRA, HLA-DQA2, HLA-DMA, HLA-DQB2, HLA-DQB1, HLA-DQA1
KEGG-PATHWAY	hsa05164	Influenza A	13	6.70473	4.55238e-05	HLA-DRA, HLA-DQA2, CASP1, DDX58, HLA-DQB1, HLA-DQA1, HLA-DMB, TNFSF10, STAT1, STAT2, HLA-DMA, CCL5, CXCL8
GO-BP	GO:0031295	T cell costimulation	9	14.1426	7.87296e-05	HLA-DRA, HLA-DQA2, CD3G, KLRK1, HLA-DQB2, HLA-DQB1, HLA-DQA1, CD247, CD3D
KEGG-PATHWAY	hsa05332	Graft-versus-host disease	7	19.0358	8.4967e-05	PRF1, HLA-DRA, HLA-DQA2, HLA-DMA, HLA-DQB1, HLA-DQA1, HLA-DMB
KEGG-PATHWAY	hsa04940	Type I diabetes mellitus	7	14.9567	0.000106308	PRF1, HLA-DRA, HLA-DQA2, HLA-DMA, HLA-DQB1, HLA-DQA1, HLA-DMB
KEGG-PATHWAY	hsa05330	Allograft rejection	7	16.9779	0.000114823	PRF1, HLA-DRA, HLA-DQA2, HLA-DMA, HLA-DQB1, HLA-DQA1, HLA-DMB
KEGG-PATHWAY	hsa04640	Hematopoietic cell lineage	9	9.50191	0.00012022	HLA-DRA, IL1R2, CD3G, CD19, CD8A, CSF1, MS4A1, CD3D, CD2
KEGG-PATHWAY	hsa05321	Inflammatory bowel disease (IBD)	8	11.2175	0.000123567	HLA-DRA, STAT1, HLA-DQA2, HLA-DMA, SMAD3, HLA-DQB1, HLA-DQA1, HLA-DMB
KEGG-PATHWAY	hsa05323	Rheumatoid arthritis	9	9.17798	0.000125108	HLA-DRA, HLA-DQA2, HLA-DMA, CCL5, CSF1, HLA-DQB1, HLA-DQA1, HLA-DMB, CXCL8
KEGG-PATHWAY	hsa04612	Antigen processing and presentation	8	9.44634	0.000260919	HLA-DRA, HLA-DQA2, HLA-DMA, CD8A, HLA-DQB1, HLA-DQA1, HLA-DMB, B2M
KEGG-PATHWAY	hsa05320	Autoimmune thyroid disease	7	12.0804	0.000264704	PRF1, HLA-DRA, HLA-DQA2, HLA-DMA, HLA-DQB1, HLA-DQA1, HLA-DMB
KEGG-PATHWAY	hsa05310	Asthma	6	17.9481	0.000271333	HLA-DRA, HLA-DQA2, HLA-DMA, HLA-DQB1, HLA-DQA1, HLA-DMB
KEGG-PATHWAY	hsa05416	Viral myocarditis	7	11.0207	0.000410644	PRF1, HLA-DRA, HLA-DQA2, HLA-DMA, HLA-DQB1, HLA-DQA1, HLA-DMB
KEGG-PATHWAY	hsa05145	Toxoplasmosis	9	6.8446	0.000455485	HLA-DRA, LAMC1, STAT1, HLA-DQA2, HLA-DMA, HLA-DQB1, HLA-DQA1, ALOX5, HLA-DMB
GO-BP	GO:0060333	interferon-gamma-mediated signaling pathway	8	13.8106	0.00045553	HLA-DRA, STAT1, HLA-DQA2, TRIM5, HLA-DQB2, HLA-DQB1, HLA-DQA1, B2M
KEGG-PATHWAY	hsa05140	Leishmaniasis	7	8.84763	0.00121375	HLA-DRA, STAT1, HLA-DQA2, HLA-DMA, HLA-DQB1, HLA-DQA1, HLA-DMB
KEGG-PATHWAY	hsa04672	Intestinal immune network for IgA production	6	11.4562	0.00144197	HLA-DRA, HLA-DQA2, HLA-DMA, HLA-DQB1, HLA-DQA1, HLA-DMB
KEGG-PATHWAY	hsa05168	Herpes simplex infection	10	4.90384	0.00145066	HLA-DRA, STAT1, HLA-DQA2, STAT2, HLA-DMA, DDX58, CCL5, HLA-DQB1, HLA-DQA1, HLA-DMB
KEGG-PATHWAY	hsa04145	Phagosome	9	5.27884	0.00212027	HLA-DRA, HLA-DQA2, HLA-DMA, MARCO, HLA-DQB1, CORO1A, HLA-DQA1, HLA-DMB, THBS2
KEGG-PATHWAY	hsa05150	Staphylococcus aureus infection	6	9.97114	0.00230517	HLA-DRA, HLA-DQA2, HLA-DMA, HLA-DQB1, HLA-DQA1, HLA-DMB
GO-BP	GO:0007166	cell surface receptor signaling pathway	12	5.368	0.00308939	LIFR, CD3G, MET, CD19, CD8A, KLRG1, MARCO, CD247, CD3D, TNFSF10, ADGRA2, CD2
KEGG-PATHWAY	hsa05166	HTLV-I infection	11	3.85603	0.00335265	HLA-DRA, IL1R2, HLA-DQA2, CD3G, HLA-DMA, SMAD3, ETS2, HLA-DQB1, HLA-DQA1, CD3D, HLA-DMB
KEGG-PATHWAY	hsa05340	Primary immunodeficiency	5	13.1971	0.00343678	ZAP70, CD19, CD8A, CD3D, BTK
GO-BP	GO:0050852	T cell receptor signaling pathway	9	7.45354	0.00490665	HLA-DRA, HLA-DQA2, ZAP70, CD3G, HLA-DQB2, HLA-DQB1, HLA-DQA1, CD247, CD3D
KEGG-PATHWAY	hsa04514	Cell adhesion molecules (CAMs)	8	5.05579	0.00597353	HLA-DRA, HLA-DQA2, HLA-DMA, CD8A, HLA-DQB1, HLA-DQA1, HLA-DMB, CD2
GO-BP	GO:0019886	antigen processing and presentation of exogenous peptide antigen via MHC class II	7	9.32593	0.0121216	HLA-DRA, HLA-DQA2, HLA-DMA, HLA-DQB2, HLA-DQB1, HLA-DQA1, HLA-DMB
GO-BP	GO:0019882	antigen processing and presentation	6	13.3712	0.0124512	HLA-DRA, HLA-DQA2, CD8A, HLA-DQB1, HLA-DQA1, HLA-DMB
GO-BP	GO:0050776	regulation of immune response	9	6.19733	0.0135422	CD3G, SMAD3, CD19, CD8A, KLRK1, CD96, CD247, CD3D, B2M
GO-BP	GO:0002250	adaptive immune response	8	6.62537	0.019662	TEC, ZAP70, KLRK1, JCHAIN, ERAP2, SIT1, BTK, EOMES
KEGG-PATHWAY	hsa05152	Tuberculosis	8	4.05606	0.0200671	HLA-DRA, STAT1, HLA-DQA2, HLA-DMA, HLA-DQB1, CORO1A, HLA-DQA1, HLA-DMB
GO-BP	GO:0045087	innate immune response	13	3.70558	0.0210607	ZAP70, TRIM5, DDX58, MARCO, KLRK1, JCHAIN, BTK, B2M, GZMM, TEC, KLRG1, CORO1A, CSF1
KEGG-PATHWAY	hsa05142	Chagas disease (American trypanosomiasis)	6	5.17732	0.0319703	CD3G, SMAD3, CCL5, CD247, CD3D, CXCL8
KEGG-PATHWAY	hsa04660	T cell receptor signaling pathway	6	5.22759	0.0320821	TEC, ZAP70, CD3G, CD8A, CD247, CD3D
GO-MF	GO:0023026	MHC class II protein complex binding	4	30.8047	0.036075	HLA-DRA, HLA-DMA, MS4A1, HLA-DMB
GO-BP	GO:0042110	T cell activation	5	13.0393	0.0491202	ZAP70, CD3G, SMAD3, CD8A, CD2
