# Supplementary material for: Long non-coding RNAs and mRNAs profiling during spleen development in pig
Source: PLoS One. 2018 Mar 14;13(3):e0193552. doi: 10.1371/journal.pone.0193552 (PMC5851557; doi:10.1371/journal.pone.0193552)
Supplement: S15 Table — (XLSX) [file pone.0193552.s019.xlsx]

## Sheet: sup_table8
S15 Table: Functional categories of genes differentially expressed between WB and domestic pig.
Category	Term ID	Term discription	Count	Fold Enrichment	P values (Benjamini corrected)	Genes list
GO-MF	GO:0005515	protein binding	982	1.17569	1.03313e-11	NTN4, FAM69B, PIK3C3, ANKRA2, UBLCP1, DPM1, PPP1R15A, SMCR8, SCAND1, DNAJC13, KTN1, JUNB, EIF4E, GSTA4, KLF3, SNU13, TGFB3, MKRN1, DZIP3, ELF2, LTBR, TDG, CST1, GFM2, HAT1, HDAC2, PKN2, C1QA, FTL, MMP14, HSPA4, IGHMBP2, ARID4B, ADRA2C, DLGAP5, BRPF1, SMAD6, UNC119, PLAUR, ARAP3, ARHGEF10, SHCBP1, FEM1B, COMMD8, FEM1C, COMMD10, ATG12, SMPD1, APP, THBS1, OAZ2, ERBB2, PGM1, PACSIN1, BDKRB1, ZBTB26, …
GO-MF	GO:0042802	identical protein binding	108	1.51658	0.00762336	TOPBP1, IGF2R, SCAND1, AXIN1, LRRK2, EPOR, STAT1, SLK, GSTA4, ANGPTL4, SH3GLB2, SEPT7, ESYT2, DRAP1, NUP153, TGFB3, TRIM23, LTBR, FTL, BCL6, TRAF6, SMAD6, C1QTNF6, TTN, MKRN3, CHMP1A, DES, GALE, ADIPOR2, NFKBIA, TRIM5, PON2, CCL3, ACADM, RCAN1, JUN, APP, GRASP, THBS1, PYCARD, SKP2, SDF4, PCM1, ERBB2, MICU1, SNX16, MYBPC3, ZDHHC17, ZBTB26, GCC2, NEFL, CRLF3, HSPB1, APLP2, SEPT3, RIPK2, PACSIN2, GB…
GO-MF	GO:0044822	poly(A) RNA binding	150	1.3974	0.0083741	TRMT10C, SRFBP1, ZNF385A, SSB, TFAM, PNPT1, DDX51, PNISR, KTN1, CKAP4, SLC3A2, LARP4, EIF4E, RPP30, NOL6, RBM12B, PSPC1, AQR, SNU13, GRWD1, DHX36, MKRN1, PELP1, DZIP3, FYTTD1, TOP2A, EIF1B, HDAC2, DSP, PKN2, DHX34, MRPL2, LLPH, KRR1, R3HDM1, UBAP2, U2SURP, DDX52, RBM25, FAM98A, NAP1L1, HNRNPU, PRPF38B, HDGF, JUN, BRIX1, CDC40, ASCC3, GRN, EEF2, KIF1C, PNN, H1FX, CSNK1E, DHX9, NTPCR, FCF1, SRRM2, …
KEGG-PATHWAY	hsa05142	Chagas disease (American trypanosomiasis)	26	2.38276	0.0138441	NFKBIA, CALR, TGFB1, GNA11, PIK3CG, TLR6, CCL3L3, IRAK4, CCL3, CD3E, JUN, GNAI3, PPP2R1A, C1QC, TGFB3, TGFBR2, CD3G, GNAI2, IFNG, IL10, C1QA, TRAF6, FADD, TLR4, CD247, CD3D
KEGG-PATHWAY	hsa04142	Lysosome	28	2.20553	0.0139925	SGSH, NEU1, SLC11A1, HEXA, IGF2R, GM2A, ATP6V0D1, CTSO, SMPD1, LAPTM5, CD63, MAN2B1, AP3B1, CTSF, LAMP1, ACP2, CTSB, GALNS, CTSZ, LITAF, CTNS, GALC, AP1M1, TCIRG1, CTSV, AP3D1, NAGPA, ATP6V0C
KEGG-PATHWAY	hsa04610	Complement and coagulation cascades	19	2.62449	0.0171782	PLAT, VWF, C5AR1, BDKRB1, CD59, PLAU, CFB, C4BPA, C1QA, C8G, THBD, CR2, CR1, PLAUR, MASP2, C1QC, C1R, F5, CFI
KEGG-PATHWAY	hsa04640	Hematopoietic cell lineage	21	2.35473	0.0259266	CD3G, CSF2RA, KITLG, CD59, CD19, MS4A1, ITGA4, CR2, CD3E, EPOR, CR1, IL1R2, IL7, CSF1R, ITGA5, CD3D, CD24, ANPEP, IL5RA, IL4R, CD2
KEGG-PATHWAY	hsa03460	Fanconi anemia pathway	15	2.69746	0.0452294	REV3L, RPA2, UBE2T, RAD51, SLX4, BRCA2, REV1, RPA3, RMI2, POLK, RMI1, BLM, USP1, POLN, CENPS
